# Supplementary material for: Revolutionizing Chinese sentiment analysis: A knowledge-driven approach with multi-granularity semantic features
Source: PLoS One. 2025 Jul 15;20(7):e0325428. doi: 10.1371/journal.pone.0325428 (PMC12262853; doi:10.1371/journal.pone.0325428)
Supplement: S1 Data — Douban Film Review Dataset: Publicly accessible via the Douban API (https://www.douban.com). (ZIP) [file pone.0325428.s001.zip]

Archive with 10 entries (9 files):
- moviedata_small/
- moviedata_small/._comments.csv
- moviedata_small/._person.csv
- moviedata_small/._ratings.csv
- moviedata_small/._users.csv
- moviedata_small/comments.csv
- moviedata_small/movies.csv
- moviedata_small/person.csv
- moviedata_small/ratings.csv
- moviedata_small/users.csv
