# Supplementary material for: Revolutionizing Chinese sentiment analysis: A knowledge-driven approach with multi-granularity semantic features
Source: PLoS One. 2025 Jul 15;20(7):e0325428. doi: 10.1371/journal.pone.0325428 (PMC12262853; doi:10.1371/journal.pone.0325428)
Supplement: S1 Data — Douban Film Review Dataset: Publicly accessible via the Douban API (https://www.douban.com). (ZIP) [file pone.0325428.s001.zip › moviedata_small/comments.csv]

comment_time	content	created_at	douban_comment_id	douban_id	douban_user_avatar	douban_user_nickname	douban_user_url	id	rating	updated_at	votes	user_id	user_md5
2018-09-05 19:42:07	480p，画质不高，黑白，y	2019-09-06 19:36:59	1359352573	5113101	https://img3.doubanio.com/icon/u150451634-3.jpg	恋丶你灬	https://www.douban.com/people/150451634/	4108237	2	2019-09-06 19:36:59	0	150451634	0ab7e3efacd56983f16503572d2b9915
2019-07-09 14:52:07	毫无看点，黑白画质，一个男人孤独的心理情景历程，疯疯癫癫，没有任何恐怖的成分，这应该是剧情片吧.	2019-09-06 19:36:59	1598245094	5113101	https://img1.doubanio.com/icon/u167890396-48.jpg	小学生的爹	https://www.douban.com/people/167890396/	4108238	1	2019-09-06 19:36:59	0	167890396	84dfd3f91dd85ea105bc74a4f0d7a067
2010-11-05 22:15:44	上吊那裡超好笑，可惜最後報告近況的旁白大扣分	2019-09-06 19:36:59	311937819	3718526	https://img3.doubanio.com/icon/u26444388-4.jpg	eatshit	https://www.douban.com/people/e.a.t.s.h.i.t/	4108239	3	2019-09-06 19:36:59	0	e.a.t.s.h.i.t	c9a47fd59b55967ceac07cac6d5f270c
2010-06-20 02:12:50	上海国际电影节观摩片	2019-09-06 19:36:59	262536568	3718526	https://img3.doubanio.com/icon/u40952730-21.jpg	密斯sini	https://www.douban.com/people/40952730/	4108240		2019-09-06 19:36:59	0	40952730	35d3d5a52a7515c2ca6bb4d8e965149b
2011-04-09 22:10:13	！	2019-09-06 19:36:59	376372407	3718526	https://img3.doubanio.com/icon/u47555586-5.jpg	Tiana	https://www.douban.com/people/47555586/	4108241		2019-09-06 19:36:59	0	47555586	54bfe88b57d8a3caea2637e62d182cf7
2011-11-14 22:31:02	那些不同人们的生活状态真实且残酷。描述这类人生活的片子多了，有点不太敢去德国了，生怕那里的人心底里都有点歇斯底里。觉得这部片子是我眼中的欧洲手法和好莱坞手法的结合。故事的处理很欧洲，可是一些关键的镜头处理就很好莱坞。可惜不如有些相似类型的《最后一次心动》给我的震撼大。	2019-09-06 19:36:59	457663846	3718526	https://img3.doubanio.com/icon/u47095411-30.jpg	Bergwolke	https://www.douban.com/people/claudiayao9254/	4108242	4	2019-09-06 19:36:59	0	claudiayao9254	18cbf971bdf17336056674bb8fad7ea2
2010-11-09 12:41:11	生活用最残酷的方式让你笑，笑得哭出来。	2019-09-06 19:36:59	313277849	3718526	https://img3.doubanio.com/icon/u4034225-73.jpg	El Guaje	https://www.douban.com/people/charleycheung/	4108243	4	2019-09-06 19:36:59	0	charleycheung	47e69de0d68e6a4db159bc29301caece
2014-04-19 01:30:48	连这个竟然都看了...	2019-09-06 19:36:59	798211658	10514820	https://img3.doubanio.com/icon/u4028464-5.jpg	黑手道空段	https://www.douban.com/people/4028464/	4108244	3	2019-09-06 19:36:59	1	4028464	86dd268419a02513163814b3650e4cac
2012-09-22 12:52:36	我不知道那时候为什么看了这么多香港口水片……	2019-09-06 19:36:59	582827065	10514820	https://img3.doubanio.com/icon/u45973479-26.jpg	欢喜	https://www.douban.com/people/huanxifo/	4108245	3	2019-09-06 19:36:59	5	huanxifo	93ce30280bf1b116041a721906a2f64f
2010-05-04 13:02:36	小姐，你的熊掉了 小姐，你的熊掉了 小姐，你的熊掉了 我发现我建条目上瘾了！！	2019-09-06 19:36:59	247354289	4824996	https://img3.doubanio.com/icon/u1769952-121.jpg	不是水果宾治武士，是囧小太郎	https://www.douban.com/people/1769952/	4108246	4	2019-09-06 19:36:59	15	1769952	946c40119cf6ac3f9a9e6e645a0fe23e
2012-07-25 22:03:32	全职主妇侦探，不，是强盗。	2019-09-06 19:36:59	560603476	4824996	https://img3.doubanio.com/icon/u49528832-1.jpg	猫知道	https://www.douban.com/people/49528832/	4108247	5	2019-09-06 19:36:59	1	49528832	c98155000a3420758910ac19414b7118
2011-01-26 17:18:50	哈哈哈哈哈哈哈！师父果然威武！	2019-09-06 19:36:59	345508641	4824996	https://img3.doubanio.com/icon/u4069708-91.jpg	南條某葉	https://www.douban.com/people/yeshunjia/	4108248	5	2019-09-06 19:36:59	0	yeshunjia	bd3ba3fc3a4f3c925ef3dfe1b8ecec38
2012-09-15 02:10:06	整个系列，都不得不看	2019-09-06 19:36:59	580330707	10514820	https://img3.doubanio.com/icon/u62244401-6.jpg	王浊安	https://www.douban.com/people/62244401/	4108249		2019-09-06 19:36:59	2	62244401	9762599d291c145ec19a666d4ad67b07
2015-05-04 17:23:24	哈哈哈，钱小豪还弄得长发为了更像陈浩南吗	2019-09-06 19:36:59	919041772	10514820	https://img3.doubanio.com/icon/u52873640-23.jpg	朋克大帝	https://www.douban.com/people/52873640/	4108250	2	2019-09-06 19:36:59	0	52873640	e4e41a7765b5fe37bd096aeef97cb113
2013-04-10 00:42:31	这拍的是什么垃圾啊，我草	2019-09-06 19:36:59	665120053	10514820	https://img3.doubanio.com/icon/u69815454-3.jpg	极品猪头	https://www.douban.com/people/69815454/	4108251	1	2019-09-06 19:36:59	4	69815454	7a48f067cb5c3ef981fd9d43c6fcd3f7
2013-04-17 12:19:50	大爱	2019-09-06 19:36:59	668385831	10514820	https://img3.doubanio.com/icon/u48226383-11.jpg	夏草	https://www.douban.com/people/48226383/	4108252	4	2019-09-06 19:36:59	1	48226383	5c4a77c60e97a1dd0845fbfd17f58411
2017-07-03 22:44:31	真是太缺乏诚意了！负五星。	2019-09-06 19:36:59	1210679231	10514820	https://img3.doubanio.com/icon/u73515290-2.jpg	西门吹花	https://www.douban.com/people/73515290/	4108253	1	2019-09-06 19:36:59	0	73515290	b3e4ac4a79a0b996d5fb65c23acf4690
2014-08-23 11:03:09	原来你咬我啊这个段子，是在这本电影里出现的呀。	2019-09-06 19:36:59	839010140	10514820	https://img3.doubanio.com/icon/u54755153-5.jpg	鳄鱼的眼泪	https://www.douban.com/people/54755153/	4108254	3	2019-09-06 19:36:59	2	54755153	61c3fef0c1734144b70a66a761706a0a
2011-05-31 02:40:45	这个好玩	2019-09-06 19:36:59	397264579	4824996	https://img3.doubanio.com/icon/u3823475-172.jpg	開膛手傑克	https://www.douban.com/people/baijieke/	4108255	5	2019-09-06 19:36:59	0	baijieke	1ab2413c7fc9c8dded02b4639a9b185b
2010-07-11 12:09:08	哈哈哈哈哈好带喜感的师傅~~	2019-09-06 19:36:59	269452462	4824996	https://img1.doubanio.com/icon/u2519223-59.jpg	Sashimi	https://www.douban.com/people/sashimi.young/	4108256	5	2019-09-06 19:36:59	0	sashimi.young	05305f812f7fb658be6543f5f7867e7c
2010-07-03 13:20:46	从小就这臭脾气	2019-09-06 19:36:59	266767555	4824996	https://img3.doubanio.com/icon/u4607278-50.jpg	李壹樂	https://www.douban.com/people/li12/	4108257	5	2019-09-06 19:36:59	0	li12	f70064710785fe85f4248a76343b8fbf
2011-07-01 17:28:36	小姐，你的熊掉了。	2019-09-06 19:36:59	409235560	4824996	https://img1.doubanio.com/icon/u2648439-59.jpg	鹿不鹿羊不羊	https://www.douban.com/people/lykingking/	4108258	5	2019-09-06 19:36:59	0	lykingking	1d0010c5c5690b5ed9c94b1c5bf483ac
2011-11-13 10:41:25	初恋。。。	2019-09-06 19:36:59	456999211	4824996	https://img3.doubanio.com/icon/u3437192-6.jpg	巨牛侠	https://www.douban.com/people/crazygogo/	4108259	4	2019-09-06 19:36:59	0	crazygogo	e7b5be1c1545909c84aa14e0c7773f73
2010-05-08 21:04:38	主妇很威武！	2019-09-06 19:36:59	248788917	4824996	https://img3.doubanio.com/icon/u2613861-100.jpg	閃光魔法師wing	https://www.douban.com/people/winggundam/	4108260	5	2019-09-06 19:36:59	0	winggundam	c7977c97baf4508029fa9279a0d5a7a8
2019-08-22 21:54:19	要不是某视频网站主动给我推荐还算高清版的这部电影，我还真不敢主动去搜，片头还三分钟警告此片为三级，未成年人士尽快离开吧啦吧啦...结果一无粗口二无情色，连打架都是小儿科级别😂可能是此系列是绝对烂片的洗脑实在太多，所以看完并不觉得很烂，起码故事讲得很完整。硬伤是拍摄成本低，除两位男主其他演员都像大街上随便拉来的群演...	2019-09-06 19:36:59	1920962894	10514820	https://img1.doubanio.com/icon/u3328341-8.jpg	Bravesoul	https://www.douban.com/people/3328341/	4108261		2019-09-06 19:36:59	0	3328341	7f46bc75c1014aae97d1846d59ccb0e1
2018-09-26 10:53:08	同样是古惑仔~~肿么可以那么烂呢~~	2019-09-06 19:36:59	1477368922	10514820	https://img3.doubanio.com/icon/u181367210-5.jpg	冰晶莹	https://www.douban.com/people/181367210/	4108262	2	2019-09-06 19:36:59	0	181367210	997fe40fd5f6ff278adc89fb9e751f63
2015-09-21 21:21:43	打着古惑仔的名头好歹请个古惑仔来客串呀。	2019-09-06 19:36:59	960919180	10514820	https://img1.doubanio.com/icon/u82560526-7.jpg	溺死的渔王	https://www.douban.com/people/82560526/	4108263	1	2019-09-06 19:36:59	0	82560526	8eedd8be6187629b846b6d129ee655a0
2012-12-27 22:20:55	没看过无童年	2019-09-06 19:36:59	621743618	10514820	https://img1.doubanio.com/icon/u45951091-17.jpg	van	https://www.douban.com/people/Pluca4avan/	4108264	4	2019-09-06 19:36:59	1	Pluca4avan	0698e877c92e177d682d470b4f9bbf84
2017-06-03 16:26:36	怕了怕了	2019-09-06 19:36:59	1198001344	10514820	https://img3.doubanio.com/icon/u104646596-20.jpg	毛二叔	https://www.douban.com/people/104646596/	4108265		2019-09-06 19:36:59	0	104646596	e58823802b6c708ba8dd3088daf205b6
2010-10-30 11:13:32	小姐，你的熊掉了.	2019-09-06 19:36:59	309605771	4824996	https://img3.doubanio.com/icon/u14638117-35.jpg	❀九九❀	https://www.douban.com/people/mizuki-mizuki/	4108266	5	2019-09-06 19:36:59	0	mizuki-mizuki	7f1a11e321a4c243aba4a75ced02ed96
2010-05-08 12:24:58	小姐你的熊掉了……神啊……	2019-09-06 19:36:59	248606500	4824996	https://img3.doubanio.com/icon/u3908106-4.jpg	鱼尾巴	https://www.douban.com/people/fishtail/	4108267	5	2019-09-06 19:36:59	0	fishtail	6bc5e44fef84ceca6167a9ada2ec70e6
2010-06-28 16:43:44	那个师傅的初恋太可爱了 还有小爱德和阿尔方司	2019-09-06 19:36:59	265211296	4824996	https://img3.doubanio.com/icon/u3231508-34.jpg	疾走	https://www.douban.com/people/memoryofsummer/	4108268	4	2019-09-06 19:36:59	0	memoryofsummer	1594430dbf95b0e4df18f1c703222ee7
2012-08-18 00:59:45	几个sp中最好看的	2019-09-06 19:36:59	569512117	4824996	https://img1.doubanio.com/icon/u1809547-18.jpg	小波福娃	https://www.douban.com/people/duanmuyi/	4108269	5	2019-09-06 19:36:59	0	duanmuyi	f075873af737b8d33d1617be2048b6af
2010-05-08 12:54:55	小姐,你的熊掉了	2019-09-06 19:36:59	248597522	4824996	https://img3.doubanio.com/icon/u2281466-100.jpg	吴硬熊	https://www.douban.com/people/onlyveo/	4108270	5	2019-09-06 19:36:59	0	onlyveo	8d2f73e72ce0e24841afe439be5d40e8
2010-07-01 23:32:47	主妇桑。汝辈还是内么具有喜感TAT	2019-09-06 19:36:59	266340882	4824996	https://img3.doubanio.com/icon/u2945711-3.jpg	清蒸鱼ˉ﹃ˉ	https://www.douban.com/people/kiska/	4108271	5	2019-09-06 19:36:59	1	kiska	6a8ffdc137b84bc589ae7117088e7389
2014-12-30 10:15:43	你知道我大哥是谁吗? 我大哥是陈浩南	2019-09-06 19:36:59	876996399	10514820	https://img1.doubanio.com/icon/u85238955-9.jpg	Z维	https://www.douban.com/people/85238955/	4108272	4	2019-09-06 19:36:59	0	85238955	4fba499609011066e51d69137c99a54a
2014-07-21 19:54:38	小时候的陈浩南，山鸡，包皮，大飞，乌鸦，坤哥。	2019-09-06 19:36:59	827905315	10514820	https://img3.doubanio.com/icon/u81817554-23.jpg	markeloff	https://www.douban.com/people/NICE-MOXI/	4108273	3	2019-09-06 19:36:59	0	NICE-MOXI	796130da487ee02320f820d5ffc1be89
2017-02-25 02:13:23	喜欢老港剧中的美女和帅哥	2019-09-06 19:36:59	1157018123	10514820	https://img1.doubanio.com/icon/user_normal.jpg	圆心	https://www.douban.com/people/132508822/	4108274	3	2019-09-06 19:36:59	0	132508822	b6a1d2c38c19ffc70ab5abe474a44c5c
2019-02-27 23:53:34	以前超级喜欢跟弟弟一起看😂😂	2019-09-06 19:36:59	1696382651	10514820	https://img3.doubanio.com/icon/u189845082-2.jpg	Z❤9979	https://www.douban.com/people/189845082/	4108275	3	2019-09-06 19:36:59	0	189845082	c207e44fcc36dfbb8f29330e3244801d
2013-08-30 10:53:40	~~~	2019-09-06 19:36:59	721183432	10514820	https://img3.doubanio.com/icon/u76344658-3.jpg	木凫纱	https://www.douban.com/people/musa1991/	4108276	3	2019-09-06 19:36:59	0	musa1991	c37de57379adf5916291472098d06745
2018-06-01 16:13:36	1	2019-09-06 19:36:59	1382683471	10514820	https://img3.doubanio.com/icon/u178367888-4.jpg	青楼姑娘	https://www.douban.com/people/178367888/	4108277	1	2019-09-06 19:36:59	0	178367888	98486dfa03e49d614469355ab8335e8e
2013-05-28 18:28:30	还可以	2019-09-06 19:36:59	685933896	10514820	https://img1.doubanio.com/icon/user_normal.jpg	摩登	https://www.douban.com/people/73113962/	4108278	5	2019-09-06 19:36:59	0	73113962	43b865c577221a1988f83ff152f8f637
2012-10-24 22:14:59	漫画中一笔带过的部分稍微衍生的作品。	2019-09-06 19:36:59	595196718	4824996	https://img3.doubanio.com/icon/u3006286-71.jpg	多久	https://www.douban.com/people/wunya/	4108279	4	2019-09-06 19:36:59	0	wunya	6133c2837a83ef76268c62cab751d5f9
2011-11-14 12:00:50	为最后的小故事多给一颗星。	2019-09-06 19:36:59	457438261	4824996	https://img3.doubanio.com/icon/u2678402-32.jpg	金轮际息烙	https://www.douban.com/people/misink/	4108280	5	2019-09-06 19:36:59	0	misink	d6cbe2c85109ac09b62a4d7a0407e327
2014-01-26 21:34:43	小姐！你的熊掉了！	2019-09-06 19:36:59	770563625	4824996	https://img1.doubanio.com/icon/u47877808-98.jpg	_(:з」∠)_	https://www.douban.com/people/47877808/	4108281	5	2019-09-06 19:36:59	0	47877808	890118abdd429b96d4f5c3e4c92cf1f1
2013-09-26 04:52:05	丧心病狂	2019-09-06 19:36:59	728629820	4824996	https://img3.doubanio.com/icon/u42829720-12.jpg	il	https://www.douban.com/people/42829720/	4108282	5	2019-09-06 19:36:59	0	42829720	18809eb4f1bd8467bfa19f85ca5ec1eb
2011-12-06 15:26:15	= =fa打瓶子小人的时候 师父怎么没上。。。	2019-09-06 19:36:59	466055817	4824996	https://img1.doubanio.com/icon/u2696942-7.jpg	Slipped	https://www.douban.com/people/slippedgrey/	4108283	5	2019-09-06 19:36:59	0	slippedgrey	a8ce33d052e4ca557957bcf13ed3a5be
2013-01-04 12:04:22	补mark	2019-09-06 19:37:00	625249912	3212362	https://img1.doubanio.com/icon/user_normal.jpg	[已注销]	https://www.douban.com/people/shane63/	4108284	4	2019-09-06 19:37:00	0	shane63	68e3f25e7076ddcbc033020c4f2e427f
2013-08-10 21:46:15	这电影竟然是troma的。。	2019-09-06 19:37:00	713865430	3212362	https://img3.doubanio.com/icon/u48687824-52.jpg	LeungChanXXX	https://www.douban.com/people/48687824/	4108285	1	2019-09-06 19:37:00	0	48687824	ad5038f222b39c9178277febd896619f
2012-06-26 18:38:33	一个个丑得像鞋底子似的还拍你妈逼啊	2019-09-06 19:37:00	548889332	3212362	https://img3.doubanio.com/icon/u2029731-84.jpg	辽东胖尊者	https://www.douban.com/people/its90/	4108286	1	2019-09-06 19:37:00	0	its90	16033ea036dc3748b076c72c3ff4d020
2014-06-10 20:12:17	没劲啊~没劲！现在（2017年）回过头来 竟然发现 花千骨里的徐海乔！	2019-09-06 19:37:00	815097418	20433357	https://img3.doubanio.com/icon/u3565242-10.jpg	晋Eyre	https://www.douban.com/people/eyrehuang/	4108287	2	2019-09-06 19:37:00	0	eyrehuang	d82f3204b2c4de5ec1e3d8726f569e3c
2013-02-04 18:36:32	——这么说，你一定要等她了？ ——嗯 ——有多坚定？ ——像你对我那样。	2019-09-06 19:37:00	639162395	20433357	https://img3.doubanio.com/icon/u49083693-15.jpg	大园子	https://www.douban.com/people/kingmonkey/	4108288	3	2019-09-06 19:37:00	6	kingmonkey	daca7151851336a87b50335d754ede0a
2012-12-28 16:03:29	男女猪脚演技还可以再假一点，虽然我很萌这种剧情的电影，但是实在了。拍摄效果倒还可以。	2019-09-06 19:37:00	622031524	20433357	https://img1.doubanio.com/icon/u1327849-88.jpg	［你 被 惊 吓 了 么］	https://www.douban.com/people/angledison/	4108289	3	2019-09-06 19:37:00	3	angledison	15ab8109860b1c178fdafbe76523c60a
2016-01-04 16:49:05	第一个镜头居然以为小男主是女孩，，，真够温柔清秀的。。。。	2019-09-06 19:37:00	995675314	20433357	https://img3.doubanio.com/icon/u4274989-5.jpg	青苹果	https://www.douban.com/people/4274989/	4108290	3	2019-09-06 19:37:00	4	4274989	d145a9169b34d1b5e0bf4ae1ec2e2c96
2013-06-28 08:09:02	这是实习生的作品吗？忒难看了...	2019-09-06 19:37:00	697913872	20433357	https://img3.doubanio.com/icon/u1063010-15.jpg	siji小猪头moli	https://www.douban.com/people/sijimoli/	4108291	1	2019-09-06 19:37:00	1	sijimoli	b4cb100d328843a18df2d9249c460d55
2013-07-06 10:57:10	看完蛋碎了。	2019-09-06 19:37:00	700980263	20433357	https://img3.doubanio.com/icon/u49969737-32.jpg	高音A	https://www.douban.com/people/jump-with-me/	4108292	1	2019-09-06 19:37:00	0	jump-with-me	bd655aec855e56d4c21d928cf9151cde
2013-02-21 17:07:25	略萌这种小清新的电影 但就电影层面而言 有些差了 台词更受不了..	2019-09-06 19:37:00	646347165	20433357	https://img3.doubanio.com/icon/u42831022-2.jpg	You jump	https://www.douban.com/people/easonsuu/	4108293	2	2019-09-06 19:37:00	1	easonsuu	0f80938852fa05f7b3cd57e1c3b176e1
2013-03-31 18:09:21	同爷异奶的终极狗血剧情原来还真有啊。	2019-09-06 19:37:00	661203255	20433357	https://img3.doubanio.com/icon/u40877302-11.jpg	Zenfer	https://www.douban.com/people/zenfer/	4108294	2	2019-09-06 19:37:00	0	zenfer	68412b7e2dbbd98d567f0694da8962d7
2013-05-02 08:26:20	20130501，那生疼的大巴归途，那打发时间的电影。再无聊的电影都会有归处，因为你别无选择。ps：感觉像话剧的电影，可惜太硬梆梆了。	2019-09-06 19:37:00	674985299	20433357	https://img3.doubanio.com/icon/u3436691-24.jpg	guihua	https://www.douban.com/people/guihua621/	4108295	2	2019-09-06 19:37:00	0	guihua621	757f2647deec708fe714967dbdbc8bce
2014-06-08 11:28:26	同样看五分钟就弃了	2019-09-06 19:37:00	814265927	20433357	https://img3.doubanio.com/icon/u50958387-15.jpg	颤抖的果冻	https://www.douban.com/people/50958387/	4108296	1	2019-09-06 19:37:00	0	50958387	8f57b458e35070fcf1b51d7ace4104f7
2016-06-20 08:24:23	好文艺，除了女主都很美。特别是我乔。	2019-09-06 19:37:00	1053627275	20433357	https://img3.doubanio.com/icon/u69002858-5.jpg	shalimar	https://www.douban.com/people/nhsharon/	4108297	4	2019-09-06 19:37:00	2	nhsharon	302688c84ca53b9a2d99abe7967b82d7
2013-01-07 05:44:17	我还是觉得叫许垚比较有气质，前半段怎么讲话像朗诵呢，我还是喜欢他笑的样子，一如往昔	2019-09-06 19:37:00	626473751	20433357	https://img3.doubanio.com/icon/u31294926-4.jpg	神抽八号	https://www.douban.com/people/31294926/	4108298	2	2019-09-06 19:37:00	2	31294926	72e2abb706c98d6528806269393863f6
2013-01-12 20:20:04	不错呀，喜欢那个台湾女孩	2019-09-06 19:37:00	628869166	20433357	https://img3.doubanio.com/icon/u59404075-2.jpg	stars	https://www.douban.com/people/59404075/	4108299	4	2019-09-06 19:37:00	0	59404075	11fd1283f6bcf29207a1e1969bee863e
2016-01-04 10:59:55	刘姝含	2019-09-06 19:37:00	995524257	20433357	https://img3.doubanio.com/icon/u41737273-11.jpg	Glund	https://www.douban.com/people/United/	4108300	3	2019-09-06 19:37:00	0	United	53d3d577099f63bcfdc4700fd062cb36
2014-10-23 23:32:19	跟同题材的电影比，差的太远。我看的过程中完全入不了戏。剧情对于老人经历的处理比较容易接受。四星中一星给柳红，一星给中国的古典诗词，一星给岁月变迁中始终不变的爱情，一星给我们河南，第一次看到以新郑为背景的电影故事。此种题材，还是偏爱《追爱》。。。就是因为背景是新郑，才会看的。。。	2019-09-06 19:37:00	856639359	20433357	https://img3.doubanio.com/icon/u66838813-4.jpg	蓝清凌	https://www.douban.com/people/shuchang521/	4108301	4	2019-09-06 19:37:00	0	shuchang521	21a11752558fa7b126e58a2780c08e65
2016-01-04 00:08:45	劇本莫名喜感 棄之	2019-09-06 19:37:00	995407463	20433357	https://img3.doubanio.com/icon/u47259579-1.jpg	Leowen	https://www.douban.com/people/wanpunleo/	4108302	2	2019-09-06 19:37:00	0	wanpunleo	4533c93204dbf2610e4aadb3cfc3d380
2017-05-31 18:52:22	两星给露白。此时的徐海乔，演技应该还有些青涩。小清新电影拍得如此平淡，剧情毫无惊喜，女主人设很不讨好，很作，很无理取闹。	2019-09-06 19:37:00	1196876324	20433357	https://img3.doubanio.com/icon/u40927036-15.jpg	九欢	https://www.douban.com/people/foon/	4108303	2	2019-09-06 19:37:00	1	foon	857066f42376e0300e3c12ae063884d3
2016-01-04 00:09:53	只看前五分钟……一个占小便宜还装傻扮受害者的女孩儿真的可以当纯爱女主角么，导演你脑子没坏吧	2019-09-06 19:37:00	995408021	20433357	https://img3.doubanio.com/icon/u2856474-14.jpg	两宫和也	https://www.douban.com/people/2856474/	4108304	1	2019-09-06 19:37:00	1	2856474	7a74ffa52f8dd58a44583e1fc48ff2e6
2014-07-14 18:26:29	看到14分钟就猜中了之后80%的剧情，导演没文化、装文艺，编剧老套、脑残，剧情弱智、狗血，男女猪脚做作、浮夸，又一部烂片。PS：爱吐槽的小盆友注意，本片槽点非常充实。	2019-09-06 19:37:00	825798375	20433357	https://img3.doubanio.com/icon/u9691359-2.jpg	旋律	https://www.douban.com/people/kentaroo/	4108305	1	2019-09-06 19:37:00	0	kentaroo	e1de4339962619194c12ec86b9394f62
2017-03-12 13:14:07	剧情还行 但整个电影看下来还是一般	2019-09-06 19:37:00	1163709263	20433357	https://img3.doubanio.com/icon/u155603461-4.jpg	小慢	https://www.douban.com/people/155603461/	4108306	3	2019-09-06 19:37:00	0	155603461	696743e481fa400197622615977294de
2015-10-05 20:24:54	类似电锯惊魂	2019-09-06 19:37:01	965058293	6785977	https://img3.doubanio.com/icon/u92081945-6.jpg	撕心	https://www.douban.com/people/92081945/	4108307	3	2019-09-06 19:37:01	0	92081945	71638235f0f857abcae1a0e664e65c54
2017-11-23 15:02:18	不错d	2019-09-06 19:37:01	1275351820	6785977	https://img1.doubanio.com/icon/u166189312-29.jpg	冰	https://www.douban.com/people/166189312/	4108308	4	2019-09-06 19:37:01	0	166189312	37d7ccce75a0f786fd94b7bf10113805
2017-05-04 15:19:15	差不多	2019-09-06 19:37:01	1185470331	6785977	https://img3.doubanio.com/icon/u159509204-6.jpg	ESKORIA FILMS	https://www.douban.com/people/159509204/	4108309	2	2019-09-06 19:37:01	0	159509204	4799f6881ef931dc6fb3ab49d0089294
2018-12-15 21:17:23	还行已收录。	2019-09-06 19:37:01	1573131275	6785977	https://img3.doubanio.com/icon/u180915242-3.jpg	👺野兽司令👹	https://www.douban.com/people/180915242/	4108310	3	2019-09-06 19:37:01	0	180915242	8b9670d7fc6a245bf8265a99f1603c22
2015-10-03 18:04:20	海报确实很牛B。。	2019-09-06 19:37:01	964324936	6785977	https://img3.doubanio.com/icon/u132843413-2.jpg	文龙（不玩了）	https://www.douban.com/people/132843413/	4108311	1	2019-09-06 19:37:01	0	132843413	cc1b9cc6943c82af7dc2abbe215f842f
2013-03-11 09:05:24	不死之身，牛，我就是好奇炸碎成拼都拼不起来的，他还怎么活？好吧，其实妖舟回答过这个问题，他的猎人同人里那位，就是按分子形式重建躯体的···········	2019-09-06 19:37:01	653200299	6785977	https://img3.doubanio.com/icon/u47810404-5.jpg	十二	https://www.douban.com/people/47810404/	4108312	1	2019-09-06 19:37:01	0	47810404	07cc704d9195fa04e7158357dabc0aea
2015-09-30 05:09:13	已有	2019-09-06 19:37:01	963240994	6785977	https://img1.doubanio.com/icon/u134932603-28.jpg	小涵我是	https://www.douban.com/people/134932603/	4108313	1	2019-09-06 19:37:01	0	134932603	deba74f84804f745ee7ba1d28025aba5
2010-10-17 16:02:13	师父的故事，另一个炼金术师的传奇。	2019-09-06 19:37:02	305106064	4824996	https://img1.doubanio.com/icon/u2218566-29.jpg	蘑菇君Amruta	https://www.douban.com/people/amruta/	4108314	5	2019-09-06 19:37:02	0	amruta	d1ba82fe44f344cb231218581e25b221
2012-02-20 04:40:26	很搞笑啊！	2019-09-06 19:37:02	498202139	4824996	https://img3.doubanio.com/icon/u3503814-4.jpg	易璟笙	https://www.douban.com/people/yijingsheng/	4108315	5	2019-09-06 19:37:02	1	yijingsheng	fbf21b0e57293bc221ebda0e2652c9a0
2012-06-05 10:40:15	小姐 你的熊~是你的熊~	2019-09-06 19:37:02	540496609	4824996	https://img3.doubanio.com/icon/u24370443-5.jpg	已注销	https://www.douban.com/people/ILLS89/	4108316	5	2019-09-06 19:37:02	0	ILLS89	100bbee5de2345519452b3348745733e
2012-07-22 22:22:39	师父本身就是一个牛逼的存在好么，各方面。。	2019-09-06 19:37:02	559405942	4824996	https://img3.doubanio.com/icon/u4165525-34.jpg	黒羽蛍	https://www.douban.com/people/kurobahotaru/	4108317	5	2019-09-06 19:37:02	0	kurobahotaru	ced9300a7172ac79e3dce7d52c9c3e57
2014-09-22 22:10:02	第一篇还是大河剧画风，第二篇忽然就变成了少女漫。和师匠比起来，爱德真是弱啊！	2019-09-06 19:37:02	847881707	4824996	https://img1.doubanio.com/icon/u1552466-189.jpg	沉歌	https://www.douban.com/people/beiliya/	4108318	5	2019-09-06 19:37:02	0	beiliya	ec0f8d2a7679baea47e3555e62335957
2010-05-14 12:59:10	小姐，你的熊掉了	2019-09-06 19:37:02	250608293	4824996	https://img3.doubanio.com/icon/u2840950-70.jpg	不要太over	https://www.douban.com/people/tooover/	4108319	4	2019-09-06 19:37:02	0	tooover	2bad4ef429929474a7203c11dc917f61
2011-02-21 13:36:10	亮点全在最后啊！	2019-09-06 19:37:02	356844487	4824996	https://img3.doubanio.com/icon/u46465826-224.jpg	九十岁的少女	https://www.douban.com/people/fio3/	4108320	5	2019-09-06 19:37:02	1	fio3	98ba76ef02d3cf52f3890f16d16e0214
2011-01-18 22:15:14	小姐，你的熊掉了	2019-09-06 19:37:02	342030792	4824996	https://img3.doubanio.com/icon/u32891070-10.jpg	klam	https://www.douban.com/people/Atiyah/	4108321	5	2019-09-06 19:37:02	0	Atiyah	f339250775085ab8200651fbc973a836
2015-05-08 00:53:07	（9/10）彻底坏掉的一集，片尾还有更坏掉的彩蛋…………片头的字幕明显是恶搞70年代的老电影………………	2019-09-06 19:37:02	920013035	4824996	https://img1.doubanio.com/icon/u1895572-128.jpg	★☆☆☆☆	https://www.douban.com/people/CammyWhite/	4108322	4	2019-09-06 19:37:02	0	CammyWhite	da1cacb8c3c294177f27214328750357
2010-05-15 17:07:42	萌死啦！！！	2019-09-06 19:37:02	251048606	4824996	https://img3.doubanio.com/icon/u4586494-76.jpg	_夏· 空^ 、君	https://www.douban.com/people/hinari/	4108323	5	2019-09-06 19:37:02	0	hinari	3b39a2479dda65c72ee0fd58f381625a
2011-01-06 23:33:59	笑死了 把熊过肩摔的女人跟举起钢琴的女人有什么本质不同么	2019-09-06 19:37:02	336873751	4824996	https://img3.doubanio.com/icon/u40427269-94.jpg	Usthiel	https://www.douban.com/people/bakerstreet/	4108324	5	2019-09-06 19:37:02	1	bakerstreet	2fe23b6ee52dadf391d174b7eb15503a
2010-09-26 20:52:15	………………………………这……太能搞了= =	2019-09-06 19:37:02	297677659	4824996	https://img3.doubanio.com/icon/u4657171-436.jpg	lv.	https://www.douban.com/people/nuvola/	4108325	5	2019-09-06 19:37:02	0	nuvola	873a91806a328965db2a4f03e5fd0647
2013-05-18 10:42:53	笑死了XDDDD 这样一看师匠和ED好像啊w	2019-09-06 19:37:02	681603253	4824996	https://img3.doubanio.com/icon/u1896147-192.jpg	野次馬	https://www.douban.com/people/RAKA/	4108326	5	2019-09-06 19:37:02	0	RAKA	3e3740880b84b6eb3c0e1c2e5660142c
2011-04-29 21:41:41	一点。。也不好笑。。。	2019-09-06 19:37:02	377189354	4824996	https://img1.doubanio.com/icon/u46425114-9.jpg	AIRMAN	https://www.douban.com/people/hydelete/	4108327	4	2019-09-06 19:37:02	0	hydelete	48dfb0e3fc5c3ec7e3812b815e92358d
2011-10-06 19:26:08	小姐，你的熊掉了	2019-09-06 19:37:02	443560003	4824996	https://img3.doubanio.com/icon/u44242935-44.jpg	杰罗尼莫	https://www.douban.com/people/situxx/	4108328	5	2019-09-06 19:37:02	0	situxx	75eb528dd2fc47c93fea1bd14b7c0505
2012-02-26 21:00:10	小姐，你的熊掉了	2019-09-06 19:37:02	501068118	4824996	https://img1.doubanio.com/icon/u11340523-7.jpg	记日记的小猫	https://www.douban.com/people/jierjidexiaomao/	4108329	4	2019-09-06 19:37:02	0	jierjidexiaomao	239e551f3f1534ef6eaac4a8d585dc81
2011-11-30 23:59:52	搞笑为主。。。	2019-09-06 19:37:02	463943474	4824996	https://img3.doubanio.com/icon/u4563289-4.jpg	bay135	https://www.douban.com/people/4563289/	4108330	4	2019-09-06 19:37:02	0	4563289	cf3f7fc0baae6ff80cdab57a75ab00fc
2010-07-28 23:48:49	小姐，你的熊掉了!	2019-09-06 19:37:02	276061208	4824996	https://img3.doubanio.com/icon/u1759204-1.jpg	食苹果	https://www.douban.com/people/ikonion/	4108331	5	2019-09-06 19:37:02	0	ikonion	ff83330dfda71ffafd6c02dd47027975
2011-05-02 18:37:04	初恋的故事很有爱啊啊啊啊啊啊	2019-09-06 19:37:02	375203732	4824996	https://img1.doubanio.com/icon/u2570352-17.jpg	仓_仓_仓小颉	https://www.douban.com/people/love_saiyuki/	4108332	5	2019-09-06 19:37:02	0	love_saiyuki	5876636b6eb3c3b4c871735f42251f77
2012-06-11 18:13:43	笑死了！	2019-09-06 19:37:02	543006717	4824996	https://img1.doubanio.com/icon/u42136147-19.jpg	爪乐乐	https://www.douban.com/people/gualele/	4108333	5	2019-09-06 19:37:02	1	gualele	472613a6fe5e656ff91fc919f942387a
2013-05-29 00:04:13	怎么打不开	2019-09-06 19:37:02	686077771	10514820	https://img1.doubanio.com/icon/user_normal.jpg	沩鉨wo乄菰単	https://www.douban.com/people/73125441/	4108334	5	2019-09-06 19:37:02	0	73125441	092891f982868bae4cde8640a0c20c91
2012-05-23 13:42:17	小的时候完全不爱看，太暴力，太黑社会了	2019-09-06 19:37:02	535338434	10514820	https://img3.doubanio.com/icon/u3832109-3.jpg	chp	https://www.douban.com/people/3832109/	4108335	3	2019-09-06 19:37:02	1	3832109	99c3d75c595734665f30bb09426d0ee9
2012-11-26 20:18:42	大一寒假的考试周	2019-09-06 19:37:02	608282628	10514820	https://img3.doubanio.com/icon/u45754014-5.jpg	吴抑郁	https://www.douban.com/people/45754014/	4108336	5	2019-09-06 19:37:02	0	45754014	1d71963d0c390ebb9048cc64cde0803f
2013-02-07 22:42:18	钱小豪的蛊惑	2019-09-06 19:37:02	640605005	10514820	https://img1.doubanio.com/icon/u2574034-9.jpg	千寻亿选	https://www.douban.com/people/2574034/	4108337	2	2019-09-06 19:37:02	1	2574034	0c679e25766f74589480fd3a5ff6a316
2012-12-31 21:30:16	伴随着童年的长大··那幼小的心灵·倍有感慨	2019-09-06 19:37:02	623626236	10514820	https://img3.doubanio.com/icon/u67723750-1.jpg	kevin	https://www.douban.com/people/67723750/	4108338	4	2019-09-06 19:37:02	0	67723750	a0283263fe3b82ebec8b217849076123
2013-01-12 19:18:23	究竟有多喜欢这系列的古惑仔呢？	2019-09-06 19:37:02	628838080	10514820	https://img3.doubanio.com/icon/u3199137-312.jpg	人在江湖和為貴	https://www.douban.com/people/zszyyrzz/	4108339	5	2019-09-06 19:37:02	0	zszyyrzz	0cf2f3fb02bb5c86430434d2560d77fc
2014-03-13 21:19:08	好看	2019-09-06 19:37:02	785778439	10514820	https://img1.doubanio.com/icon/user_normal.jpg	两个人的画面	https://www.douban.com/people/84755046/	4108340		2019-09-06 19:37:02	0	84755046	81501e3aba963e163fb5d3065cdaeb6f
2012-12-30 21:37:48	山鸡帅。。。	2019-09-06 19:37:02	623166161	10514820	https://img3.doubanio.com/icon/u63095815-5.jpg	美妙的梦	https://www.douban.com/people/63095815/	4108341	3	2019-09-06 19:37:02	0	63095815	24750b4b6bf4133ffea48af4d4b7af1a
2012-09-25 21:38:12	那些年这类片看太多了，只记得挂着古惑仔的名头，主演也不是郑伊健是钱小豪。	2019-09-06 19:37:02	584192746	10514820	https://img3.doubanio.com/icon/u39728715-3.jpg	你好迷人	https://www.douban.com/people/39728715/	4108342	2	2019-09-06 19:37:02	2	39728715	60c98e71f01419aa1d4a5c77922ca9d0
2012-07-08 17:18:26	不好看，没意思。	2019-09-06 19:37:02	553631640	10514820	https://img3.doubanio.com/icon/u60556249-2.jpg	S.Knight	https://www.douban.com/people/60556249/	4108343	1	2019-09-06 19:37:02	0	60556249	386dd381a595e4d632c6f4a72fa2bc7a
2013-12-04 18:46:37	。。。	2019-09-06 19:37:02	750874156	10514820	https://img1.doubanio.com/icon/user_normal.jpg	2 5 9	https://www.douban.com/people/80773928/	4108344		2019-09-06 19:37:02	0	80773928	e4d26b5d68853ae21600065b66f70639
2015-01-06 17:07:03	现在这些人拍的真心不好看，支持郑伊健、陈小春版的走起！！！你们无法超越	2019-09-06 19:37:02	879904395	10514820	https://img1.doubanio.com/icon/user_normal.jpg	lilb朝阳起又落	https://www.douban.com/people/114278293/	4108345		2019-09-06 19:37:02	0	114278293	fceb8f94712c59c7aec03256734af98d
2019-07-14 22:31:42	经典片，现在拍不了了。	2019-09-06 19:37:02	1860342261	10514820	https://img3.doubanio.com/icon/u191153534-1.jpg	张勋	https://www.douban.com/people/191153534/	4108346	5	2019-09-06 19:37:02	0	191153534	37c5c5dff905e93b45b0976ea7319864
2012-07-29 23:17:37	那段时间补得电影，看看还是不错的	2019-09-06 19:37:02	562147633	10514820	https://img3.doubanio.com/icon/u60493802-3.jpg	勇敢的Vaughn	https://www.douban.com/people/60493802/	4108347	5	2019-09-06 19:37:02	1	60493802	dcbefced2edaddbffa77513bedef3a38
2013-05-26 12:31:59	好	2019-09-06 19:37:02	684937169	10514820	https://img1.doubanio.com/icon/user_normal.jpg	你一生我爱你	https://www.douban.com/people/73014736/	4108348	4	2019-09-06 19:37:02	0	73014736	6ecf1b7a0baf92172b52b402b3e6b564
2016-01-04 00:04:40	哈哈哈哈哈哈哇哦	2019-09-06 19:37:02	995405437	20433357	https://img3.doubanio.com/icon/u50543172-10.jpg	不是三步	https://www.douban.com/people/rgwmnzyq/	4108349	1	2019-09-06 19:37:02	0	rgwmnzyq	378ce893c2da74185d8d1ac98cfc72ca
2013-01-06 01:54:54	= =剧情创意很好，但是为神马拍出来的就那么怪呢	2019-09-06 19:37:02	626018921	20433357	https://img3.doubanio.com/icon/u3264796-4.jpg	撕心撕肺撕狸猫	https://www.douban.com/people/maomao33zhu/	4108350	2	2019-09-06 19:37:02	0	maomao33zhu	13c9dcd5a7e2660baef294a551fbe089
2019-06-06 00:33:52	这片… 我不懂他们是经费只有1000块钱还是咋的，还借用人家大学场地完了还不给人家💰？还有火车站那块场地后面XX宾馆几个大字俺都康得清清楚楚了嗷😃 人设有问题——女主刚开片是个欠透的公主病女，然后这个bitch刚到男主家住一天第二天早上起床就会和气的说话了？难道男主晚上夜访给她整舒服了🍺不痒了公主病就好了？还有男主是个比吴京🐮的圣母，我真的没见过这个等级的瞎子，女主这么丑也把他眼睛吸得死死的——也许是因为丫25了还是个处男着急透🍺🐎破处？ 其实👴从女主一开始找爷爷到男主奶奶出场那块——我就知道这没跑了这老头老太太肯定是一家的！男主透了半天🍺发现炮友是自己妹妹～相当于以后家里还能有个稳定的输出kp对象了呗😡 实在一言难尽…因为俺真的找不出来它哪怕一丁点好，膝盖都跪烂了。0分。	2019-09-06 19:37:02	1811846508	20433357	https://img3.doubanio.com/icon/u192310543-6.jpg	雨线	https://www.douban.com/people/192310543/	4108351	1	2019-09-06 19:37:02	0	192310543	101900e52022eefc63760160125877f7
2013-01-24 23:08:06	那女的演技实在太差了，男的还算养眼，可是貌似全称就是配音的啊！救命啊，当初以为，那对老人家的爱情有多吸引，谁不知道，就是两三句话就概括了嘛~~为啥我会看这么一出东西啊	2019-09-06 19:37:02	634425313	20433357	https://img3.doubanio.com/icon/u23053011-2.jpg	埖埖、	https://www.douban.com/people/23053011/	4108352	1	2019-09-06 19:37:02	0	23053011	2e42041a7d26f9678d518d43d111cb85
2012-12-23 22:08:43	A life with you .我们要经历过多长的岁月和风雨才能明白什么是life,lie，die	2019-09-06 19:37:02	620022686	20433357	https://img3.doubanio.com/icon/u56227363-4.jpg	名字不能太俗	https://www.douban.com/people/56227363/	4108353	4	2019-09-06 19:37:02	1	56227363	594a2000755a7b24e1a10e1829c87f50
2019-07-29 11:49:47	又是陪妈看剧系列，又是无力吐槽，首先，我真的受不了女主的声音，嗲得让人恶心，这口音是台湾的吗？？她叫奶奶的声音真的又奇怪又难听，而且她还很zz，傻逼兮兮地随便吃野果，中毒进医院，现实中真有这么zz的人吗？路上什么不知名的野果都能随便乱吃。 新吐槽，女主时不时来个耶，说话老是加一个哦，看着……好烦人	2019-09-06 19:37:02	1880855904	20433357	https://img3.doubanio.com/icon/u188283251-3.jpg	快给我一颗苹果	https://www.douban.com/people/188283251/	4108354	1	2019-09-06 19:37:02	0	188283251	9c2e8e42cd0f5440440400118b773215
2013-07-15 12:21:14	烂片，听到女主角说话就想掐死他	2019-09-06 19:37:02	704366749	20433357	https://img3.doubanio.com/icon/u62981591-6.jpg	莫嫣	https://www.douban.com/people/zhoudaxu/	4108355	2	2019-09-06 19:37:02	0	zhoudaxu	c1f55d25fbc006e7baace150a74bb2c2
2016-01-04 01:10:12	国产低成本爱情剧，背景音乐确实很好听，结局很圆满。	2019-09-06 19:37:02	995430408	20433357	https://img1.doubanio.com/icon/u78636018-8.jpg	子泉	https://www.douban.com/people/78636018/	4108356	3	2019-09-06 19:37:02	0	78636018	ab50e7e77051edfd14bfe97dd2dd385b
2016-01-01 16:22:04	什么感人的烂片啊。。。不过女主还是很正就是了	2019-09-06 19:37:02	994166558	20433357	https://img3.doubanio.com/icon/u48245099-2.jpg	玉心雕龙	https://www.douban.com/people/jack77gyq/	4108357	3	2019-09-06 19:37:02	0	jack77gyq	eb5833a6eac8adb5be771b6316c77bbd
2016-05-15 20:01:32	女主口音有点做作，文艺乔最后一笑萌化我了	2019-09-06 19:37:02	1041928408	20433357	https://img3.doubanio.com/icon/u3128676-6.jpg	圣如	https://www.douban.com/people/3128676/	4108358	5	2019-09-06 19:37:02	1	3128676	cacc5228ce5b6207021b4173009fc23b
2018-02-10 18:29:57	喜欢	2019-09-06 19:37:02	1321864152	20433357	https://img3.doubanio.com/icon/u157933848-1.jpg	莫醒	https://www.douban.com/people/157933848/	4108359	5	2019-09-06 19:37:02	0	157933848	1d269303bc77b8c45b00225ac11de9e2
2018-12-12 16:33:56	剧情有点像回到爱开始的地方，男女主角都好好看哇	2019-09-06 19:37:02	1567909426	20433357	https://img3.doubanio.com/icon/u146265225-5.jpg	忽如远行客	https://www.douban.com/people/146265225/	4108360	4	2019-09-06 19:37:02	0	146265225	91e3528d047c72f89672fb6fa0f98408
2016-04-18 08:25:26	嗯。。。。	2019-09-06 19:37:02	1032922464	20433357	https://img3.doubanio.com/icon/u68827694-2.jpg	茫芒果	https://www.douban.com/people/68827694/	4108361	3	2019-09-06 19:37:02	0	68827694	741b290da0affe67df6967724a8e0aa5
2013-02-02 09:41:21	这女主角一开口我就凌乱了，狗血琼瑶剧。。题材类似的《孔雀眼》感觉要拍得自然很多。我要blacklist尤小刚。。	2019-09-06 19:37:02	638050125	20433357	https://img1.doubanio.com/icon/u48947448-8.jpg	TROY	https://www.douban.com/people/thebaddest/	4108362	1	2019-09-06 19:37:02	0	thebaddest	3083100ba305b84f6350a421d0e63b7c
2019-03-25 17:53:28	小清新，故事可以，对白不行，演技也一般，没有高低起伏，看完心如死水，感觉原来我也是可以去做电影→_→ （开个玩笑）	2019-09-06 19:37:02	1729017809	20433357	https://img1.doubanio.com/icon/user_normal.jpg	不吐不快	https://www.douban.com/people/180690860/	4108363	2	2019-09-06 19:37:02	0	180690860	cfd5a70b8498526f1fe28e12610730f2
2019-06-06 02:00:26	一分给男主的美貌 哈哈哈哈哈	2019-09-06 19:37:02	1811927107	20433357	https://img1.doubanio.com/icon/u192312957-8.jpg	2222	https://www.douban.com/people/192312957/	4108364	1	2019-09-06 19:37:02	0	192312957	7ff1d95e920137b8d55329c856c17d4a
2012-12-28 03:14:43	这种2b电影实在无法看下去了，那对白简直就是在背书。男主住那么大的房子，却骑个小摩托，让屌丝们情何以堪。女主却像个傻逼，在山上乱吃野果中毒。看了半小时果断看不下去了。	2019-09-06 19:37:02	621841775	20433357	https://img3.doubanio.com/icon/u1914588-10.jpg	老男人	https://www.douban.com/people/shushushu/	4108365	2	2019-09-06 19:37:02	0	shushushu	8e298a5cfaf3806004b2488c978c1cf0
2016-05-14 00:14:44	徐海乔的演技很好 人设也很苏 对女主比较崩溃 又作又矫情 电影立意还好 就是剧情太简单	2019-09-06 19:37:02	1041291078	20433357	https://img3.doubanio.com/icon/u131014201-1.jpg	小陆烧	https://www.douban.com/people/131014201/	4108366	3	2019-09-06 19:37:02	3	131014201	fa67e001a64ede837ff75c8bac078470
2016-04-09 12:35:13	纯粹为了乔叔美颜来的，一星为乔叔	2019-09-06 19:37:02	1029887047	20433357	https://img3.doubanio.com/icon/u63458407-4.jpg	柠檬草	https://www.douban.com/people/63458407/	4108367	1	2019-09-06 19:37:02	1	63458407	3faaf93f7de6bde323fe22fe3aef8607
2016-11-13 14:46:02	男主真的是清纯文艺秀气到了极致啊！用徐海乔的脸带入吴邪，相当和谐有没有！我以前看不进去盗墓笔记的结果就因为这个看下去了	2019-09-06 19:37:02	1108562241	20433357	https://img3.doubanio.com/icon/user_normal_f.jpg	韩丹露	https://www.douban.com/people/140762067/	4108368	5	2019-09-06 19:37:02	1	140762067	f799e59ac64b8905052285952242cf72
2019-06-12 18:41:38	可以	2019-09-06 19:37:03	1819992131	25885396	https://img1.doubanio.com/icon/u47171710-9.jpg	非常道电影	https://www.douban.com/people/film1984/	4108369	2	2019-09-06 19:37:03	0	film1984	78d0fb49bf678441f728dc782dfab982
2019-05-21 14:02:55	剧情过于简单	2019-09-06 19:37:03	1794124229	25885396	https://img3.doubanio.com/icon/u44090728-4.jpg	关于话痨及其他	https://www.douban.com/people/meworld/	4108370	3	2019-09-06 19:37:03	0	meworld	e06aa2c79d63fd9844e704fb02004a32
2015-03-10 10:39:50	怎么说呢。还行	2019-09-06 19:37:03	901640636	25885396	https://img3.doubanio.com/icon/u53685870-5.jpg	在心	https://www.douban.com/people/53685870/	4108371	2	2019-09-06 19:37:03	0	53685870	5f549cfd857a2dd4b2577365eb6a9b2f
2019-07-20 12:58:43	哈哈	2019-09-06 19:37:03	1867511077	25885396	https://img3.doubanio.com/icon/u49284817-6.jpg	路啦啦嘞	https://www.douban.com/people/49284817/	4108372		2019-09-06 19:37:03	0	49284817	cc73d74aa079504ffb25ef8405708f84
2016-05-11 08:47:08	好好笑，意想不到的效果。母大狼。	2019-09-06 19:37:03	1040409297	25885396	https://img1.doubanio.com/icon/u53816278-7.jpg	厉害花瓶建筑师	https://www.douban.com/people/XabiYeah/	4108373	3	2019-09-06 19:37:03	0	XabiYeah	f87f0d8994cb537786ad6b31f0b4124c
2016-11-07 22:15:21	挺好看的电影，好几次都令人忍俊不禁，剧本不错，虽然蹩脚的方言令人不爽，但瑕不掩瑜。	2019-09-06 19:37:03	1106719230	25885396	https://img3.doubanio.com/icon/u55512479-4.jpg	eddy	https://www.douban.com/people/55512479/	4108374	4	2019-09-06 19:37:03	0	55512479	9b2882e12cebf01347a96642556e20ee
2015-02-13 12:32:41	正。	2019-09-06 19:37:03	893157900	25885396	https://img1.doubanio.com/icon/u29424325-209.jpg	mojar	https://www.douban.com/people/for3st/	4108375	2	2019-09-06 19:37:03	0	for3st	e47c06097dbad3f2deaf41262b699122
2015-02-15 14:45:58	女连长不错	2019-09-06 19:37:03	893823016	25885396	https://img3.doubanio.com/icon/u77854332-4.jpg	Archaiomele	https://www.douban.com/people/77854332/	4108376	3	2019-09-06 19:37:03	1	77854332	24f97952deb3ea27fc35c2559a075470
2015-02-12 17:29:37	挺有意思。女连长可爱的，长得好像阿sa	2019-09-06 19:37:03	892921216	25885396	https://img1.doubanio.com/icon/u1416933-8.jpg	Lwb鱼鱼鱼	https://www.douban.com/people/1416933/	4108377	3	2019-09-06 19:37:03	1	1416933	54037ad89ce36837222f6931b2d77d5e
2014-12-23 21:02:15	呵呵，沙发！还行吧，就是搞笑！于我而言，假！	2019-09-06 19:37:03	874383440	25885396	https://img3.doubanio.com/icon/u108674639-12.jpg	董子	https://www.douban.com/people/108674639/	4108378	2	2019-09-06 19:37:03	1	108674639	34a29c76646c678ac51f5d6300211fe2
2015-07-25 00:47:32	呃…去边境就分手啊，不过，这个女连长是真的哦	2019-09-06 19:37:03	944011044	25885396	https://img1.doubanio.com/icon/u101405544-7.jpg	呆熊	https://www.douban.com/people/101405544/	4108379	2	2019-09-06 19:37:03	0	101405544	343f2e09efd98ba7766a8cbd68ec8eb4
2019-01-19 20:00:34	不想说。	2019-09-06 19:37:03	1634313144	25885396	https://img3.doubanio.com/icon/u74360713-3.jpg	饭特稀	https://www.douban.com/people/74360713/	4108380	1	2019-09-06 19:37:03	0	74360713	b3bdea070addd5b0942f115fddce837d
2016-05-16 19:46:49	为中国军人，特别是女军人点个赞👍🏻	2019-09-06 19:37:03	1042267093	25885396	https://img1.doubanio.com/icon/u39789528-9.jpg	梦游的爱丽丝	https://www.douban.com/people/39789528/	4108381	3	2019-09-06 19:37:03	0	39789528	ed6d3d64b297299bb79de920fe242034
2015-02-14 00:34:43	真的可能有女连长吗	2019-09-06 19:37:03	893377573	25885396	https://img1.doubanio.com/icon/user_normal.jpg	kingwei	https://www.douban.com/people/43453979/	4108382	3	2019-09-06 19:37:03	0	43453979	b8eabdf0b5bb94a219eb0218c853ec4d
2019-07-18 07:52:25	幼稚之至。演员全都是业余的，居然没有请一些真正的军人做群演，大败笔。大家看看最后几分钟的所谓大比武，，，红蓝攻防。。。简直比电视剧里玩打家家的人还业余，笑到我肚子疼，还有那军礼敬得也够假，，，无语	2019-09-06 19:37:03	1864582769	25885396	https://img1.doubanio.com/icon/user_normal.jpg	圣母大大	https://www.douban.com/people/198737914/	4108383	1	2019-09-06 19:37:03	2	198737914	0e9c9005752b3cbb4b7e36b0cfa98543
2019-03-26 09:44:01	还可以吧，展现边防连中国军人的生活日常，让更多百姓了解到其中的不易和艰辛，并且珍惜眼前的幸福生活。	2019-09-06 19:37:03	1729645192	25885396	https://img3.doubanio.com/icon/u193973274-1.jpg	乐哈哈Leslie	https://www.douban.com/people/193973274/	4108384	4	2019-09-06 19:37:03	0	193973274	3dd22569a1463f5877d8f31f8d8a3f51
2015-02-13 08:14:25	能看不	2019-09-06 19:37:03	893101785	25885396	https://img1.doubanio.com/icon/user_normal.jpg	反对	https://www.douban.com/people/29257434/	4108385		2019-09-06 19:37:03	0	29257434	61929f3bc2b976081d27477fa9a2cbdc
2015-02-16 13:04:46	太好了	2019-09-06 19:37:03	894135221	25885396	https://img3.doubanio.com/icon/u121601856-1.jpg	一切随缘	https://www.douban.com/people/121601856/	4108386		2019-09-06 19:37:03	0	121601856	9cfe187f706643233e7891066eaa07f0
2015-02-12 17:24:04	在最后比武攻阵地时，也太假了，还有攻上阵地时，还拍了，两个解放军举手投降的镜头，看着特别不舒服。	2019-09-06 19:37:03	892919319	25885396	https://img1.doubanio.com/icon/user_normal.jpg	左小粥	https://www.douban.com/people/86253058/	4108387	3	2019-09-06 19:37:03	0	86253058	1c858374678f175616dff8269d680200
2011-12-11 09:25:07	看到的第五个版本的包法利，美国果然最花哨，舞会成了最浓墨的一笔，不过我还真就料到如此了。	2019-09-06 19:37:03	465160469	1300319	https://img3.doubanio.com/icon/u1418881-44.jpg	眠去	https://www.douban.com/people/rebekah/	4108388	4	2019-09-06 19:37:03	1	rebekah	89c5a02bd46080e5462b483ca8f183fb
2015-08-01 10:12:43	一看开头和结尾，就觉得这真是好莱坞的改编剧本，就差脸蛋上镌两坨大字儿：耶耶我会讲故事！可我还是看恶心了。很讨厌这版的包法利，嗯，你的效果达到了。	2019-09-06 19:37:03	946136249	1300319	https://img3.doubanio.com/icon/u1017464-80.jpg	匡匡	https://www.douban.com/people/rakumm/	4108389	3	2019-09-06 19:37:03	2	rakumm	8441a1b79f7e39b75d2013a38fe540cd
2010-03-09 23:05:52	全洁版的包法利夫人，可惜人物刻画还是太平面了。老电影光听配乐都能听出来、可惜的甚至不是飞蛾扑火而亡，而是根本没有飞入火焰中的能力。光影流动哦。其实这不是已经开始预示消费社会中特有的女性的悲剧命运了吗	2019-09-06 19:37:03	226883329	1300319	https://img3.doubanio.com/icon/u1018485-5.jpg	李子鲤|Lilith	https://www.douban.com/people/plumcarp/	4108390	4	2019-09-06 19:37:03	0	plumcarp	7fbf860fd12e0a3d1b4f3beef78bc4e7
2017-02-13 17:14:58	40年代末的电影，无论片头以福楼拜的身份如何为爱玛叫屈，整个影片呈现出的依旧是一个蛇蝎女主的自作自受史，倒是和这一时期盛行的黑色电影遥相呼应。过度美化的丈夫和家庭、边缘化的渣男和社会、利欲熏心心比天高的女主，怎么想都是差评。两星给当时已然成熟的摄影。	2019-09-06 19:37:03	1151692693	1300319	https://img3.doubanio.com/icon/u49631693-2.jpg	廖小尘	https://www.douban.com/people/49631693/	4108391	2	2019-09-06 19:37:03	1	49631693	2ef77a0ab4d96b4d5424fc104d82a97a
2015-04-16 03:32:46	相比小说而言，电影的情节像是高潮段落的堆砌而省略了过渡和铺垫。心理，甚至情爱描写的不足让包法利夫人形同一具没有灵魂的拜金机器，连其倾倒众生的魅力都显得缺乏因由。引入福楼拜的法庭自辩也无助于让观众对他的女主角产生丝毫同情。	2019-09-06 19:37:03	913312770	1300319	https://img1.doubanio.com/icon/u1438004-98.jpg	HerbalEmpanada	https://www.douban.com/people/pigpearl/	4108392	3	2019-09-06 19:37:03	4	pigpearl	77e2801c3a3865e417dbc7ce3c254db6
2012-01-21 22:54:39	还记得是大学，全班儿就我一个人去听Jason外教每周四晚上的口语交流课~ 他给我们放了这片儿我觉得好看极了。。虽然没有拜读过原著，但这版所呈现的包法利夫人也不差毫厘了。	2019-09-06 19:37:03	485428129	1300319	https://img3.doubanio.com/icon/u41431003-62.jpg	咸鱼突刺	https://www.douban.com/people/jiqiuqiu/	4108393	5	2019-09-06 19:37:03	1	jiqiuqiu	9645d197e6eb271b6100ad12c8ab5292
2008-01-29 00:41:32	如果她可以满足的呆在乡村，爱Charles,是不是不会有后来的悲剧。她活在美好的幻想力，而现实的平淡无奇让她渴望更美好的生活，而且一旦爱了就不顾一切。只是男人的诺言怎能如此轻易去相信。那些男人不在单纯，可她却依然单纯。每个少女都仍有做梦的权利，直到很多很多的经历把那些梦粉碎，她死得那么早，因为梦碎得太快。Too beautiful to live, too young to die.	2019-09-06 19:37:03	29996729	1300319	https://img1.doubanio.com/icon/u1398488-9.jpg	LightenU_Rita	https://www.douban.com/people/RitaXuQ/	4108394	4	2019-09-06 19:37:03	0	RitaXuQ	09dd4772983d8c204fd01052c4bef7f2
2011-06-08 21:16:34	“美丽是件错事吗？”这句台词是包法利夫人临死前问自己丈夫的，我倒是很想给她个答案，想要美好的事物不是错，但是人出身于什么阶层却是无法改变的，就算是在向往美好最后也是心比天高命比纸薄，这样的不甘心只会贻害终生。改编后的电影比福楼拜的原著要简单的多，路易斯.乔丹又演了一回花花公子。	2019-09-06 19:37:03	400726059	1300319	https://img3.doubanio.com/icon/u3796345-481.jpg	秦诺诺	https://www.douban.com/people/nuonuoqin/	4108395	3	2019-09-06 19:37:03	3	nuonuoqin	0730fcce0741794b022822ef57b3f47b
2013-03-03 16:50:25	福楼拜的永恒经典。电影版改了些情节，比如跛子的手术，也更戏剧化，但还是好故事。"is it a crime to want something beautiful?"	2019-09-06 19:37:03	650341720	1300319	https://img1.doubanio.com/icon/u3136293-128.jpg	艾習角™	https://www.douban.com/people/aixijiao/	4108396	4	2019-09-06 19:37:03	0	aixijiao	15798db653ea68caa1b4d61c4e493679
2013-10-06 16:36:26	少了点神马。PS:对Jennifer Jones的颜无好感。	2019-09-06 19:37:03	732887236	1300319	https://img3.doubanio.com/icon/u45544426-54.jpg	via。文	https://www.douban.com/people/viavia1991/	4108397	3	2019-09-06 19:37:03	0	viavia1991	fe57c09aa43b5da1f4dd36a3f228cf65
2016-10-08 10:59:28	虽然把福楼拜都抬出来了，但依旧是男性视角。夏尔医生变得有了男子气概，省略了莱昂的爱情基础，罗多尔夫彻底现实冰冷毫无魅力……于是包法利夫人就变成一个自作自受的可怜虫，而已。	2019-09-06 19:37:03	1094987054	1300319	https://img1.doubanio.com/icon/u1240460-27.jpg	惘然	https://www.douban.com/people/wangranran/	4108398	2	2019-09-06 19:37:03	2	wangranran	0bd5bdc470a293de4a233b5b4b51ffd2
2010-03-22 11:12:28	一个文艺女青年悲惨的一生……舞会那段特喜欢～	2019-09-06 19:37:03	231903208	1300319	https://img1.doubanio.com/icon/u2467832-507.jpg	菲涅尔·丁达尔	https://www.douban.com/people/luckpenpen/	4108399	4	2019-09-06 19:37:03	0	luckpenpen	a4865b6e52683a5026ee0028c3a1b466
2017-03-05 07:54:32	恕我俗气get不到名著的点，这个no zuo no die的女主有什么好同情的？控制不住自己的欲望还叫人吗？还好意思归咎于社会风气？吸丈夫的血，对女儿不管不顾算什么狗屁时代悲剧？乞讨爱情虚荣购物最后宁可欠债消费也叫女性魅力？祝圣母都有个这样的妈。	2019-09-06 19:37:03	1146074690	1300319	https://img3.doubanio.com/icon/u48086412-3.jpg	Troubadour	https://www.douban.com/people/troubadour_hys/	4108400	2	2019-09-06 19:37:03	0	troubadour_hys	6f4c612d7260103713d2ffaeb5d1d139
2015-09-08 20:55:44	感触太多，是不是追求超过自己能力的梦想会牺牲一些生命中最重要的东西，另外那些媒体杂志宣传的情景是不是误导了很多缺乏判断力的人，不觉得包法利夫人面目可憎，只是感慨她没有出生在一个能靠自己改变命运的时代，那个时代女人只能靠男人改变命运，这是时代的悲剧	2019-09-06 19:37:03	957462934	1300319	https://img3.doubanio.com/icon/u47757268-1.jpg	宸聿	https://www.douban.com/people/47757268/	4108401		2019-09-06 19:37:03	1	47757268	c661ae0105c59def84a813bb3b747f52
2011-12-16 01:04:43	Van Hefflin 演医生帅了点，Jordan真是花花公子专业户，谁叫他长得帅，又是法国人呢？	2019-09-06 19:37:03	469865478	1300319	https://img3.doubanio.com/icon/u4645241-11.jpg	Freddie Lee	https://www.douban.com/people/4645241/	4108402	4	2019-09-06 19:37:03	0	4645241	7f348422e3423ac03943f05bbe27b0e9
2015-10-11 22:08:16	珍妮弗·琼斯开发出了潜藏气质，对一个善女专业户是大突破，赫夫林是另一个反面，遗憾开发未果，以往名著讨喜不易，但包法利夫人发梦格外吸引人	2019-09-06 19:37:03	967087155	1300319	https://img3.doubanio.com/icon/u75805315-51.jpg	Kubrick is God	https://www.douban.com/people/75805315/	4108403	4	2019-09-06 19:37:03	0	75805315	02092e6734ee9ef31f6998707238a80b
2014-06-25 18:32:14	ʕ•̫͡•ʕ*̫͡*ʕ•͓͡•ʔ-̫͡-ʕ•̫͡•ʔ*̫͡*ʔ-̫͡-ʔ，打卡。	2019-09-06 19:37:03	819621304	1300319	https://img1.doubanio.com/icon/u60709783-39.jpg	M & R	https://www.douban.com/people/COCOCOQUEEN/	4108404	3	2019-09-06 19:37:03	0	COCOCOQUEEN	20281cc07fdd45752472338179a32338
2018-07-12 15:27:26	1.直借“福楼拜”之口传达对肤浅的浪漫主义和时代的批判,整体改编节奏流畅且细节精准.2.舞会段极佳,与路易斯乔丹起舞只见堂皇装饰,陶醉于浮华但虚假的镜中自我映像:一个镜头就能拍出那种强烈而变态的迷恋,再至后段破镜警示与容颜衰败.3.对名利求而不得引起肉体欲望,她实际上只爱虚荣,一个男人也不爱.4.与同时期的[嘉莉妹妹]在某些主题上存在相同之处,但明奈利对主题的掌握和呈现远胜威廉惠勒.	2019-09-06 19:37:03	1404564149	1300319	https://img3.doubanio.com/icon/u138660941-43.jpg	JeffLivorno	https://www.douban.com/people/138660941/	4108405	4	2019-09-06 19:37:03	0	138660941	8e2f248a5cb267d40bf8813d20b653e8
2018-08-13 16:14:55	1女孩子，看一看。---文艺爱好者Emma Bovary，悲惨的一生。(服砒霜自尽arsenic。)It is a storybook. 2There isn’t something wrong with things being beautiful, is it?想要美好的事物，不是错。要学会控制欲望，珍惜拥有。(出身阶层是天花板。) 37度2/巴黎野玫瑰，相似。 3I was afraid of you. You asked for something that consumes while it burns, that destroys everything it touches. I didn’t want to be destroyed. 4男人，被女人裹挟着往前走。可怜。Do y	2019-09-06 19:37:03	1435341560	1300319	https://img3.doubanio.com/icon/u106606614-3.jpg	凤凰Rosy	https://www.douban.com/people/m15618861751/	4108406	4	2019-09-06 19:37:03	0	m15618861751	e12d3350e188f48b2f45031c6fb89d10
2012-05-27 15:03:52	三星半	2019-09-06 19:37:03	536994875	1300319	https://img3.doubanio.com/icon/u1382659-16.jpg	Lena	https://www.douban.com/people/DATOULILY/	4108407	3	2019-09-06 19:37:03	0	DATOULILY	ea9ddaba45682e914e7185794e8cfac6
2012-05-29 21:48:33	小姐，你的熊掉了	2019-09-06 19:37:03	537946903	4824996	https://img3.doubanio.com/icon/u1532705-21.jpg	blb	https://www.douban.com/people/1532705/	4108408	4	2019-09-06 19:37:03	2	1532705	25464080601398d1567d49bad41f9e70
2010-05-13 20:09:43	小姐……你的熊掉了…	2019-09-06 19:37:03	250413026	4824996	https://img1.doubanio.com/icon/u3281722-157.jpg	妖子_	https://www.douban.com/people/hikari0625/	4108409	5	2019-09-06 19:37:03	0	hikari0625	21dba34de7ca20ed17ab7fd554f49781
2012-11-17 17:18:46	【小姐，你的熊掉了。。的熊掉了。。熊掉了。。掉了。。了。。】师傅的恋爱如同暴风雨o(*≧▽≦)ツ┏━┓[拍桌狂笑!]	2019-09-06 19:37:03	604369630	4824996	https://img3.doubanio.com/icon/u19872766-362.jpg	费德里科维奇	https://www.douban.com/people/19872766/	4108410	5	2019-09-06 19:37:03	0	19872766	a77380143b0f42aa686d3916b48297f6
2011-05-16 23:53:28	这个师傅太可爱了	2019-09-06 19:37:03	391329972	4824996	https://img3.doubanio.com/icon/u2942330-24.jpg	壹壹	https://www.douban.com/people/liudidi/	4108411	4	2019-09-06 19:37:03	0	liudidi	dc247aed0f4859c41e4671a02f50e548
2012-01-15 05:15:54	lol 小姐，你的熊掉了 哈哈哈哈哈哈！！！！	2019-09-06 19:37:03	482486581	4824996	https://img1.doubanio.com/icon/u3273185-8.jpg	卡卡鱼毛球一世	https://www.douban.com/people/fishX_Y/	4108412	4	2019-09-06 19:37:03	0	fishX_Y	69f27b53259e3d0126ac4875f66b8ea9
2014-03-22 14:48:15	师匠萌到爆啊~~~~	2019-09-06 19:37:03	789372227	4824996	https://img3.doubanio.com/icon/u44302942-2.jpg	LWD	https://www.douban.com/people/44302942/	4108413	5	2019-09-06 19:37:03	0	44302942	48618825c3d3e3786ff0039f950b8564
2013-08-16 23:39:46	小姐你的熊掉了o(*≧▽≦)ツ┏━┓	2019-09-06 19:37:03	716190611	4824996	https://img1.doubanio.com/icon/user_normal.jpg	[已注销]	https://www.douban.com/people/agathawang/	4108414	5	2019-09-06 19:37:03	0	agathawang	c6f521f5ca8a18624061dc8f8e600243
2013-11-12 13:01:09	这位小姐，你忘了你的熊 lol	2019-09-06 19:37:03	261829804	4824996	https://img3.doubanio.com/icon/u1643427-171.jpg	翔樹。	https://www.douban.com/people/1643427/	4108415	5	2019-09-06 19:37:03	0	1643427	13e2c111f18064030000fd45ba5ceba6
2011-02-02 17:48:27	荒诞派	2019-09-06 19:37:03	348643252	4824996	https://img3.doubanio.com/icon/u36329391-81.jpg	司空	https://www.douban.com/people/lubolin/	4108416	3	2019-09-06 19:37:03	0	lubolin	e9ae4655c4185d029d7654285beae9a0
2010-07-15 00:08:45	哈哈哈哈小姐你的熊掉了	2019-09-06 19:37:03	270820110	4824996	https://img3.doubanio.com/icon/u4391001-100.jpg	默默	https://www.douban.com/people/myfairytale/	4108417	5	2019-09-06 19:37:03	0	myfairytale	828ef8a88bc3460eb9b52ec040940fc1
2011-01-17 12:31:46	果然是……师~~傅~~~~	2019-09-06 19:37:03	341343993	4824996	https://img1.doubanio.com/icon/u2264163-28.jpg	老猫	https://www.douban.com/people/2264163/	4108418	4	2019-09-06 19:37:03	0	2264163	b2847ed4409e5eaf00bb442548161fa5
2011-08-29 18:27:16	囧货	2019-09-06 19:37:03	430950841	4824996	https://img1.doubanio.com/icon/u17531805-39.jpg	易瓶子珏	https://www.douban.com/people/jad1s/	4108419	4	2019-09-06 19:37:03	0	jad1s	1abd988cf9e9ca458ee9531b251f3797
2010-06-22 22:16:09	看到当年师父也有跟兄弟俩一样囧的修行经历，我很欣慰，很欣慰	2019-09-06 19:37:03	263310241	4824996	https://img3.doubanio.com/icon/u1513493-14.jpg	crescentmoon	https://www.douban.com/people/marilyn9l/	4108420		2019-09-06 19:37:03	0	marilyn9l	915c6df1596c514d724d4255f9231a2d
2014-04-13 12:26:45	好笑	2019-09-06 19:37:03	796328148	4824996	https://img1.doubanio.com/icon/u37994780-7.jpg	Cpt.Haddock	https://www.douban.com/people/CptHaddock/	4108421	4	2019-09-06 19:37:03	0	CptHaddock	bbf2606f5ff05b2ab78de7c129a2a3ab
2010-08-14 19:51:39	期待啊 师傅	2019-09-06 19:37:03	281246831	4824996	https://img1.doubanio.com/icon/u4479437-89.jpg	陈晰	https://www.douban.com/people/alexkey/	4108422	4	2019-09-06 19:37:03	0	alexkey	56c79ea7aa5f2a31fff75607bfc79f02
2013-06-18 11:25:42	我对师傅的崇敬不是三言两语能说完的	2019-09-06 19:37:03	694221328	4824996	https://img3.doubanio.com/icon/u40500341-15.jpg	Bakaemono	https://www.douban.com/people/bakaemono/	4108423	5	2019-09-06 19:37:03	0	bakaemono	7ab8ca2fac9ce171375cdc067258fae5
2012-02-10 13:15:15	等一下 你的熊掉了！	2019-09-06 19:37:03	263630552	4824996	https://img3.doubanio.com/icon/u2697269-160.jpg	幼银	https://www.douban.com/people/annsniper/	4108424	4	2019-09-06 19:37:03	1	annsniper	df0b4a3fd01da507eab1fd7d1999022a
2011-12-13 03:14:02	啊~这就说的通了~师傅年轻的时候和爱德华还真像~师丈年轻的时候还有点儿像大总统啊~	2019-09-06 19:37:03	468753976	4824996	https://img3.doubanio.com/icon/u4279030-4.jpg	van	https://www.douban.com/people/deardearvan/	4108425	4	2019-09-06 19:37:03	1	deardearvan	4af123768270777501c9ee8b752b9de6
2011-11-13 01:21:00	森森赛高！	2019-09-06 19:37:03	456935486	4824996	https://img1.doubanio.com/icon/u27442819-47.jpg	灰原愛	https://www.douban.com/people/huiyuanai/	4108426	4	2019-09-06 19:37:03	0	huiyuanai	b49657bb72a32b6b32ecdaf83426d193
2019-03-11 22:21:18	师傅的悟道也是很不容易滴。	2019-09-06 19:37:03	1712836191	4824996	https://img3.doubanio.com/icon/u2034976-123.jpg	麦小白	https://www.douban.com/people/MagicK/	4108427	4	2019-09-06 19:37:03	0	MagicK	2a297e5d385fdde9152b84eb1b299b1b
2018-10-14 08:35:24	昨天听了同名歌曲，听说主创拍了同名电影，一个兴起搜索了一下，直到看完才知道此非彼，囧～大清早看的，虽然基本从开头就能猜到结尾，人物情节都很简单，也深知只是一种理想状态的故事，没想到最后还是被深深打动了，半个小时过去了，还在慢慢平复当中……	2019-09-06 19:37:05	1493529544	20433357	https://img1.doubanio.com/icon/user_normal.jpg	Eilene少侠	https://www.douban.com/people/EileneLee721/	4108428	4	2019-09-06 19:37:05	0	EileneLee721	5957fbd0ad53faed36bf41eab22b15f8
2016-06-06 15:59:52	很不错的一部剧，很感人，值得一看	2019-09-06 19:37:05	1049103012	20433357	https://img3.doubanio.com/icon/u146722976-1.jpg	m木点点	https://www.douban.com/people/146722976/	4108429	4	2019-09-06 19:37:05	0	146722976	3e923a50d2eed11b6bd2becbcab2b6a9
2017-10-22 03:45:00	要不是因为徐海乔我才不看！乔叔在里面是原声！那声音我已经录制了音频了！女主直接被我屏蔽了。那个时候乔叔好可爱好嫩！	2019-09-06 19:37:05	1260263436	20433357	https://img3.doubanio.com/icon/u12419020-6.jpg	亚萨希	https://www.douban.com/people/yasaximx/	4108430	4	2019-09-06 19:37:05	1	yasaximx	8c043722a259567d07d6b0f648a2da1d
2015-08-10 17:52:07	求里面的钢琴曲。	2019-09-06 19:37:05	948916084	20433357	https://img3.doubanio.com/icon/u79846802-21.jpg	流奈	https://www.douban.com/people/79846802/	4108431		2019-09-06 19:37:05	0	79846802	d0563124799def513a66785feca2f275
2016-06-18 23:02:43	太治愈了!虽然女主的声音、演技分分钟让人出戏，但是乔整体很稳，是部很暖很文艺的片子！尤其是诗词的渲染，突然发现自己还有很多需要学习内化的东西~	2019-09-06 19:37:05	1053205595	20433357	https://img3.doubanio.com/icon/u35559958-6.jpg	漠上	https://www.douban.com/people/35559958/	4108432	4	2019-09-06 19:37:05	0	35559958	9c805ad773ebdba50ba043af97572d0e
2016-06-21 17:11:27	超级喜欢露白，这样的男人是我的就好了	2019-09-06 19:37:05	1054058754	20433357	https://img3.doubanio.com/icon/u147366378-1.jpg	海乔的心	https://www.douban.com/people/147366378/	4108433	5	2019-09-06 19:37:05	1	147366378	8b8cd95cbe44eae10eff97940f4c374f
2016-06-23 20:45:45	老实说我不喜欢女主的声音，男主很有书卷气，女二演过新还珠。	2019-09-06 19:37:05	1054695337	20433357	https://img3.doubanio.com/icon/u147359569-1.jpg	幺幺幺	https://www.douban.com/people/147359569/	4108434	3	2019-09-06 19:37:05	0	147359569	7e23d7b1db077bcb72501b8b6a087835
2019-09-01 10:47:28	很感人	2019-09-06 19:37:05	1934997178	20433357	https://img3.doubanio.com/icon/u202036178-2.jpg	口袋里的枫叶	https://www.douban.com/people/202036178/	4108435	5	2019-09-06 19:37:05	0	202036178	6de7ed53c559983a5821f75cfdab5d04
2018-09-06 20:19:40	女主的声音我受不了，其他还好	2019-09-06 19:37:05	1461270302	20433357	https://img3.doubanio.com/icon/u184182240-1.jpg	小莫默啊	https://www.douban.com/people/184182240/	4108436	4	2019-09-06 19:37:05	0	184182240	3905a1047c10d0f8db0e6acc0dc345ed
2012-12-28 14:15:30	影片讲述两段爱情故事，故事本身虽然不完全是陈词，但也是滥调。导演想用唯美表现，很显然，其实力还是有相当的差距。另提——不知是否能称得上看点的，就是刘殊含饰演的台湾正妹，不管是否是配音，的确嗲的鸡皮疙瘩掉一地。	2019-09-06 19:37:05	621982941	20433357	https://img3.doubanio.com/icon/u66895562-1.jpg	泉哥	https://www.douban.com/people/66895562/	4108437		2019-09-06 19:37:05	0	66895562	3a5bab362e49a7e0ac4ecbe085798235
2013-03-16 23:59:45	莫失莫忘	2019-09-06 19:37:05	655413325	20433357	https://img3.doubanio.com/icon/u53884645-10.jpg	糖豆儿	https://www.douban.com/people/53884645/	4108438		2019-09-06 19:37:05	0	53884645	8cd8e986a93d9966b2b1a508f543a654
2013-01-12 00:30:01	突然很欣羡那时的爱情 甜蜜的情书 简简单单 厮守终生	2019-09-06 19:37:05	628560481	20433357	https://img3.doubanio.com/icon/u62034201-2.jpg	孤浪寒箫	https://www.douban.com/people/62034201/	4108439		2019-09-06 19:37:05	0	62034201	9acbf6c7b462253b060bea3cc07403d0
2017-10-08 23:51:10	凭着想听乔叔的娃娃音，看完了整部电影……表示女主好尴尬……女二都比女主好……	2019-09-06 19:37:05	1254080963	20433357	https://img1.doubanio.com/icon/user_normal.jpg	alina	https://www.douban.com/people/163663329/	4108440	3	2019-09-06 19:37:05	0	163663329	e8591cc047e972125dd83c2735d41516
2012-12-28 22:49:42	哈哈也就普通大学社团演戏的水准，太假了	2019-09-06 19:37:05	622217699	20433357	https://img1.doubanio.com/icon/u54704732-9.jpg	剥大葱	https://www.douban.com/people/54704732/	4108441	1	2019-09-06 19:37:05	0	54704732	de1e575b37ec0cb7ecc0dc95f0a433db
2013-04-23 13:29:05	背景音乐很好听。。。	2019-09-06 19:37:05	670876752	20433357	https://img3.doubanio.com/icon/u47219966-4.jpg	疯狂豆豆	https://www.douban.com/people/47219966/	4108442		2019-09-06 19:37:05	0	47219966	656b1ea526ce1a279e9593abc7c04e7d
2018-09-02 19:40:29	莫失莫忘，相携永昌	2019-09-06 19:37:05	1457871927	20433357	https://img3.doubanio.com/icon/u162596283-1.jpg	关键儿	https://www.douban.com/people/162596283/	4108443	2	2019-09-06 19:37:05	0	162596283	9471a390e346164cac30fbe2780720f8
2016-09-29 20:08:59	这片我也是醉了 一星给徐海乔	2019-09-06 19:37:05	1090939760	20433357	https://img3.doubanio.com/icon/u69927942-3.jpg	一只喵呜酱	https://www.douban.com/people/69927942/	4108444	1	2019-09-06 19:37:05	0	69927942	8565a21f1bd3be99bf64b389bacf540d
2013-01-13 17:10:25	小清新感觉的电影。	2019-09-06 19:37:05	629279466	20433357	https://img3.doubanio.com/icon/u50716381-2.jpg	然兮	https://www.douban.com/people/50716381/	4108445	4	2019-09-06 19:37:05	0	50716381	32c468ee1ec784bb4f9392a9ccf34ff7
2013-01-06 14:48:17	讨厌有口音的东东。狗血剧。末尾还勉强看一下	2019-09-06 19:37:05	626177155	20433357	https://img3.doubanio.com/icon/u50955117-15.jpg	听说了呢。	https://www.douban.com/people/xs_demon/	4108446	2	2019-09-06 19:37:05	0	xs_demon	c338e991bf0ccb21a676beac58323ab4
2018-10-20 22:32:17	很喜欢看这种文艺片！特别喜欢徐海乔的露白，这部电影里他是原音的，真的很适合男主。男主露白妥妥的初恋情人的类型，温柔细致有点忧郁又多情善良的大男孩！和祖母谈话时落泪那里被感动了！很温情温馨的感觉，就像是午后时光里的下午茶，可以细细品味慢慢享受。	2019-09-06 19:37:05	1499668001	20433357	https://img1.doubanio.com/icon/user_normal.jpg	韵染霜华	https://www.douban.com/people/172528209/	4108447	4	2019-09-06 19:37:05	0	172528209	4dc948d682528d299451c89fdcde7e06
2019-02-10 01:54:34	4.0。	2019-09-06 19:37:05	367161394	2371880	https://img3.doubanio.com/icon/u2866549-132.jpg	陆支羽	https://www.douban.com/people/luzhiyu/	4108448	4	2019-09-06 19:37:05	0	luzhiyu	3917c1b1b030c6d249e1a798b3154c43
2015-04-25 18:31:20	约瑟夫罗西的静态暴力和布莱希特的间离效果，结合得马马虎虎	2019-09-06 19:37:05	916263227	2371880	https://img1.doubanio.com/icon/u87718521-8.jpg	灰狼	https://www.douban.com/people/huskie/	4108449	4	2019-09-06 19:37:05	0	huskie	9c6d8c4e0546770c9689b32285b12cc0
2011-06-21 15:55:30	入赘女婿，鳗鱼店，传承的秘制酱汁，离家出走的女儿，什么都不会大学毕不了业的儿子，因为500万，这个故事有个美好的开始，店铺和家人哪个更重要？被忽视被排斥，设立了屏障，打碎了酱汁却修补了僵持的关系，家人，就是比谁都爱你。	2019-09-06 19:37:05	404912909	6038246	https://img3.doubanio.com/icon/u1558754-3.jpg	闲情小娜	https://www.douban.com/people/nara1126/	4108450	3	2019-09-06 19:37:05	1	nara1126	2fd21a310e3e9f2a85ccd2fcae992fcb
2011-11-19 14:39:55	为了鳗鱼饭给的三星TAT	2019-09-06 19:37:05	395878839	6038246	https://img3.doubanio.com/icon/u1471190-93.jpg	柴犬妹妹	https://www.douban.com/people/rosvita/	4108451	3	2019-09-06 19:37:05	0	rosvita	9b2e05077d32c42dab979c3c8695d8eb
2011-11-20 02:25:19	我真的不是长泽黑，但演技……还没有剧中的演她儿子的演技好	2019-09-06 19:37:05	459681576	6038246	https://img3.doubanio.com/icon/u2645987-16.jpg	十夜	https://www.douban.com/people/kulapika/	4108452	3	2019-09-06 19:37:05	0	kulapika	8e15b590590221b47cde96af5103d2be
2012-11-19 19:32:48	卖点是亲情，对我来讲真是毫无亮点的一个SP。不过柄木佑竟然是演好人这点就要感动了一下了吧，嗯	2019-09-06 19:37:05	605299500	6038246	https://img1.doubanio.com/icon/u1102916-409.jpg	nikki	https://www.douban.com/people/nikki7/	4108453	3	2019-09-06 19:37:05	0	nikki7	3e38d3880ef825014cd58c96d92998e4
2011-07-02 21:39:31	真想吃鳗鱼饭啊。。。	2019-09-06 19:37:05	409686200	6038246	https://img3.doubanio.com/icon/u38604413-3.jpg	阿错	https://www.douban.com/people/38604413/	4108454	3	2019-09-06 19:37:05	0	38604413	98e627e9ea155546c6f13d8fea390a40
2011-10-11 19:47:36	長澤まさみ 好漂亮啊 然后 想吃鳗鱼饭啊	2019-09-06 19:37:05	353872134	6038246	https://img1.doubanio.com/icon/u1365772-507.jpg	小肚子✨	https://www.douban.com/people/xiaoduzi/	4108455	3	2019-09-06 19:37:05	2	xiaoduzi	d55d05c39e07a36729713e8716e8e735
2011-06-21 21:56:37	矫情	2019-09-06 19:37:05	383833565	6038246	https://img1.doubanio.com/icon/u4567175-48.jpg	尚 書	https://www.douban.com/people/zhang_shangshu/	4108456	2	2019-09-06 19:37:05	0	zhang_shangshu	ecaf9632b761ea035bef722a0023b26c
2011-08-04 17:10:42	家庭小温情	2019-09-06 19:37:05	350450913	6038246	https://img1.doubanio.com/icon/u1903624-327.jpg	Aragaki	https://www.douban.com/people/aragaki/	4108457	3	2019-09-06 19:37:05	0	aragaki	f8e7777459c695f83173d6e9e96a1aca
2011-06-11 00:05:24	没有那谁我是不会看的	2019-09-06 19:37:05	401570695	6038246	https://img1.doubanio.com/icon/u1040532-179.jpg	悟怡	https://www.douban.com/people/jaxiinofea/	4108458	2	2019-09-06 19:37:05	0	jaxiinofea	bf472ce660feea140118dd8082ccf05e
2013-03-20 02:40:10	20130303 Xperia TX	2019-09-06 19:37:05	656612805	6038246	https://img3.doubanio.com/icon/u1010013-11.jpg	公園仔	https://www.douban.com/people/doa/	4108459	3	2019-09-06 19:37:05	0	doa	d344b00277e0f2f4264f76cb7d7a9f35
2011-05-18 21:39:40	好温馨。	2019-09-06 19:37:05	392042728	6038246	https://img1.doubanio.com/icon/u3454796-27.jpg	lily	https://www.douban.com/people/juli5/	4108460	4	2019-09-06 19:37:05	0	juli5	8e580e66172bf28c734729f8898e1d8b
2012-08-19 19:24:25	实在是一般，故事为了完成大团圆的结局达到温情一把的目的，对剧情的编纂实在过头了，尤其女婿浪子回头的段落。masami美则美矣角色却相当不招人喜欢，犹是如此老老小小们也还算勉强完成了治愈目标，剧名什么的反而有爱多了。	2019-09-06 19:37:05	537836526	6038246	https://img3.doubanio.com/icon/u49104522-46.jpg	ムルキキ	https://www.douban.com/people/baoziguainiu/	4108461	3	2019-09-06 19:37:05	0	baoziguainiu	7a754db3bf3395a9302ae8547bc5a389
2011-05-20 16:12:44	又是小温馨	2019-09-06 19:37:05	392684250	6038246	https://img3.doubanio.com/icon/u41893343-23.jpg	Vegaaaaaaa	https://www.douban.com/people/vega00/	4108462	4	2019-09-06 19:37:05	0	vega00	c273aa4ef5180ed5e191013c9d5c9fc2
2011-05-18 20:32:22	剧情的话 真的不太合我口味 如果不是masami我都不会看完的吧	2019-09-06 19:37:05	392012969	6038246	https://img1.doubanio.com/icon/u41169948-118.jpg	(눈_눈)	https://www.douban.com/people/erika-3104/	4108463	3	2019-09-06 19:37:05	0	erika-3104	d16e480c2c7dded25d8d69d93d3f26da
2011-05-18 07:06:22	快对这种温馨版的既定模式免疫了，好在够短。	2019-09-06 19:37:05	391762421	6038246	https://img1.doubanio.com/icon/u4883112-17.jpg	袜子	https://www.douban.com/people/4883112/	4108464	3	2019-09-06 19:37:05	0	4883112	968f04d09579df10462b400ceb318fa6
2011-05-17 13:47:31	最喜欢这种特别生活化的温馨喜剧~~~~	2019-09-06 19:37:05	391481529	6038246	https://img1.doubanio.com/icon/u15729424-49.jpg	镜子里的猫	https://www.douban.com/people/15729424/	4108465	5	2019-09-06 19:37:05	0	15729424	a1b6ae0b0c0ebbfe6d2460dbd583bba2
2011-05-17 04:37:49	MA酱的腿.....特嗲了伐～ 爸爸教育KAMEIKIJI的时候滿感人哒～	2019-09-06 19:37:05	391371224	6038246	https://img1.doubanio.com/icon/u2664699-48.jpg	一颗欧的嗖	https://www.douban.com/people/Fay.../	4108466	4	2019-09-06 19:37:05	0	Fay...	df4cf68ca913668bae25f25263ef2355
2011-07-02 00:01:17	甜心的演技啊，硬伤啊	2019-09-06 19:37:05	386897419	6038246	https://img1.doubanio.com/icon/u1730317-47.jpg	upggminimini	https://www.douban.com/people/ceci33/	4108467	1	2019-09-06 19:37:05	0	ceci33	d916a04256c61f98cee07f17667e5a10
2011-05-17 23:49:21	masami都演孩儿他妈了。。。	2019-09-06 19:37:05	391713566	6038246	https://img3.doubanio.com/icon/u2362302-193.jpg	Daruma	https://www.douban.com/people/at11/	4108468		2019-09-06 19:37:05	2	at11	8db5f840ec38cda8b3740e733c8fe7e9
2012-01-27 18:45:05	话说鳗鱼饭吃起来很无聊啊- -	2019-09-06 19:37:05	487648777	6038246	https://img3.doubanio.com/icon/u1228885-45.jpg	坚毅的小尘埃	https://www.douban.com/people/kojiru/	4108469	4	2019-09-06 19:37:05	0	kojiru	4c989ecbb49a670269de3b2d5c16dc96
2010-08-25 18:51:45	小姐，你的熊~~	2019-09-06 19:37:06	277499730	4824996	https://img1.doubanio.com/icon/u2810297-227.jpg	Lucciola 3.0	https://www.douban.com/people/Lucciola/	4108470	5	2019-09-06 19:37:06	0	Lucciola	9aaa05579bdd2805cd5cbabf01e2a038
2010-05-08 17:43:08	小姐，你的熊掉了	2019-09-06 19:37:06	248714944	4824996	https://img3.doubanio.com/icon/u29963130-25.jpg	失眠的睡鼠	https://www.douban.com/people/29963130/	4108471	5	2019-09-06 19:37:06	0	29963130	2fad885fab9644dd74ede0087872496e
2013-05-28 19:20:22	不行了。。。	2019-09-06 19:37:06	685950939	4824996	https://img1.doubanio.com/icon/u57617103-7.jpg	寺木	https://www.douban.com/people/57617103/	4108472	3	2019-09-06 19:37:06	0	57617103	25596aadf1d250dbc41b3ca36e970f22
2012-06-08 21:10:54	哈哈哈哈哈你的熊掉了哈哈哈哈哈哈哈哈哈	2019-09-06 19:37:06	541865316	4824996	https://img1.doubanio.com/icon/u42897344-9.jpg	索木十	https://www.douban.com/people/sosophisticated/	4108473	5	2019-09-06 19:37:06	0	sosophisticated	96a98612745df9e8716732b55403578a
2010-07-09 14:34:52	2010.7.1 土豆网	2019-09-06 19:37:06	268782482	4824996	https://img3.doubanio.com/icon/u2872914-14.jpg	淡	https://www.douban.com/people/no1loveme/	4108474	4	2019-09-06 19:37:06	0	no1loveme	7716c905d3d12094ff6888ada3ffdb44
2012-03-17 05:43:57	又厉害又搞笑又可爱又温柔，布里格斯的那个女人真是不简单，哈哈哈哈	2019-09-06 19:37:06	509108203	4824996	https://img3.doubanio.com/icon/u2181774-1.jpg	Smilececi	https://www.douban.com/people/smilececi/	4108475	5	2019-09-06 19:37:06	0	smilececi	d423fe0575c490bef05f1673b589322f
2010-07-09 17:51:08	````	2019-09-06 19:37:06	268847541	4824996	https://img1.doubanio.com/icon/u2635282-98.jpg	Nyako	https://www.douban.com/people/2635282/	4108476		2019-09-06 19:37:06	0	2635282	3e839f8874c5a5e7f0018c038d81494f
2012-07-25 21:20:53	彪悍雄壯的主婦是如何踏上煉金朮之路的呢？請回到18嵗青春年少的回憶之中。yyd惡搞無下限啊這是！忽然覺得愛力克兩兄弟當年的荒島求存1個月，甚冤枉哉。	2019-09-06 19:37:06	560582626	4824996	https://img3.doubanio.com/icon/u1198262-2.jpg	安隱	https://www.douban.com/people/wuwuming/	4108477	4	2019-09-06 19:37:06	0	wuwuming	d3755717fca1f10ca7ea89a3c585924b
2013-06-02 17:42:52	这一集日式复古风格的细节好喜欢 初恋笑死我了	2019-09-06 19:37:06	687944971	4824996	https://img3.doubanio.com/icon/u4741762-6.jpg	滑溜小姐	https://www.douban.com/people/ring_ring/	4108478	5	2019-09-06 19:37:06	0	ring_ring	bc2294879642fed3e53aae304152ad02
2012-02-12 02:06:27	小姐，你的熊掉了 小姐，你的熊掉了 小姐，你的熊掉了 小姐，你的熊掉了 小姐，你的熊掉了 小姐，你的熊掉了 小姐，你的熊掉了	2019-09-06 19:37:06	494723195	4824996	https://img1.doubanio.com/icon/u1945322-59.jpg	Vendetta Child	https://www.douban.com/people/VendettaChild/	4108479		2019-09-06 19:37:06	0	VendettaChild	8f9e6beb0344a756de7e251a71286134
2012-07-03 00:33:52	小姐 你的熊掉了	2019-09-06 19:37:06	551032828	4824996	https://img3.doubanio.com/icon/u35823788-16.jpg	动次动次	https://www.douban.com/people/35823788/	4108480	5	2019-09-06 19:37:06	0	35823788	039048dffddb73fcf70e1afc454165f7
2012-02-18 17:26:19	小姐 你的熊掉了	2019-09-06 19:37:06	497481819	4824996	https://img3.doubanio.com/icon/u4032411-4.jpg	makatei	https://www.douban.com/people/4032411/	4108481	3	2019-09-06 19:37:06	0	4032411	ff9da50d1c17f8f5ec6297c9e78f9f59
2010-06-28 00:32:37	小姐，你的熊掉了，哈哈哈	2019-09-06 19:37:06	265082848	4824996	https://img3.doubanio.com/icon/u2119878-6.jpg	River	https://www.douban.com/people/2119878/	4108482	5	2019-09-06 19:37:06	0	2119878	23a6b62538052762e8d09574a5daf90e
2011-08-04 00:26:35	师傅霸气外露了	2019-09-06 19:37:06	421571516	4824996	https://img1.doubanio.com/icon/u4300095-7.jpg	少年	https://www.douban.com/people/yanyua/	4108483	4	2019-09-06 19:37:06	0	yanyua	aecfb9930ee09fe97608a33bcbe49496
2016-07-05 23:04:58	哈哈哈，在剧情差不多忘记光的情况下，还是被师傅炸出来了。	2019-09-06 19:37:06	1058386113	4824996	https://img1.doubanio.com/icon/u46352982-88.jpg	穗尔Sybil	https://www.douban.com/people/gruel_/	4108484	5	2019-09-06 19:37:06	0	gruel_	7867a56101014c2eb09bc81e1912af5c
2013-06-06 10:58:06	原来主妇还有这么青葱的岁月呀~哈哈哈。小姐这是你掉的熊吗？啊哈哈哈	2019-09-06 19:37:06	689362226	4824996	https://img3.doubanio.com/icon/u45013198-6.jpg	sign	https://www.douban.com/people/45013198/	4108485	5	2019-09-06 19:37:06	0	45013198	9050f7b92b7dd5ce620cd3bc517dafee
2013-07-26 20:29:22	你忘了你的熊！	2019-09-06 19:37:06	708496681	4824996	https://img1.doubanio.com/icon/u60535172-38.jpg	飛鳥	https://www.douban.com/people/lilithduciel/	4108486	5	2019-09-06 19:37:06	0	lilithduciel	7d3739a2339c7b8d2c9eb52405c9ac7a
2012-01-09 15:32:49	小姐，你的熊掉了	2019-09-06 19:37:06	480120288	4824996	https://img1.doubanio.com/icon/u34106500-27.jpg	屡败屡战煽情酱	https://www.douban.com/people/shanshanshanqin/	4108487	5	2019-09-06 19:37:06	0	shanshanshanqin	1fd98e714e7c9c5e39d5bc8448b45fec
2010-05-13 09:00:33	小姐，你的熊掉了	2019-09-06 19:37:06	250220013	4824996	https://img3.doubanio.com/icon/u2821495-140.jpg	鱼肉	https://www.douban.com/people/2821495/	4108488	5	2019-09-06 19:37:06	3	2821495	bf689ba572ade14d22b0abe405ecef74
2014-11-23 23:46:09	爱情的自恋	2019-09-06 19:37:06	865676962	26101454	https://img3.doubanio.com/icon/u53033481-4.jpg	Edward	https://www.douban.com/people/53033481/	4108489	3	2019-09-06 19:37:06	0	53033481	3365d98ce00d90ab288744d3bf26b431
2014-11-10 18:12:21	2014 欧盟影展 第七场 崇高的信仰 无望的爱情	2019-09-06 19:37:06	861613873	26101454	https://img3.doubanio.com/icon/u14675463-15.jpg	凤瞳	https://www.douban.com/people/fengtong/	4108490	2	2019-09-06 19:37:06	0	fengtong	d608b0eeca8d4366e15f84cadb5eba29
2014-01-30 22:55:31	3.7	2019-09-06 19:37:06	771808253	4824996	https://img3.doubanio.com/icon/u65885893-3.jpg	Sawadika	https://www.douban.com/people/SAWADIKA_ZY/	4108491	3	2019-09-06 19:37:06	0	SAWADIKA_ZY	82b75e9488ab42e4abffa319e9f85ad3
2019-08-16 16:42:40	部分声音先导及剪辑颇有特点	2019-09-06 19:37:06	1911094509	1300319	https://img1.doubanio.com/icon/u49079483-9.jpg	自決	https://www.douban.com/people/49079483/	4108492	3	2019-09-06 19:37:06	0	49079483	30c8497b97bb3dbe1517a495be1b9097
2015-11-10 10:52:51	爱玛怎么会那么美……？不，不会。但可以肯定的是，在夏尔、里昂眼中，的确这样美。这个女人是个梦，人人都迫不及待的踏入这场梦……	2019-09-06 19:37:06	948775091	1300319	https://img3.doubanio.com/icon/u3864325-4.jpg	四翼人alice	https://www.douban.com/people/wonderlandalice/	4108493	5	2019-09-06 19:37:06	0	wonderlandalice	329d4bf43f7bbf87f15afd0d62577b28
2015-06-03 09:19:40	这一版呈现包法利夫人的形象还可以 舞会那里最花销 果然美国人的拍法	2019-09-06 19:37:06	928014523	1300319	https://img1.doubanio.com/icon/u54040198-158.jpg	肉桂味女朋友	https://www.douban.com/people/baoshumin/	4108494	3	2019-09-06 19:37:06	0	baoshumin	d1f7c796bbaa0639133246b5c7afedba
2011-05-20 20:41:29	包法利夫人的扮演者太缺乏颜了。。。	2019-09-06 19:37:06	392786272	1300319	https://img3.doubanio.com/icon/u3994132-72.jpg	微笑感恩赞美	https://www.douban.com/people/3994132/	4108495	3	2019-09-06 19:37:06	0	3994132	d0746e8204b4f6a3a69ec5921fa9c062
2012-09-19 20:39:23	诶。。老公如此好。。实在不应该啦= =~！	2019-09-06 19:37:06	581921988	1300319	https://img3.doubanio.com/icon/u52311460-115.jpg	不玩惹	https://www.douban.com/people/shenshiyaogun/	4108496	5	2019-09-06 19:37:06	0	shenshiyaogun	46442df92ab7ea79897f3c3ad36aac38
2015-07-02 20:03:12	愛海只愛海的驚濤駭浪，愛青草僅僅愛它遍生於廢墟之間。她必須從事物得到一種切身利益；凡不直接有利於她情感發洩的，她就看成無用之物，棄之不顧——正因為天性多感，遠在藝術愛好之上，她尋找的是情緒，並非風景。	2019-09-06 19:37:06	936895130	1300319	https://img1.doubanio.com/icon/u69432585-19.jpg	iatefingers	https://www.douban.com/people/69432585/	4108497	4	2019-09-06 19:37:06	0	69432585	8fe1d97f3e501a16c9b96ee4202d212d
2012-04-16 17:58:43	女主角美翻了。。包法利夫人简单的说就是个文艺女青年用生命演戏的故事。。	2019-09-06 19:37:06	521074768	1300319	https://img1.doubanio.com/icon/u37820416-18.jpg	长颈鹿小姐。	https://www.douban.com/people/AliceinBed/	4108498	4	2019-09-06 19:37:06	0	AliceinBed	063bf19b9bca4f5e9058f2b2ad1c1503
2014-08-15 13:48:42	舞会那一场还可以，明里尼就是适合拍歌舞片	2019-09-06 19:37:06	836449849	1300319	https://img1.doubanio.com/icon/u3043142-19.jpg	巫师	https://www.douban.com/people/asanisimasa/	4108499	3	2019-09-06 19:37:06	0	asanisimasa	fd4fad5d4b24ce08f99f4c2f06861959
2013-11-15 23:22:51	五六年前在学校报告厅看的，那时候看过的影片印象都好深刻	2019-09-06 19:37:06	745176624	1300319	https://img3.doubanio.com/icon/u46377255-2.jpg	美人鱼	https://www.douban.com/people/46377255/	4108500	4	2019-09-06 19:37:06	0	46377255	97488f9c0712443bea2807b06761ab08
2018-08-22 16:38:49	珍妮弗·琼斯太美了，开场穿着白裙煎蛋的场景太难忘，整体的感觉都还好，但是看小说还是更有代入感一点，福楼拜的文字电影表达不出多少来。	2019-09-06 19:37:06	1446342086	1300319	https://img1.doubanio.com/icon/u14535154-8.jpg	敦云™	https://www.douban.com/people/juveyyl/	4108501	4	2019-09-06 19:37:06	0	juveyyl	dfaae83b05e2aa193acb81c9e83f26fa
2014-11-23 19:53:14	果然只有舞會拍得出彩……	2019-09-06 19:37:06	858682858	1300319	https://img3.doubanio.com/icon/u34624330-132.jpg	Repulsion	https://www.douban.com/people/xuguang_he/	4108502	3	2019-09-06 19:37:06	0	xuguang_he	142f686d5d17164eb09e5890ebfb5854
2018-03-31 02:55:13	我认为这是最佳版本	2019-09-06 19:37:06	1349868303	1300319	https://img3.doubanio.com/icon/u3554996-2.jpg	mdld	https://www.douban.com/people/3554996/	4108503	4	2019-09-06 19:37:06	0	3554996	9aa67dff64aad97c2d7a3c9fc4ae8c7e
2012-06-28 14:03:06	爱玛是一位美丽浪漫的女子，嫁给平庸本份的乡镇医生包法利，成为了包法利夫人。由于受过贵族教育，她迷恋浪漫主义，一心追求奢华的生活。为了取悦情人，包法利夫人欠下巨债，面对情人的抛弃，债主的追债，她走投无路，服砒霜自杀。 主演珍妮弗琼斯在黑白片中极美，那个时代的女明星没有人工雕琢的痕	2019-09-06 19:37:06	549577536	1300319	https://img3.doubanio.com/icon/u3895048-4.jpg	爱夕月人	https://www.douban.com/people/roseshi/	4108504	4	2019-09-06 19:37:06	1	roseshi	599962d7ca3c50db5f299dc59aa4f1be
2017-03-26 12:17:48	影片做了很多改编，子爵和罗多尔夫合二为一，包法利最后没有给跛足的杂役做手术，他也很早就觉察到爱玛的出轨。这样一来，包法利这个人物形象就大打折扣了，最后打了爱玛一巴掌，变成一个道德的捍卫者，加上举手投足十足的美国人腔调，与原著大相径庭。优点是剧中的舞会画面非常精致漂亮。	2019-09-06 19:37:06	1169593737	1300319	https://img3.doubanio.com/icon/u46660938-2.jpg	秦羽觞	https://www.douban.com/people/46660938/	4108505	4	2019-09-06 19:37:06	0	46660938	8c28ad3c5cf76b54489d62642f79fbb8
2013-12-12 14:46:14	舞会真美。	2019-09-06 19:37:06	753263799	1300319	https://img3.doubanio.com/icon/u1026530-1.jpg	染星	https://www.douban.com/people/ranxing/	4108506	4	2019-09-06 19:37:06	0	ranxing	f26e117ccf6183c84277c8f77b592c8d
2015-06-18 17:19:02	灰姑娘那条裙子是包法利夫人穿过的吧	2019-09-06 19:37:06	932638096	1300319	https://img3.doubanio.com/icon/u3062697-2.jpg	朴实L	https://www.douban.com/people/3062697/	4108507	3	2019-09-06 19:37:06	0	3062697	8bc20fffb8401b23af249fdde99872ab
2013-11-08 13:56:52	一个人的经历没有什么是多余，后天培养因素中环境重要性NO.1。	2019-09-06 19:37:06	742956883	1300319	https://img3.doubanio.com/icon/u48852504-11.jpg	杏仁豆腐	https://www.douban.com/people/kidozz/	4108508	4	2019-09-06 19:37:06	0	kidozz	344b45448c4c9882c69a8c0145e2e339
2015-09-26 12:20:48	片名可以改叫 福楼拜新说包法利夫人。艾玛很乐意嫁给查理。查理拒绝做矫治手术，并且发现了艾玛和罗道尔弗的出逃。很多奇怪且意义不明的改编。整个故事已经没有前因后果的牵连了。并且女主长得很…奇怪。服装好看。	2019-09-06 19:37:06	962140062	1300319	https://img3.doubanio.com/icon/u73100857-2.jpg	学鸠	https://www.douban.com/people/73100857/	4108509	3	2019-09-06 19:37:06	0	73100857	40ff82ea4687cf5b2583bbbf62c08e5d
2016-01-10 07:19:45	把小说当现实的堂吉诃德，浪漫主义的解构。Emma让人爱不起来也恨不起来。舞会那段很精彩，把Emma的个性表现得很到位。	2019-09-06 19:37:06	998104907	1300319	https://img3.doubanio.com/icon/u97957511-13.jpg	废火一	https://www.douban.com/people/97957511/	4108510	4	2019-09-06 19:37:06	0	97957511	4cdd8ad5f1eef03148731bef9c2cd099
2015-12-13 12:54:47	49版算是最经典了 比14翻拍的好很多 不切实际的浪漫主义拜金女青年花样作死 做人不能太包法利夫人 舞会的戏是亮点	2019-09-06 19:37:06	986788983	1300319	https://img3.doubanio.com/icon/u73958470-4.jpg	LULU	https://www.douban.com/people/73958470/	4108511	3	2019-09-06 19:37:06	0	73958470	987624434fad91cd459f84fbf03474ea
2006-02-09 16:01:52	我怎么这么讨厌这部电影....	2019-09-06 19:37:06	1440768	1308575	https://img3.doubanio.com/icon/u1088291-302.jpg	nadja	https://www.douban.com/people/nadja/	4108512		2019-09-06 19:37:06	635	nadja	6fe03e2a93ee9e428b10e7eac3c19b0b
2012-10-21 15:50:36	像张士豪那样的男生是每个女生都喜欢过的吧，高高帅帅的，打篮球，骑山地车，笑起来很阳光，但那时候一般都不会有勇气去争取的啊，等到已经长成大人已经满怀勇气了的现在，那样的男生就没有了。	2019-09-06 19:37:06	593961492	1308575	https://img1.doubanio.com/icon/u44739848-148.jpg	大黑骡子	https://www.douban.com/people/daheiluozi/	4108513	4	2019-09-06 19:37:06	1162	daheiluozi	3aee9d178468c45726afaff0573c980d
2006-11-20 01:27:09	很好看,很长时间后想起来,还是很好看,永远记得陈在里面青春无敌的样子:hi,我叫张士豪,天蝎座A型..	2019-09-06 19:37:06	7309917	1308575	https://img3.doubanio.com/icon/u1130861-101.jpg	毛利	https://www.douban.com/people/coffeeland/	4108514		2019-09-06 19:37:06	318	coffeeland	307932552c62dd4a229df5d3359a7c33
2009-09-22 14:20:40	一个女生喜欢男生，却让喜欢着她的小T帮忙追男生，结果男生爱上小T，小T变直的故事	2019-09-06 19:37:06	161284694	1308575	https://img3.doubanio.com/icon/u1578260-20.jpg	蘑菇™不开花	https://www.douban.com/people/giftzyx/	4108515	4	2019-09-06 19:37:06	1050	giftzyx	49d672f271ad3281484aac5595435780
2008-06-01 01:19:49	“于是，我似乎看到多年以后，你站在一扇蓝色的大门前，下午三点的阳光，你仍有几颗青春痘。你笑着，我跑向你问你好不好，你点点头。三年、五年以后，甚至更久更久以后，我们会变成什么样的大人呢？是体育老师，还是我妈。虽然我闭着眼睛，也看不见自己，但是我却可以看到你。”	2019-09-06 19:37:06	42947495	1308575	https://img3.doubanio.com/icon/u1987990-1205.jpg	城南草木生	https://www.douban.com/people/mydear1011/	4108516	5	2019-09-06 19:37:06	2823	mydear1011	e7aafd13b4fb7a38175efca32926f48c
2011-05-12 22:31:13	孟克柔说，我是女生我爱男生，我觉得和男生接过吻也许就不喜欢她了，我不能告诉她，不然我们连朋友都当不成了。张士豪说，我叫张士豪，O型血，天蝎座，游泳队，吉他社。要是有一天你喜欢男生了 一定要告诉我。林月珍说，我喜欢了他那么久，还是在捡他的垃圾，要是把他原子笔的水写干了，他就会爱上我。	2019-09-06 19:37:06	389529591	1308575	https://img1.doubanio.com/icon/u47809238-29.jpg	病気君	https://www.douban.com/people/Vitaminsong/	4108517	4	2019-09-06 19:37:06	329	Vitaminsong	87eaf77433a49bb113fce6859227139a
2017-08-02 15:21:42	“如果你十七岁，你想的只是能不能上大学，不再是处男，尿尿可以一直线的话，你该是多么幸福的小朋友啊。”“好不甘心喔，整个夏天都快过完了，好像什么事都没有做。”用两句水成这样的台词就把我戳成傻逼，到底怎么做到的。	2019-09-06 19:37:06	1223617698	1308575	https://img3.doubanio.com/icon/u69290051-126.jpg	Paco	https://www.douban.com/people/69290051/	4108518	3	2019-09-06 19:37:06	116	69290051	cd4a0544188efd2bdcba99451ae309d1
2012-03-16 01:54:59	多年以后，你就变成了大仁哥	2019-09-06 19:37:06	508679869	1308575	https://img3.doubanio.com/icon/u57663115-191.jpg	你看起来很美味	https://www.douban.com/people/Scarlett1020/	4108519		2019-09-06 19:37:06	91	Scarlett1020	4c44aae06a2547fd07596e193a770785
2008-02-18 02:15:30	最後一段对白挽救了整部电影……至少我是这么觉得……	2019-09-06 19:37:06	31662474	1308575	https://img3.doubanio.com/icon/u1097442-115.jpg	寄意寒星	https://www.douban.com/people/jiyihanxing/	4108520	5	2019-09-06 19:37:06	1773	jiyihanxing	8308401c5aeea6767a027e5630fd98e1
2011-02-26 23:06:47	她说她喜欢月珍的时候 好吧我还是挺吃惊的	2019-09-06 19:37:06	359146704	1308575	https://img1.doubanio.com/icon/u15133636-167.jpg	理想多钱一斤啊	https://www.douban.com/people/MonicaLi/	4108521		2019-09-06 19:37:06	52	MonicaLi	75ef7979267bbb22174b24ccb8c74cd6
2011-12-22 22:11:23	我叫周星星，白羊座，A型，辩论队，篮球社，我还不错啊。	2019-09-06 19:37:06	472554734	1308575	https://img3.doubanio.com/icon/u48849613-173.jpg	诸葛若见	https://www.douban.com/people/Jerry-feng/	4108522	4	2019-09-06 19:37:06	303	Jerry-feng	664ddba6ec6795234c03b7df54a6767b
2005-11-27 17:19:31	如果人生只有尿尿不能成直线的问题，该是多么幸福	2019-09-06 19:37:06	670667	1308575	https://img3.doubanio.com/icon/u1045477-5.jpg	水湄物语	https://www.douban.com/people/foxsshome/	4108523		2019-09-06 19:37:06	37	foxsshome	507e7f18e22890e441d7f31c276657d4
2010-05-04 05:47:34	适合18-24岁左右人士观看 单纯得像水一般的感情	2019-09-06 19:37:06	247282902	1308575	https://img1.doubanio.com/icon/u1127622-139.jpg	LORENZO 洛伦佐	https://www.douban.com/people/vividtime/	4108524	4	2019-09-06 19:37:06	115	vividtime	ddeeee962a150a14d0e51540cab00225
2017-03-18 15:31:54	又是一部与青春有关的片子 像蓝色那样清澈又深邃 最后的台词加分	2019-09-06 19:37:06	1166210839	1308575	https://img3.doubanio.com/icon/u126877536-11.jpg	飞进耳廓的飞蛾	https://www.douban.com/people/126877536/	4108525	3	2019-09-06 19:37:06	27	126877536	52d4fc5cd13388d938782f08770c62b2
2007-12-31 06:27:18	非常真實的電影 如同週遭的生活一般 91年	2019-09-06 19:37:06	27575285	1308575	https://img3.doubanio.com/icon/u1744825-35.jpg	陳柏霖	https://www.douban.com/people/chenbolin/	4108526	5	2019-09-06 19:37:06	1504	chenbolin	f7ef3edf06d7b318654e7abe831ea13f
2005-12-29 05:18:12	青春的窃窃私语。	2019-09-06 19:37:06	85129	1308575	https://img1.doubanio.com/icon/u1005928-127.jpg	影志	https://www.douban.com/people/tjz230/	4108527	4	2019-09-06 19:37:06	69	tjz230	87d1bb2fb7653a07aa21ba73c0696d21
2011-09-13 18:23:46	我叫张士豪 天蝎座,O型，我是游泳队吉他社的 我还不错哦	2019-09-06 19:37:06	435842530	1308575	https://img1.doubanio.com/icon/u9083557-8.jpg	伊卡洛斯	https://www.douban.com/people/nwwfewx/	4108528	4	2019-09-06 19:37:06	47	nwwfewx	25fd9ddf752191f02547cb30a315fe43
2017-03-20 22:51:00	很典型的台湾文艺片，最后的对白最棒！	2019-09-06 19:37:06	1167334137	1308575	https://img3.doubanio.com/icon/u157224553-1.jpg	我lu不会飞	https://www.douban.com/people/157224553/	4108529	3	2019-09-06 19:37:06	13	157224553	75da9edf65e6cdbca77ceff5efe036cf
2016-12-22 12:29:22	要死啦，17岁少男少女幻想五年后已经觉得是好远了，可是这个想象中好远的“大人”也比现在的我要小啊……桂纶镁好虎！太可爱了！陈柏霖真是单薄的少年，面对自己喜欢的酷女生时一脸忠犬，面对不喜欢的女生，无师自通就学会了摆出冷峻疏远的表情。不过桂纶镁这种小娘T的感觉好可爱哦	2019-09-06 19:37:06	588013585	1308575	https://img3.doubanio.com/icon/u4150687-120.jpg	曼仔	https://www.douban.com/people/Erman-Wei/	4108530	4	2019-09-06 19:37:06	24	Erman-Wei	813acc706ce04ef2281761684fd9b2d8
2007-02-14 13:39:46	虽然我闭着眼睛也看不见自己，但是我却可以看见你。	2019-09-06 19:37:06	10568743	1308575	https://img3.doubanio.com/icon/u1418881-44.jpg	眠去	https://www.douban.com/people/rebekah/	4108531	5	2019-09-06 19:37:06	1397	rebekah	89c5a02bd46080e5462b483ca8f183fb
2018-01-16 22:40:01	故事过于平淡，徐海乔颜值巅峰之作	2019-09-06 19:37:06	1307571313	20433357	https://img1.doubanio.com/icon/user_normal.jpg	扇贝杨	https://www.douban.com/people/172494566/	4108532	3	2019-09-06 19:37:06	0	172494566	34f9d392cc8238c77da2650f62c18590
2018-06-24 21:52:41	徐海乔最苏，最帅，最甜，最善	2019-09-06 19:37:06	1394688387	20433357	https://img3.doubanio.com/icon/u107108460-2.jpg	爱哭的大海星。	https://www.douban.com/people/107108460/	4108533	5	2019-09-06 19:37:06	0	107108460	42b279e44392f2f00fefee1e4e6c2204
2013-07-16 20:53:13	怎么说呢？好奇葩，好嗲。不过女的很漂亮。	2019-09-06 19:37:06	704900765	20433357	https://img3.doubanio.com/icon/u71672950-5.jpg	sym1001	https://www.douban.com/people/sym1001/	4108534	1	2019-09-06 19:37:06	0	sym1001	0bbde266e1446c4e8abc7a5a0de5dc5e
2019-08-23 14:52:28	2019年11月1日，去电影院看水木年华团队的电影《一生有你》吧，会有大不一样的感觉。	2019-09-06 19:37:06	1920702663	20433357	https://img3.doubanio.com/icon/u198069521-4.jpg	电影制片人周新	https://www.douban.com/people/198069521/	4108535		2019-09-06 19:37:06	1	198069521	be2de0c03647db557e24e08dcfc7a566
2019-06-14 03:37:33	好	2019-09-06 19:37:06	1821530031	27019210	https://img3.doubanio.com/icon/u197905281-1.jpg	DeAn Lei	https://www.douban.com/people/197905281/	4108536	5	2019-09-06 19:37:06	1	197905281	6d9a6d60f693e14e3431ebc4179e5267
2018-11-20 23:25:52	期待	2019-09-06 19:37:06	1521368161	27019210	https://img3.doubanio.com/icon/u147983208-1.jpg	我的Micro-blog	https://www.douban.com/people/147983208/	4108537	3	2019-09-06 19:37:06	1	147983208	c4bfcf705f9aa73f2ca0588e6451e5ab
2018-11-18 03:59:16	17/11/2018 @ UA Megabox。以情色片來說女角都太醜了吧？男主那個66手勢有夠奇怪,跑車調快鏡頭也明白,但逃跑和打架場面也是如此就太好笑了。而且一個在台灣發生的故事香港演員們都在說粵語....	2019-09-06 19:37:06	1523759901	27019210	https://img3.doubanio.com/icon/u110726594-3.jpg	KLY	https://www.douban.com/people/imkly/	4108538	1	2019-09-06 19:37:06	2	imkly	15e12978682afb0e5b583f6fc87d2640
2009-05-03 20:02:29	真人加3D CG，不少配角和龙套是3D动画来的，这种形式我还是第一次看到。剧情好像也没什么好说的，一个被判了死刑的神料理自己的后事：附身在一个男子身上去强奸一个能生神的奇异女性（非人类），目的就是让那女性生下神……囧。男主角看着眼熟，应该是《钢琴师》里的那个德军军官，其它还在什么地方见过就想不起来了。	2019-09-06 19:37:06	118122009	1308835	https://img3.doubanio.com/icon/u1874063-6.jpg	Skybow	https://www.douban.com/people/Skybow/	4108539	3	2019-09-06 19:37:06	1	Skybow	5b040b5d9efc9a689c3e5b61bee8cdae
2011-02-15 20:20:48	一群造型奇异甚至比较牛逼的人与非人表演了一部基本没有主线的游戏demo	2019-09-06 19:37:06	354309813	1308835	https://img3.doubanio.com/icon/u2735746-23.jpg	披着人皮的鬼	https://www.douban.com/people/ghostinyourskin/	4108540	2	2019-09-06 19:37:06	11	ghostinyourskin	950ee2208223543358052cad6842712c
2012-06-17 02:19:57	就是这部片！！！！！！！！！！！我之前一直想不起来这到底是什么坑爹片啊。。。。好像是初中看的被雷焦了	2019-09-06 19:37:06	545082447	1308835	https://img1.doubanio.com/icon/u48117755-67.jpg	Robo Captain	https://www.douban.com/people/brainlesscong/	4108541	3	2019-09-06 19:37:06	0	brainlesscong	032fc1cf7eb2bc000f9d4f4521a98635
2007-12-03 11:32:42	不太明白。。埃及神在未来传种接代的故事？？音乐还不错。活人演员有几个？男主角、女主角、男配角、女配角。四个？男女主角相遇之前都还蛮好的。那一段段宗教仪式般的吟诵我很喜欢。那声音、节奏和语调。	2019-09-06 19:37:06	25249958	1308835	https://img3.doubanio.com/icon/u1005943-1.jpg	dy	https://www.douban.com/people/cfyt/	4108542	3	2019-09-06 19:37:06	0	cfyt	e19562811fc0c1708b19adb31c7a2f6b
2006-04-10 21:37:30	情节乏善可陈，但画面极具后现代主义风格，凝重压抑的色彩，令人为之痴迷。	2019-09-06 19:37:06	2358713	1308835	https://img3.doubanio.com/icon/u1120428-20.jpg	已注销	https://www.douban.com/people/chunfeng/	4108543	4	2019-09-06 19:37:06	7	chunfeng	132e5191f0b72f9eb98a81f7d15ebfae
2010-03-16 13:47:56	创意很好，故事很好，拍出来的节奏就乱七八糟，不能指望法国人用镜头语言去讲一个本就讲得很出色的故事，他们只会做得更糟糕；反之，没有故事情节，他们倒做得比较好。Thomas Kretschmann很美貌，太阳神很威猛，蓝色是最美的颜色。	2019-09-06 19:37:06	229511414	1308835	https://img3.doubanio.com/icon/u1108879-5.jpg	jagpumpkin	https://www.douban.com/people/jagpumpkin/	4108544	2	2019-09-06 19:37:06	2	jagpumpkin	289a09c5a5aa66d70b23232d5d01e5c8
2011-08-28 20:24:24	由性生爱？？繁复庞大的背景就讲了一个爱情故事？？！！有点莫名～～	2019-09-06 19:37:06	430622962	1308835	https://img3.doubanio.com/icon/u4722705-60.jpg	西宇	https://www.douban.com/people/tonysmart/	4108545	3	2019-09-06 19:37:06	1	tonysmart	0be62fb5029682122b08327ebac5ead0
2012-05-08 14:47:45	即使这部电影拍摄年代如此久远也不能阻止我鄙视里面类似游戏demo的画面。	2019-09-06 19:37:06	529416174	1308835	https://img3.doubanio.com/icon/u47635832-2.jpg	爱上女逃犯	https://www.douban.com/people/47635832/	4108546	1	2019-09-06 19:37:06	0	47635832	6726644fa7df034da28485ec0f976781
2011-09-04 16:57:23	很神奇的片子，动画和真人演的片子，蓝色抑郁的苍凉感倒是很合我胃口。剧情让我睡去了	2019-09-06 19:37:06	432949076	1308835	https://img3.doubanio.com/icon/u4779568-45.jpg	彪悍素人	https://www.douban.com/people/haydenshine/	4108547	2	2019-09-06 19:37:06	0	haydenshine	fbfb309630d3c2d0ba5ead6343466a4c
2009-05-30 14:00:20	把我恶心了的科幻烂片	2019-09-06 19:37:06	125734227	1308835	https://img1.doubanio.com/icon/u2419512-9.jpg	lotus	https://www.douban.com/people/2419512/	4108548	1	2019-09-06 19:37:06	0	2419512	eb12216793c077b19adf3c6933107098
2011-06-05 00:43:43	记得是蛮不错的科幻片，哲学性也蛮强的，当时大一还是大二的时候整个寝室除了我看懂了5、6成，别人都看不懂，囧。	2019-09-06 19:37:06	399138603	1308835	https://img3.doubanio.com/icon/u2928700-15.jpg	Lazy Designer	https://www.douban.com/people/lazydesigner/	4108549	4	2019-09-06 19:37:06	0	lazydesigner	d863aea37afe051b677bfb61fa13da10
2012-06-03 10:30:37	女猪惊艳却总是一副很奇怪的面部表情。CG在当时也算牛逼了吧。剧情乏味，一看到是英法意合拍的立刻释然了。	2019-09-06 19:37:06	539663747	1308835	https://img1.doubanio.com/icon/u1781603-379.jpg	流。	https://www.douban.com/people/sanzo/	4108550		2019-09-06 19:37:06	0	sanzo	c7650aefc8e36032dc9505116c02e5bb
2008-06-14 09:22:19	那啃噬我的灵魂，令我晕眩、混乱 它无情地落下，滚动，昏厥……直下冥府	2019-09-06 19:37:06	44159552	1308835	https://img1.doubanio.com/icon/u1793566-1867.jpg	UrthónaD'Mors	https://www.douban.com/people/HiddenParadise/	4108551	3	2019-09-06 19:37:06	1	HiddenParadise	ef573f2fe2b49d4a3b09bd95c095a5c8
2010-09-10 21:56:53	法国人就喜欢拍这种垃圾意淫片，使劲的装深沉。还有画面也做得很差，简直就像动画片。	2019-09-06 19:37:06	292158277	1308835	https://img3.doubanio.com/icon/u33415457-2.jpg	Ken	https://www.douban.com/people/KenHidaka/	4108552	1	2019-09-06 19:37:06	0	KenHidaka	d0bec53895ffbe7d177e502cbc4710c1
2009-08-04 16:24:40	果然是个陷阱，CG又不是CG，真人也不是真人，只有三个演员是真的，其他都粗陋的动画人物，又神又外星人的，烂啊…整剧就是说埃及那个鸟头神成功地留了个种……不知所谓……仅有的亮点是女主角长得不赖	2019-09-06 19:37:06	145222352	1308835	https://img3.doubanio.com/icon/u3422685-4.jpg	PLAYTOY	https://www.douban.com/people/playtoy/	4108553	2	2019-09-06 19:37:06	0	playtoy	a383e596e95b0440d7cf0bba75b83cf0
2012-03-04 14:13:19	又是一部高中看的电影，貌似是租回来的DVD里的，那个年代啊，我一点都不怀念，只是怀念高中时看过的电影	2019-09-06 19:37:06	503882826	1308835	https://img3.doubanio.com/icon/u56679879-3.jpg	Evil freedom	https://www.douban.com/people/evilynq/	4108554	3	2019-09-06 19:37:06	0	evilynq	74c017282fc522eb0d0f7c0ae66a9161
2009-06-11 20:51:26	看到后面简直都忘了那个弱智侦探是来干啥的了...后来经主角提醒，才记起他是为了破连环碎尸案...	2019-09-06 19:37:06	129356287	1308835	https://img3.doubanio.com/icon/u1071036-1.jpg	飘叶随风	https://www.douban.com/people/pm/	4108555	2	2019-09-06 19:37:06	0	pm	e954902491f53bcbaae0a50fd520717f
2009-08-23 12:28:07	没看完，这四星是给的动画及场景部分，对于那三个狗头猫头鸟头的埃及神祇，我只能说，恩还是很Sexy滴，因为基本上是裸体( ⊙ o ⊙ )！	2019-09-06 19:37:06	151929634	1308835	https://img3.doubanio.com/icon/u1110191-224.jpg	加州站街男孩	https://www.douban.com/people/vinkingking/	4108556	4	2019-09-06 19:37:06	1	vinkingking	31f04e7da5371369e16b16bcf8c8fd5e
2008-11-23 10:57:25	要重溫啊 劇情都忘了	2019-09-06 19:37:06	74537363	1308835	https://img3.doubanio.com/icon/u1457019-4.jpg	【半注销】	https://www.douban.com/people/ZeCHAOS/	4108557	3	2019-09-06 19:37:06	0	ZeCHAOS	53de41b74d23975b4c6cc57255e67058
2014-11-06 09:17:53	补标，戴爷推这部看也是醉了...她说当年大荧幕看到这样的效果极为震撼，但是十年后看着这一堆3D效果比肩模拟人生的小人实在是视觉疲劳...情节真的蛮单纯的戴爷说是因为信息量太大，好吧whatever...	2019-09-06 19:37:06	860409468	1308835	https://img3.doubanio.com/icon/u45214922-15.jpg	阿茶	https://www.douban.com/people/acha13/	4108558	3	2019-09-06 19:37:06	0	acha13	08926d29f819c80e5c966ae127bad397
2011-05-18 03:07:19	甜心❤	2019-09-06 19:37:07	378705452	6038246	https://img3.doubanio.com/icon/u2139276-182.jpg	黒羽ナビキ	https://www.douban.com/people/effy1029/	4108559	5	2019-09-06 19:37:07	0	effy1029	ccacb61fcdcae39584c7584d87df72f0
2012-11-24 02:30:38	长泽雅美美得让人心慌，单为这也得添一星吧。剧情什么的全是浮云，矫情做作果然也有亲情的一面。	2019-09-06 19:37:07	607066612	6038246	https://img1.doubanio.com/icon/u1914548-137.jpg	枯川满	https://www.douban.com/people/1914548/	4108560	3	2019-09-06 19:37:07	0	1914548	615a7701d15e448f52df094fb4346e3c
2011-08-30 14:46:19	长泽你是要不要主剧啊。。都干嘛去鸟！	2019-09-06 19:37:07	431223783	6038246	https://img1.doubanio.com/icon/u48496973-9.jpg	bochan	https://www.douban.com/people/bochan/	4108561	3	2019-09-06 19:37:07	0	bochan	ca45ca86c2b8239cdfacef2d8648a4d2
2012-05-11 16:44:27	好好玩	2019-09-06 19:37:07	530524257	6038246	https://img3.doubanio.com/icon/u58731459-160.jpg	夢	https://www.douban.com/people/BackToNight/	4108562	5	2019-09-06 19:37:07	0	BackToNight	dcc05e890c657400fe60e351ae4ab26a
2011-06-04 08:08:01	果真还是家庭剧最温馨呐~~~~比谁都爱你，说出来真豪迈~~~~~	2019-09-06 19:37:07	390849830	6038246	https://img3.doubanio.com/icon/u1455527-473.jpg	驚 情	https://www.douban.com/people/jingqing/	4108563	4	2019-09-06 19:37:07	0	jingqing	72095c975d4a4623e8564989dbdceb60
2011-05-26 13:03:19	鳗鱼饭うまそうだなあ。	2019-09-06 19:37:07	395220219	6038246	https://img1.doubanio.com/icon/u45248739-109.jpg	小木瓜呀	https://www.douban.com/people/alicehare/	4108564	3	2019-09-06 19:37:07	0	alicehare	c541a674f8d29646b356ec864f5085c7
2011-05-27 20:19:53	卖鳗鱼饭的一家人 看得我都想吃鳗鱼饭了~	2019-09-06 19:37:07	395790182	6038246	https://img3.doubanio.com/icon/u2837315-264.jpg	燃え寸前*	https://www.douban.com/people/DIC/	4108565	3	2019-09-06 19:37:07	0	DIC	e5a29537f8ec1d4d6f337855694ab9b0
2011-05-17 21:37:47	最近看电视不行啦	2019-09-06 19:37:07	391633376	6038246	https://img3.doubanio.com/icon/u1578322-12.jpg	raincie	https://www.douban.com/people/raincie/	4108566	3	2019-09-06 19:37:07	0	raincie	728b1579c48804bed1e98bce3ffba608
2011-10-02 23:33:13	這個……有點湊數了吧	2019-09-06 19:37:07	442143259	6038246	https://img3.doubanio.com/icon/u2911189-14.jpg	Emily Strange	https://www.douban.com/people/2911189/	4108567	3	2019-09-06 19:37:07	0	2911189	2a2d595df12ed34b509fa66ad63c81c4
2012-05-04 22:30:37	只是等待是不会成长的。	2019-09-06 19:37:07	527975608	6038246	https://img3.doubanio.com/icon/u2010194-10.jpg	李小维	https://www.douban.com/people/samuel_8609/	4108568	3	2019-09-06 19:37:07	0	samuel_8609	e5754f35c495a78d00dc4d58ddb925e6
2011-07-31 22:15:09	テレビ静岡 在最近看了如此多大烂片之后 这部简直是让我感激涕零啊 最爱这样的日本家庭戏 最后那首演歌让它从4星升华为5^^	2019-09-06 19:37:07	380155072	6038246	https://img1.doubanio.com/icon/u2288679-8.jpg	Ding	https://www.douban.com/people/love.hydrangea/	4108569	5	2019-09-06 19:37:07	0	love.hydrangea	42f5c16dbef89ff856c9fdb9924e053e
2011-05-18 00:49:50	http://www.douban.com/group/topic/19836455/	2019-09-06 19:37:07	364830212	6038246	https://img1.doubanio.com/icon/u1881848-137.jpg	kana	https://www.douban.com/people/xmonkid/	4108570	3	2019-09-06 19:37:07	0	xmonkid	46becc21bd2b93da3ba382d90d8b1852
2011-12-18 14:09:05	温馨又好看。	2019-09-06 19:37:07	470636389	6038246	https://img3.doubanio.com/icon/u41598590-35.jpg	青豆	https://www.douban.com/people/Chara_Chara/	4108571	4	2019-09-06 19:37:07	0	Chara_Chara	743d4a342bb2c66238e78419e735a35b
2013-03-24 11:09:17	这剧本何德何能能上电视。。。	2019-09-06 19:37:07	551628607	6038246	https://img1.doubanio.com/icon/u1830760-39.jpg	Shining	https://www.douban.com/people/simpleilife/	4108572		2019-09-06 19:37:07	0	simpleilife	e71edf1e5768f25c248d8deb6128d4fd
2011-05-18 09:29:14	还不错 一小时的sp果然勉强了点。。。柄本佑跟艹帝好像==	2019-09-06 19:37:07	391784446	6038246	https://img3.doubanio.com/icon/u2783333-183.jpg	DK请召唤我吧	https://www.douban.com/people/2783333/	4108573	3	2019-09-06 19:37:07	0	2783333	d8eeee510a04ee891a25b31bc75c7eaf
2011-06-24 19:52:50	只有小孩滑倒的慢镜头比较有意思。长泽雅美也太清新了，那个妆很淡。	2019-09-06 19:37:07	406820310	6038246	https://img3.doubanio.com/icon/u3467163-335.jpg	LoVe	https://www.douban.com/people/Veronicam/	4108574	3	2019-09-06 19:37:07	0	Veronicam	aa8a394b87516c9e645ed4f821efa86b
2012-06-23 23:27:21	冷笑話好多。洗完澡之後看簡直太治癒了。	2019-09-06 19:37:07	547770359	6038246	https://img1.doubanio.com/icon/user_normal.jpg	[已注销]	https://www.douban.com/people/juttann/	4108575	4	2019-09-06 19:37:07	0	juttann	17386966afc4bb15a0b5dd40985de1d9
2012-11-18 16:05:32	那个酱好诱人的样子~！	2019-09-06 19:37:07	604799769	6038246	https://img3.doubanio.com/icon/u50046947-41.jpg	Movie Addict	https://www.douban.com/people/josephine_1102/	4108576	3	2019-09-06 19:37:07	0	josephine_1102	f677edc98b76856c91bad844f90349f2
2011-05-18 14:17:18	落语温情	2019-09-06 19:37:07	376927564	6038246	https://img1.doubanio.com/icon/u3136498-68.jpg	Loch~	https://www.douban.com/people/lozzy/	4108577		2019-09-06 19:37:07	0	lozzy	0b1bd234f72bc8d2a19e62490b37fe63
2011-05-19 22:39:26	还不错看，温馨小剧	2019-09-06 19:37:07	347261078	6038246	https://img3.doubanio.com/icon/u2597134-45.jpg	镜中猫|51neko	https://www.douban.com/people/neko51/	4108578		2019-09-06 19:37:07	0	neko51	17b86c4e2abd81252f6db7e7621bbf54
2014-01-27 00:13:52	同样的题材，天朝都拍烂了，有几部能这么好。	2019-09-06 19:37:07	770624343	6833818	https://img3.doubanio.com/icon/u65366516-2.jpg	fire	https://www.douban.com/people/65366516/	4108579	4	2019-09-06 19:37:07	1	65366516	0bc78f699b6c1642ad31069b66ae4091
2014-02-05 00:02:11	刚巧连续看了几部有国际歌的电影，赤色分子的歌声异常激昂，共产主义的坚定信徒们在上个世纪初期带来席卷全球的风暴。	2019-09-06 19:37:07	773675876	6833818	https://img1.doubanio.com/icon/u59127988-9.jpg	北西南东	https://www.douban.com/people/59127988/	4108580	4	2019-09-06 19:37:07	2	59127988	d85b67ef0f7dda1f63fcdc9a413b0fc5
2014-05-11 10:32:42	只能说战争就是这么残酷，再惊心动魄，最终都会化为魂灵，或是遗憾和痛。	2019-09-06 19:37:07	805481412	6833818	https://img3.doubanio.com/icon/u2571691-12.jpg	空中飞人	https://www.douban.com/people/2571691/	4108581	3	2019-09-06 19:37:07	0	2571691	8295171f19fdbed395e67b54b8c7d223
2016-06-06 23:02:19	我要信仰共产主义了。	2019-09-06 19:37:07	1045637148	6833818	https://img3.doubanio.com/icon/u3260854-31.jpg	ฏ๎๎	https://www.douban.com/people/kuramochi/	4108582	5	2019-09-06 19:37:07	4	kuramochi	318bcc7b07b0f53d5618ae886f2be02e
2014-02-25 02:15:29	西班牙左翼电影，带有明显的意识形态倾向。表演略浮夸，调度比国产电视剧水准高点，摄影不错。	2019-09-06 19:37:07	780509600	6833818	https://img3.doubanio.com/icon/u4779439-43.jpg	.....	https://www.douban.com/people/babysee/	4108583	2	2019-09-06 19:37:07	5	babysee	4bbeae15fb8db71d1afce245431edd52
2014-02-07 01:55:02	姐姐比妹妹漂亮，“黑夹克”够帅，西班牙版江姐…在那个佛朗哥镇压残杀共产党人的环境下，被捉的女共党在监狱里居然有母婴区，母亲被杀后婴孩还顺利交给亲人了…所以说哪个国家的共党也没我国共党遭遇更残酷，于是也就革命更彻底。	2019-09-06 19:37:07	773940285	6833818	https://img1.doubanio.com/icon/u47758583-37.jpg	小灰烬	https://www.douban.com/people/quollynn/	4108584	3	2019-09-06 19:37:07	2	quollynn	91642539a24a2680d6b9c1e34e151e2e
2014-01-31 23:24:33	坚韧的女性的形象。也不知道西班牙本国人看这个是什么感觉。难道会像我们看红色电视剧一样有不良反应？	2019-09-06 19:37:07	772061997	6833818	https://img3.doubanio.com/icon/u40658068-72.jpg	Carpe Diem	https://www.douban.com/people/wanwanxiaojie/	4108585	5	2019-09-06 19:37:07	0	wanwanxiaojie	94d7fe3751497435383b6e651ddd69d1
2014-03-09 22:35:40	有了这个结局算不错了 要知道我可是不怎么喜欢**party	2019-09-06 19:37:07	784568239	6833818	https://img1.doubanio.com/icon/u44724487-27.jpg	Léo	https://www.douban.com/people/44724487/	4108586	5	2019-09-06 19:37:07	0	44724487	21c8ebda0d06b7e47505f51993d17f07
2014-06-08 16:21:39	苦难、坚韧、信仰与泪水。这算西班牙的江姐们吗。西语国际歌挺好听的	2019-09-06 19:37:07	814355717	6833818	https://img3.doubanio.com/icon/u77267201-4.jpg	MissDragon	https://www.douban.com/people/77267201/	4108587	4	2019-09-06 19:37:07	0	77267201	883542953e34c4522702479bafdf5532
2012-04-07 03:27:57	一部以故事见长的情节剧，满是情绪、痛苦和暴力，无辜的女性成了残酷男性革命和政权的牺牲品，监狱内的女人集体精神恐惧，监狱外的女人开始社交恐惧。母亲失去子女，亲人骨肉分离，片中尽是苦难和不公，两位女演员的表演也时刻柔韧着观众的泪腺，即使死亡不可避免，但人的那股信念一直都在。★★★	2019-09-06 19:37:07	517346754	6833818	https://img3.doubanio.com/icon/u3995080-211.jpg	亵渎电影	https://www.douban.com/people/zhangzongqian/	4108588	3	2019-09-06 19:37:07	1	zhangzongqian	7eca94f8d483ea41db15505588a30418
2015-01-04 20:23:25	原来西班牙也有内战。	2019-09-06 19:37:07	879191229	6833818	https://img3.doubanio.com/icon/u48726425-6.jpg	寒狐传媒	https://www.douban.com/people/Smeagol/	4108589	4	2019-09-06 19:37:07	1	Smeagol	93c7d8dab8dc2baa2e21caa0b8183d1d
2012-04-16 16:35:54	西班牙语忘得差不多了	2019-09-06 19:37:07	521047604	6833818	https://img3.doubanio.com/icon/u1092607-3.jpg	燕子啊	https://www.douban.com/people/flora1228/	4108590	3	2019-09-06 19:37:07	0	flora1228	85ac9bf4e505024e985e3eaf79ed1f4b
2014-02-20 22:28:18	西班牙版的江姐，再拍也没咱这么主旋律。	2019-09-06 19:37:07	768127239	6833818	https://img3.doubanio.com/icon/u3806422-14.jpg	流言	https://www.douban.com/people/3806422/	4108591	3	2019-09-06 19:37:07	0	3806422	a8a91d98a7dbe72b8d0e73a2f672ff57
2014-01-17 22:44:24	那是一种伤，在血液里流动···	2019-09-06 19:37:07	767670884	6833818	https://img1.doubanio.com/icon/u42600622-7.jpg	decidels	https://www.douban.com/people/42600622/	4108592		2019-09-06 19:37:07	0	42600622	1e7e8304061015fa1f87d12607f5e4c6
2013-10-16 23:19:46	看过太多，拍过不少。越发喜欢有条不紊的讲述，电影语法用得有章法的影片了。	2019-09-06 19:37:07	736201624	6833818	https://img3.doubanio.com/icon/u2282061-1.jpg	亚 南	https://www.douban.com/people/ShuangXiaodan/	4108593	5	2019-09-06 19:37:07	0	ShuangXiaodan	9de43c305a7598f4216d5c1a2dd67689
2013-09-02 09:29:42	洗脑和无神论一念之间	2019-09-06 19:37:07	722244695	6833818	https://img3.doubanio.com/icon/u1531181-21.jpg	撒野	https://www.douban.com/people/sunriver/	4108594	3	2019-09-06 19:37:07	0	sunriver	1e755c97ef790a5d9abea164f577b8c1
2014-09-28 09:10:00	西版红岩	2019-09-06 19:37:07	849211424	6833818	https://img3.doubanio.com/icon/u2429292-2.jpg	优游卒岁	https://www.douban.com/people/2429292/	4108595	1	2019-09-06 19:37:07	0	2429292	290cebd6e83c1b446e75eea72075bb0e
2015-05-11 23:47:48	一部并不算深刻和别致的战争片。对残暴纳粹和虚伪宗教的控诉很直白，纳粹主动让怀孕的姐姐生完孩子再被执行死刑，这从剧作的角度来讲其实削弱了一些批判的力度。但是全片的整体气氛还是很稳重和出色的，用下一代来象征苦难中的人们终有一天会走出阴霾，这招总是有效。	2019-09-06 19:37:07	921263839	6833818	https://img1.doubanio.com/icon/u2728175-77.jpg	石墙	https://www.douban.com/people/shiqiang/	4108596	4	2019-09-06 19:37:07	0	shiqiang	802203bdf66816913de05d37633fb2a2
2014-03-06 18:16:10	每个民族都对自己被压迫的时期有一种特殊的虐恋。西班牙也是如此，只能说弗朗哥的外交才能让现在的西班牙导演少了一大堆可歌可泣的故事啊。没有弗朗哥在德、苏、美、英之间跳舞，西班牙被卷入二战不可避免，甚至会成为冷战的第一线。估计西班牙导演很恨弗朗哥吧。	2019-09-06 19:37:07	783506571	6833818	https://img3.doubanio.com/icon/u49678404-21.jpg	Nidhogg	https://www.douban.com/people/49678404/	4108597	4	2019-09-06 19:37:07	0	49678404	baa234155dd21601cfc9c7fbe620bbe7
2017-06-04 21:20:21	西班牙版江姐… 也是太会比喻，红片拍得这么动情，还以为板鸭是社会主义国家呢。	2019-09-06 19:37:07	1198597915	6833818	https://img1.doubanio.com/icon/u2752286-28.jpg	R.SXT	https://www.douban.com/people/muq/	4108598	4	2019-09-06 19:37:07	0	muq	2baba44c6c186808c6024fe4b77c2437
2007-07-07 23:16:55	你赢了…… 再过三年，或者五年， 如果你开始喜欢男生， 你一定要告诉我…… 笑屁啊！ 我是说真的……	2019-09-06 19:37:07	16752954	1308575	https://img1.doubanio.com/icon/u1667851-197.jpg	littletwo	https://www.douban.com/people/littletwo/	4108599	5	2019-09-06 19:37:07	660	littletwo	8eb85271e3df6c80e246eae7a5224689
2007-12-11 15:38:18	温馨感人	2019-09-06 19:37:07	25923290	1308575	https://img1.doubanio.com/icon/u1182135-29.jpg	艾小柯	https://www.douban.com/people/aixiaoke/	4108600	4	2019-09-06 19:37:07	60	aixiaoke	507ed484b0e0f36f58e29f986f64c078
2006-10-19 09:28:10	孟克柔张士豪林月珍。天蝎座O型，游泳队吉他社，我还不错哦。	2019-09-06 19:37:07	1311986	1308575	https://img3.doubanio.com/icon/u1013185-81.jpg	陈重重	https://www.douban.com/people/chongxiaochong/	4108601	5	2019-09-06 19:37:07	743	chongxiaochong	75ac785283aa246cc3de83cae37d2ab2
2008-02-19 14:07:54	台湾导演对于青春片的把握让人咋舌. 反正看得心里又温暖又感动就是了.	2019-09-06 19:37:07	31784547	1308575	https://img3.doubanio.com/icon/u1306803-54.jpg	宋阿慕	https://www.douban.com/people/amutofade/	4108602	5	2019-09-06 19:37:07	679	amutofade	63c5c34b23fa52889717b5d1988cc1fb
2010-06-26 23:07:54	最后一句台词值一星	2019-09-06 19:37:07	44426894	1308575	https://img3.doubanio.com/icon/u1608471-210.jpg	喽喽	https://www.douban.com/people/louloudouban/	4108603	4	2019-09-06 19:37:07	32	louloudouban	8420a33db9e162e83ace01a4569b04f3
2013-12-27 15:11:16	“张士豪，什么时候尿尿能不分叉，什么时候我们能长大？”青春文艺片的唯美鼻祖，真的是好有青春的气息而又不矫揉造作，一起看大海，一起等绿灯，一起拼车速……可是尽管我那么爱你，你也只是没办法爱我而已。	2019-09-06 19:37:07	758056107	1308575	https://img3.doubanio.com/icon/u49290419-30.jpg	西楼尘	https://www.douban.com/people/xilouchen/	4108604	4	2019-09-06 19:37:07	16	xilouchen	59d6165fdd90078f27a22be12d27e39e
2007-02-23 22:06:10	这部电影代表了大部分人对台湾青春片最初以及最深刻的印象。	2019-09-06 19:37:07	10927646	1308575	https://img3.doubanio.com/icon/u1425011-42.jpg	瓜。相信这个世界很变态。	https://www.douban.com/people/melonsa/	4108605	5	2019-09-06 19:37:07	356	melonsa	26f4ed7231eb06103fe9b7c6edffbba0
2007-02-02 14:26:57	我把《蓝色大门》作为我二十一岁的礼物送给自己。	2019-09-06 19:37:07	10022119	1308575	https://img1.doubanio.com/icon/u1409503-57.jpg	夏小暖	https://www.douban.com/people/candybaby/	4108606	5	2019-09-06 19:37:07	294	candybaby	bf51284932235744ca938e8f43b6ae07
2017-03-28 15:07:59	无法评价 那是一个我理解不了的世界	2019-09-06 19:37:07	1170503358	1308575	https://img3.doubanio.com/icon/u153935526-3.jpg	Christian Dior	https://www.douban.com/people/153935526/	4108607	4	2019-09-06 19:37:07	19	153935526	42c26267a38cf907029ce8ecf51b3db4
2012-01-09 15:42:51	一年后，三年后，五年后我们会变成什么样子呢？由于你善良，开朗又自在，你应该会更帅吧，于是我似乎看你站在蓝色大门前，下午三点的阳光，你脸上仍有几颗青春痘，你笑着，我跑向你问你好不好，你点点头，三年，五年以后甚至更远以后，是体育老师还是我妈，虽然我闭上眼睛仍看不见自己，但却可以看到你	2019-09-06 19:37:07	480124320	1308575	https://img1.doubanio.com/icon/u47947530-28.jpg	佳宝	https://www.douban.com/people/liaojiafen/	4108608	4	2019-09-06 19:37:07	8	liaojiafen	2d4117542132ec8072aac18d7863aa7f
2005-11-15 18:35:07	年轻时要看一下，必须的。	2019-09-06 19:37:07	527281	1308575	https://img1.doubanio.com/icon/u1044346-28.jpg	苏比	https://www.douban.com/people/mysubi/	4108609	5	2019-09-06 19:37:07	228	mysubi	3fbfcad8b17aa478a628ef336e8d730d
2011-08-03 11:10:37	孟克柔遇到张士豪其实挺幸运的，他身上有很多可贵的品质，正如她所说的“善良、开朗又自在”，他不仅帮她确立了性取向，还鼓励她向喜欢的女孩子表白，最后他还说“如果有一天你开始喜欢男生，一定要第一个告诉。”	2019-09-06 19:37:07	421282911	1308575	https://img1.doubanio.com/icon/u42131499-18.jpg	次等水货	https://www.douban.com/people/wudaoxing/	4108610	5	2019-09-06 19:37:07	150	wudaoxing	2c350ca63dd36f2be47a822f5c6a92cf
2006-07-16 16:58:28	好喜欢克柔的眼神啊，我的青春怎么没有这么羞涩过	2019-09-06 19:37:07	4120030	1308575	https://img3.doubanio.com/icon/u1147423-1.jpg	elvita	https://www.douban.com/people/elvita/	4108611	5	2019-09-06 19:37:07	162	elvita	3704cb1f3853ae624a1f3d90c190baf2
2011-04-19 18:20:08	这样的青春片难免会让人心动，真挚而清新，温暖而感人。台词都自然流畅，从一群正处于青涩年龄的小演员口中说出来，更像是自己青春的独白。有时候欣赏这样一部有诚意的青春电影，会由衷地感谢导演，感谢他给了我们这样一幕呈现我们每个人青春的剧作。	2019-09-06 19:37:07	380259260	1308575	https://img3.doubanio.com/icon/u47893175-20.jpg	李濛Lemon	https://www.douban.com/people/lm498521969/	4108612	4	2019-09-06 19:37:07	6	lm498521969	a803e7644ebbf5ffb83de18aa27a4388
2017-06-17 23:21:52	三星到三星半的水准，没那么好，缺少些电影质感，但也算比较良心的青春片，演员都是适龄而不是装纯硬上，剧情其实也非常简单，除了塞进桂纶镁这个在三人中角色和作用都比较特殊的人物外，整个故事还算写实，好在没有太刻意追求戏剧性。和片中三位主角类似，每个人的17岁都会有这样一段“失恋”经历吧。	2019-09-06 19:37:07	1203915900	1308575	https://img3.doubanio.com/icon/u3907507-10.jpg	柯里昂	https://www.douban.com/people/pirealwei/	4108613	3	2019-09-06 19:37:07	6	pirealwei	db19554b1aaa73a2e1cd9ef318f903cc
2018-09-05 08:25:36	时过境迁却不走样的《蓝色大门》将暗恋这件酸酸甜甜的小事诠释得极其到位，这要归功于影片对于真实生活的细腻洞察和捕捉。然而以如今的眼光去重审这部有关性启蒙的作品时，我们立刻就发现了校园里那些暧昧不清的关系充满着危险与后怕。初吻固然十分重要和必要，不过遗憾的是我们无法通过接吻来确定自己的身份以及性取向。但好在主人公们都像《娜娜》一样把这个问题交给了流变的时间来作答。	2019-09-06 19:37:07	1459988474	1308575	https://img3.doubanio.com/icon/u2667219-14.jpg	Muto	https://www.douban.com/people/muto/	4108614	4	2019-09-06 19:37:07	3	muto	b37711965184a4120bdea655d3f55c24
2007-10-14 16:07:18	那年夏天,属于我们的回忆.	2019-09-06 19:37:07	21971736	1308575	https://img3.doubanio.com/icon/u1917650-865.jpg	游牧人·芳汀	https://www.douban.com/people/melody1971/	4108615	4	2019-09-06 19:37:07	6	melody1971	07139ef1495cf5afed26440443e7b58a
2017-05-08 23:16:33	青春也许就是这样吧，不经意的一眼也还是能够望见人群中的他，总是在跌跌撞撞中成长和遇见美好。愿所有的你都能在最美的年华遇见最美的她。	2019-09-06 19:37:07	1187981793	1308575	https://img3.doubanio.com/icon/u145790989-21.jpg	美神经	https://www.douban.com/people/145790989/	4108616	4	2019-09-06 19:37:07	9	145790989	69d17aba5483a12694dc9a9aed9db9c7
2017-11-24 21:44:00	所见过的把真实体验与浪漫情怀糅合至最佳的华语青春片！有N多经典的人物行为细节设计的巧妙，能产生很真挚的心理共鸣，让三个人物绽放的青春懵懂之心都极为动人。有同性元素的存在让三人爱情形成了最有戏剧性的套环。稍不完美的是男女主角的关系发展与同性线索展开稍显失衡，让孟的同性取向说服力不足	2019-09-06 19:37:07	1275949359	1308575	https://img3.doubanio.com/icon/u46389146-2.jpg	probe	https://www.douban.com/people/46389146/	4108617	4	2019-09-06 19:37:07	2	46389146	4f2f9f78927516b1cacc3a2b0c05deaa
2015-11-07 17:54:21	青涩懵懂而满怀希冀的那年夏天。1.纯净美好,真实感人,除克柔那句"如果...小朋友啊"外,毫无矫饰。2.朦胧的同性恋纠结,超越传统青春片。3.选角成功,小镁和柏霖的气质与表演大赞。4.几处精彩的远景固定长镜:搓信踢踏舞,水饺店转悠与体育馆打架。5.青春消逝于游泳馆与海滩边,挥霍于单车追逐中。（9.5/10）	2019-09-06 19:37:07	975113952	1308575	https://img3.doubanio.com/icon/u58206795-16.jpg	冰红深蓝	https://www.douban.com/people/Nokia95/	4108618	5	2019-09-06 19:37:07	81	Nokia95	69ae21f6b366769398a266893208e35e
2018-01-28 12:41:59	看封面以为是诱惑的情色剧，打开后才发现是属常规，但由于语言问题，实在难以理解剧情意思，如果单纯为看情色，就不用下载了，浪费时间。	2019-09-06 19:37:07	1314244702	4074681	https://img1.doubanio.com/icon/user_normal.jpg	四条鱼	https://www.douban.com/people/93354261/	4108619		2019-09-06 19:37:07	0	93354261	2536100bb618d25ff7bb324e6b944a8a
2015-04-12 12:27:40	现代版的俄狄浦斯，感觉命中注定的情节有点融不进现代背景，要是不知道原版故事的话看着办会感觉莫名其妙。男主的咆哮技能堪比小马哥，裸戏还有一幕摆的小野洋子和约翰列侬的风骚姿势，看着好奇怪啊，只能理解为恋母情结的一种外在表现了（但是当时男主还以为自己死去的后妈是亲妈呢啊）	2019-09-06 19:37:07	912002945	4074681	https://img3.doubanio.com/icon/u34383842-6.jpg	richardche	https://www.douban.com/people/34383842/	4108620	3	2019-09-06 19:37:07	1	34383842	738726a9a155ada172112e1cd101a7c6
2015-10-13 23:31:09	不太感冒。	2019-09-06 19:37:07	967668120	4074681	https://img3.doubanio.com/icon/u80993663-1.jpg	Choi小雅	https://www.douban.com/people/80993663/	4108621	3	2019-09-06 19:37:07	0	80993663	2d419bdb87529e446b7f70603e4b94c1
2016-02-24 14:00:38	没字幕	2019-09-06 19:37:07	1014807219	4074681	https://img1.doubanio.com/icon/user_normal.jpg	这里黎明静悄悄	https://www.douban.com/people/142354494/	4108622		2019-09-06 19:37:07	0	142354494	6d4c1f23483078ea586a1cc960444114
2015-02-18 23:30:58	2014旧历年最后一部片子 可见春晚多无聊	2019-09-06 19:37:07	894851520	1300319	https://img3.doubanio.com/icon/u3706500-6.jpg	唯有时光	https://www.douban.com/people/3706500/	4108623	5	2019-09-06 19:37:07	0	3706500	c8358e73f3875d632429ce6769f948e5
2015-09-21 10:04:46	对于美的追求是没有错的，可是我们还是需要控制自己的欲望的。看了小说的开头感觉电影表现的不够全面。	2019-09-06 19:37:07	960763221	1300319	https://img3.doubanio.com/icon/u65382961-3.jpg	at the sea	https://www.douban.com/people/65382961/	4108624	4	2019-09-06 19:37:07	0	65382961	6dc07931a53ccefb7dd0b652c89d2076
2017-03-22 00:55:22	2个小时之内还原成这样很不错了。人物各自的特点被夸张放大，包法利夫人更加虚荣浮华贪得无厌，医生则更加软弱可怜。那个时代的女人生的不好有点野心就是想入非非，有点姿色也不知是福是过。	2019-09-06 19:37:07	1167766596	1300319	https://img3.doubanio.com/icon/u141353636-10.jpg	SuF	https://www.douban.com/people/141353636/	4108625	5	2019-09-06 19:37:07	0	141353636	f0a139e8f38a5d8d2b862b25f0cc1d67
2015-10-05 23:31:19	镜子的运用经典。相框和窗户也不错。很好的把小说语言转化成了视听语言。	2019-09-06 19:37:07	965139148	1300319	https://img1.doubanio.com/icon/u49879451-7.jpg	.幽浮	https://www.douban.com/people/49879451/	4108626	4	2019-09-06 19:37:07	0	49879451	a74b7d0cdb402fdd7a6bd076732a6a27
2017-07-24 13:50:57	这个主角颜值不够呀	2019-09-06 19:37:07	1219546052	1300319	https://img3.doubanio.com/icon/u149070990-31.jpg	一只甜不辣	https://www.douban.com/people/149070990/	4108627	3	2019-09-06 19:37:07	0	149070990	fdfc0e9eee0b0a9f0289e43e0269af36
2019-08-12 21:28:45	标准美国人翻拍，是看过Jones演的第二个心比天高命比纸薄的形象，上一个是嘉莉妹妹。一星给Louis Jourdan这男人太帅了他的法国口音很好听，虽然又是一个花花公子……	2019-09-06 19:37:07	1904753662	1300319	https://img3.doubanio.com/icon/u74337683-54.jpg	AlexaStay	https://www.douban.com/people/74337683/	4108628	3	2019-09-06 19:37:07	0	74337683	c6b9565b53234cb645b22b0667a6c138
2018-03-17 20:10:52	珍妮弗琼斯很像家有儿女里的朵朵。台词很棒，凡赫富林演这种老实巴交没魅力的老公太违和了	2019-09-06 19:37:07	1324790963	1300319	https://img3.doubanio.com/icon/u64085269-3.jpg	QUYED	https://www.douban.com/people/64085269/	4108629		2019-09-06 19:37:07	0	64085269	7fe8f273cfc4c2553c0afa5ca9474e0c
2013-06-27 07:17:09	她很想去巴黎，她也很想死。	2019-09-06 19:37:07	697509669	1300319	https://img3.doubanio.com/icon/u47701801-2.jpg	李敬勖	https://www.douban.com/people/xiaomengqiuyue/	4108630	3	2019-09-06 19:37:07	1	xiaomengqiuyue	0e8450fdac4361032ceebc7a9a6e6794
2011-06-23 22:56:47	原来已经看过了，今天复习了一遍。	2019-09-06 19:37:07	32040576	1300319	https://img3.doubanio.com/icon/u1144002-22.jpg	一额汗	https://www.douban.com/people/1144002/	4108631	3	2019-09-06 19:37:07	0	1144002	0a55c438d0ecf2dcbbc4daf3749bcfd8
2016-01-26 22:41:49	又懒又蠢到底哪里值得同情了	2019-09-06 19:37:07	1004448298	1300319	https://img3.doubanio.com/icon/u48643260-43.jpg	九毛	https://www.douban.com/people/48643260/	4108632	4	2019-09-06 19:37:07	0	48643260	a75086ee40bd763ea3a13f338ebf5824
2008-03-23 21:29:19	不是那个味儿	2019-09-06 19:37:07	34715281	1300319	https://img3.doubanio.com/icon/u1327735-51.jpg	M	https://www.douban.com/people/maymj/	4108633		2019-09-06 19:37:07	0	maymj	ffdc11cf8aee025db41d1a3c2e360452
2015-05-31 13:21:46	子爵的美貌压倒了剧中的一切。	2019-09-06 19:37:07	927167808	1300319	https://img3.doubanio.com/icon/u43572374-172.jpg	纳西莎	https://www.douban.com/people/angelnarcissus/	4108634	5	2019-09-06 19:37:07	1	angelnarcissus	e55c986432c36f89fa4a2d484019fb80
2017-03-20 19:16:10	在找一个优秀的人还是一个对自己好的人这个问题上，她做了一个冒险的决定。“没办法啊我就是这样的人啊！”	2019-09-06 19:37:07	1167243956	1300319	https://img3.doubanio.com/icon/u79009794-3.jpg	A binge eater	https://www.douban.com/people/maxinmujin/	4108635	4	2019-09-06 19:37:07	0	maxinmujin	e0558c0a51f0396ad8767e5905409c35
2017-03-09 16:07:23	还是老版好莱坞的好看，服装造型人物场景都很符合，虽故事情节略有改动，但是以诉讼官司开头以福楼拜之口道出故事，还是很有创意。	2019-09-06 19:37:07	1162451203	1300319	https://img3.doubanio.com/icon/u2929382-2.jpg	茉莉叶	https://www.douban.com/people/2929382/	4108636	5	2019-09-06 19:37:07	0	2929382	70f6640410a3589dbe88b086724c5e3e
2016-09-14 22:50:24	包法利夫人就是一位玛丽苏深度患者，完美诠释了心比天高，命比纸薄。	2019-09-06 19:37:07	1084791298	1300319	https://img3.doubanio.com/icon/u71589272-11.jpg	福尔摩萱	https://www.douban.com/people/71589272/	4108637	3	2019-09-06 19:37:07	0	71589272	54cd86b246b33fb8d05d109663975f3b
2015-12-25 16:26:22	旧的梦想破碎 就会产生新的梦想 而新的梦想破碎 只好跌进无边的黑暗	2019-09-06 19:37:07	991131270	1300319	https://img3.doubanio.com/icon/u80472581-15.jpg	Divingtoodeep	https://www.douban.com/people/80472581/	4108638	4	2019-09-06 19:37:07	0	80472581	e1ba599ca7a14980f4603a782743ad83
2016-12-06 10:28:44	跟小说比起来略去了许多的细节和故事，不过也非常成功地塑造出包法利夫人这个执著追求上流社会生活的女人的形象。也许是时代的差距，在过去一个女人若是想改变自己的社会地位，只能依靠嫁个好丈夫，如《傲慢与偏见》的开头。若单方面以现代女性的视角来评判爱玛，那她确实是个无比失败沉迷于幻想中的人	2019-09-06 19:37:07	1117642135	1300319	https://img1.doubanio.com/icon/u51594094-8.jpg	鱼🎐	https://www.douban.com/people/51594094/	4108639	4	2019-09-06 19:37:07	0	51594094	27155118ebc0c4770e8d660280e8c7a5
2016-08-16 15:21:26	哈哈哈这明明是斯嘉丽啊	2019-09-06 19:37:07	1074164404	1300319	https://img1.doubanio.com/icon/u54305063-27.jpg	薇罗妮卡	https://www.douban.com/people/moonbeam0104/	4108640	3	2019-09-06 19:37:07	0	moonbeam0104	69a3d23f15b79320aa0efb6f5ee5f864
2012-04-27 23:41:18	时代的变迁，便使女性有能力为自己的欲望买单。而不至于因欲望而破产，无论是经济，名誉，情感，还是整个人生。	2019-09-06 19:37:07	525322120	1300319	https://img3.doubanio.com/icon/u1341997-20.jpg	小意达	https://www.douban.com/people/tingdog/	4108641	4	2019-09-06 19:37:07	0	tingdog	3681e042567273778b37a04f9bcda813
2011-11-06 14:00:30	改编怎么都不如原著。	2019-09-06 19:37:07	454440175	1300319	https://img3.doubanio.com/icon/u4272553-5.jpg	♥七七	https://www.douban.com/people/lostzyt/	4108642	3	2019-09-06 19:37:07	0	lostzyt	5ee463d18e9b1dc63707356a10dd9859
2013-11-02 16:33:47	好几次都觉得要结束了结果都没有结束。有些地方讲不清楚让人有点云里雾里。觉得动机性不足，是导演在拖着我们向前走。学生作品比较完整的‼很厉害啦‼反正我大概是拍不出QUQ	2019-09-06 19:37:08	741235548	10748066	https://img3.doubanio.com/icon/u41081170-121.jpg	赶鹅	https://www.douban.com/people/41081170/	4108643	4	2019-09-06 19:37:08	0	41081170	698668b144315937e9449bcdba432b15
2013-11-03 01:26:47	电影节看的	2019-09-06 19:37:08	741425565	10748066	https://img3.doubanio.com/icon/u60047455-6.jpg	Puzz	https://www.douban.com/people/WuNingKang/	4108644	3	2019-09-06 19:37:08	0	WuNingKang	6ff7c01a290d8675ecee1b7a6f4cd61b
2012-06-06 19:43:25	2012/05/13公視。	2019-09-06 19:37:08	541083271	10748066	https://img3.doubanio.com/icon/u1707039-4.jpg	Jumpdc	https://www.douban.com/people/jumpdc/	4108645	5	2019-09-06 19:37:08	0	jumpdc	8df55a6143ba76ec944358aeffb44aa2
2013-11-02 13:17:20	学生作品，但是很完整。	2019-09-06 19:37:08	741175378	10748066	https://img3.doubanio.com/icon/u47870683-16.jpg	L.John	https://www.douban.com/people/47870683/	4108646	4	2019-09-06 19:37:08	0	47870683	f501879f1dd49f798038c1a0f4e720f2
2013-11-02 14:40:44	比较成熟的学生作品，运镜很娴熟，但节奏太差了。	2019-09-06 19:37:08	741197495	10748066	https://img3.doubanio.com/icon/u53587930-102.jpg	新干线孙主任	https://www.douban.com/people/sunxuhang/	4108647		2019-09-06 19:37:08	1	sunxuhang	e64adc2627c97638c9f2fcbe946cd941
2013-11-02 20:34:51	。。。。。。。。。。。。。。。。。。。。。。。。。。。。。。。。。。。。。。。。。。	2019-09-06 19:37:08	741320154	10748066	https://img1.doubanio.com/icon/u56615728-98.jpg	暗物质	https://www.douban.com/people/Quagmire/	4108648		2019-09-06 19:37:08	0	Quagmire	94a207f9c36543244717e8699aa7e340
2019-06-30 11:02:18	存盘	2019-09-06 19:37:08	1840706608	3436031	https://img1.doubanio.com/icon/u173951973-8.jpg	Demon	https://www.douban.com/people/173951973/	4108649	3	2019-09-06 19:37:08	0	173951973	5eba6f22eea530278cd024acbd0cf5a0
2018-01-12 22:42:14	男主被恶灵附体,题材新颖。喜欢！	2019-09-06 19:37:08	1304947043	3436031	https://img3.doubanio.com/icon/u122490723-1.jpg	嘻哈酋长	https://www.douban.com/people/122490723/	4108650	4	2019-09-06 19:37:08	0	122490723	6c7731394de5256ce4010bd676fadd6b
2019-06-08 15:06:45	虽然借体杀人复仇的题材很常见，但这部意外的不错。	2019-09-06 19:37:08	1814893920	3436031	https://img3.doubanio.com/icon/u52350311-23.jpg	UlyssesJo	https://www.douban.com/people/52350311/	4108651	4	2019-09-06 19:37:08	0	52350311	ad95c898a560775a53ef8706f2852b8c
2017-11-16 01:09:23	已有	2019-09-06 19:37:08	1271780006	3436031	https://img1.doubanio.com/icon/u166189312-29.jpg	冰	https://www.douban.com/people/166189312/	4108652	4	2019-09-06 19:37:08	0	166189312	37d7ccce75a0f786fd94b7bf10113805
2019-08-17 21:14:23	三星半，就是一个被烧死的人的鬼魂附在男主的身体进而对杀死他的人复仇的故事，这个电影某些方面有点像东野圭吾写的小说（变身）。	2019-09-06 19:37:08	1913114070	3436031	https://img3.doubanio.com/icon/u192664379-1.jpg	black jack	https://www.douban.com/people/192664379/	4108653	4	2019-09-06 19:37:08	0	192664379	b13bc3eca48695af3ff443576a895155
2014-01-05 22:04:15	哈哈哈好可爱	2019-09-06 19:37:08	763497600	4824996	https://img3.doubanio.com/icon/u2740113-41.jpg	K	https://www.douban.com/people/2740113/	4108654	5	2019-09-06 19:37:08	0	2740113	a2cf044d07c88e70d665abe2d6b260a8
2010-05-12 21:04:00	师傅一直很女人很强悍	2019-09-06 19:37:08	250117358	4824996	https://img3.doubanio.com/icon/u2909429-14.jpg	木木炭	https://www.douban.com/people/karenzkk/	4108655	4	2019-09-06 19:37:08	0	karenzkk	ebf8f10b7282bc22f700b90c19749831
2010-07-04 18:09:15	哈哈哈哈，伊兹蜜也有这样的故事！	2019-09-06 19:37:08	267162707	4824996	https://img3.doubanio.com/icon/u2415015-35.jpg	夜归迟	https://www.douban.com/people/myhugong/	4108656	5	2019-09-06 19:37:08	0	myhugong	cbaf9b6cc2f48bdabade3404134da570
2011-07-31 18:16:48	哈哈哈	2019-09-06 19:37:08	259616971	4824996	https://img1.doubanio.com/icon/u1181948-18.jpg	珍珠头	https://www.douban.com/people/1181948/	4108657	5	2019-09-06 19:37:08	0	1181948	8b7c26214bae7b1a0135fcf447fa1eb7
2015-12-23 00:30:49	小姐，你的熊掉了……（没有错字）	2019-09-06 19:37:08	990242261	4824996	https://img3.doubanio.com/icon/u1504057-51.jpg	陈四喜	https://www.douban.com/people/philipless/	4108658	5	2019-09-06 19:37:08	0	philipless	56bbdb71e0a1f480c9291a9b8b9296a6
2013-03-18 13:20:26	小姐，你的熊掉了。	2019-09-06 19:37:08	655982158	4824996	https://img3.doubanio.com/icon/u48356759-2.jpg	Hope	https://www.douban.com/people/Hope0105/	4108659	4	2019-09-06 19:37:08	0	Hope0105	e198febaf6150c8f6129268b423a7f01
2011-05-17 03:48:04	小姐，你的熊掉了	2019-09-06 19:37:08	391367654	4824996	https://img1.doubanio.com/icon/u2560209-9.jpg	邃。	https://www.douban.com/people/edpunker/	4108660		2019-09-06 19:37:08	0	edpunker	3f2d8379dff17a5a98728d83870c3796
2011-10-01 03:27:11	法国就是不能拍这样的电影 不伦不类的 大场面说不上特效也山寨似的还搬来了埃及神话和科幻相交错结果什么都不是………|||	2019-09-06 19:37:08	441482752	1308835	https://img3.doubanio.com/icon/u4503685-6.jpg	杀弥生	https://www.douban.com/people/masamune/	4108661	2	2019-09-06 19:37:08	0	masamune	f53a6a2c95bd552299df4a954eee8acf
2012-12-15 14:39:31	这部是躺枪。下错了的电影。。。看了还不错，故事设定和科幻色彩都挺好，剧情可以无视，和好莱坞那种类型还是有很大不同，小清新。	2019-09-06 19:37:08	616232502	1308835	https://img3.doubanio.com/icon/u12540777-6.jpg	StanGoD	https://www.douban.com/people/danielzdwu/	4108662	3	2019-09-06 19:37:08	1	danielzdwu	0f1ca4d6b7097f9f36a2466b6ec369d5
2013-11-30 15:56:31	(ง •̀_•́)ง “小姐，你的熊掉了！”	2019-09-06 19:37:08	749627932	4824996	https://img3.doubanio.com/icon/u47994797-3.jpg	鱼鰕蟹	https://www.douban.com/people/47994797/	4108663	5	2019-09-06 19:37:08	0	47994797	ee6a2c7e187df6f8097532471ad76e8e
2012-06-11 07:58:30	-，-	2019-09-06 19:37:08	542818897	4824996	https://img1.doubanio.com/icon/u4430688-7.jpg	茱莉亚萝卜腿	https://www.douban.com/people/xxo/	4108664		2019-09-06 19:37:08	0	xxo	d1a37650373d1aa5d9118c998b6acc85
2014-02-07 00:44:46	笑死了，izumi老师的原型应该就是牛姨自己吧，而且牛姨丈夫应该是个超级健壮的熊男 XDDD	2019-09-06 19:37:08	772455076	4824996	https://img3.doubanio.com/icon/u3367678-40.jpg	yamamaya	https://www.douban.com/people/yamamaya/	4108665	4	2019-09-06 19:37:08	0	yamamaya	f6b3909e2e99a1e035f370297e594087
2013-11-17 20:15:52	HC师傅的爱情故事，哈哈哈！	2019-09-06 19:37:08	745733948	4824996	https://img3.doubanio.com/icon/u3871336-82.jpg	傅則寧	https://www.douban.com/people/juniorasuka/	4108666	4	2019-09-06 19:37:08	0	juniorasuka	902a2e61b45d6c4891c0d5c40093e350
2010-06-25 08:03:34	小姐，你的熊掉了。。。。。。。。	2019-09-06 19:37:08	256092477	4824996	https://img3.doubanio.com/icon/u2117945-71.jpg	花椒	https://www.douban.com/people/CAIHUAJIANG/	4108667	4	2019-09-06 19:37:08	0	CAIHUAJIANG	837cf500f78a3ea179a242e01cd90e1f
2011-04-14 15:17:56	Enki Bilal导演的这部不杂的= =虽然画面挺好看	2019-09-06 19:37:08	364226182	1308835	https://img3.doubanio.com/icon/u2445501-153.jpg	老猫miho☣	https://www.douban.com/people/deadlylittlemih/	4108668	3	2019-09-06 19:37:08	0	deadlylittlemih	399b9435366f389b711a401340e36546
2009-08-18 07:23:02	怎么说，感觉片子拍的还是有点莫名其妙的，也许看了漫画会好些吧，不过整体我是喜欢的	2019-09-06 19:37:08	150177804	1308835	https://img3.doubanio.com/icon/u2129997-71.jpg	七里八里	https://www.douban.com/people/dengqianjun/	4108669	3	2019-09-06 19:37:08	0	dengqianjun	859bb878a1369066b26ceeeee484553a
2008-02-25 15:34:12	20080223 西苑宿舍	2019-09-06 19:37:08	32318697	1308835	https://img3.doubanio.com/icon/u1142233-5.jpg	董小长	https://www.douban.com/people/jessedong/	4108670	3	2019-09-06 19:37:08	0	jessedong	f7e45f7db24c43035473b42b8d34c4e9
2010-08-04 14:18:45	就冲埃西奥斯的流氓，要多给两分的。果然，长个鸟头的都是鸟人。	2019-09-06 19:37:08	278448991	1308835	https://img3.doubanio.com/icon/u44301087-2.jpg	挽留	https://www.douban.com/people/44301087/	4108671	4	2019-09-06 19:37:08	0	44301087	e90ecfc1f53d1301e97b4f8268c5b08b
2011-10-09 22:38:42	看不太明白，印象最深的是那个跑到凡间强奸女人的鸟人……	2019-09-06 19:37:08	316347713	1308835	https://img3.doubanio.com/icon/u2887572-2.jpg	Tree New Bee	https://www.douban.com/people/2887572/	4108672	3	2019-09-06 19:37:08	0	2887572	b8e3cb42824421a6d491f400672b8eb9
2014-03-28 19:16:13	逗比~~	2019-09-06 19:37:08	791266830	4824996	https://img3.doubanio.com/icon/u1711730-20.jpg	江小狼達西小姐	https://www.douban.com/people/YunyunSMILE/	4108673	4	2019-09-06 19:37:08	0	YunyunSMILE	86480dae2b1b40642ebc35ebb2d8c968
2010-08-08 23:12:03	哈哈哈哈 小姐 你的熊掉了 XD	2019-09-06 19:37:08	280117756	4824996	https://img3.doubanio.com/icon/u2051945-56.jpg	KINO	https://www.douban.com/people/LittleWoodField/	4108674	5	2019-09-06 19:37:08	0	LittleWoodField	cdf3816d9dbbe7747b9ce824c37b482c
2010-07-09 21:00:58	师匠萌~	2019-09-06 19:37:08	260078410	4824996	https://img1.doubanio.com/icon/u4522606-37.jpg	亡咲絶	https://www.douban.com/people/ScarletShikY/	4108675	4	2019-09-06 19:37:08	0	ScarletShikY	b6bdb58306fb04ced6a795952d3456d1
2012-03-24 03:57:36	小姐! 你的熊掉了！	2019-09-06 19:37:08	511923264	4824996	https://img3.doubanio.com/icon/u25856026-31.jpg	悲伤的双十一	https://www.douban.com/people/25856026/	4108676	5	2019-09-06 19:37:08	0	25856026	85d025e4c29de4aca3611e0173ac19f9
2018-12-18 15:56:52	只是一个寻常的主妇	2019-09-06 19:37:08	1578079768	4824996	https://img1.doubanio.com/icon/u29059829-19.jpg	番长橙子	https://www.douban.com/people/star_tar1101/	4108677	5	2019-09-06 19:37:08	0	star_tar1101	a71c6df21656155a6462f1c0a409e5c5
2012-05-18 23:28:19	风格好奇怪的电影，电脑特技与真人的结合，剧情又莫名其妙。	2019-09-06 19:37:08	533501762	1308835	https://img3.doubanio.com/icon/u4101924-2.jpg	Crouse	https://www.douban.com/people/4101924/	4108678	2	2019-09-06 19:37:08	0	4101924	c8d10c0a0da1f665934d6f2d3f611dfc
2018-06-05 01:01:16	个人很喜欢的一部科幻片，似乎每一次看都是在深夜，真人与cg相结合，科幻与宗教相结合，人物时而是真人演员，时而是卡通造型，配上忧郁的蓝色，真是相当前卫和忧郁的一部片子	2019-09-06 19:37:08	1384499447	1308835	https://img3.doubanio.com/icon/u34027365-2.jpg	苍穹的幻想	https://www.douban.com/people/34027365/	4108679	4	2019-09-06 19:37:08	1	34027365	e340faa71a87c83d983d2db6aef746ef
2013-02-03 12:09:26	红色鲨鱼头到底是什么玩意儿	2019-09-06 19:37:08	638525475	1308835	https://img3.doubanio.com/icon/u4125133-140.jpg	diaoduoxi	https://www.douban.com/people/diaoduoxi/	4108680	3	2019-09-06 19:37:08	0	diaoduoxi	d3031ecdf546c00279e90e8f7c72b41e
2010-01-16 16:40:24	一开始觉得挺新颖的，但看了又在实在没几个真人，做到太假于是实在看不下去了	2019-09-06 19:37:08	203621728	1308835	https://img3.doubanio.com/icon/u2920080-53.jpg	CheeseFairy	https://www.douban.com/people/2920080/	4108681	2	2019-09-06 19:37:08	0	2920080	9731b7bdc1524eb7109588e67b70676d
2012-05-06 20:13:18	为了浪漫，真是不惜科幻，神话，蒸汽朋克一起上场，然后就说了点芝麻大点的事，实在浪费了这么多资金的投入。喜欢片子里的服装，那叫一个酷啊，另外就是兰普林阿姨竟然可以如此超现实，女神啊。但是怎么觉得那么像第五元素啊，看着看着真有点穿越了。	2019-09-06 19:37:08	528779242	1308835	https://img3.doubanio.com/icon/u35886294-41.jpg	McLwren	https://www.douban.com/people/fontain/	4108682	2	2019-09-06 19:37:08	0	fontain	95b09eb5872a81134488c9e7fe34433e
2013-08-12 18:02:58	小姐，你的熊掉了	2019-09-06 19:37:08	714557124	4824996	https://img3.doubanio.com/icon/u4174233-16.jpg	tizi	https://www.douban.com/people/tiziw/	4108683	4	2019-09-06 19:37:08	0	tiziw	331c4a12a521a5464ee83a4ce0f20d04
2010-05-14 14:26:19	熊（？）掉了	2019-09-06 19:37:08	250638584	4824996	https://img1.doubanio.com/icon/u4131735-38.jpg	- -。	https://www.douban.com/people/vivianen/	4108684	4	2019-09-06 19:37:08	0	vivianen	bc532a7ca52443e08a81a2a2726581a4
2010-05-12 19:10:41	小姐，你的熊掉了	2019-09-06 19:37:08	250080151	4824996	https://img3.doubanio.com/icon/u3493183-4.jpg	我很善良	https://www.douban.com/people/3493183/	4108685	4	2019-09-06 19:37:08	0	3493183	4b74dd12492ac1120fdc87aab084b328
2009-11-01 20:45:41	很早看过的一个电影。不知道为什么 就很喜欢。	2019-09-06 19:37:08	173861848	1308835	https://img3.doubanio.com/icon/u1221374-116.jpg	field	https://www.douban.com/people/xiaoguifanfan/	4108686	5	2019-09-06 19:37:08	22	xiaoguifanfan	269ed9cb352ac473e2b574768a70f05b
2011-11-30 07:07:27	关于这个片只记得女主角发型和身材都不错.还有埃及众神飘到法国乱搞,各种奇幻科幻混在一起很诡异...那个太阳神荷鲁斯的设定太特么怪了,简直就是一禽兽,当然它就是禽兽...再说人家在埃及神话里还穿衣服呢.诸神确实混乱了...在《24格》上看过漫画连载，还下了全套原版漫画.跟碟一样找不着了...	2019-09-06 19:37:08	463609959	1308835	https://img3.doubanio.com/icon/u27469780-13.jpg	三炮	https://www.douban.com/people/27469780/	4108687	2	2019-09-06 19:37:08	0	27469780	f939f9ffc4e5889e3f46e139c504b0ca
2012-01-03 13:43:21	这片需要静心看, 有点混乱,尤其是碰伤字幕线不对的, 基本一半时间调字幕一半时间在听译... 用普通青年的话说就是一半真人一半CG的漫画改编电影;用文艺青年的话说就是蓝色的眼泪染了你的手臂, 如此宿命;用2B青年的话说就是麻痹 鸟人附体QJ蓝发女~	2019-09-06 19:37:08	477495170	1308835	https://img3.doubanio.com/icon/u4395841-46.jpg	盗盗~	https://www.douban.com/people/studentdao/	4108688	4	2019-09-06 19:37:08	1	studentdao	6f8b2b999d08b09d16bd3306a30ff916
2014-11-03 21:59:23	神话与科幻的结合较成功的创造了某种后人类情境。手捧《恶之花》，咬死白鸽的神之子。	2019-09-06 19:37:08	859835052	1308835	https://img3.doubanio.com/icon/u1296250-20.jpg	xīn	https://www.douban.com/people/caesarphoenix/	4108689		2019-09-06 19:37:08	0	caesarphoenix	eef314c81af9af56c41c6009f165f2cf
2011-11-19 13:50:39	这真的好混乱。。。但动画和真人感觉很不错。。喜欢视觉效果	2019-09-06 19:37:08	459358969	1308835	https://img3.doubanio.com/icon/u1179226-14.jpg	lipstick	https://www.douban.com/people/lipstick/	4108690	3	2019-09-06 19:37:08	0	lipstick	b2847b5183776a67ccba42f27ec9ed4a
2012-05-17 18:29:25	动漫改编，没有看过漫画原作，可能无法理解全部剧情，感觉就是古埃及神话里的太阳神鸟人附身人类帅哥，强暴一个正变身地球人的外星美女的故事。大量CG动画，喜欢魔幻加科幻风格的可以看看。	2019-09-06 19:37:08	532975396	1308835	https://img3.doubanio.com/icon/u1802767-4.jpg	肥壮壮	https://www.douban.com/people/feizhuangzhuang/	4108691	3	2019-09-06 19:37:08	1	feizhuangzhuang	1f796e02a1f7ef9006af7c94d8701715
2009-08-30 11:07:14	喜欢的人会看很多遍	2019-09-06 19:37:08	154271312	1308835	https://img1.doubanio.com/icon/u3678793-9.jpg	LuChen	https://www.douban.com/people/3678793/	4108692	5	2019-09-06 19:37:08	26	3678793	bbe6a47cac56b44de0ccdaeabcc9195a
2010-06-08 20:58:59	于我来说 唯一的亮点 就是最后男女猪的对白了	2019-09-06 19:37:08	258991922	1308835	https://img1.doubanio.com/icon/u1496587-29.jpg	半吊子	https://www.douban.com/people/lainapple/	4108693	2	2019-09-06 19:37:08	0	lainapple	3b3a2c5228cdaa81833ecf73dc12de87
2010-03-24 10:43:03	看猫王	2019-09-06 19:37:08	232580269	4047136	https://img3.doubanio.com/icon/u2375860-2.jpg	车子帆	https://www.douban.com/people/davyss/	4108694	3	2019-09-06 19:37:08	0	davyss	df9fb1a95ecef7d91500134e87e3edeb
2019-04-24 19:53:48	冒着被剧透的危险登录豆瓣，是ELVIS给了我勇气！这个电影名字很土，但出人意料地还成，女主都很美，“40岁的侏儒”小朋友超可爱，歌好听，剧情也没那么糟糕。当然最重要的是，猫王真的好帅呀。	2019-09-06 19:37:08	1763514460	4047136	https://img3.doubanio.com/icon/u4773270-33.jpg	卜卜	https://www.douban.com/people/lleytonia/	4108695	5	2019-09-06 19:37:08	1	lleytonia	4a680f513a37549dd9c7207f176574cf
2016-03-23 02:23:19	纯属为了看猫王😑	2019-09-06 19:37:08	1024014435	4047136	https://img3.doubanio.com/icon/u44007269-2.jpg	潇脆	https://www.douban.com/people/44007269/	4108696	3	2019-09-06 19:37:08	0	44007269	a852c21e3615c08c4cfa54da28564e08
2007-12-29 04:12:54	一切關于政治	2019-09-06 19:37:09	27386502	1964496	https://img3.doubanio.com/icon/u1351473-405.jpg	ryan	https://www.douban.com/people/vigilgt/	4108697		2019-09-06 19:37:09	0	vigilgt	b6b6fc88e7c0295c1480021929fdd0be
2017-09-28 03:04:38	同性恋在政治环境下的一次突破，通过一个特殊人物的视角展现了整个事件的过程。影片涉及到了当代社会许多方面，包括公民意识，政治腐败，艾滋病群体等。缺点是太浅尝辄止，对人物刻画也有些虎头蛇尾，太局限于整个事件，忽略了主题深化以及细节。	2019-09-06 19:37:09	1248447006	1964496	https://img1.doubanio.com/icon/u53961079-9.jpg	天沢聖司	https://www.douban.com/people/53961079/	4108698	4	2019-09-06 19:37:09	1	53961079	90aecc3467a6cdba9c181ac21b7c131b
2012-02-05 22:44:18	很多描述GAY的片子不是太文艺太黑暗看不懂就是太无厘头，这部不文艺也不无厘头，但是很真实	2019-09-06 19:37:09	492056135	1964496	https://img3.doubanio.com/icon/u57244756-4.jpg	LucaHooooo	https://www.douban.com/people/57244756/	4108699	4	2019-09-06 19:37:09	2	57244756	96661b56022e23baa6253071a39ad5c4
2011-09-09 21:50:36	一个kiss打破一切	2019-09-06 19:37:09	245692826	1964496	https://img1.doubanio.com/icon/u6173013-147.jpg	乐天	https://www.douban.com/people/6173013/	4108700	3	2019-09-06 19:37:09	0	6173013	d1ed84b5653db554e0476ce242f6cc2d
2012-10-03 11:04:32	题材不错，可是线索过多	2019-09-06 19:37:09	586831644	1964496	https://img1.doubanio.com/icon/u3823154-467.jpg	shoegazerbaby	https://www.douban.com/people/shoegazerbaby/	4108701	3	2019-09-06 19:37:09	0	shoegazerbaby	576273499b888e0d80cd72be4a8eafc4
2017-01-09 21:32:53	参议院的儿子的同性丑闻曝光，导致竞选危机，一个模范家庭瓦解	2019-09-06 19:37:09	1134790128	1964496	https://img1.doubanio.com/icon/user_normal.jpg	勇敢的心	https://www.douban.com/people/57382119/	4108702	3	2019-09-06 19:37:09	0	57382119	be7da3da8618c238a9c50bae2ee3cc9f
2011-11-18 15:13:57	属于过目即忘类型的电影	2019-09-06 19:37:09	458984134	1964496	https://img3.doubanio.com/icon/u1715565-5.jpg	Sebastiane	https://www.douban.com/people/Sebastianus/	4108703	3	2019-09-06 19:37:09	1	Sebastianus	21cd775e20e2c2f2052a6bbd57eac964
2015-03-22 00:02:19	男二演这部戏的时候已经35啦！保养不错嘛。然后男主妈妈和女主是不是les啊，感觉怪怪的~	2019-09-06 19:37:09	905262667	1964496	https://img3.doubanio.com/icon/u3314335-2.jpg	宇冰	https://www.douban.com/people/danyfeel/	4108704	3	2019-09-06 19:37:09	0	danyfeel	311bf9062e7ebaf025b27ff09b77e4fa
2009-12-10 22:46:34	好吧...我想看床戏...结果什么都没...	2019-09-06 19:37:09	188549263	1964496	https://img1.doubanio.com/icon/user_normal.jpg	[已注销]	https://www.douban.com/people/2352198/	4108705	3	2019-09-06 19:37:09	0	2352198	0b30558c05ac086c3afab0a2ba32d58b
2010-06-27 08:34:53	如何作到那么坦然，那糟糕的一刻，谁都不想再试。我看了，觉得还好，但不想推荐，好就好，何必一定要推荐知会别人呢	2019-09-06 19:37:09	264628098	1964496	https://img3.doubanio.com/icon/u1552030-1.jpg	博瑗	https://www.douban.com/people/icemanhugh/	4108706	3	2019-09-06 19:37:09	0	icemanhugh	c1a2811081e8688d9b35515f69924109
2009-03-24 12:14:37	参议院的儿子的同性丑闻曝光，导致竞选危机，一个模范家庭瓦解！	2019-09-06 19:37:09	106447381	1964496	https://img3.doubanio.com/icon/u3279707-25.jpg	从此以往	https://www.douban.com/people/3279707/	4108707	4	2019-09-06 19:37:09	0	3279707	c4eee9fff20bfb3bbe39cbe149f026a5
2016-07-24 11:51:14	果然拉上政治就让人很压抑，其实抛开同志，抛开政治，就是一部很简单的少年成长史而已，充斥着酒精，毒品，性爱。	2019-09-06 19:37:09	566403479	1964496	https://img3.doubanio.com/icon/u55628165-2.jpg	恋|：世纪	https://www.douban.com/people/55628165/	4108708	3	2019-09-06 19:37:09	0	55628165	82bc1f5ecfb275a98afc567e560bad89
2011-10-12 23:52:08	非常吃惊，这个小成本的电影不得不让人拍手叫好，算是政治还是自我救赎？三星半三星半，哈哈	2019-09-06 19:37:09	445807226	1964496	https://img3.doubanio.com/icon/u3598002-45.jpg	深渊吞噬者	https://www.douban.com/people/keepasecret/	4108709	3	2019-09-06 19:37:09	2	keepasecret	bc59305f7d651da1085c35e2a218ac05
2014-08-19 15:44:18	小成本的好電影~	2019-09-06 19:37:09	837247892	1964496	https://img1.doubanio.com/icon/u86728823-19.jpg	chuchu	https://www.douban.com/people/86728823/	4108710	3	2019-09-06 19:37:09	0	86728823	67b313ec56b073f8aa6020fb2af15aee
2016-07-28 02:05:35	题材很不错本应该可以拍个大片格局，应该是受限于导演能力吧，男主很可爱，	2019-09-06 19:37:09	1066949565	1964496	https://img3.doubanio.com/icon/u123230881-1.jpg	Noha	https://www.douban.com/people/123230881/	4108711	3	2019-09-06 19:37:09	0	123230881	8a8826e30ab6ebc07dc29bd700aad6f0
2009-08-21 09:36:04	好极了！！！	2019-09-06 19:37:09	150180628	1964496	https://img3.doubanio.com/icon/u3483902-40.jpg	魔法炸弹	https://www.douban.com/people/3483902/	4108712	5	2019-09-06 19:37:09	3	3483902	201f200d9810aefb4df265553e25fb56
2011-09-18 21:59:27	感同身受	2019-09-06 19:37:09	437568479	1964496	https://img3.doubanio.com/icon/u6913714-102.jpg	趙小島	https://www.douban.com/people/naoki.z/	4108713	5	2019-09-06 19:37:09	0	naoki.z	02c993b8cbe9c3a1da2566820733f6f4
2014-10-24 00:34:50	男主好可怜，有那种爸爸，而且难得相信别人结果差点被利用。哎。	2019-09-06 19:37:09	777997822	1964496	https://img3.doubanio.com/icon/u82897167-4.jpg	麻辣鸡	https://www.douban.com/people/82897167/	4108714	3	2019-09-06 19:37:09	0	82897167	5591eeb25bf0342346404fde5d2f084c
2016-01-07 14:31:30	意外的好看	2019-09-06 19:37:09	996978993	1964496	https://img1.doubanio.com/icon/u2543953-159.jpg	▲	https://www.douban.com/people/suser/	4108715	4	2019-09-06 19:37:09	0	suser	2899373d28e49149d7c9c8855a03ae84
2014-08-11 17:29:46	政治性太强。没感觉的片子	2019-09-06 19:37:09	835173923	1964496	https://img1.doubanio.com/icon/user_normal.jpg	When_We_Kiss	https://www.douban.com/people/69968814/	4108716	3	2019-09-06 19:37:09	0	69968814	a8105bbc6e682bc0539d7bf4276afe63
2012-03-20 11:27:27	温情小片，,masami很可爱	2019-09-06 19:37:09	510425266	6038246	https://img3.doubanio.com/icon/u53024786-4.jpg	jour	https://www.douban.com/people/53024786/	4108717	4	2019-09-06 19:37:09	0	53024786	b4fb4ad807c4c794a204345e3fe26088
2011-08-15 11:47:50	看着有泪点	2019-09-06 19:37:09	425792863	6038246	https://img3.doubanio.com/icon/u29780536-14.jpg	美丽小sage	https://www.douban.com/people/sageOoO/	4108718	5	2019-09-06 19:37:09	0	sageOoO	7a95a9179a42a15b39346f93a6d1ecc2
2011-07-19 15:48:51	结尾还行，前面有点不着四六……	2019-09-06 19:37:09	415725530	6038246	https://img1.doubanio.com/icon/u1349301-18.jpg	保保	https://www.douban.com/people/1349301/	4108719	3	2019-09-06 19:37:09	0	1349301	eb8ecc845497ca228ae58a3de38bdc03
2011-05-30 03:08:02	轻轻松松~	2019-09-06 19:37:09	396889471	6038246	https://img3.doubanio.com/icon/u3215292-70.jpg	X君	https://www.douban.com/people/x1./	4108720	4	2019-09-06 19:37:09	0	x1.	fbc36cb3b78c5711f5fc53075c26a865
2011-12-27 10:19:31	鳗鱼饭~	2019-09-06 19:37:09	474351871	6038246	https://img1.doubanio.com/icon/u2797493-7.jpg	搏击慧	https://www.douban.com/people/openxiaohui/	4108721	3	2019-09-06 19:37:09	0	openxiaohui	f08c24e9c0f8c6a72b0810b822de08bb
2011-08-20 21:14:14	又是一部简单的小温馨	2019-09-06 19:37:09	427745214	6038246	https://img3.doubanio.com/icon/u3585486-2.jpg	我我我Wooy	https://www.douban.com/people/biliance/	4108722	4	2019-09-06 19:37:09	0	biliance	102628e92a3bc9b233101dc17072ed63
2011-09-15 11:35:32	家人之间的误解到冰释前嫌,最后温馨的家人们.整体闷闷的,但还是看完了	2019-09-06 19:37:09	436341325	6038246	https://img3.doubanio.com/icon/u3918667-126.jpg	Heaven	https://www.douban.com/people/heaven0618/	4108723	3	2019-09-06 19:37:09	0	heaven0618	604c9904bb6e16daf26c29e0ed419286
2011-04-23 14:55:43	鳗鱼店的父亲 VS 带著孩子回娘家的女儿...三星半...	2019-09-06 19:37:09	369979751	6038246	https://img3.doubanio.com/icon/u2589787-25.jpg	火锅里的豆腐	https://www.douban.com/people/lonerruki/	4108724	3	2019-09-06 19:37:09	0	lonerruki	15a3ccfbe1e382d369da7f5ec29c0627
2014-12-30 17:50:41	非常无趣的片子，纯粹看人	2019-09-06 19:37:09	749322278	6038246	https://img3.doubanio.com/icon/u43802739-54.jpg	缚床灵团子	https://www.douban.com/people/LK-Garden/	4108725	2	2019-09-06 19:37:09	0	LK-Garden	25dcf65eb68ffb1a5f9cf613b6f58424
2011-05-22 19:57:09	❤甜心❤Nissy❤	2019-09-06 19:37:09	393745547	6038246	https://img3.doubanio.com/icon/u15686093-6.jpg	弥生	https://www.douban.com/people/vanlove/	4108726	4	2019-09-06 19:37:09	0	vanlove	5cc3832ced2146a15b90379b98f596e6
2011-05-17 14:47:44	要不是有长泽，这剧没什么特别值得看的	2019-09-06 19:37:09	391501167	6038246	https://img3.doubanio.com/icon/u1060183-22.jpg	飛賊	https://www.douban.com/people/jiujiufan/	4108727	3	2019-09-06 19:37:09	0	jiujiufan	74266b8795481a6d141d1ea6ce582f30
2011-05-23 22:43:48	那个慢镜头~~	2019-09-06 19:37:09	394266214	6038246	https://img3.doubanio.com/icon/u44382245-10.jpg	禄福琪	https://www.douban.com/people/summer-12/	4108728	3	2019-09-06 19:37:09	0	summer-12	e6db5d89c38bb40d09568a4d4967f0fb
2011-06-02 17:43:48	篇幅虽短，人物刻画不错。	2019-09-06 19:37:09	398180930	6038246	https://img3.doubanio.com/icon/u19861416-11.jpg	为爱定格时间	https://www.douban.com/people/19861416/	4108729	3	2019-09-06 19:37:09	0	19861416	63e5613614bf0d9465059067d088c8a6
2011-12-06 23:18:53	看不下去……	2019-09-06 19:37:09	466235222	6038246	https://img3.doubanio.com/icon/u4425289-92.jpg	june	https://www.douban.com/people/toreishi/	4108730		2019-09-06 19:37:09	0	toreishi	1f5a12aae8186537653797556391729b
2012-04-14 16:50:42	如果不是Masami。。。	2019-09-06 19:37:09	375305848	6038246	https://img3.doubanio.com/icon/u3883046-31.jpg	卡莎	https://www.douban.com/people/sleepinglife/	4108731	3	2019-09-06 19:37:09	0	sleepinglife	3251902ce13a82fdbf677b45b081a4b2
2011-05-17 23:04:21	西岛	2019-09-06 19:37:09	384773162	6038246	https://img3.doubanio.com/icon/u2584014-3.jpg	没有太阳的日子哪里才是东方	https://www.douban.com/people/nowhere61/	4108732	4	2019-09-06 19:37:09	0	nowhere61	58ba60ceb218a71e9f106c0566e596e5
2016-12-20 14:33:41	鳗鱼店祖父母、入赘女婿、离家出走的女儿、废柴儿子，家人就是比谁都爱你。虽然五郎出轨洗白那段很狗血，但是除此之外的部分都足够温情。	2019-09-06 19:37:09	1123570267	6038246	https://img3.doubanio.com/icon/u54101366-13.jpg	梦野千秋	https://www.douban.com/people/54101366/	4108733	3	2019-09-06 19:37:09	0	54101366	61b944a8780e3848dd66f88edd768e64
2011-06-23 12:34:33	不沟通谁都不会有笑容也不会流泪，不管岁月怎么变更，我比谁都爱你	2019-09-06 19:37:09	406344650	6038246	https://img1.doubanio.com/icon/u10904034-19.jpg	ambersie	https://www.douban.com/people/10904034/	4108734	5	2019-09-06 19:37:09	0	10904034	f0f620084768574cb81b7a431264d8b3
2016-01-31 16:35:46	温馨治愈家庭喜剧~	2019-09-06 19:37:09	1006090810	6038246	https://img3.doubanio.com/icon/u48666472-4.jpg	karenlin	https://www.douban.com/people/48666472/	4108735	3	2019-09-06 19:37:09	0	48666472	c2d5cf3b2148878e17d29a73efa4a493
2012-06-29 21:27:30	日本家庭剧就是在平凡中感动人	2019-09-06 19:37:09	550130428	6038246	https://img3.doubanio.com/icon/u4373663-22.jpg	喵喵呀	https://www.douban.com/people/B520/	4108736	3	2019-09-06 19:37:09	0	B520	38123aedef63bf0ed980690e18de3415
2011-10-31 13:21:40	2011.10.29开始看的第一秒就被震住了，上译厂啊！全豪华班底啊！但是我的确是强忍着看完的，改编得太过了，伯爵就是一孔武有力的蛮夫，梅尔塞苔丝就是个毫无节操的荡妇，最可怜的是唐格拉尔……结果变成纯粹靠着上译厂的声音“看”下来了……这对一个初中时代就看过无数遍原著的孩子是多么大的伤害啊…	2019-09-06 19:37:09	452178614	1444533	https://img3.doubanio.com/icon/u2234750-1.jpg	乐音Musique	https://www.douban.com/people/musique/	4108737	4	2019-09-06 19:37:09	4	musique	0d1eff6cea9e85619da987421e832adb
2012-07-05 18:11:08	上译版，180分钟，复仇部分较原著改动较大，并无太多出彩之处，牢狱之灾的苦难和复仇成功的快感表现都很平淡	2019-09-06 19:37:09	552466123	1444533	https://img3.doubanio.com/icon/u1736363-6.jpg	莱尼圆	https://www.douban.com/people/Razzmatazz/	4108738	3	2019-09-06 19:37:09	9	Razzmatazz	807dc0864c299a5c17b80589c8c2bf67
2013-04-06 17:01:05	拍的文艺腔过重，不够激烈，情感上也略显平淡，和看原著小说的调子不大一致。上译的配音倒是真好。	2019-09-06 19:37:09	663721571	1444533	https://img3.doubanio.com/icon/u46638949-1.jpg	slsyl0604	https://www.douban.com/people/chenning3288/	4108739	3	2019-09-06 19:37:09	8	chenning3288	e6cb9f2911282064ab936f766dc275d4
2010-09-07 03:13:24	古人对感情的表达真是比较认真	2019-09-06 19:37:09	290912749	1444533	https://img1.doubanio.com/icon/u2392623-39.jpg	Moding	https://www.douban.com/people/sdu_wuqian/	4108740	4	2019-09-06 19:37:09	1	sdu_wuqian	08ad2bc7afd7b1d0549d3fec6a8dcd7f
2010-02-06 23:43:54	与改编质量无关，电影是好电影	2019-09-06 19:37:09	213843285	1444533	https://img3.doubanio.com/icon/u33321376-2.jpg	留白	https://www.douban.com/people/33321376/	4108741	5	2019-09-06 19:37:09	2	33321376	0b9dd88d50c15b67be8cf1c6a3f181c4
2010-06-26 20:39:29	上译精品。。。	2019-09-06 19:37:09	264699840	1444533	https://img1.doubanio.com/icon/u1823694-7.jpg	donchen	https://www.douban.com/people/donchen/	4108742	4	2019-09-06 19:37:09	1	donchen	8c4e2633da30ec4272a0a62da1a0762f
2006-05-16 23:28:18	总之，是从头到尾都很精彩的电影。	2019-09-06 19:37:09	3052942	1444533	https://img1.doubanio.com/icon/u1128428-19.jpg	天生变态难自弃	https://www.douban.com/people/bter/	4108743	5	2019-09-06 19:37:09	0	bter	be34f6d877415acd12ac53f4eb6e6025
2008-11-23 01:37:03	1961版	2019-09-06 19:37:09	12585335	1444533	https://img3.doubanio.com/icon/u1484326-1.jpg	路兮	https://www.douban.com/people/1484326/	4108744	4	2019-09-06 19:37:09	0	1484326	2b6d546e2dccf20f4424f94d1308f486
2008-10-11 11:42:39	看书更好，情节设置绝对是意料之外的好，赞叹这样的名著，名副其实。	2019-09-06 19:37:09	60654818	1444533	https://img3.doubanio.com/icon/u2539766-74.jpg	矿矿	https://www.douban.com/people/mjy917/	4108745	4	2019-09-06 19:37:09	4	mjy917	b94634c1ed6138b73f739ddc046c227e
2009-06-19 21:34:17	还是法国人自己拍的比较忠实原著	2019-09-06 19:37:09	131838832	1444533	https://img3.doubanio.com/icon/u3713781-54.jpg	章鱼	https://www.douban.com/people/NoodlesKid/	4108746	4	2019-09-06 19:37:09	1	NoodlesKid	3aebba395f78694971660f756745a798
2010-12-21 05:59:17	还有小人书呢	2019-09-06 19:37:09	329349512	1444533	https://img3.doubanio.com/icon/u48159651-6.jpg	今朝	https://www.douban.com/people/48159651/	4108747	4	2019-09-06 19:37:09	0	48159651	db178e5db70768270b696dca3fdde12c
2012-05-12 00:40:28	听过经典的配音	2019-09-06 19:37:09	291807541	1444533	https://img1.doubanio.com/icon/u1029785-299.jpg	小老鼠	https://www.douban.com/people/shushu/	4108748	4	2019-09-06 19:37:09	1	shushu	68e1c3205ab655b877fc8dd25d95d4c4
2010-03-11 04:48:28	因为配音…………所以力荐- -	2019-09-06 19:37:09	227310735	1444533	https://img3.doubanio.com/icon/u16073149-5.jpg	dalan	https://www.douban.com/people/dalan1986/	4108749	5	2019-09-06 19:37:09	0	dalan1986	5778022520448b87ab14f7500485cbae
2009-10-14 12:48:33	看了之后只有遗憾，这不是我想要的基督山伯爵，本应该是机敏睿智的他，到了这里竟然变成了一个隐忍疯狂不顾一切的怪物，该死的编剧！	2019-09-06 19:37:09	167984031	1444533	https://img3.doubanio.com/icon/u1487981-1.jpg	老五	https://www.douban.com/people/1487981/	4108750	3	2019-09-06 19:37:09	8	1487981	6ce92fe374fea58865cd8d4583ed4940
2011-04-10 07:49:05	昨儿在伊夫岛，遇到一罗马尼亚人，自称是Edmond Dantès……o(╯□╰)o	2019-09-06 19:37:09	376503411	1444533	https://img3.doubanio.com/icon/u28580358-4.jpg	扑朔迷离小马甲	https://www.douban.com/people/moitoi/	4108751	4	2019-09-06 19:37:09	0	moitoi	19689895b544281aa422b0cabd2d8905
2009-01-03 04:01:54	这封面~~~~~~	2019-09-06 19:37:09	84857446	1444533	https://img3.doubanio.com/icon/u3046356-6.jpg	wang.xiaomeng	https://www.douban.com/people/Hymenwedding/	4108752	5	2019-09-06 19:37:09	0	Hymenwedding	a6f7f8e3fe0830145a0f8a585078850e
2012-12-15 18:28:18	“爱就应该为你爱的人造福，而不应该为你自己”——爱德蒙唐泰斯最后意识到自己疯狂的报仇多么愚蠢。这个版本的国语配音很经典。女主一个比一个好看。虽然这个片子长达2个半小时，但和书相比仍太简单。	2019-09-06 19:37:09	616332492	1444533	https://img3.doubanio.com/icon/u2593618-50.jpg	白	https://www.douban.com/people/2593618/	4108753	4	2019-09-06 19:37:09	0	2593618	ff1e1b67a0479f3cf076ef8959438912
2008-03-19 15:45:25	我真不明白为什么没人肯老老实实翻拍这部大仲马的巨作，全部都改的面目全非	2019-09-06 19:37:09	34296945	1444533	https://img3.doubanio.com/icon/u1418881-44.jpg	眠去	https://www.douban.com/people/rebekah/	4108754	3	2019-09-06 19:37:09	8	rebekah	89c5a02bd46080e5462b483ca8f183fb
2014-09-20 11:49:37	2011/11/13/与记忆中的小说改变之处太多了，我是看过小说的人，不知没看过原著的人看这部感觉如何，一般，不是太好，我最喜欢的法官家女儿和船长儿子的戏码根本没有!剧情版本不如1998年的屠夫版，不过61版总算有点气质了（之前看过新基督山伯爵 (2002) 和基督山伯爵 (1998) ），下次再看看55版的	2019-09-06 19:37:09	847175119	1444533	https://img3.doubanio.com/icon/u4842945-14.jpg	轨迹猫	https://www.douban.com/people/SokSolon/	4108755	3	2019-09-06 19:37:09	2	SokSolon	6aa94d1eeef778328eb97fe0f5a70a53
2010-08-21 11:32:40	名著改编经典译制片也经典。。喜欢看复仇题材。。男主角前后变身很帅就是女的有点搓气呵呵。。那时欧洲合拍的片子都好嗲哦。。	2019-09-06 19:37:09	284726352	1444533	https://img3.doubanio.com/icon/u43947990-143.jpg	vivien	https://www.douban.com/people/vivien_princess/	4108756	4	2019-09-06 19:37:09	1	vivien_princess	f2533fbc181ebd650f34c18442b97dc9
2017-03-18 19:37:09	很青春，很美好	2019-09-06 19:37:09	1166306392	1308575	https://img3.doubanio.com/icon/u158781468-3.jpg	啊啊啊啊啊	https://www.douban.com/people/158781468/	4108757	4	2019-09-06 19:37:09	19	158781468	66bef6f8d26d2241cc6d23f5e2f46e53
2017-07-04 01:55:00	“好不甘心哦，夏天都快过完了，好像什么事都还没有做。” “对啊，什么事都没有做，每天就这样跑来跑去。”	2019-09-06 19:37:09	1209161218	1308575	https://img3.doubanio.com/icon/u63306399-3.jpg	江寒园	https://www.douban.com/people/63306399/	4108758	4	2019-09-06 19:37:09	3	63306399	2ed40c3899b6d286a3c6beff187ed426
2007-10-14 15:38:22	我当年非常像林月珍	2019-09-06 19:37:09	21969625	1308575	https://img1.doubanio.com/icon/u1552466-189.jpg	沉歌	https://www.douban.com/people/beiliya/	4108759	5	2019-09-06 19:37:09	97	beiliya	ec0f8d2a7679baea47e3555e62335957
2017-08-18 14:28:31	于是我似乎看到多年以后，你站在一扇蓝色的大门前 下午三点的阳光，你仍有几颗青春痘 你笑着，我跑向你问你好不好，你点点头 三年五年以后，甚至更久更久以后，我们会变成什么样的大人呢？ 是体育老师？还是我妈？ 虽然我闭着眼睛，也看不见自己，但是我却可以看见你	2019-09-06 19:37:09	1231256345	1308575	https://img3.doubanio.com/icon/u89528523-10.jpg	康报虹	https://www.douban.com/people/kangbaohong/	4108760	4	2019-09-06 19:37:09	8	kangbaohong	e735cab6a144001c594893b12d2ae436
2007-09-03 16:38:48	青春啊 飞驰啊	2019-09-06 19:37:09	19764289	1308575	https://img1.doubanio.com/icon/u1799318-99.jpg	眼角的花朵	https://www.douban.com/people/bellefille/	4108761	5	2019-09-06 19:37:09	65	bellefille	0d60405f4f8257ff19db4ae45eaac6af
2010-01-13 20:43:10	“于是，我似乎看到多年以后，你站在一扇蓝色的大门前，下午三点的阳光，你仍有几颗青春痘。你笑着，我跑向你问你好不好，你点点头。三年、五年以后，甚至更久更久以后，我们会变成什么样的大人呢？是体育老师，还是我妈。虽然我闭着眼睛，也看不见自己，但是我却可以看到你。”	2019-09-06 19:37:09	202470290	1308575	https://img3.doubanio.com/icon/u2892119-615.jpg	小艺	https://www.douban.com/people/fox2100st/	4108762	4	2019-09-06 19:37:09	3	fox2100st	f5c690a1067bcc49e4344209caa68e71
2009-06-07 18:32:15	真实的故事，让我不停在其中寻找自己。 最后的独白让我再一次陷入深深的感动。 当“The ending...”的字母伴着背景音乐出现，我们的青春也似乎告一段落。	2019-09-06 19:37:09	128151758	1308575	https://img3.doubanio.com/icon/u2239487-4.jpg	Charlene	https://www.douban.com/people/charlene85/	4108763	4	2019-09-06 19:37:09	1	charlene85	7a5084ee280758ea8783d9fb96b140df
2017-12-02 10:29:10	一般人根本猜不到这是一个什么故事。嘻嘻嘻。记得当时陈磊播放给我们看，快把我笑死了，张世豪要追求桂纶镁，然后桂纶镁拒绝：“我很麻烦的。”张世豪说：“我也很麻烦啊。”桂纶镁一副生无可恋的表情冷笑	2019-09-06 19:37:09	1279685897	1308575	https://img3.doubanio.com/icon/u66874055-285.jpg	时髦一姐小渡边	https://www.douban.com/people/nikenike/	4108764	4	2019-09-06 19:37:09	2	nikenike	89ec34038e43ebbc2a7e59ab69512f6f
2012-03-17 22:12:11	07年，我听见“三年五年以后，甚至更久、更久以后，我们会变成什么样的大人呢？”，5年已经到了，张士豪已经不在了	2019-09-06 19:37:09	509435740	1308575	https://img1.doubanio.com/icon/user_normal.jpg	乐山小佛	https://www.douban.com/people/eason0210/	4108765	5	2019-09-06 19:37:09	26	eason0210	f5761d3b8b1a811da5c740e3015c5391
2016-01-28 23:56:35	十三年前，陈柏霖演运动型高中男生，被两个以上女生暗恋，看到喜欢的人就憋不住傻笑，最大的秘密是尿尿不成一条直线。十三年以后，......他去演了《万万没想到》。还有桂纶镁，原来她不面瘫这么这么好看耐看啊！可爱的年轻人啊为什么要长大变老。	2019-09-06 19:37:09	1005194156	1308575	https://img1.doubanio.com/icon/u72684898-7.jpg	CyniCyniCyniC	https://www.douban.com/people/72684898/	4108766	5	2019-09-06 19:37:09	21	72684898	5725fa42cb4a769aa248d174895d5d06
2015-11-18 23:54:58	不可思议，那段时期我们都幻想自己是白色衬衣单车少年，为尿尿分叉忧虑，后来我们毫无意外变成大人，也失了那些莫名其妙、毫无用处、做作矫情的理想。但我怀念他。	2019-09-06 19:37:09	978622397	1308575	https://img3.doubanio.com/icon/u42174843-51.jpg	哪吒男	https://www.douban.com/people/nezhaboy/	4108767	5	2019-09-06 19:37:09	19	nezhaboy	a7570b84ebd662f472ad9a54215c7be9
2011-03-13 22:21:49	在那个闷热而又无所事事的夏天,有着青春所有的记忆.多年后,走到那扇蓝色大门前,才发现青春也只是到此一游.高二时的桂纶镁是本色的清新,令人印象深刻."虽然我闭着眼睛也看不见自己,但是我却可以看见你."	2019-09-06 19:37:09	365230180	1308575	https://img3.doubanio.com/icon/u1405792-10.jpg	Printf("紅")	https://www.douban.com/people/S.Red/	4108768	4	2019-09-06 19:37:09	0	S.Red	bae85c6e46f005f919d2a22dbaafe40f
2017-10-08 06:03:48	这台式小清新真是看得我心旷神怡如沐春风，下辈子我也要做一个花衬衫短发骑着自行车和出租车抢道的风一样的男人。	2019-09-06 19:37:09	575451804	1308575	https://img1.doubanio.com/icon/u47222520-67.jpg	TimberNord	https://www.douban.com/people/timbernord/	4108769	5	2019-09-06 19:37:09	33	timbernord	4f2b7e788fd2ab1167471c5c167785bb
2011-12-09 12:37:48	因為陳柏霖去看的這部片子，彎彎果然是很適合這種小清新小文藝的風格啊~~拍得很有感覺，那時候的桂綸鎂還是個小小的女孩子，那時候的陳柏霖也還是個兄啊正太，可是就可以演的這麼好，真的很難得。你17歲的時候，在爲了什麽問題糾結呢？	2019-09-06 19:37:09	467099109	1308575	https://img3.doubanio.com/icon/u24111692-73.jpg	好姑娘老妖	https://www.douban.com/people/linulaoyao/	4108770	4	2019-09-06 19:37:09	3	linulaoyao	cdccb7ab06dfdf38caa3c64c95074c23
2017-03-12 21:15:11	偶爾不由自主地闖進一個平行時空，那裏天空特別湛藍。猛一驚覺，是回憶。電影如同一位看過世間百態，世故的不能自己的大人躺在青青草地上闖入這平行時空。劇情著重在校園部分，但所要傳達的卻直衝整個大人世界。還在懵懂未知探索的青少年時期，敢追敢夢敢冒險。「我們留下什麼 就會變成什麼樣的大人」	2019-09-06 19:37:09	1163940215	1308575	https://img3.doubanio.com/icon/u153578229-1.jpg	mingjoyce	https://www.douban.com/people/153578229/	4108771	5	2019-09-06 19:37:09	10	153578229	f59b0cef9d1cf875bea7534041acda78
2011-05-18 07:36:28	每个人都向往着那种在校园里发生的纯纯淡淡的青涩爱情，并有一个好朋友可以和自己分享这一切的一切，电影让人想起自己校园时代的初恋，很久没看那么纯的电影了，真的，帮别人追一个女孩真的会喜欢上那个女孩，在电影里的版本则是，会帮自己喜欢的女孩追男孩，台湾拍校园里纯纯的电影是有一套的。	2019-09-06 19:37:09	391762313	1308575	https://img1.doubanio.com/icon/user_normal.jpg	Zola	https://www.douban.com/people/49539687/	4108772	4	2019-09-06 19:37:09	0	49539687	66c0030dc81f8c11d7d23ff036c4a756
2012-04-26 12:02:25	“三年、五年甚至更久更久以后，我们会变成什么样的大人呢……”	2019-09-06 19:37:09	524719042	1308575	https://img3.doubanio.com/icon/u45811878-20.jpg	心生	https://www.douban.com/people/itzhaoxiangyu/	4108773	5	2019-09-06 19:37:09	14	itzhaoxiangyu	d07aa2e38a36656f4ea5694b125e7d3a
2012-01-28 19:17:15	年少的爱总是单纯而执着。就像张士豪一直追着孟克柔问，那你为什么要我吻你，那你为什么要牵我的手，一直想要找一个答案，关于我有什么不好的最终答案。可知，不是你不够好，是我不喜欢你。	2019-09-06 19:37:09	488140049	1308575	https://img1.doubanio.com/icon/u35299014-7.jpg	苏杰西	https://www.douban.com/people/JersySue/	4108774	4	2019-09-06 19:37:09	1	JersySue	3afa147e4bfb174ec20f5c90fbf697a5
2018-09-03 22:41:37	从第一秒开始，影片吹弹可破的纤细气质就通过主角少女的这场夏日暗恋缕缕散射出来，青春就是任头顶的阳光怎样暴晒都不会被蒸发掉一毫升的湿漉漉。当少年们离成年人真正的缱绻情爱还有好一段路要走的时候，他们那个年纪特有的讲话方式、动作等，被摄影机用非常尊重的方式记录下来，化为影片特殊的电影语言被人铭记。如果仅从桂纶镁、陈柏霖“最好时光的留影”的角度看，难免将其当做简单的偶像剧来审视，如果拿它认真地联系自己，又难免扎心，所以永远不想客观地评价这部电影。没错，是扎心了。	2019-09-06 19:37:09	1458926652	1308575	https://img3.doubanio.com/icon/u5812768-70.jpg	室内滂沱	https://www.douban.com/people/ElephantBoy/	4108775	5	2019-09-06 19:37:09	4	ElephantBoy	afe9142a6ef200bd6a078f1e78a1ba3d
2008-03-10 14:46:14	不好看，没看出来桂纶镁哪里好	2019-09-06 19:37:09	33491663	1308575	https://img3.doubanio.com/icon/u1999864-20.jpg	九尾黑猫	https://www.douban.com/people/LadyInSatin/	4108776	2	2019-09-06 19:37:09	106	LadyInSatin	213223bd5e016bbfa85f0f1271be9351
2013-08-31 18:00:23	西班牙真是一个以女性题材为主的国家。柔软，坚韧。	2019-09-06 19:37:09	721663267	6833818	https://img3.doubanio.com/icon/u2217644-105.jpg	stefanie	https://www.douban.com/people/sspring/	4108777	4	2019-09-06 19:37:09	0	sspring	37681b175297cb423f28fb3c008fab50
2018-09-28 20:20:15	觉得革命时期的悲喜剧，还是东亚拍的好。看到了很多奇怪的名字hortensia tomasa cochita。宗教也曾经助纣为虐，而人民也没有放弃它	2019-09-06 19:37:09	1185306486	6833818	https://img3.doubanio.com/icon/u38648875-4.jpg	杳圻	https://www.douban.com/people/38648875/	4108778	3	2019-09-06 19:37:09	0	38648875	b373886779f756d5e5b1fb2ce75260e0
2013-11-26 09:37:31	看惯德国波兰甚至中国日本的二战片 很少接触这么典型的纯西班牙片 有小说做底子果然故事结构足够有力 献给女性。美女共产党没伤不科学。小可爱演得真好 泪汪汪大眼睛特别动人。你我都没发起战争却都承受战争灾害。共产党人没有我们爱孩子。	2019-09-06 19:37:09	740462554	6833818	https://img3.doubanio.com/icon/u3905143-4.jpg	咕咕	https://www.douban.com/people/fox618/	4108779	4	2019-09-06 19:37:09	0	fox618	28be0fdef56c62772f0415770fc3fa91
2012-06-12 00:48:37	无谓的牺牲	2019-09-06 19:37:09	543158710	6833818	https://img3.doubanio.com/icon/u3153526-21.jpg	X	https://www.douban.com/people/3153526/	4108780	2	2019-09-06 19:37:09	0	3153526	a761f89ae9614ce451b2003a3adcc0e4
2017-02-03 16:25:54	时代社会家庭的大动荡时期 故事讲的有条不紊 循序渐进 少见的不突兀的爱情线（。	2019-09-06 19:37:09	1146397150	6833818	https://img3.doubanio.com/icon/u14407242-56.jpg	KAPoOo	https://www.douban.com/people/14407242/	4108781	4	2019-09-06 19:37:09	0	14407242	1bbef4f5d5b38dccf2b305d5016eaf43
2013-11-23 21:28:49	西班牙的江姐。那时候逃亡到图卢兹是多么幸福啊… 我相信把一国交到任何政客之手他们都声称不会颤抖的。	2019-09-06 19:37:09	747591978	6833818	https://img3.doubanio.com/icon/u2874308-11.jpg	Mia RB	https://www.douban.com/people/miachen/	4108782	3	2019-09-06 19:37:09	0	miachen	6bfd618b8d4a728a54bf9b8dcc50370f
2017-07-12 00:47:49	ʕ•̫͡•ʕ*̫͡*ʕ•͓͡•ʔ-̫͡-ʕ•̫͡•ʔ*̫͡*ʔ-̫͡-ʔ，西语的常速太可怕了。最后感动的一塌糊涂。	2019-09-06 19:37:09	1214083597	6833818	https://img1.doubanio.com/icon/u60709783-39.jpg	M & R	https://www.douban.com/people/COCOCOQUEEN/	4108783	4	2019-09-06 19:37:09	0	COCOCOQUEEN	20281cc07fdd45752472338179a32338
2014-02-01 18:34:21	没有信仰的我永远都想不明白为什么会明知不可为而为。独裁是可耻的。一些细节表现出人们的恐惧和人性的弱点。如某些影评所言，不知道现在的西班牙人看到这部片子是什么感受。	2019-09-06 19:37:09	772314167	6833818	https://img3.doubanio.com/icon/u3886457-3.jpg	小六子	https://www.douban.com/people/zhouhong0801/	4108784	5	2019-09-06 19:37:09	0	zhouhong0801	440120cb9209ba83d47aec6a9b2b0a5c
2014-02-04 14:14:09	一群苏修共产国际的狗崽子在政府监狱里进行反革命活动的纪实片！	2019-09-06 19:37:09	773442334	6833818	https://img1.doubanio.com/icon/user_normal.jpg	dkl伯爵	https://www.douban.com/people/48689151/	4108785	4	2019-09-06 19:37:09	0	48689151	6a766858bd44cd172e9d01a33925917c
2014-01-17 23:23:29	事实是，数以万计的婴儿被佛朗哥政府从他们正常的家庭中夺走交给“忠诚”的人抚育，更不要说监狱中的了；“祈祷吧，别让他们知道你在为谁祈祷”	2019-09-06 19:37:09	767687451	6833818	https://img3.doubanio.com/icon/u3465689-70.jpg	PurpleLight	https://www.douban.com/people/PurpleLight0323/	4108786	4	2019-09-06 19:37:09	0	PurpleLight0323	c40306fadd66cbbfc471b6af2b429612
2014-02-24 00:13:42	这么好看才这个分 抱不平	2019-09-06 19:37:09	780174082	6833818	https://img3.doubanio.com/icon/u4436278-11.jpg	elephantinside	https://www.douban.com/people/4436278/	4108787	5	2019-09-06 19:37:09	0	4436278	2d7d59aa0ef86ad5afdc8d6555d02aaf
2013-09-01 19:06:31	政见和信仰一样可怕	2019-09-06 19:37:09	722063673	6833818	https://img3.doubanio.com/icon/u1623065-12.jpg	狂欢罗罗罗	https://www.douban.com/people/1623065/	4108788	3	2019-09-06 19:37:09	0	1623065	9b759ab281587ee7e3e3a8263f88caa6
2016-11-27 17:54:02	看的版本只有123分钟 片子一般般 黑弗朗哥政权黑的效果也不理想 拍不好的话容易拍成江姐 这种片子都可以反着看 当反共宣传片看 左翼害人害己 这些人要是成功了那后果不堪设想	2019-09-06 19:37:09	1017196514	6833818	https://img1.doubanio.com/icon/u4044881-327.jpg	刮爷很开薰	https://www.douban.com/people/white-death/	4108789	3	2019-09-06 19:37:09	0	white-death	6e1385cee6d309d83ba4342b421ef9d1
2017-07-16 09:51:28	看着总觉得内容似曾相识，两位女主演绎得真好。	2019-09-06 19:37:09	1215859409	6833818	https://img1.doubanio.com/icon/u147190792-118.jpg	慕詩	https://www.douban.com/people/147190792/	4108790	4	2019-09-06 19:37:09	0	147190792	12a22ce24edd7b5e041bcda9ab30f9f4
2014-07-26 10:51:51	妹妹不讨人喜欢，盲目、无知、依人成事，姐姐坚持理想、清醒、自尊，电影反映了弗朗哥独裁时期反抗与压迫的历史	2019-09-06 19:37:09	829397154	6833818	https://img3.doubanio.com/icon/u1412409-24.jpg	燃烧的暹罗猫	https://www.douban.com/people/zsxyz_14/	4108791	3	2019-09-06 19:37:09	0	zsxyz_14	6003e53188f2bb1f1ba3fed3afed4645
2013-08-31 23:39:43	优秀的坚强妇女片……	2019-09-06 19:37:09	721798792	6833818	https://img3.doubanio.com/icon/u48622339-1.jpg	自由的阿毛	https://www.douban.com/people/more_more/	4108792	5	2019-09-06 19:37:09	0	more_more	54b773bc6ed473917c225a2790e03607
2018-07-24 00:13:59	还是这句话，下一场会更血雨腥风。借用当年学员队长的毕业赠言：“你是地瓜，就把你雕不成人参！雕成人参，你也还是个地瓜！臭不要脸的的东西！”，所以成天幻想厉害国臣民的低端口都省省，你们根本没有赤色基因的！当韭菜的命休想分蛋糕吃！	2019-09-06 19:37:09	1415265205	6833818	https://img3.doubanio.com/icon/u51697775-3.jpg	low level口	https://www.douban.com/people/shashishi/	4108793	5	2019-09-06 19:37:09	0	shashishi	20c6521e3cf379eb4f46bf1b406afed5
2014-01-21 14:05:49	极权催生苦难，苦难催生极权，环环相扣，直至变成沉默的潜流，伺机吞噬	2019-09-06 19:37:09	768852435	6833818	https://img1.doubanio.com/icon/u1867263-27.jpg	司空羽	https://www.douban.com/people/sikongyu/	4108794	5	2019-09-06 19:37:09	3	sikongyu	182694ea6b7041977f878134a8b81017
2014-04-13 20:10:08	故事主角的姐妹俩一个对party死心踏地、一个却是冥顽不灵的群众，这不科学啊~~要是由天朝编剧写来，故事的最后应该是妹妹被姐姐感化毅然投身于革*命，哪能在这种生死存亡的时刻偏安一隅只想儿女情长啊	2019-09-06 19:37:09	796481561	6833818	https://img3.doubanio.com/icon/u1527758-12.jpg	Roseash	https://www.douban.com/people/1527758/	4108795	4	2019-09-06 19:37:09	0	1527758	d40befebe90a48f3b3e8eb390cdc3d8a
2014-09-25 20:44:24	妹妹在共产党姐姐被枪决前晚在朋友家伤心的说：“如果我姐姐…，我希望能把孩子带回科尔多瓦，把我姐的尸体带回去和爸爸葬在一起，爸爸很爱她。”“这不可能，你没法把她带走”“为什么”“因为在这个国家你失去的亲人不属于你，不能为他们做弥撒，或者念悼文。祈祷吧，但不能让别人知道你为谁祈祷；哭	2019-09-06 19:37:09	848575864	6833818	https://img3.doubanio.com/icon/u2681853-2.jpg	安能事权贵	https://www.douban.com/people/wuminlingzh/	4108796	4	2019-09-06 19:37:09	0	wuminlingzh	f05f99901da91b27779eb41f87150e4a
2017-01-10 13:16:35	好莱坞的果然就比较戏剧化，詹妮弗琼斯美到不行，每一套华服都好看且相称好想看着色版本嘤。和法国版相比这个版本更喜欢前半部分，最后结尾平平不及于佩尔德表现力，全片整体颜值不俗。	2019-09-06 19:37:09	977327512	1300319	https://img3.doubanio.com/icon/u64086047-2.jpg	魍魉君	https://www.douban.com/people/64086047/	4108797	3	2019-09-06 19:37:09	0	64086047	f2f70d3d7208c61e9735253f9ffa4a2e
2016-05-29 20:00:59	舞会那一段真是太美了，怪不得女主向往奢华的生活	2019-09-06 19:37:09	1046548132	1300319	https://img3.doubanio.com/icon/u130246565-14.jpg	未见青山老	https://www.douban.com/people/wu1971/	4108798	4	2019-09-06 19:37:09	0	wu1971	727d2b2c3d19f5abbb6170bb6e768b30
2011-06-20 02:45:45	世影史：改编自法国文豪福楼拜的写实主义杰作。作品客观冷静地道出农夫的女儿艾玛的情感心路历程。导演以平实手法拍出浪漫幻想对一个敏感女子的影响，珍妮弗·琼斯亦细腻动人地诠释了艾玛一角，在片中风情万种欺世盗名，她的表演一直都是收敛而不张扬。	2019-09-06 19:37:09	405189792	1300319	https://img3.doubanio.com/icon/u2866549-132.jpg	陆支羽	https://www.douban.com/people/luzhiyu/	4108799	4	2019-09-06 19:37:09	1	luzhiyu	3917c1b1b030c6d249e1a798b3154c43
2017-01-26 01:21:56	美丽天生，没有的话追也没有	2019-09-06 19:37:09	1142112724	1300319	https://img3.doubanio.com/icon/u1108920-151.jpg	sALmon	https://www.douban.com/people/seasoka/	4108800	3	2019-09-06 19:37:09	0	seasoka	999d5bef368dba62e2bf04c55b4cadd0
2019-01-16 12:54:41	Rodolphe 可真是pua学高手呀！	2019-09-06 19:37:09	1630015941	1300319	https://img3.doubanio.com/icon/u142307857-3.jpg	紫色小花盆	https://www.douban.com/people/142307857/	4108801	3	2019-09-06 19:37:09	0	142307857	1e3055412c807dfbe5321d2c4535c40e
2015-05-30 20:13:16	这个版本也好，总感觉这会是我人生避不开的悲剧。	2019-09-06 19:37:09	926957572	1300319	https://img1.doubanio.com/icon/user_normal.jpg	Lynn	https://www.douban.com/people/70426965/	4108802	4	2019-09-06 19:37:09	0	70426965	fae432bd08890a78b43a60d78f4e5cec
2012-03-08 19:02:43	舞会有眩晕效果。黑白片有独特魅力。	2019-09-06 19:37:09	505654747	1300319	https://img1.doubanio.com/icon/user_normal.jpg	[已注销]	https://www.douban.com/people/57001621/	4108803	4	2019-09-06 19:37:09	0	57001621	d16424d0c108bbf27e8922e7b7af0a10
2017-05-07 21:24:43	跟郝思嘉的区别是没有心	2019-09-06 19:37:09	1187298911	1300319	https://img3.doubanio.com/icon/u57294646-12.jpg	荣 宝	https://www.douban.com/people/57294646/	4108804	3	2019-09-06 19:37:09	0	57294646	601a9d51087e4d4202f7a8eea82cb1a6
2017-04-07 13:03:22	包法利夫人——东京女子图鉴	2019-09-06 19:37:09	1174848504	1300319	https://img1.doubanio.com/icon/u144234262-9.jpg	7Y	https://www.douban.com/people/144234262/	4108805	4	2019-09-06 19:37:09	0	144234262	26fb87052491a8e46a1a81b0d35a8920
2016-06-07 20:29:10	竟觉得女主跟金星有几分相似...	2019-09-06 19:37:09	1049474061	1300319	https://img3.doubanio.com/icon/u100502572-3.jpg	ArRojwa	https://www.douban.com/people/arrojwa/	4108806	4	2019-09-06 19:37:09	0	arrojwa	1fe1c226c108f4ff7b99ef2fdc4ab50b
2016-07-02 16:07:52	那条裙子很美	2019-09-06 19:37:09	1057609722	1300319	https://img3.doubanio.com/icon/u69190953-340.jpg	达多哥	https://www.douban.com/people/evenchen/	4108807	3	2019-09-06 19:37:09	0	evenchen	a7872208a863fc7bdd7504ea1cf71643
2016-04-10 09:27:32	看啥都别太入戏	2019-09-06 19:37:09	1030201227	1300319	https://img3.doubanio.com/icon/u137654494-6.jpg	道枝嘉树	https://www.douban.com/people/137654494/	4108808	4	2019-09-06 19:37:09	0	137654494	4053c759ed2d867fd922d33d5a0d0e15
2016-06-16 10:30:35	幽会时说出口的情话才让我觉得这也是爱情。	2019-09-06 19:37:09	1052410824	1300319	https://img3.doubanio.com/icon/u121614971-6.jpg	你有你太多喜好	https://www.douban.com/people/121614971/	4108809	3	2019-09-06 19:37:09	0	121614971	c73e8c15c446df40a8c5d3cc3cbb4b2e
2016-02-08 19:57:44	这女的专门演自私讨人嫌的角色	2019-09-06 19:37:09	1008734942	1300319	https://img3.doubanio.com/icon/u132831512-2.jpg	紫蝶鸢尾_蘭	https://www.douban.com/people/132831512/	4108810	4	2019-09-06 19:37:09	0	132831512	b696e26f06beb5302f8858aaea1ab840
2017-03-24 16:10:29	一般哦~	2019-09-06 19:37:09	1168763796	1300319	https://img3.doubanio.com/icon/u76361288-10.jpg	浅酌低唱	https://www.douban.com/people/zhang106/	4108811	3	2019-09-06 19:37:09	0	zhang106	a76debcc6535df68e894f3ab021489b6
2014-12-30 21:16:45	舞会那段太经典了~~	2019-09-06 19:37:09	877226797	1300319	https://img3.doubanio.com/icon/u49162072-4.jpg	Yvette	https://www.douban.com/people/49162072/	4108812	4	2019-09-06 19:37:09	0	49162072	6210a5e84410afe091fe1033e9cce6c6
2014-07-12 18:38:40	时代变迁。可这个时代又还有多少个包法利夫人……	2019-09-06 19:37:09	824927489	1300319	https://img3.doubanio.com/icon/u3377500-30.jpg	Z.	https://www.douban.com/people/3377500/	4108813	3	2019-09-06 19:37:09	0	3377500	583970d5ffec62d6628bfb281a117f91
2017-01-10 12:09:55	没看完，女主非常美，情绪细节刻画的也很到位	2019-09-06 19:37:09	1135017193	1300319	https://img3.doubanio.com/icon/u141226848-5.jpg	花肆	https://www.douban.com/people/141226848/	4108814	5	2019-09-06 19:37:09	0	141226848	bee10fd54fee1abc06a2c27936dfa03f
2017-10-05 22:57:01	原来真是我记错了 是包法利夫人啊 这个版本 裙子太浮夸了	2019-09-06 19:37:09	1252303044	1300319	https://img1.doubanio.com/icon/user_normal.jpg	[已注销]	https://www.douban.com/people/165601551/	4108815	3	2019-09-06 19:37:09	0	165601551	49870da6197c08f00f37a73d989f74dc
2017-01-19 22:09:16	算得上经典！原著也应该是十分棒的作品！	2019-09-06 19:37:09	962981167	1300319	https://img3.doubanio.com/icon/u119450758-1.jpg	红发卡1991	https://www.douban.com/people/119450758/	4108816	4	2019-09-06 19:37:09	0	119450758	a78da714aef5bdae7e22938698e06373
2012-12-21 15:53:46	英文对白硬撑下来，中文资源谁给个	2019-09-06 19:37:09	618922392	2149774	https://img3.doubanio.com/icon/u1514373-206.jpg	†小黄狗	https://www.douban.com/people/1514373/	4108817	3	2019-09-06 19:37:09	0	1514373	49ba79ad1ee9bb866ed9450f6d6bd31c
2015-03-03 16:07:54	问题来了：在台湾武打片的世界里，结尾大boss最多能被几个人消灭呢。。。。	2019-09-06 19:37:09	899413769	2149774	https://img1.doubanio.com/icon/u1071114-1457.jpg	不去	https://www.douban.com/people/Curesansan/	4108818		2019-09-06 19:37:09	1	Curesansan	451d17417e5f784f2323f805316fa58d
2017-05-17 05:49:18	收集狂人 幽灵哥佑佑	2019-09-06 19:37:09	1191162834	2149774	https://img3.doubanio.com/icon/u161143379-3.jpg	幽灵哥佑佑8	https://www.douban.com/people/161143379/	4108819		2019-09-06 19:37:09	0	161143379	79bdc433555a3846ad2ef548166dfe4e
2018-08-16 15:40:39	0	2019-09-06 19:37:09	1438831541	2149774	https://img3.doubanio.com/icon/u56613176-4.jpg	江沔佾庭	https://www.douban.com/people/56613176/	4108820	1	2019-09-06 19:37:09	0	56613176	056fc2d256dbbba2244e0bbf45f82fff
2018-09-03 10:56:16	好看	2019-09-06 19:37:09	1458401520	2149774	https://img3.doubanio.com/icon/u184034322-1.jpg	🌻开心快乐🌻	https://www.douban.com/people/184034322/	4108821	3	2019-09-06 19:37:09	0	184034322	3952261cd49a804c418e2d9ddb494829
2010-02-10 14:43:18	Matthew Macfadyen 是这里最大的笑点。。。	2019-09-06 19:37:09	215490407	1297462	https://img1.doubanio.com/icon/u2935858-27.jpg	Bridgetoid™	https://www.douban.com/people/Jvonne/	4108822		2019-09-06 19:37:09	0	Jvonne	5bdc563cd7280f4a0f9ea3d41a1a30f4
2012-02-04 16:53:29	豆子先生亮了，休叔依旧迷人，又出现一首休叔自弹自唱乱七八糟吐槽歌XD~	2019-09-06 19:37:09	252126912	1297462	https://img3.doubanio.com/icon/u2665392-225.jpg	Lesley10	https://www.douban.com/people/clownyours/	4108823	3	2019-09-06 19:37:09	0	clownyours	95afb288af8fa3ffb41f9f6bcfb7f73c
2012-11-25 11:24:44	房子各种瞎眼，油炸气得都不客串了，一个人在家揪小手绢....豆豆叔是彩蛋	2019-09-06 19:37:09	601746506	1297462	https://img3.doubanio.com/icon/u46133510-63.jpg	炸	https://www.douban.com/people/jangdonggun/	4108824	3	2019-09-06 19:37:09	0	jangdonggun	176f9519ae7f3aae55fb95d7117c15ac
2015-07-23 12:39:42	多年前為了心頭好Tom Hollander看的，貌美可口! 卡司吸睛，但片子很普通，估計那時就對Elton獨立編劇感到沒啥信心了。	2019-09-06 19:37:09	943510089	1297462	https://img1.doubanio.com/icon/user_normal.jpg	[已注销]	https://www.douban.com/people/johnsidney/	4108825	3	2019-09-06 19:37:09	0	johnsidney	5183b930d1983b7c18843f88e8372d4a
2007-06-24 02:50:21	戲中戲中戲。掙扎了半天還是沒點，最后還是沒有小朋友……Sperm test太黑線了，Emma姐姐太奇怪了，蘇格蘭口音太討抽了	2019-09-06 19:37:09	16118400	1297462	https://img1.doubanio.com/icon/u1170907-137.jpg	有未始有始也者	https://www.douban.com/people/yukino/	4108826	3	2019-09-06 19:37:09	0	yukino	cc9fa2882e2b7e2ca0fe67b2dde0ba68
2014-07-22 23:39:42	卡司太强大了，很温馨的爱情故事，最好的戏剧就是把生活琐事串联在一起还能让人会心一笑。James Purefoy年轻的时候气质比后来好多了。	2019-09-06 19:37:09	828292494	1297462	https://img3.doubanio.com/icon/u2839451-3.jpg	坐等1900	https://www.douban.com/people/wsqabc/	4108827	4	2019-09-06 19:37:09	0	wsqabc	9f9dc2e6746060c296d4c1b71aef7b52
2010-05-30 16:15:12	等字幕，呜呜 果叔	2019-09-06 19:37:09	143445402	1297462	https://img3.doubanio.com/icon/u1740731-3.jpg	艾月	https://www.douban.com/people/1740731/	4108828	5	2019-09-06 19:37:09	1	1740731	6961270edcb3aba85483b3841a73e5bb
2012-03-01 23:06:12	如果你认识一对性欲非常旺盛的夫妇，他们可能只是想要个孩子......虽然是近来快被国内电视剧玩烂的题材但还是出于对卡司的私心以及电影相对久远的年代，三星半吧。Sperm Test的结果真的戳到HHP。	2019-09-06 19:37:09	502755705	1297462	https://img1.doubanio.com/icon/u55862575-149.jpg	CharlesChou	https://www.douban.com/people/CharlesChou/	4108829	4	2019-09-06 19:37:09	0	CharlesChou	9c49f970361fe64f6445adeb7404750e
2007-04-02 01:34:17	大叔中年時	2019-09-06 19:37:09	12437790	1297462	https://img1.doubanio.com/icon/u1279211-98.jpg	Vahn	https://www.douban.com/people/vahn/	4108830	3	2019-09-06 19:37:09	0	vahn	47c06522fd977f64ecd7b4eae05bd77d
2007-03-11 20:54:54	A mediocre romantic comedy, with sound performance from Hugh Laurie.	2019-09-06 19:37:09	11606266	1297462	https://img1.doubanio.com/icon/u1024479-9.jpg	Donald	https://www.douban.com/people/donald/	4108831	3	2019-09-06 19:37:09	0	donald	8836d1eb81a7feb53f6263f09ba23ec7
2009-08-17 00:43:43	哎。结局有点郁闷。。	2019-09-06 19:37:09	146984854	1297462	https://img3.doubanio.com/icon/u2948633-36.jpg	紙	https://www.douban.com/people/justdaniela/	4108832	4	2019-09-06 19:37:09	0	justdaniela	09d4e502c2979784aca718d71522e33e
2018-03-18 23:05:21	对鲍弗先生的小狼狗属性开发的十分透彻……现在的这个半秃变宽男人已经当不了了（喂	2019-09-06 19:37:09	1343634579	1297462	https://img1.doubanio.com/icon/u46788062-9.jpg	nanaas	https://www.douban.com/people/46788062/	4108833		2019-09-06 19:37:09	0	46788062	6177c9f4c0f71be7a8f9419a319c8282
2015-06-16 12:51:06	虽然剧情略无聊 但看到休叔自弹自唱 各种无节操卖肉还是觉得很值得一看的	2019-09-06 19:37:09	931993648	1297462	https://img1.doubanio.com/icon/u2719255-58.jpg	pulp	https://www.douban.com/people/2719255/	4108834	3	2019-09-06 19:37:09	0	2719255	79b8477259abf348a0a0dec830ca94a2
2011-09-23 09:34:58	看了之后木有感觉啊木有感觉啊……	2019-09-06 19:37:09	438841054	1297462	https://img1.doubanio.com/icon/user_normal.jpg	Ziwei	https://www.douban.com/people/ziweisong/	4108835	3	2019-09-06 19:37:09	0	ziweisong	ebc3f0c81c8b25f24945bf8ff1726eae
2016-03-13 16:46:15	看叔和别人上床好难过😒	2019-09-06 19:37:09	1020839241	1297462	https://img3.doubanio.com/icon/u139775672-3.jpg	啊呀呀呀	https://www.douban.com/people/139775672/	4108836	5	2019-09-06 19:37:09	0	139775672	11fb1804e876edda6c3f45b36dfd66ca
2012-10-29 10:59:51	really don't know what to say	2019-09-06 19:37:09	588310940	1297462	https://img3.doubanio.com/icon/u35367868-16.jpg	Olivia	https://www.douban.com/people/oliviamai/	4108837		2019-09-06 19:37:09	0	oliviamai	9f3fe6d02bccbb9f35c0329d9e8040fb
2016-09-05 22:14:06	一般	2019-09-06 19:37:09	1081602085	1297462	https://img3.doubanio.com/icon/u150779217-1.jpg	莫巴析莫	https://www.douban.com/people/150779217/	4108838	3	2019-09-06 19:37:09	0	150779217	8f94521366e7fa1a33e0cc7259505818
2015-06-13 13:45:27	为了hugh laurie	2019-09-06 19:37:09	931066096	1297462	https://img3.doubanio.com/icon/u71595709-2.jpg	Alyssia	https://www.douban.com/people/71595709/	4108839	5	2019-09-06 19:37:09	0	71595709	73d2f581e3e678dd11d35e78070a1d0c
2014-12-10 10:39:25	强大的cast Emma Thompson Hugh Laurie Ben Elton随便一个名字都如雷贯耳	2019-09-06 19:37:09	870373659	1297462	https://img3.doubanio.com/icon/u75951147-1.jpg	吸血鬼骑士1900	https://www.douban.com/people/75951147/	4108840	4	2019-09-06 19:37:09	0	75951147	e7ea15cb7ed1622a97e2f004441e2fe4
2014-02-22 22:41:33	基本就是在瞎扯，惊现Marcel Schlutt	2019-09-06 19:37:09	779791999	4133827	https://img3.doubanio.com/icon/u58090436-31.jpg	盐	https://www.douban.com/people/annabelleshi/	4108841	1	2019-09-06 19:37:09	0	annabelleshi	574e3e77a49aaab7fa811f587387a454
2010-12-28 23:03:17	看看无妨	2019-09-06 19:37:09	332722979	4133827	https://img3.doubanio.com/icon/u34503915-1095.jpg	办公室甜心	https://www.douban.com/people/kirk1226/	4108842	3	2019-09-06 19:37:09	0	kirk1226	6d01b05829d463ba91eb1da05c85becc
2011-05-01 11:45:27	感觉很无趣啊	2019-09-06 19:37:09	384881373	4133827	https://img3.doubanio.com/icon/u48277672-2.jpg	mira	https://www.douban.com/people/48277672/	4108843	2	2019-09-06 19:37:09	0	48277672	97797b87d07c2687f41df47778847886
2012-01-26 02:42:20	日常生活……好日常啊好日常，有点像电视电影～	2019-09-06 19:37:09	486994376	4133827	https://img1.doubanio.com/icon/u10822864-17.jpg	天舒	https://www.douban.com/people/10822864/	4108844	4	2019-09-06 19:37:09	0	10822864	5fcd942a878514d7d276d28d7bd39272
2014-02-23 23:44:56	Marcel Schlutt醉酒那段实在是傲娇死了。	2019-09-06 19:37:09	780164454	4133827	https://img3.doubanio.com/icon/u3995080-211.jpg	亵渎电影	https://www.douban.com/people/zhangzongqian/	4108845	1	2019-09-06 19:37:09	0	zhangzongqian	7eca94f8d483ea41db15505588a30418
2011-12-31 18:48:46	故事还可以~求alex剃掉鬓角！	2019-09-06 19:37:09	476295096	4133827	https://img3.doubanio.com/icon/u51849473-140.jpg	小缱绻爱汤老湿	https://www.douban.com/people/xiaoqianquan/	4108846	3	2019-09-06 19:37:09	0	xiaoqianquan	7d66c09bc3f45ef4314a216e67cd9608
2011-09-12 10:58:25	故事超级无聊 纯粹看Marcel	2019-09-06 19:37:09	434684533	4133827	https://img3.doubanio.com/icon/u3069352-301.jpg	Jump Simpson	https://www.douban.com/people/JumpSimpson/	4108847	3	2019-09-06 19:37:09	0	JumpSimpson	3626580610e4a16eda9d55f9b4c496e8
2014-07-03 14:38:51	和Männer zum Knutschen太像了，仔细一看是同个编剧，怪不得演员都一样，GV男主闹哪样啊啊啊啊啊啊	2019-09-06 19:37:09	788737611	4133827	https://img3.doubanio.com/icon/u53693815-25.jpg	TAKASHIXXX	https://www.douban.com/people/takashisama/	4108848	3	2019-09-06 19:37:09	0	takashisama	ef06d7a94d2b62829885c0b5a6c469f4
2011-03-30 08:28:27	看完这电影我在想我还要不要学德语...德国非战争题材电影怎么这么怪哈哈哈哈。看来我德语老师说得没错- -。。。像一群小孩子在闹来闹去，还挺好笑的。	2019-09-06 19:37:09	371874236	4133827	https://img1.doubanio.com/icon/u31491420-177.jpg	富富美	https://www.douban.com/people/yzx_w/	4108849	3	2019-09-06 19:37:09	0	yzx_w	c5d82ac50bc60e28314bcd078648588d
2017-01-02 22:12:36	既然曾看過紀錄一下	2019-09-06 19:37:09	1130942974	4133827	https://img3.doubanio.com/icon/u2353179-2.jpg	stanza	https://www.douban.com/people/stanza/	4108850		2019-09-06 19:37:09	0	stanza	76ffe0342cde8fd8aa681acb36f3a3e0
2011-03-29 16:08:27	德国电影竟然这么无趣！	2019-09-06 19:37:09	335640637	4133827	https://img3.doubanio.com/icon/u2750847-2.jpg	Tem-apple	https://www.douban.com/people/Tem-apple/	4108851		2019-09-06 19:37:09	0	Tem-apple	dd5b4a5509f4a3cf78f29710b9c88611
2011-09-23 13:50:14	翻的我无聊死了。。	2019-09-06 19:37:09	438904535	4133827	https://img1.doubanio.com/icon/u47476698-127.jpg	西尔维娅	https://www.douban.com/people/DrSchmidt/	4108852	3	2019-09-06 19:37:09	0	DrSchmidt	0d1ecbaab46424a91235bd1f080ac40e
2012-05-08 17:20:33	故事倒是行...就是猪脚太胖太丑了 嘿咻部分无美感 看不下去.....	2019-09-06 19:37:09	529474099	4133827	https://img3.doubanio.com/icon/u48931914-13.jpg	巧克力	https://www.douban.com/people/sopink/	4108853	3	2019-09-06 19:37:09	0	sopink	1184727af46957d869cd6d2fdf3e98b8
2015-12-20 22:40:25	德国人也能这么搞笑 Marcel Schlutt!	2019-09-06 19:37:09	989456257	4133827	https://img3.doubanio.com/icon/u1060281-1.jpg	GhTs	https://www.douban.com/people/freddie/	4108854	5	2019-09-06 19:37:09	0	freddie	c64f4f24a490191815a011d18fc6b097
2014-02-16 01:02:22	相比之前， marcel好清水这次，哈哈！除了小肚腩，可谓是时间停止啊，对于marcel来说。	2019-09-06 19:37:09	775310512	4133827	https://img3.doubanio.com/icon/u2844606-30.jpg	蓦槭	https://www.douban.com/people/Takeru/	4108855	5	2019-09-06 19:37:09	0	Takeru	5ba739790ff1e1e14701147d3f0f5e96
2014-08-17 18:44:17	因为分数太低了，给5星。超好看啊！Alex怎么这么帅！	2019-09-06 19:37:09	837186926	4133827	https://img3.doubanio.com/icon/u44310358-16.jpg	知寿	https://www.douban.com/people/44310358/	4108856	5	2019-09-06 19:37:09	0	44310358	325718aa9563a1fe4f679243082510c2
2011-06-28 20:55:55	marcel变丑了，呜呜	2019-09-06 19:37:09	408265566	4133827	https://img3.doubanio.com/icon/u37482395-6.jpg	雪碧男孩	https://www.douban.com/people/37482395/	4108857	3	2019-09-06 19:37:09	0	37482395	ba99121e040da81088f061e773878463
2018-09-01 11:04:00	真实是唯一的优点？还是德语的...距离完全听懂还是有距离...	2019-09-06 19:37:09	1456432510	4133827	https://img3.doubanio.com/icon/u62623458-3.jpg	君羡结网	https://www.douban.com/people/62623458/	4108858	3	2019-09-06 19:37:09	0	62623458	20ef85ca7b971d3b693781d0c6a9e6f1
2012-02-19 05:40:58	为毛我会看得如此欢乐，还看了四五遍。	2019-09-06 19:37:09	497748380	4133827	https://img1.doubanio.com/icon/u51449306-9.jpg	西西弗斯	https://www.douban.com/people/51449306/	4108859	4	2019-09-06 19:37:09	0	51449306	597f1774b1a2a532441224f62409fa1d
2011-01-25 22:46:38	看看Marcel就行了...	2019-09-06 19:37:09	344800544	4133827	https://img3.doubanio.com/icon/u2392601-70.jpg	Lo.	https://www.douban.com/people/snakelo/	4108860	3	2019-09-06 19:37:09	1	snakelo	d77a91d287599be396e168552e8a9859
2011-05-24 23:41:34	8.7；多麼多麼的高興	2019-09-06 19:37:09	394688068	2244169	https://img3.doubanio.com/icon/u1442320-101.jpg	冰山李	https://www.douban.com/people/ofo/	4108861	5	2019-09-06 19:37:09	0	ofo	074829795eda340df75e32b656f60db3
2011-01-26 17:09:21	note：蠻好笑的，但也沒有到真的搞笑。用很輕鬆的態度關注了小鎮的小情小愛和地方政治，還有普遍生活的喜感。	2019-09-06 19:37:09	345504224	2244169	https://img3.doubanio.com/icon/u2576811-2.jpg	esaurimento	https://www.douban.com/people/2576811/	4108862	4	2019-09-06 19:37:09	0	2576811	63e007a4e379e31b4da27e3e9726ee78
2009-06-30 13:57:25	香港电影！面首姘头们乌七八糟的荒唐事！	2019-09-06 19:37:09	134774623	2244169	https://img3.doubanio.com/icon/u1317235-5.jpg	1	https://www.douban.com/people/orangewater/	4108863		2019-09-06 19:37:09	3	orangewater	36ba53b583c5ab5d650e6ed29e98631b
2010-06-04 15:38:17	生活是自己的杯具，别人眼里的洗具	2019-09-06 19:37:09	181728443	2244169	https://img3.doubanio.com/icon/u2434887-83.jpg	丁一	https://www.douban.com/people/2434887/	4108864	4	2019-09-06 19:37:09	2	2434887	248cd0806882661a4861a5718a0c2bb5
2012-04-18 22:32:32	脑力强劲的讽刺剧，电影中的阶层圈子“潜规则”游戏对我们来说可算是似曾相识？	2019-09-06 19:37:09	521892774	2244169	https://img3.doubanio.com/icon/u1153505-14.jpg	hitlike	https://www.douban.com/people/hitlike/	4108865	4	2019-09-06 19:37:09	0	hitlike	1cd3f8b7f32c59fc95576f38c6031313
2012-04-27 12:19:53	让我想起了李翰祥的喜剧	2019-09-06 19:37:09	525070343	2244169	https://img1.doubanio.com/icon/u1029394-7.jpg	浪	https://www.douban.com/people/1029394/	4108866		2019-09-06 19:37:09	0	1029394	6014cbde3fa0cc69fd46883d194e47f9
2012-07-21 06:50:21	besi79jx	2019-09-06 19:37:09	470217348	2244169	https://img1.doubanio.com/icon/u2412119-48.jpg	unundercooled	https://www.douban.com/people/2412119/	4108867		2019-09-06 19:37:09	0	2412119	6d2990565d2cc909c44f86e9c487821e
2010-06-27 11:01:11	意大利的滑稽戏演员们太出色了~极力推荐！	2019-09-06 19:37:09	264863387	2244169	https://img3.doubanio.com/icon/u1426962-56.jpg	好奇心	https://www.douban.com/people/dobel/	4108868	5	2019-09-06 19:37:09	0	dobel	8b56b66a4637c01d86b0a9b2e4e091bd
2009-08-19 01:31:31	Un beau monument de la comédie italienne des 60s.Un coup de fouet pour la moyenne bourgeoisie. Satire sociale avec la savoureuse Virna Lisi	2019-09-06 19:37:09	150526948	2244169	https://img1.doubanio.com/icon/u3391049-147.jpg	KUMA	https://www.douban.com/people/oursonkuma/	4108869	5	2019-09-06 19:37:09	0	oursonkuma	fa26d49a8d2d818bbbcb337c1cf6a38f
2010-08-12 13:21:51	无比精彩	2019-09-06 19:37:09	281376825	2244169	https://img3.doubanio.com/icon/u4833702-3.jpg	橄榄绿	https://www.douban.com/people/4833702/	4108870	4	2019-09-06 19:37:09	0	4833702	d0e74a5ff1efe056fe5d1cd553512cf4
2010-06-06 23:31:17	虚假的甜蜜	2019-09-06 19:37:09	244697208	2244169	https://img3.doubanio.com/icon/u1459556-46.jpg	无心	https://www.douban.com/people/wuxinsz/	4108871	5	2019-09-06 19:37:09	0	wuxinsz	9e16009ae18c6ebc7c1f106ba81a1575
2010-06-23 15:24:01	自己可以偷鸡摸狗，但别人这么做就是大逆不道。国人也差不多吧，尤其是所谓的高层和领导。	2019-09-06 19:37:09	263632676	2244169	https://img3.doubanio.com/icon/u1679253-3.jpg	mongolialong	https://www.douban.com/people/mongolialong/	4108872	4	2019-09-06 19:37:09	0	mongolialong	ea668c71a6d0e425cd1456b2fc001ca7
2012-04-04 09:51:34	叙事扎根在城市里的一群人身上，对于婚姻问题不依不饶的拷问与调侃，展示婚姻生活中的虚伪、不信任与荒诞，最终直指的是整个社会的价值观和精神面貌。	2019-09-06 19:37:09	514614956	2244169	https://img3.doubanio.com/icon/u1206028-16.jpg	吹风散步	https://www.douban.com/people/zhiliaofly/	4108873	4	2019-09-06 19:37:09	0	zhiliaofly	36a1025bbfaef9d5381da525036cf877
2014-01-30 00:07:05	能被吵死吗？不停的说。意思还是有趣的，特别是一群人迎面而来的时候。	2019-09-06 19:37:09	771612548	2244169	https://img1.doubanio.com/icon/u49460870-47.jpg	岑	https://www.douban.com/people/cencen1010/	4108874	4	2019-09-06 19:37:09	0	cencen1010	b0d0b4a1f8c4c7f6e4855fcba9867ca6
2012-03-20 21:54:29	蛮有趣的嘛。	2019-09-06 19:37:09	510653579	2244169	https://img3.doubanio.com/icon/u2892119-615.jpg	小艺	https://www.douban.com/people/fox2100st/	4108875	3	2019-09-06 19:37:09	0	fox2100st	f5c690a1067bcc49e4344209caa68e71
2011-02-17 23:11:32	黑色幽默聒躁剧。意大利片名是《女士们和先生们》，与同年一起获得金棕榈的另一部法国片刚好对应《一个男人和一个女人》。	2019-09-06 19:37:09	355380414	2244169	https://img3.doubanio.com/icon/u2252653-16.jpg	合纥	https://www.douban.com/people/2252653/	4108876	4	2019-09-06 19:37:09	0	2252653	1fbff7fca0b8580e2611c4e7069148a2
2017-06-12 11:55:35	聒躁杯洗具，春梦笙歌里；只许绅士偷吃，不准家妻出墙~	2019-09-06 19:37:09	1201568801	2244169	https://img3.doubanio.com/icon/u58930883-46.jpg	峰峰峰峰	https://www.douban.com/people/58930883/	4108877	3	2019-09-06 19:37:09	0	58930883	89f96e1ba06bd1fa15a7ec34c1de868d
2017-09-09 04:08:08	由在语言上甚为聒噪的三个故事而成。满纸荒唐，却要是一把辛酸泪。影片之初便已奠定了人物形象与欢乐式基调，悲喜常用反衬，越喜越悲，喜在琐碎的细节和夸张的动作，悲在喜得滑稽。其实本质上都是完成一种对自身的批判，“绅士现形”，褪下那上层名流的衣，原形毕露。说着别人的好笑，可原来你最好笑。	2019-09-06 19:37:10	1224439006	2244169	https://img3.doubanio.com/icon/u150387127-2.jpg	丑阿荣	https://www.douban.com/people/150387127/	4108878	4	2019-09-06 19:37:10	2	150387127	b7b56e872bb878bf5579e81c1037d6b7
2010-11-03 18:15:02	712 EE	2019-09-06 19:37:10	311184632	2244169	https://img3.doubanio.com/icon/u9351548-12.jpg	ZY	https://www.douban.com/people/qsxmq/	4108879	5	2019-09-06 19:37:10	0	qsxmq	509b63da289567364145380f97c8fa55
2012-03-03 08:22:56	讽刺社会同时乐开怀	2019-09-06 19:37:10	503265419	2244169	https://img3.doubanio.com/icon/u1092607-3.jpg	燕子啊	https://www.douban.com/people/flora1228/	4108880	5	2019-09-06 19:37:10	0	flora1228	85ac9bf4e505024e985e3eaf79ed1f4b
2014-09-02 19:08:23	师傅也是从徒弟过来的呢。	2019-09-06 19:37:10	842301934	4824996	https://img3.doubanio.com/icon/u64281676-5.jpg	永结一秋	https://www.douban.com/people/64281676/	4108881	3	2019-09-06 19:37:10	0	64281676	75873ce52bb1a90c262aec3db5686a2d
2013-01-22 23:17:08	主妇好可爱，想要这样的老婆。	2019-09-06 19:37:10	633529293	4824996	https://img1.doubanio.com/icon/user_normal.jpg	[已注销]	https://www.douban.com/people/xukaibin/	4108882	4	2019-09-06 19:37:10	0	xukaibin	8917a4c14517606a917d3c5ee22c7261
2013-08-18 11:46:21	师傅最高！	2019-09-06 19:37:10	710970176	4824996	https://img1.doubanio.com/icon/u9376868-7.jpg	Sachiyo	https://www.douban.com/people/9376868/	4108883	5	2019-09-06 19:37:10	0	9376868	94b995851c975dc6ded2dec46fbd8a5a
2010-05-23 04:26:22	小姐，你的熊掉了	2019-09-06 19:37:10	253661616	4824996	https://img3.doubanio.com/icon/u1544357-112.jpg	江湖小菜	https://www.douban.com/people/yamalu/	4108884	4	2019-09-06 19:37:10	0	yamalu	00fc79afa584db203ecd14be4be03667
2011-04-28 12:04:48	原来湿父您是相信爱情的	2019-09-06 19:37:10	383094472	4824996	https://img3.doubanio.com/icon/u46319040-25.jpg	Syut	https://www.douban.com/people/46319040/	4108885	4	2019-09-06 19:37:10	0	46319040	48af676d2da33932eed41bd7fa3b110f
2010-10-03 21:55:22	师傅少女的时候就很暴躁……	2019-09-06 19:37:10	299005145	4824996	https://img3.doubanio.com/icon/u25588839-114.jpg	高炉炉	https://www.douban.com/people/zhajiaozi/	4108886	4	2019-09-06 19:37:10	0	zhajiaozi	e8d6ad878ff4119c5269b48fb9d8c4e6
2012-02-16 17:07:34	小姐，你的熊掉了(*￣(エ)￣)	2019-09-06 19:37:10	496622410	4824996	https://img3.doubanio.com/icon/u52655756-53.jpg	恐慌中	https://www.douban.com/people/52655756/	4108887	4	2019-09-06 19:37:10	0	52655756	575e21c1112b49024f17bc473d60c93d
2010-07-17 10:54:11	小姐，你的熊掉了 ~~	2019-09-06 19:37:10	271082412	4824996	https://img3.doubanio.com/icon/u3852992-14.jpg	慕暖	https://www.douban.com/people/irisherry/	4108888	5	2019-09-06 19:37:10	0	irisherry	8bc20b54c5dc923d2fac7a3bb5de1645
2019-02-11 20:33:20	……烤肉很好吃的样子	2019-09-06 19:37:10	1218350491	4824996	https://img3.doubanio.com/icon/u9781253-3.jpg	荷沐风	https://www.douban.com/people/lotus11/	4108889	4	2019-09-06 19:37:10	1	lotus11	44445400305220c2cc4d7a6a561bc21d
2012-04-08 18:04:31	太短了！	2019-09-06 19:37:10	518026956	4824996	https://img3.doubanio.com/icon/u1423465-26.jpg	隐泉	https://www.douban.com/people/naobiizumi/	4108890	5	2019-09-06 19:37:10	0	naobiizumi	3a485b3cd0594c4a466a169b737b3283
2014-07-20 17:02:43	银他妈式的纯情邂逅。	2019-09-06 19:37:10	827515665	4824996	https://img3.doubanio.com/icon/u42859977-82.jpg	電気ビルク	https://www.douban.com/people/wsj19970918/	4108891	4	2019-09-06 19:37:10	0	wsj19970918	4696eb49a699a976557686580ad723e8
2014-01-16 05:13:30	= =	2019-09-06 19:37:10	767064380	4824996	https://img1.doubanio.com/icon/u71070026-7.jpg	Hachi	https://www.douban.com/people/71070026/	4108892	4	2019-09-06 19:37:10	0	71070026	273513c056fd2f3c664273a059f205bc
2018-11-06 05:24:17	师傅这集op字幕画风都变了哈哈哈哈哈哈哈哈哈哈哈哈哈哈哈哈哈哈师傅真的太强了！还有初恋那段玩梗好搞笑哈哈哈哈哈哈哈哈哈哈哈哈哈哈哈哈哈哈	2019-09-06 19:37:10	1513154448	4824996	https://img3.doubanio.com/icon/u151626748-12.jpg	奶油小方	https://www.douban.com/people/151626748/	4108893	5	2019-09-06 19:37:10	0	151626748	1b4ebf05ec7a4736ecacd3f1016a9d24
2013-07-02 09:15:57	主妇强悍的身手虐遍雪山无敌手	2019-09-06 19:37:10	699490414	4824996	https://img3.doubanio.com/icon/u44777564-13.jpg	小胖丁	https://www.douban.com/people/44777564/	4108894	4	2019-09-06 19:37:10	0	44777564	f3ab1553079f502b7bba7d5aeb00a35b
2012-01-06 08:24:45	小姐你的熊掉了XD	2019-09-06 19:37:10	478723452	4824996	https://img1.doubanio.com/icon/u2651909-159.jpg	杏花落时	https://www.douban.com/people/2651909/	4108895	5	2019-09-06 19:37:10	0	2651909	a9cf101b3039cd8378e4841e5cbb07bd
2014-05-08 10:15:56	师匠老帅老帅了	2019-09-06 19:37:10	804173551	4824996	https://img3.doubanio.com/icon/u2701509-24.jpg	了因林	https://www.douban.com/people/soyoyo/	4108896	4	2019-09-06 19:37:10	0	soyoyo	0932fa4130390279046a1c395b9c0dea
2011-02-08 22:56:52	主妇你萌shi了！！	2019-09-06 19:37:10	351209644	4824996	https://img3.doubanio.com/icon/u3498619-3.jpg	清越	https://www.douban.com/people/afterainbow/	4108897	5	2019-09-06 19:37:10	0	afterainbow	6aded21b937310361395245626b18791
2013-08-18 19:10:43	漫画里师匠不是攻入要塞了么？	2019-09-06 19:37:10	716846132	4824996	https://img1.doubanio.com/icon/u2525827-8.jpg	怪怪物	https://www.douban.com/people/koduck/	4108898	3	2019-09-06 19:37:10	0	koduck	158b0fac5631316533b9c105cd292c50
2010-10-12 01:33:36	啥都不说 直接五星	2019-09-06 19:37:10	303190580	4824996	https://img3.doubanio.com/icon/u28920181-6.jpg	abcabc	https://www.douban.com/people/inkamoee/	4108899	5	2019-09-06 19:37:10	0	inkamoee	77725dd238f62005b6f21ac3ef2a5e5b
2019-06-12 14:42:37	我看的怎么没有彩蛋！！	2019-09-06 19:37:10	1819781718	4824996	https://img3.doubanio.com/icon/u2388270-1.jpg	水色姬	https://www.douban.com/people/shuiseji/	4108900	5	2019-09-06 19:37:10	0	shuiseji	6f0308a7412b9c6018b623e29d0953f9
2011-07-28 16:12:13	7.20 “荣誉不属于评论家的分析，也不属于那些指出强者、实干者的错误的聪明人，荣誉只属于那些有行动的人”“做人如果没有理想，还不如当植物”这老哥们的人生观和价值观很能鼓舞人感染人，怪怪的老头往往都特执着~固执又糊涂，开朗又乐观，真实而有趣的人总那么难以让人忘怀。	2019-09-06 19:37:10	419108208	1449711	https://img1.doubanio.com/icon/u2171815-18.jpg	绝缘儿	https://www.douban.com/people/arlmy/	4108901	5	2019-09-06 19:37:10	24	arlmy	b11b8a57a29d54d176623b421acddad5
2012-09-28 16:07:01	if 2/3 years younger, i would be excited. but not now. what is dream? afraid not agreed with it. it's not about thrill,or merely taking risks. 醍醐灌顶	2019-09-06 19:37:10	154506788	1449711	https://img3.doubanio.com/icon/u1544244-13.jpg	frances	https://www.douban.com/people/frances1/	4108902	3	2019-09-06 19:37:10	1	frances1	c077d6bb16e486a5c6a7901b08490e8a
2011-01-10 14:07:09	if u don't go where u want and if u didint ull find urself gone	2019-09-06 19:37:10	338423402	1449711	https://img3.doubanio.com/icon/u4058423-73.jpg	绿山林的Vian	https://www.douban.com/people/4058423/	4108903	4	2019-09-06 19:37:10	1	4058423	2bdcaa43b90f8cfc3dfac2d1a909e84c
2009-01-21 16:43:17	绝赞！老头子的纪录保持至今	2019-09-06 19:37:10	89793386	1449711	https://img1.doubanio.com/icon/u1215148-7.jpg	鼋鸣鳖至/来去无踪@我叫刘亚玲	https://www.douban.com/people/1215148/	4108904	5	2019-09-06 19:37:10	5	1215148	d18bba1f85825b9b8d3dc5a165152133
2012-10-27 19:47:45	可爱的倔强老头，富有人情的小镇，秀丽风光，热血剧情。伟大的人伟大的电影。ps，两个赛事工作人员很漂亮啊。	2019-09-06 19:37:10	596259569	1449711	https://img1.doubanio.com/icon/user_normal.jpg	无趣	https://www.douban.com/people/46996433/	4108905	5	2019-09-06 19:37:10	7	46996433	2f5b519edd400f5a8f0a508c8680c402
2011-03-27 03:04:08	If you don't follow through on your dreams, you might as well be a vegetable.324.85!!!!!!!让我内牛满面，老霍还有他的摩托车。	2019-09-06 19:37:10	370708727	1449711	https://img1.doubanio.com/icon/u2021328-19.jpg	艾斯贝朤卅	https://www.douban.com/people/cccwwwzzz/	4108906	5	2019-09-06 19:37:10	1	cccwwwzzz	f9eb079d306db3c5a86acf277455cfb9
2010-10-25 12:15:50	真的很感动	2019-09-06 19:37:10	307962806	1449711	https://img3.doubanio.com/icon/u1002188-1.jpg	yy	https://www.douban.com/people/1002188/	4108907	4	2019-09-06 19:37:10	2	1002188	eab6ace6ea7d116159c174dea1ad47b6
2012-12-04 22:45:15	当汉尼拔卸下面具，骑上飞驰的摩托，就再也停不下来。小时候，坐在爸爸的摩托车上长大，难割舍的摩托情结，让一个老头子展现的淋漓尽致。当他来到那片盐田，眼角含着泪悉数英雄时，真心被他打动了。	2019-09-06 19:37:10	611859620	1449711	https://img3.doubanio.com/icon/u1424151-4.jpg	听风吟	https://www.douban.com/people/sunnieorz/	4108908	5	2019-09-06 19:37:10	3	sunnieorz	8f5e0ee1b5940ad85e7563f621ae2a70
2012-09-28 17:15:30	知道自己真正想要的并为之奋斗算起来是件很幸福的事情，还有，我看到这部电影里面也有提到橙色落叶剂，可惜仅仅一笔带过而已。	2019-09-06 19:37:10	585181539	1449711	https://img3.doubanio.com/icon/u51462538-10.jpg	啊啊啊啊	https://www.douban.com/people/51462538/	4108909	4	2019-09-06 19:37:10	0	51462538	48fa69ea8131cae00975beb01e181669
2012-10-24 17:29:05	那总是个纯粹的年代。为梦想，为赛车。	2019-09-06 19:37:10	584424505	1449711	https://img1.doubanio.com/icon/user_normal.jpg	[已注销]	https://www.douban.com/people/roy325/	4108910	4	2019-09-06 19:37:10	1	roy325	091703ec63f09bdf62b08dc358d6c2ba
2010-05-22 00:54:00	值得敬佩的印第安老头	2019-09-06 19:37:10	253243811	1449711	https://img3.doubanio.com/icon/u1214934-1.jpg	oczero	https://www.douban.com/people/oczero/	4108911	4	2019-09-06 19:37:10	0	oczero	fe8432d79736f8efbd42ffb1a3d9de15
2011-04-13 07:48:54	Semester 1 Marketing課上看的,Serious Leisure...	2019-09-06 19:37:10	377652685	1449711	https://img3.doubanio.com/icon/u15273534-2.jpg	黯黠	https://www.douban.com/people/Sigrid_Lu/	4108912	5	2019-09-06 19:37:10	1	Sigrid_Lu	aa5f92473f178c29353951ea1673bd07
2011-10-17 13:05:15	虽然这个真人真事拍得太“心灵鸡汤”化了，但还是被主人公那种乐观而执着的人生所折服。Burt Munro,Bravo！	2019-09-06 19:37:10	277748170	1449711	https://img3.doubanio.com/icon/u6674333-93.jpg	晚安好运©	https://www.douban.com/people/Brettish/	4108913	4	2019-09-06 19:37:10	2	Brettish	0da85acd494950384c65537db1fa9a5b
2010-09-19 20:17:52	一个坚强豁达普通的老头，尤其喜欢那个小娃	2019-09-06 19:37:10	295225314	1449711	https://img3.doubanio.com/icon/u1537893-1.jpg	lmp	https://www.douban.com/people/LMP/	4108914	5	2019-09-06 19:37:10	1	LMP	d9853fdb3c5d0df530e7dd51b3f8635b
2013-02-22 13:40:44	'You live more in 5 minutes on a bike like this than some people live in a lifetime.'	2019-09-06 19:37:10	646668902	1449711	https://img3.doubanio.com/icon/u6530237-15.jpg	sandman	https://www.douban.com/people/insomniafish/	4108915	5	2019-09-06 19:37:10	0	insomniafish	df83cd5109d721629ed17b9d4c5f3a11
2010-07-27 23:07:34	梦想是一辈子的事情，强力推荐！	2019-09-06 19:37:10	275673746	1449711	https://img3.doubanio.com/icon/u2145059-182.jpg	杰/Eyes	https://www.douban.com/people/eyeshouse/	4108916	5	2019-09-06 19:37:10	3	eyeshouse	6a4589b207cc5cee96955d49989a7400
2013-02-07 16:33:36	amazing!!!	2019-09-06 19:37:10	640435682	1449711	https://img1.doubanio.com/icon/u3939885-158.jpg	赵天霸	https://www.douban.com/people/z516158634/	4108917	5	2019-09-06 19:37:10	0	z516158634	869743c78d248d263f8c61697f9135f1
2012-09-30 19:27:25	加油老爹！	2019-09-06 19:37:10	585917719	1449711	https://img3.doubanio.com/icon/u2017192-174.jpg	暴走系乙女药	https://www.douban.com/people/woosaya/	4108918	5	2019-09-06 19:37:10	1	woosaya	d07fb76176d48f4d07b7b34ba748c519
2008-10-04 11:19:40	他感染着他生命中的每一个人	2019-09-06 19:37:10	61855142	1449711	https://img3.doubanio.com/icon/u1853728-46.jpg	音量	https://www.douban.com/people/rover_lee/	4108919	5	2019-09-06 19:37:10	0	rover_lee	9e65bc1260bdd6225da96e4c210ec9b9
2010-06-25 23:19:26	Old man on the road.	2019-09-06 19:37:10	264424228	1449711	https://img3.doubanio.com/icon/u4673878-11.jpg	书中仙	https://www.douban.com/people/rum5432/	4108920	3	2019-09-06 19:37:10	0	rum5432	f4e2ef8f12554abb59ed2626893ee2b2
2009-01-01 23:22:11	这个电影应该算是有深意的电影了	2019-09-06 19:37:10	77527884	1964496	https://img1.doubanio.com/icon/u3306085-17.jpg	okay4587	https://www.douban.com/people/okay4587/	4108921	3	2019-09-06 19:37:10	1	okay4587	57833531a60aca5302b9f229e2f3a85a
2010-01-13 00:25:41	话痨	2019-09-06 19:37:10	102137448	1964496	https://img3.doubanio.com/icon/u3288673-2.jpg	树	https://www.douban.com/people/3288673/	4108922		2019-09-06 19:37:10	0	3288673	3a0d0696d3c9f51aab3d724980249ba8
2015-06-23 18:58:04	关于政治	2019-09-06 19:37:10	934235483	1964496	https://img3.doubanio.com/icon/u69190953-340.jpg	达多哥	https://www.douban.com/people/evenchen/	4108923	3	2019-09-06 19:37:10	0	evenchen	a7872208a863fc7bdd7504ea1cf71643
2007-07-20 22:56:25	好剧本,表演很真诚	2019-09-06 19:37:10	17362247	1964496	https://img1.doubanio.com/icon/u1354853-7.jpg	陌生的天花板	https://www.douban.com/people/1354853/	4108924	5	2019-09-06 19:37:10	2	1354853	77ee9c2b770ef7f6f932ead30ce2baca
2008-07-25 17:28:15	同志的身份认同	2019-09-06 19:37:10	50887311	1964496	https://img1.doubanio.com/icon/u2473726-147.jpg	DonHart	https://www.douban.com/people/2473726/	4108925		2019-09-06 19:37:10	0	2473726	7c68d7e9702b9aca6608ed060de248ce
2019-08-13 15:52:55	要什么没什么，除了海报。	2019-09-06 19:37:10	1906024381	1964496	https://img3.doubanio.com/icon/u197572082-12.jpg	死灰复燃	https://www.douban.com/people/197572082/	4108926	2	2019-09-06 19:37:10	0	197572082	df7e9b3321f3497a29ece29e1c2b8ebe
2018-07-27 23:19:01	还不错呀，评分偏低了。值得一看。	2019-09-06 19:37:10	1418794951	1964496	https://img3.doubanio.com/icon/u164037800-2.jpg	不简单的马基	https://www.douban.com/people/164037800/	4108927	5	2019-09-06 19:37:10	0	164037800	8a092311eae9d930549c126f639f4b61
2018-05-13 23:24:27	没找到中字	2019-09-06 19:37:10	1370541118	1964496	https://img3.doubanio.com/icon/u172518951-2.jpg	LanaDe1Rey	https://www.douban.com/people/172518951/	4108928	5	2019-09-06 19:37:10	0	172518951	9d4bdfd0aa2a299ecfc92958fbeb846d
2013-06-04 13:44:45	我最不满的是男主人公跟彻头彻尾欺骗自己、破坏自己家庭的人还能再来一炮。	2019-09-06 19:37:10	688651181	1964496	https://img3.doubanio.com/icon/u1148749-41.jpg	Tiger Tigris	https://www.douban.com/people/theBrave/	4108929	1	2019-09-06 19:37:10	1	theBrave	51bca6b60f794d9fdaa4213ba0f2235c
2009-11-29 11:09:17	pretty good script. will be better with good direction.	2019-09-06 19:37:10	184039746	1964496	https://img3.doubanio.com/icon/u4010330-2.jpg	秋叶林	https://www.douban.com/people/yellingatyou/	4108930	4	2019-09-06 19:37:10	0	yellingatyou	4b7c942b45da4f87e1c97fffd709e95a
2015-06-06 14:07:01	6.5分。题材很好，但是为什么拍得那么无聊！！！看到当众接吻那里才发现是看过的，╮(╯▽╰)╭片尾曲好听。演员颜值还行。	2019-09-06 19:37:10	928972420	1964496	https://img1.doubanio.com/icon/user_normal.jpg	逢考必过	https://www.douban.com/people/122933889/	4108931	3	2019-09-06 19:37:10	0	122933889	d02d1878a1cf343869cbb8b23ad9ee97
2012-06-17 02:43:21	好像整的挺神秘啥的，半天讲了个很无趣的故事。穿插的动画和真人，色调不让人看着舒服。	2019-09-06 19:37:10	545085522	1308835	https://img1.doubanio.com/icon/user_normal.jpg	Nordahl	https://www.douban.com/people/56535319/	4108932	3	2019-09-06 19:37:10	0	56535319	d6e35f1da14c125f1b14756cf9d6f7d0
2011-12-10 12:15:06	導演也就是原漫畫的作者似乎根本沒考慮交代故事和人物的背景，不可避免地造成理解困難，不過就算是添加上能找到的各種背景資料，理順了故事的脈絡，這也是一部改變失敗的三流作品。	2019-09-06 19:37:10	467471138	1308835	https://img1.doubanio.com/icon/user_normal.jpg	海上明月共潮生	https://www.douban.com/people/2774116/	4108933	2	2019-09-06 19:37:10	0	2774116	87337fc89eea224b920e6fa666f91abe
2012-05-09 10:19:52	剧情实在是远超出我的理解能力范围，看的不知所谓，但是片中那凝重压抑的色彩所营造的后现代视觉效果和氛围实在是精美绝伦，令人痴迷	2019-09-06 19:37:10	529699876	1308835	https://img1.doubanio.com/icon/u2308075-17.jpg	Lee	https://www.douban.com/people/resurrection/	4108934	3	2019-09-06 19:37:10	0	resurrection	b600ab791afba4ec22d22c9c66957235
2012-05-04 01:41:16	曾经印象很深的电影，可是具体讲的什么始终无法理顺....	2019-09-06 19:37:10	527669698	1308835	https://img1.doubanio.com/icon/u48112358-18.jpg	哆哆修斯	https://www.douban.com/people/haliluya_xi/	4108935	3	2019-09-06 19:37:10	0	haliluya_xi	83e14a4b06758b1b64ecddd05135118c
2012-08-29 10:40:06	题材感兴趣想尽办法下载的，结果：弱暴了看不懂~	2019-09-06 19:37:10	565264283	1308835	https://img3.doubanio.com/icon/u1763352-25.jpg	柒。	https://www.douban.com/people/yixuan2/	4108936	3	2019-09-06 19:37:10	0	yixuan2	67745f78729682cc628d398fe3992bb8
2009-08-22 23:14:10	在ATV world看的，气氛果然没话说。只是n年前就很想看的电影，没想到非常地喜感....特别是3p的部分||||	2019-09-06 19:37:10	151817838	1308835	https://img1.doubanio.com/icon/u1563554-17.jpg	年 年	https://www.douban.com/people/1563554/	4108937	4	2019-09-06 19:37:10	3	1563554	4b7ca8aed85973038c7c0b1d89d8a428
2008-12-17 11:22:15	这份样子 还讲希腊神话 切	2019-09-06 19:37:10	80473653	1308835	https://img1.doubanio.com/icon/u2337566-19.jpg	东星斑	https://www.douban.com/people/dongxingban/	4108938	1	2019-09-06 19:37:10	0	dongxingban	70813a426cc0f0ea130ec79af21a1cbd
2010-06-05 17:58:16	虽然有点莫名奇妙，但我就是like科幻	2019-09-06 19:37:10	258021394	1308835	https://img1.doubanio.com/icon/u1403168-29.jpg	F	https://www.douban.com/people/closet/	4108939	4	2019-09-06 19:37:10	0	closet	430b6c4d776d6b60286dfb53e1aaf4d9
2013-12-28 15:00:26	http://www.tudou.com/listplay/9y-uUUM0H1o/X62_aBCDUaw.html	2019-09-06 19:37:10	758446013	1308835	https://img1.doubanio.com/icon/u3559527-8.jpg	水牛	https://www.douban.com/people/Edwood/	4108940	2	2019-09-06 19:37:10	0	Edwood	96cc977b1819c25bee11b6288e13900e
2011-05-19 21:44:35	一切人物不明不白的出场 退场。毫无背景交待。	2019-09-06 19:37:10	392426972	1308835	https://img3.doubanio.com/icon/u3517462-26.jpg	grqx	https://www.douban.com/people/3517462/	4108941	2	2019-09-06 19:37:10	0	3517462	32569c204543c51aa7493f2dd1197aed
2010-11-24 07:18:46	印象模糊，就记得有个家伙断了条腿，装了个又硬又重的假肢。	2019-09-06 19:37:10	318617831	1308835	https://img3.doubanio.com/icon/u2927412-23.jpg	转眼	https://www.douban.com/people/ianci/	4108942	3	2019-09-06 19:37:10	0	ianci	f8f3819a54123de6cf89102ac9a7b68a
2011-06-05 12:21:56	哎~~不懂啊~~各种不懂啊	2019-09-06 19:37:10	392511539	1308835	https://img1.doubanio.com/icon/u15739964-7.jpg	躺着也中枪	https://www.douban.com/people/15739964/	4108943	3	2019-09-06 19:37:10	0	15739964	c085aa5aea6461eb1b30720e27ca2c49
2011-02-18 19:12:49	一开始以为是山寨片	2019-09-06 19:37:10	355695919	1308835	https://img3.doubanio.com/icon/u14519084-3.jpg	罗拉拉	https://www.douban.com/people/lyojue/	4108944	2	2019-09-06 19:37:10	0	lyojue	0b6dd621c03d7e354ba1fb5dfa3d02fe
2007-01-31 17:11:56	10——7.5分。美术那部分还行	2019-09-06 19:37:10	9937345	1308835	https://img3.doubanio.com/icon/u1407249-24.jpg	闲得一塌糊涂	https://www.douban.com/people/uuuuou/	4108945	3	2019-09-06 19:37:10	0	uuuuou	0822f0c9397731febdbbed2010d1765a
2011-12-27 22:33:13	#复杂了复杂了宗教了宗教了#埃及太阳神需要7天找一个宿主然后再找个特殊女人传宗接代再去死。结果找了个休眠了30年的自由主义者和一个白皮肤，蓝头发，外貌成人，内心婴孩的女子。这个自由主义者还收到寡头追杀，那女人还和外星人有关系。#复杂了复杂了宗教了宗教了#未来时代的寡头政治和机械都市。	2019-09-06 19:37:10	474651813	1308835	https://img3.doubanio.com/icon/u1633092-31.jpg	叶随霓	https://www.douban.com/people/EarlVampire/	4108946	5	2019-09-06 19:37:10	0	EarlVampire	284fdccff618e061f84ac08cfd1e0568
2009-02-18 14:27:22	灰暗的都市，流着蓝色眼泪的吉儿，尼可·波勒像宿命的诗人，从冰冻监狱中苏醒后一直念着不知所云的诗句。	2019-09-06 19:37:10	97208792	1308835	https://img1.doubanio.com/icon/u3263897-38.jpg	-染-	https://www.douban.com/people/galanodel/	4108947	5	2019-09-06 19:37:10	0	galanodel	5c70751a55f03df398140231a12c0c87
2007-12-05 00:34:06	大概因为我不了解外国的神话吧，这电影让我觉得莫名其妙！剧情怎么样不表，但这三毛钱cg特效真是烂的不要不要的，看一会有点恶心	2019-09-06 19:37:10	25384628	1308835	https://img3.doubanio.com/icon/u2064825-14.jpg	鲜于真爱	https://www.douban.com/people/mathilda365/	4108948	2	2019-09-06 19:37:10	0	mathilda365	f2e0c6f63c0841100ffc9eb94274f991
2011-07-29 13:46:44	女主最后造型怎么那像白版奥巴马	2019-09-06 19:37:10	419437608	1308835	https://img1.doubanio.com/icon/u1399341-9.jpg	cjj	https://www.douban.com/people/sophie3772/	4108949	4	2019-09-06 19:37:10	0	sophie3772	3cc89dc8b0df2b27c815ffb963e48247
2013-07-13 18:34:36	好吧，这是整合的三部曲真人和动画结合的产物（真的还要活人演戏干嘛）。漫画作者自作糟蹋自己作品...让TK读着波德莱尔的《腐尸》太不搭了，怎么着也得是席勒的诗...	2019-09-06 19:37:10	703730423	1308835	https://img1.doubanio.com/icon/u43596232-188.jpg	somnambuleNRR6	https://www.douban.com/people/BandOfOutsider/	4108950	3	2019-09-06 19:37:10	0	BandOfOutsider	dfb9c73ca7d201b3eee6a21efe136e9d
2011-03-15 01:10:24	一群怪物，人类，机器人，还有埃及诸神，完全看不明白，看着那些动画场面就觉得极其无聊	2019-09-06 19:37:10	365660936	1308835	https://img3.doubanio.com/icon/u3117059-165.jpg	被被	https://www.douban.com/people/cloudy_lky/	4108951	2	2019-09-06 19:37:10	0	cloudy_lky	39bbd18157d2f19fd6d83dab31b4d01b
2014-12-07 13:48:42	烂得一塌糊涂...血还能再假一点吗..给一星是功夫戏还行..	2019-09-06 19:37:10	869559280	4097376	https://img3.doubanio.com/icon/u26263445-2.jpg	白阳子	https://www.douban.com/people/26263445/	4108952	1	2019-09-06 19:37:10	0	26263445	dbe1cd6109c7db7fa34796001883fba8
2011-09-28 21:22:07	小制作功夫片，难怪没人看，也没字幕。。。感觉是群海外华人拍的，实在有点儿粗制滥造了，不多武打动作还是有的。情节也烂的一塌糊涂，喜欢一个女的为她去打黑拳，然后打赢了结果这女的死了。。。实在无语了。。。顺便说一句，靠着我这蹩脚的英语都能听懂，可以想象这片子的英文水平。。。	2019-09-06 19:37:10	440710354	4097376	https://img3.doubanio.com/icon/u29223930-2.jpg	SoberGGG	https://www.douban.com/people/29223930/	4108953	2	2019-09-06 19:37:10	0	29223930	60920f870ae6010d2f53d03bc9a1daf6
2012-11-23 21:56:24	我真心觉得电影版比法国的电视剧版强。	2019-09-06 19:37:10	606952079	1444533	https://img1.doubanio.com/icon/u4490210-7.jpg	Lynn	https://www.douban.com/people/4490210/	4108954	4	2019-09-06 19:37:10	1	4490210	bb0edcc6a9cd3fd11a503c2cdcae9355
2011-10-10 17:27:48	原来我看过的第一版基督山伯爵就是Louis Jourdan@_@看Gigi的时候觉得他巨眼熟又想不起在哪见过	2019-09-06 19:37:10	445025087	1444533	https://img3.doubanio.com/icon/u1036245-144.jpg	Caneloni	https://www.douban.com/people/Caneloni/	4108955	4	2019-09-06 19:37:10	0	Caneloni	21bb006f9628c2c329cda0f975d31554
2009-05-06 11:52:47	年代很久远～	2019-09-06 19:37:10	118752546	1444533	https://img3.doubanio.com/icon/u2960898-64.jpg	黑樱桃摩卡	https://www.douban.com/people/CherryMocha/	4108956	3	2019-09-06 19:37:10	1	CherryMocha	a7c63d46896e0c262ea5b1eea9307659
2008-09-11 22:50:10	情节朴实无华，故事引人入胜。	2019-09-06 19:37:10	59082010	1444533	https://img3.doubanio.com/icon/u2486934-62.jpg	凨zi	https://www.douban.com/people/yun86yu/	4108957	5	2019-09-06 19:37:10	1	yun86yu	124b38d4b218280a51ee8b0d48ef3e13
2008-07-25 14:17:28	老版本粗糙呀	2019-09-06 19:37:10	50852043	1444533	https://img3.doubanio.com/icon/u1240451-6.jpg	阿朴	https://www.douban.com/people/apu/	4108958	3	2019-09-06 19:37:10	0	apu	e7103e572bb1bb1af91c745fa9f519db
2013-03-09 15:23:18	还行，不过我看原声版有3个小时，配音版只有2个半小时，不知道都缺少了些什么部分。总体来说剧情很平，尤其是原本应该很激动的复仇部分显得很平淡，我都快瞌睡了。还有为啥这些电影改编都爱在结局处把埃德蒙和梅赛德斯送做堆呢，经历过这些事情之后，就此结束不是很好吗？喜欢小说结局啊，摔！	2019-09-06 19:37:10	652464736	1444533	https://img3.doubanio.com/icon/u5580699-14.jpg	Ray	https://www.douban.com/people/5580699/	4108959	4	2019-09-06 19:37:10	0	5580699	408b4b177dc72982de63b4bbfc8fb88c
2009-04-09 23:34:18	上译配音版，剧情不记得了……|情节改编比较大，女主略讨厌……	2019-09-06 19:37:10	111410718	1444533	https://img3.doubanio.com/icon/u1214750-72.jpg	瞬间收藏家	https://www.douban.com/people/rex2xt/	4108960		2019-09-06 19:37:10	0	rex2xt	2d558b379ede0571c5334c44eeb966cb
2012-09-14 19:23:27	孙道临的经典配音啊	2019-09-06 19:37:10	579268629	1444533	https://img1.doubanio.com/icon/u45435702-19.jpg	Nadja	https://www.douban.com/people/starry329/	4108961	3	2019-09-06 19:37:10	0	starry329	57e0c7073485fc133aa5fa8b0ddd410c
2009-04-02 04:01:00	至今看了三个版本竟然没有一个版本贴原著的	2019-09-06 19:37:10	108913085	1444533	https://img3.doubanio.com/icon/u1519014-71.jpg	靈	https://www.douban.com/people/anuy/	4108962		2019-09-06 19:37:10	0	anuy	777263c052062a6f3d327291114739e9
2011-02-22 22:43:46	上译配音 必是经典	2019-09-06 19:37:10	357470551	1444533	https://img1.doubanio.com/icon/u45987769-57.jpg	爱德华大夫	https://www.douban.com/people/zhuyan-1/	4108963	4	2019-09-06 19:37:10	0	zhuyan-1	7624d48d5d2e791d9b7a1f7639fb02ab
2013-05-18 17:08:40	与原著相比改动很大，情节平淡	2019-09-06 19:37:10	681752963	1444533	https://img3.doubanio.com/icon/u57260613-2.jpg	任平生	https://www.douban.com/people/57260613/	4108964	3	2019-09-06 19:37:10	0	57260613	fe024468f1ffe636d2a6b1a874ff115b
2008-10-19 00:00:58	复仇	2019-09-06 19:37:10	66423662	1444533	https://img1.doubanio.com/icon/u1745787-407.jpg	有悦	https://www.douban.com/people/oiooio/	4108965	3	2019-09-06 19:37:10	0	oiooio	2b78071f51c6d6d68d607808f9fbb89b
2012-07-22 23:51:45	要杀你的人，你永远不会忘记。	2019-09-06 19:37:10	559450216	1444533	https://img3.doubanio.com/icon/u3181943-10.jpg	Yamo•Gyros	https://www.douban.com/people/Gyros/	4108966	4	2019-09-06 19:37:10	1	Gyros	7a217909f19e573f4917200a860183c7
2011-08-31 09:51:18	意大利 法国	2019-09-06 19:37:10	431475695	1444533	https://img3.doubanio.com/icon/u3324844-6.jpg	JQiao	https://www.douban.com/people/3324844/	4108967	4	2019-09-06 19:37:10	0	3324844	4062bf89d54ea2af0b87dc2e10be128f
2009-05-19 23:24:43	很多地方交代的不清楚，配音还不错	2019-09-06 19:37:10	122608488	1444533	https://img3.doubanio.com/icon/u3066808-1.jpg	▃▂走鐹菂蕗	https://www.douban.com/people/3066808/	4108968	3	2019-09-06 19:37:10	0	3066808	f5d0ffb3cc58967ee2ef639007291338
2008-09-29 19:14:37	改编太厉害 不过这也是没办法的 要么拍成上中下	2019-09-06 19:37:10	62197730	1444533	https://img3.doubanio.com/icon/u2201767-141.jpg	鱼三三	https://www.douban.com/people/cynthiafish/	4108969	3	2019-09-06 19:37:10	0	cynthiafish	e71603b3608753cb31adfa7376b6d70a
2014-06-06 00:17:06	当时书在心中太神圣，所以真没法接受这个片子的改编。	2019-09-06 19:37:10	813546403	1444533	https://img3.doubanio.com/icon/u39129980-54.jpg	萬媺媺、微微笑	https://www.douban.com/people/ViViDahlia/	4108970	3	2019-09-06 19:37:10	0	ViViDahlia	5c54271407a2addcfeb60f155209128b
2010-08-31 09:50:46	传说中的老爸电影！	2019-09-06 19:37:10	288422798	1444533	https://img3.doubanio.com/icon/u1359864-334.jpg	阿涅斯	https://www.douban.com/people/ELL_R/	4108971	3	2019-09-06 19:37:10	0	ELL_R	0786e04e0c68eb836172aa2ba92773e0
2018-12-05 01:56:22	周二夜，电影频道。布景华美、考究、精致	2019-09-06 19:37:10	1554578011	1444533	https://img3.doubanio.com/icon/u1314153-32.jpg	saturnus醉倒在月光下	https://www.douban.com/people/OUGENWEIDE/	4108972	4	2019-09-06 19:37:10	0	OUGENWEIDE	6759ef097576c193f4c4fc46646bb7aa
2006-09-06 22:52:27	2006年9月6日 讲堂 翻译精妙 电影表现和故事不很喜欢	2019-09-06 19:37:10	5367086	1444533	https://img3.doubanio.com/icon/u1076537-5.jpg	guyu-如沐春风	https://www.douban.com/people/guyu/	4108973		2019-09-06 19:37:10	0	guyu	5188bab99394ab80cfb22a3fe3ffb02c
2012-12-15 21:43:10	人都是一瞬间长大变老的。	2019-09-06 19:37:11	515869513	1308575	https://img3.doubanio.com/icon/u52623934-34.jpg	徐若风	https://www.douban.com/people/ruo1996/	4108974	5	2019-09-06 19:37:11	12	ruo1996	d2567ca313cdb395e61c1189d02c2775
2011-01-21 20:21:14	“留下什么，就变成什么样的大人。”把青春描写得淋漓尽致，青春也就几年，一去不复返。可是他们的衣服好丑。	2019-09-06 19:37:11	324558350	1308575	https://img3.doubanio.com/icon/u42248103-92.jpg	Helenhelen	https://www.douban.com/people/helenhe0715/	4108975	4	2019-09-06 19:37:11	0	helenhe0715	3bfaa84f884f6f63e67fa6924ce181f0
2006-10-27 15:18:44	又名: 蓝色夏恋 / Blue Gate Crossing 导演: 易智言 (Chin-yen Yee) 主演: 陈柏霖 Bo-lin Chen / 桂纶镁 Lun-mei Guey / 梁淑慧 / 明金成 上映年度: 2002 语言: 国语 官方网站: http://bluegatecrossing.kingnet.com.tw/ imdb链接: tt0333764 制片国家/地区: 法国 / 台湾	2019-09-06 19:37:11	6621752	1308575	https://img3.doubanio.com/icon/u1129890-2.jpg	传说	https://www.douban.com/people/meijianzhopu/	4108976	4	2019-09-06 19:37:11	0	meijianzhopu	bedc0c1b492ab648290f5dbdbff4efae
2017-03-20 22:30:31	典型的台湾青春片。。。	2019-09-06 19:37:11	1167324146	1308575	https://img3.doubanio.com/icon/u156057055-6.jpg	呢昵喵	https://www.douban.com/people/156057055/	4108977	3	2019-09-06 19:37:11	8	156057055	a8d74a75b09a5f5452261cf76632347e
2011-10-05 21:50:10	好像整个夏天都过完了，什么事都没有做，然后又好像整个青春都过完了，什么事也没做，就只是跑来跑去。三年，五年过去了，没有变成任何人。我还是我，你也还是你。	2019-09-06 19:37:11	443228013	1308575	https://img3.doubanio.com/icon/u44762177-110.jpg	13shadesofblue	https://www.douban.com/people/Fanx/	4108978	5	2019-09-06 19:37:11	2	Fanx	e3985c81d0617d939ce0c8c1fadbef54
2011-10-18 09:06:26	其实……每一个孤独的女生都这样吧，并不是喜欢而是寻找归属感，是心里的依赖发了芽……因为我也是其中的一枚的关系，所以不惊奇。只是孤独女生遇见的不可能都是张士豪&体育老师。也可能是语文老师什么的巴balhbalh~	2019-09-06 19:37:11	447557436	1308575	https://img3.doubanio.com/icon/u2773639-31.jpg	波波	https://www.douban.com/people/Paranoid7/	4108979	4	2019-09-06 19:37:11	0	Paranoid7	1e7df90b2b52c85ea2199f312e5df6f5
2009-12-10 15:02:19	暗恋的时候，我们享受在幻想中，尽管那在外人看来很傻。 孟克柔、张士豪，熟悉的像是我们曾经的同桌。 看完以后，心变得很静，一直沉浸在其中。回过身来时，冲动的想给曾经喜欢过的男生打一个电话，只是问问他现在好不好，才想起，那个时候是万万没有要电话的勇气的。	2019-09-06 19:37:11	188366579	1308575	https://img3.doubanio.com/icon/u3819205-4.jpg	闹闹	https://www.douban.com/people/wangnaonao/	4108980		2019-09-06 19:37:11	4	wangnaonao	b6ad71b6b6ed344ee132700ecedaaad0
2007-02-24 12:29:14	其實只看過一次,中間有次跟gay蜜講了講情節。隔了多年再想起,好多臺詞好多小細節居然都記得,觉得似一個月前所看。	2019-09-06 19:37:11	10946249	1308575	https://img1.doubanio.com/icon/user_normal.jpg	[已注销]	https://www.douban.com/people/seaty/	4108981	4	2019-09-06 19:37:11	0	seaty	6579a2fbd2718241d56ccbf3a550c511
2012-11-25 15:23:57	也许蓝色大门就是我们每个人关于青春迷茫的出口。孟克柔会站在门外，张士豪也会站在门外，那时我们的青春也就如落花，如流水，最终散场。我们将永远，永远的走进成年…蓝色代表忧郁，未知和青涩的少年时代，大门分隔了17岁和以后的成人之间的地带，少年踌躇着，怀疑着要不要推开门，一探成人的生活。	2019-09-06 19:37:11	598374501	1308575	https://img3.doubanio.com/icon/u46844048-12.jpg	Woo	https://www.douban.com/people/46844048/	4108982	4	2019-09-06 19:37:11	1	46844048	5a1abad00f8aa37e2a0341da1a09cc2a
2012-06-03 11:57:52	人非人，花非花。紅顏易老，英雄遲暮。青春就那麼短短些許日，珍惜難得的你愛亦愛你的情人、朋友，哪來精力顧及其他那麼多人的感受，我們走過的每一寸土，偶爾回過頭時，不要滿是荒蕪入眼。	2019-09-06 19:37:11	539693824	1308575	https://img3.doubanio.com/icon/u28169386-121.jpg	大旗	https://www.douban.com/people/godblesswho/	4108983	3	2019-09-06 19:37:11	1	godblesswho	37f16a30270543636e3564168e12c9ca
2010-08-18 17:25:34	真好看啊。。很有爱的一部片子。。小美那时候还没长开的样子。。。	2019-09-06 19:37:11	283728673	1308575	https://img3.doubanio.com/icon/u38604413-3.jpg	阿错	https://www.douban.com/people/38604413/	4108984	4	2019-09-06 19:37:11	0	38604413	98e627e9ea155546c6f13d8fea390a40
2009-06-29 20:59:09	我们会变成什么样的大人呢，是体育老师，还是我妈。	2019-09-06 19:37:11	134609280	1308575	https://img3.doubanio.com/icon/u4480774-372.jpg	芥末蘸酱	https://www.douban.com/people/FrankWasabi/	4108985	5	2019-09-06 19:37:11	7	FrankWasabi	8772b812a9f40ded0083b7d2e0db42e6
2012-05-25 21:14:42	看到三分之一就在想，这不是女版的暹罗之恋吧，还好侧重很不同。孟克柔说：如果你17岁，理想只是能不能上大学，你该是多么幸福的小朋友啊。听到这句感觉沉重又无奈，稚气不是17岁该有的权利么？两个女孩的成熟怎么看都让人心痛和忧伤。	2019-09-06 19:37:11	536264409	1308575	https://img3.doubanio.com/icon/u3779909-1.jpg	心星烁	https://www.douban.com/people/3779909/	4108986	4	2019-09-06 19:37:11	0	3779909	a4d1751062cf40699b7badbbd3bc4463
2014-08-30 13:52:24	没想到还挺真实。对自我的认知还挺令我怀念。自已也曾在本子上写自己喜欢人的名字。真是傻爆了。	2019-09-06 19:37:11	841302260	1308575	https://img3.doubanio.com/icon/u73496903-14.jpg	迦南Canaan	https://www.douban.com/people/CanaanYoung/	4108987	5	2019-09-06 19:37:11	5	CanaanYoung	0a202e27f31ba71c1f6fdbe26bfbb45d
2013-05-12 13:57:08	“好不甘心啊，夏天都快过完了，好像什么事也没有做。”“对啊，好像就只是跑来跑去什么事都没有做。”...“但是总会留下一些什么吧，留下什么我们就变成什么样的大人。”“你这句话从哪里偷来的。”等红灯的路口，骑着车在队伍的最前面，绿灯亮了，蹬起踏板，印着椰子树的花衬衫被风吹得鼓起。	2019-09-06 19:37:11	679291395	1308575	https://img1.doubanio.com/icon/u43354796-417.jpg	ゴゴゴゴゴゴゴ	https://www.douban.com/people/pasidotpost/	4108988	5	2019-09-06 19:37:11	3	pasidotpost	5a45ac933d99465b5e1cb4d39a5e600b
2010-02-07 07:41:00	如果你17岁，你想的只是能不能上大学，不再是处男，尿尿可以一直线的话，你该是多么幸福的小朋友啊。 青涩的时光。	2019-09-06 19:37:11	213918057	1308575	https://img3.doubanio.com/icon/u2256776-2.jpg	至尊寶『x_x』	https://www.douban.com/people/2256776/	4108989	4	2019-09-06 19:37:11	1	2256776	b4e86592ab084b3ae7ea99c0616c9341
2009-05-31 20:59:29	其实我一直向往能导演的电影就是这个范儿的.但在大陆拍根本拍不出这个效果,当然啦,我要是真去台湾拍个这样的片子,没有那样的生活背景,我又如何能够操控~就算我能拍出来,纯粹的模仿又有什么意义呢~唉,有些理想终究只能是个梦~当然啦,我这些貌似都是借口啦,真要有能力,何必如此畏畏缩缩~恩~蓝色梦想ING~很多事情都是如此~PS.苹果的期末作业让选个片子剪片花,我选了这部.这是第一步.加油喽~	2019-09-06 19:37:11	77636320	1308575	https://img1.doubanio.com/icon/u3308117-48.jpg	北冰洋的海豹	https://www.douban.com/people/songhaibao/	4108990	5	2019-09-06 19:37:11	0	songhaibao	118b4f6751393023bf52912d7d6f07c3
2016-12-02 09:29:31	确实不同于那些挢揉造作的青春片，关键是很自然，情感的递进平淡又吸引人，蓝色大门是关于秘密的也是关于青春的记忆，走入大门可以面对最真实的自我，没有在性取向上纠结太多，爱情变友情的结果反而让影片显得更加有回味，小细节也做的很好，比如说游泳池和街心花园的场景反复颇有趣味	2019-09-06 19:37:11	1115817624	1308575	https://img3.doubanio.com/icon/u1535563-1.jpg	幽灵不会哭	https://www.douban.com/people/guo_xu/	4108991	4	2019-09-06 19:37:11	2	guo_xu	6bd7e0ea634b740b897efe09470f4a0c
2012-01-21 10:59:32	那时的桂纶镁姿色平平，像个小男生。不要以为我们年少时什么都不懂，我们理解的跟你们一样深刻。	2019-09-06 19:37:11	485129031	1308575	https://img3.doubanio.com/icon/u1971284-16.jpg	feu	https://www.douban.com/people/bigfaye/	4108992	4	2019-09-06 19:37:11	0	bigfaye	ca4e254ae12937b2efad53fac72fddb4
2010-12-08 13:13:26	清新的台湾电影，一场关于青春的“爱情“。“三年后，如果你喜欢男生，记得第一个告诉我。“	2019-09-06 19:37:11	289281066	1308575	https://img1.doubanio.com/icon/user_normal.jpg	[已注销]	https://www.douban.com/people/Soniawoolf/	4108993	4	2019-09-06 19:37:11	0	Soniawoolf	cd45dbc47e473b2826383a3279b5471e
2015-11-22 21:00:40	整体下来，舞会那里最好看	2019-09-06 19:37:11	979984592	1300319	https://img3.doubanio.com/icon/u123111535-1.jpg	曼陀罗	https://www.douban.com/people/123111535/	4108994	3	2019-09-06 19:37:11	0	123111535	10280f69ba2474b5eef5e84d29fc9b00
2015-11-08 17:54:50	永恒经典	2019-09-06 19:37:11	975465738	1300319	https://img3.doubanio.com/icon/u126138215-2.jpg	爆哥	https://www.douban.com/people/126138215/	4108995	4	2019-09-06 19:37:11	0	126138215	3e59587f93400f90ef391439a58ba33c
2018-08-31 09:24:52	主演珍妮弗琼斯在黑白片中太美了，那个时代的女明星没有人工雕琢的痕迹，只有自身强大的魅力。	2019-09-06 19:37:11	1455388436	1300319	https://img3.doubanio.com/icon/u175341270-3.jpg	火锅美女	https://www.douban.com/people/175341270/	4108996	4	2019-09-06 19:37:11	0	175341270	709a24b02ae82cc973aa7ac07ab11f28
2016-11-10 07:08:28	情节感觉拍的不连贯。	2019-09-06 19:37:11	1107033409	1300319	https://img3.doubanio.com/icon/u73652725-4.jpg	eunilove	https://www.douban.com/people/73652725/	4108997	3	2019-09-06 19:37:11	0	73652725	573d3a1ddc2c55bce3e2bcfe4a19dd89
2015-08-23 11:05:15	这版超好看哎	2019-09-06 19:37:11	952556890	1300319	https://img3.doubanio.com/icon/u54225548-43.jpg	248 RPA	https://www.douban.com/people/maccoo/	4108998	5	2019-09-06 19:37:11	0	maccoo	f5eb0beb456e9cbce5ef1cfd7d393b8b
2018-08-06 23:33:13	挺严肃的小说，改编的还行	2019-09-06 19:37:11	1428636084	1300319	https://img3.doubanio.com/icon/u148888062-1.jpg	苏打饼干加牛奶	https://www.douban.com/people/148888062/	4108999	4	2019-09-06 19:37:11	0	148888062	aa4a857f23e3c9e5dde881b7b146076f
2017-08-04 06:41:36	7.2	2019-09-06 19:37:11	1224393693	1300319	https://img3.doubanio.com/icon/u1189196-3.jpg	DarkStar	https://www.douban.com/people/AnonymousK/	4109000	3	2019-09-06 19:37:11	0	AnonymousK	a7aeea50e601ab1a54bb56c9a61453e3
2017-04-22 00:53:39	故事十颗星	2019-09-06 19:37:11	1179112433	1300319	https://img1.doubanio.com/icon/u2031030-8.jpg	牛翠花	https://www.douban.com/people/kisslola/	4109001	5	2019-09-06 19:37:11	0	kisslola	8b702e7778ca297c25d6aec1fe8d6a1e
2012-05-06 10:41:37	这一切都是命运的错	2019-09-06 19:37:11	524833619	1300319	https://img1.doubanio.com/icon/u31851976-58.jpg	亚瑟	https://www.douban.com/people/freeqxb/	4109002	5	2019-09-06 19:37:11	0	freeqxb	950b3c439a06dec6f48b9d6bf94a854f
2014-01-15 17:46:30	6.6 IMDb:7.2 hr	2019-09-06 19:37:11	736822785	6833818	https://img3.doubanio.com/icon/u51861190-4.jpg	DJ0357	https://www.douban.com/people/eapac/	4109003		2019-09-06 19:37:11	0	eapac	549d2cb301f61f7c779793beb7f4b3f0
2014-01-26 21:02:37	最近看的西语片儿难得不招我烦的片儿，这种题材还是很容易拍好的！	2019-09-06 19:37:11	770550937	6833818	https://img3.doubanio.com/icon/u38371308-2.jpg	ezail14	https://www.douban.com/people/38371308/	4109004	4	2019-09-06 19:37:11	0	38371308	01263f5a04f97d7fe445c8508318ebf2
2014-03-16 23:28:17	这是一部震撼人心的悲剧~看的我内心很沉重~类似题材的电影看过不少~这一部和那些电影的区别就在于这是一部主要描写女性的电影~想要让精神受洗礼的~就看一看吧！	2019-09-06 19:37:11	786929478	6833818	https://img1.doubanio.com/icon/u35996456-8.jpg	zyjsunnyboy	https://www.douban.com/people/zyjsunnyboy/	4109005	3	2019-09-06 19:37:11	0	zyjsunnyboy	e56108d2aaada1ac88b57e1da9588b05
2014-02-05 22:05:36	同样是高唱红歌，光是这样的电影开头...我天朝永远也拍不出来.....	2019-09-06 19:37:11	773998712	6833818	https://img3.doubanio.com/icon/u1442408-30.jpg	雨露	https://www.douban.com/people/1442408/	4109006	4	2019-09-06 19:37:11	0	1442408	a7becc8b0d6af797c04752adf41ab433
2017-02-13 18:19:26	应该拜读原著	2019-09-06 19:37:11	1151714510	1300319	https://img3.doubanio.com/icon/u148185501-1.jpg	青峰	https://www.douban.com/people/148185501/	4109007	4	2019-09-06 19:37:11	0	148185501	78f5db1114184df73de72f787e3f05e3
2016-12-18 09:48:13	夫人真美～	2019-09-06 19:37:11	1122660849	1300319	https://img1.doubanio.com/icon/u120552410-118.jpg	Dawn	https://www.douban.com/people/xmgz27/	4109008	4	2019-09-06 19:37:11	0	xmgz27	bb39bf2cb0b2112aab97584307726632
2018-08-09 23:01:01	挺好看的	2019-09-06 19:37:11	1431230710	1300319	https://img3.doubanio.com/icon/u178145490-4.jpg	gz4xywm	https://www.douban.com/people/178145490/	4109009	4	2019-09-06 19:37:11	0	178145490	a1192d3dae0ed9636c3b340cc0030818
2018-07-24 18:30:41	电影的情节像是高潮段落的堆砌而省略了过渡和铺垫。心理，甚至情爱描写的不足让包法利夫人形同一具没有灵魂的拜金机器，连其倾倒众生的魅力都显得缺乏因由	2019-09-06 19:37:11	1415858268	1300319	https://img3.doubanio.com/icon/u178168043-1.jpg	某某	https://www.douban.com/people/178168043/	4109010	3	2019-09-06 19:37:11	0	178168043	22ccc44f793bada695231a097927c7af
2016-11-22 21:46:39	女孩子都要借由包法利反思自己。	2019-09-06 19:37:11	1112266558	1300319	https://img1.doubanio.com/icon/u127929505-27.jpg	ViVi	https://www.douban.com/people/127929505/	4109011	5	2019-09-06 19:37:11	0	127929505	53a5d43b0cf40b6e7a22311b526dcce6
2017-05-02 20:27:10	耐人寻味	2019-09-06 19:37:11	1185315548	1300319	https://img1.doubanio.com/icon/u138743297-18.jpg	了	https://www.douban.com/people/138743297/	4109012	5	2019-09-06 19:37:11	0	138743297	be4fde58d01a6b52250d5a20e78eaf1f
2013-12-10 19:22:20	这俩女主角的口音啊。。听完整个人都不好了。但是茵玛的歌声真的很动人	2019-09-06 19:37:11	752754623	6833818	https://img3.doubanio.com/icon/u42861390-25.jpg	百思不得琦姐	https://www.douban.com/people/fionacaiqi/	4109013	4	2019-09-06 19:37:11	1	fionacaiqi	3cf9828c25e46eecebe9e9ad32e0f45e
2014-03-21 02:10:37	星星献给江姐脸蛋身段还有那首歌......可是江姐能不能不要那么江姐.....	2019-09-06 19:37:11	788644811	6833818	https://img3.doubanio.com/icon/u1276090-2.jpg	janis	https://www.douban.com/people/1276090/	4109014	4	2019-09-06 19:37:11	0	1276090	0868fa5f7cf67fb00e102e30d892c78c
2013-09-25 13:21:44	好虐	2019-09-06 19:37:11	729377842	6833818	https://img1.doubanio.com/icon/u3774853-8.jpg	暴暴暴走魚	https://www.douban.com/people/3774853/	4109015	4	2019-09-06 19:37:11	0	3774853	ae03bde45d7640596d3fd0cb25a33aca
2017-01-04 20:44:03	失败者的悲歌	2019-09-06 19:37:11	1132035349	6833818	https://img3.doubanio.com/icon/u66835973-3.jpg	VerdictSandy	https://www.douban.com/people/66835973/	4109016	3	2019-09-06 19:37:11	0	66835973	448c08729efadda95c4841846ec7f3bb
2014-11-23 20:03:11	竟然和《潘神的迷宫》一样令人压抑并震撼	2019-09-06 19:37:11	865582435	6833818	https://img3.doubanio.com/icon/u1482191-6.jpg	龙之影	https://www.douban.com/people/1482191/	4109017	4	2019-09-06 19:37:11	0	1482191	a7e42ab6a6bbfcdde76327b2ce4aebaa
2014-05-04 16:51:49	滿滿的強迫代理人	2019-09-06 19:37:11	803003305	6833818	https://img3.doubanio.com/icon/u2016238-1.jpg	wirx	https://www.douban.com/people/2016238/	4109018		2019-09-06 19:37:11	0	2016238	380eb8fc63d42a623d603e2b9d5c92e3
2009-01-31 21:08:24	珍妮弗琼斯演技一流，戏中她和路易斯乔丹跳舞那段一个镜头下来节奏可真快啊~~	2019-09-06 19:37:11	92348559	1300319	https://img3.doubanio.com/icon/u1074463-104.jpg	大奇特(Grinch)	https://www.douban.com/people/grinch/	4109019	4	2019-09-06 19:37:11	2	grinch	3ab5f1255f264b63fb7f3cafad37f729
2015-11-13 17:38:45	舞会真美。	2019-09-06 19:37:11	976877149	1300319	https://img3.doubanio.com/icon/u56822400-65.jpg	古风	https://www.douban.com/people/love921054/	4109020	3	2019-09-06 19:37:11	0	love921054	378c5caa5d65b706bae4b3659911b0a7
2016-07-03 21:11:51	服装很华丽，第一印象	2019-09-06 19:37:11	1058104207	1300319	https://img3.doubanio.com/icon/u92092819-1.jpg	舜兮如华	https://www.douban.com/people/92092819/	4109021	4	2019-09-06 19:37:11	0	92092819	7d0493e513e2df369641ab165df17f4d
2016-05-22 07:36:39	123	2019-09-06 19:37:11	1044032537	1300319	https://img3.doubanio.com/icon/u146113378-1.jpg	薄荷	https://www.douban.com/people/146113378/	4109022		2019-09-06 19:37:11	0	146113378	f02b33dec9fa21296c298825111ed9c6
2016-04-02 12:52:37	本片曾获第22届学院奖艺术指导（黑白）奖提名及奥斯卡最佳艺术导演提名。	2019-09-06 19:37:11	1027349179	1300319	https://img3.doubanio.com/icon/u66552525-3.jpg	酸奶冰淇淋	https://www.douban.com/people/66552525/	4109023	3	2019-09-06 19:37:11	0	66552525	9b08b182583f7725ec5195b17ce42d53
2014-02-02 19:28:21	女性十分伟大,战争是一把双刃剑,教会一点都不像上帝的使者.人民的内心都向往和平.希望能和平下去.	2019-09-06 19:37:11	772740270	6833818	https://img3.doubanio.com/icon/u81688125-4.jpg	Алёша	https://www.douban.com/people/81688125/	4109024	5	2019-09-06 19:37:11	0	81688125	321e21ff36009ac658a06f87ce66e1d7
2019-04-02 22:34:32	communist真是不容易，在哪儿都被打但还是要坚持自己的信念唱一曲英雄主义的悲歌（够 感觉这题材tc拍得太多了，只是几乎全女性卡司这一点还算得上难得。就是这个妹妹本来也不是革命的好料应被推进去，其他人还都挑在监狱门口碰头，最危险的地方最安全也不是这么用的吧（x 中规中矩上了及格线的片子。	2019-09-06 19:37:11	1738553960	6833818	https://img3.doubanio.com/icon/u1551371-6.jpg	Tomoki.S	https://www.douban.com/people/smyh/	4109025	3	2019-09-06 19:37:11	0	smyh	a194af7a3c96848a2fd9f4c7eef79ab5
2013-09-04 14:36:16	8.5分	2019-09-06 19:37:11	722990504	6833818	https://img3.doubanio.com/icon/u53973152-5.jpg	不枕枕头	https://www.douban.com/people/53973152/	4109026	4	2019-09-06 19:37:11	0	53973152	25befd32e4103f8aac6f8c163ad71660
2017-05-31 14:05:54	宗教可真是高尚，诅咒不信的人都要下地狱，我看比起不信的人，张口就诅咒的人更可能下地狱。如果她抛弃一点理想，做个自私的人，随便撩点水在额头上，谁管是不是狗屁宗教仪式，活着就行。“我觉得共产党可能没有我们这么爱孩子”，狗都清楚没有女人不爱自己的孩子，系统下无意识的杀人狂蠢货可真多。	2019-09-06 19:37:11	1196778985	6833818	https://img1.doubanio.com/icon/u54141112-9.jpg	理绪	https://www.douban.com/people/54141112/	4109027	3	2019-09-06 19:37:11	1	54141112	22fed2354c3134f1f5df45395021e10a
2016-07-12 09:09:24	共产党原来遍布世界啊	2019-09-06 19:37:11	1061121096	6833818	https://img3.doubanio.com/icon/u108693709-1.jpg	harvey少校	https://www.douban.com/people/108693709/	4109028	3	2019-09-06 19:37:11	0	108693709	16efb83da64e58987d911b76bd49a086
2013-08-31 19:04:11	不是电影不好，而是它只拍出了小说的1/10，推荐影片，更推荐小说http://book.douban.com/subject/2364767/ 因为她像片中人物一样是那么地不为人知。	2019-09-06 19:37:11	586259258	6833818	https://img3.doubanio.com/icon/u1727514-1.jpg	jeffi	https://www.douban.com/people/jeffi/	4109029	3	2019-09-06 19:37:11	0	jeffi	6f8855d90b42d7a148117cf697fc75cb
2012-12-31 23:19:09	剧本不好至少找好看的男主吧	2019-09-06 19:37:11	623676853	4133827	https://img1.doubanio.com/icon/u49802887-8.jpg	Heather	https://www.douban.com/people/49802887/	4109030	2	2019-09-06 19:37:11	0	49802887	5cdd9349073a6fc19d78a99b584aeb6a
2015-04-01 17:29:28	挺有意思的，几个朋友之间的友谊蛮不错的额	2019-09-06 19:37:11	908491233	4133827	https://img3.doubanio.com/icon/u56306398-6.jpg	悠游白书君	https://www.douban.com/people/56306398/	4109031	3	2019-09-06 19:37:11	0	56306398	3d83cd91dd9cb0cbb1da807a8fbdd2a7
2013-03-22 10:33:00	重点是喜剧吧	2019-09-06 19:37:11	657379649	4133827	https://img3.doubanio.com/icon/u66973670-3.jpg	BLACKOUT	https://www.douban.com/people/66973670/	4109032	4	2019-09-06 19:37:11	0	66973670	62838a12979d421f69f6d21010f7966a
2014-01-29 23:53:02	¡Viva la República!	2019-09-06 19:37:11	771608295	6833818	https://img1.doubanio.com/icon/u43683594-7.jpg	勋哥	https://www.douban.com/people/43683594/	4109033	5	2019-09-06 19:37:11	0	43683594	7996e5f21329929ad344d44f4f3cf85e
2016-06-26 01:16:12	历史的声音。	2019-09-06 19:37:11	1055430099	6833818	https://img3.doubanio.com/icon/u44425951-14.jpg	没故事的人。	https://www.douban.com/people/desperado91/	4109034	3	2019-09-06 19:37:11	0	desperado91	a30162d79f50ba4f2a7d017c9ea320b3
2014-08-18 11:22:28	所以我总是不知道要站哪一队	2019-09-06 19:37:11	837410879	6833818	https://img3.doubanio.com/icon/u3527707-20.jpg	生活万岁F小二	https://www.douban.com/people/F-Rock/	4109035	3	2019-09-06 19:37:11	0	F-Rock	531ed83bc5c934139cb9621a8f0934db
2014-07-20 01:18:28	西班牙版主旋律影片，国际歌在牢房里响起，女主风彩不输洛佩斯、海耶克	2019-09-06 19:37:11	827382730	6833818	https://img3.doubanio.com/icon/u1118922-1.jpg	yifeng	https://www.douban.com/people/1118922/	4109036	5	2019-09-06 19:37:11	0	1118922	8513d9a3dce486cd09e0471f2c5a6fe6
2018-12-07 09:15:10	原以为女主是花瓶，想不到女主才是这些三流演员里演技最好的了.....影片里这鬼的低语音效做的太渣了点...	2019-09-06 19:37:11	1558364497	27166092	https://img3.doubanio.com/icon/u46510966-13.jpg	专注恐怖片30年	https://www.douban.com/people/46510966/	4109037	2	2019-09-06 19:37:11	0	46510966	5b7314fd20a45975c5936a4276af85f5
2019-08-28 00:08:06	还行吧，有点意识流，配音像是现场录音，杂音大；里面居然有雷吉·李~~	2019-09-06 19:37:11	1928863083	27166092	https://img3.doubanio.com/icon/u83373061-3.jpg	胡椒	https://www.douban.com/people/83373061/	4109038		2019-09-06 19:37:11	0	83373061	59a457e348a79dc63fb550d4ac176e74
2019-08-30 14:24:14	1:26:43	2019-09-06 19:37:11	1932331639	27166092	https://img3.doubanio.com/icon/u195150045-5.jpg	卷绒绒	https://www.douban.com/people/195150045/	4109039	4	2019-09-06 19:37:11	0	195150045	b05ae0036abc8f113d7e491f502a7fa8
2018-03-27 03:02:33	浪费卡司的套路剧本	2019-09-06 19:37:11	1347899276	27613140	https://img3.doubanio.com/icon/u1879552-34.jpg	初犬	https://www.douban.com/people/chuquan/	4109040	2	2019-09-06 19:37:11	1	chuquan	813e857557f8bbe01df07e452efcfd4b
2018-08-09 10:41:52	弱雞相棒香川照之超可愛的，希望他相親成功233	2019-09-06 19:37:11	1430642214	27613140	https://img1.doubanio.com/icon/u28302780-7.jpg	陶者无缰	https://www.douban.com/people/RongFuYiTai6/	4109041	4	2019-09-06 19:37:11	1	RongFuYiTai6	527fa53e3760a2cfda40f55f1423d277
2018-03-25 17:14:25	现在霓虹缺好编剧的结果就是糟蹋我的霓虹两大本命。制作水平映画级别，宽叔的衣品和身材赏心悦目，编剧属于爱看不看反正编到哪到哪的情况，香川桑在陷入浮夸型喜剧配角和歌舞伎后，方法派的细腻演技方式慢慢不见踪影，最后，宽叔你五十代的人了为什么还这么帅萌？	2019-09-06 19:37:11	1347089922	27613140	https://img3.doubanio.com/icon/u67707481-3.jpg	小羽不懂爱	https://www.douban.com/people/67707481/	4109042	3	2019-09-06 19:37:11	3	67707481	fb4a6ea3b7a574cca785a2fbb9019cea
2018-03-26 14:32:44	SP比正片剧情精彩，虽然特异功能不需要推理，但是情感上比较动人。	2019-09-06 19:37:11	1347575333	27613140	https://img1.doubanio.com/icon/u1048787-9.jpg	sweetbear	https://www.douban.com/people/akanetx/	4109043	4	2019-09-06 19:37:11	1	akanetx	f75d4845d555ebb46bf6099b23531da1
2018-03-25 23:08:20	剧本有点敷衍，没什么意思，然后宽叔开车的镜头让我想到鲁邦三世？以及，很希望香川叔尽量别演这种浮夸角色了（包括99.9小律师里也是），浪费演技。	2019-09-06 19:37:11	1347295263	27613140	https://img3.doubanio.com/icon/u2856002-44.jpg	颜落寒	https://www.douban.com/people/yanluohan/	4109044	3	2019-09-06 19:37:11	3	yanluohan	cf324f0c297f8e09243bf35f62845e27
2018-04-19 23:20:35	这剧能有SP也是神奇……	2019-09-06 19:37:11	1360881082	27613140	https://img1.doubanio.com/icon/u1587124-97.jpg	拽拽歪歪&YY	https://www.douban.com/people/pansa/	4109045	3	2019-09-06 19:37:11	1	pansa	7e6c8f7ffdb627e21f7505b3f86dde81
2018-04-30 03:18:22	波牛和雅彦啊	2019-09-06 19:37:11	1366003591	27613140	https://img1.doubanio.com/icon/u2818044-28.jpg	瞳·莲	https://www.douban.com/people/Hitomi.Len/	4109046	3	2019-09-06 19:37:11	0	Hitomi.Len	b3e2e4d57aabf6d0c07e9f9cc6f04b2b
2018-03-26 20:18:38	林宏司！！还是熟悉的味道！色调真美~	2019-09-06 19:37:11	1347717641	27613140	https://img3.doubanio.com/icon/u48666472-4.jpg	karenlin	https://www.douban.com/people/48666472/	4109047	4	2019-09-06 19:37:11	0	48666472	c2d5cf3b2148878e17d29a73efa4a493
2018-11-13 11:06:50	阿部宽和香川照之也挽救不了	2019-09-06 19:37:11	1519071412	27613140	https://img3.doubanio.com/icon/u2326199-21.jpg	七七	https://www.douban.com/people/2326199/	4109048	1	2019-09-06 19:37:11	0	2326199	8980e3344eca53f99e67171c26b76b44
2018-04-11 00:33:32	这四个女性角色，我他妈社保，社保，再社保，波瑠在这里面真的好看	2019-09-06 19:37:11	1356340272	27613140	https://img1.doubanio.com/icon/u49048693-18.jpg	notrealdante	https://www.douban.com/people/49048693/	4109049	3	2019-09-06 19:37:11	0	49048693	4ef9357297b93a8b5cffa64e62e8f99d
2018-04-18 11:44:59	阿部宽嗅着胸口铺满玫瑰花瓣的尸体的时候，我正在吃午饭也没觉得任何不适，都不知道是该说拍得画面不吓人还是说自己口重了	2019-09-06 19:37:11	1360136096	27613140	https://img3.doubanio.com/icon/u150948299-25.jpg	Santorini	https://www.douban.com/people/150948299/	4109050	3	2019-09-06 19:37:11	0	150948299	63c6c276dce6c6be693136ad4c08c7c4
2018-05-03 08:51:03	等待你的第二季	2019-09-06 19:37:11	1367702967	27613140	https://img3.doubanio.com/icon/u3872704-36.jpg	朱偉麒	https://www.douban.com/people/3872704/	4109051	3	2019-09-06 19:37:11	0	3872704	1528ba5e91228339683475ac1ed0439e
2018-08-20 12:07:04	一切为了东奥！希望香川叔能少演点浮夸角色，不过这几年好的日剧剧本也不多啊，唉。	2019-09-06 19:37:11	1443864170	27613140	https://img3.doubanio.com/icon/u60426090-3.jpg	June Witt	https://www.douban.com/people/60426090/	4109052	3	2019-09-06 19:37:11	0	60426090	2f68f51c154f0300d163b40a035adc28
2018-03-26 22:42:59	整个片头特别鲁邦	2019-09-06 19:37:11	1347798343	27613140	https://img1.doubanio.com/icon/u41906104-99.jpg	佛系女性应援中	https://www.douban.com/people/SophieChan/	4109053	3	2019-09-06 19:37:11	0	SophieChan	0b5782967142443e3555f90f4c29c749
2018-04-30 20:12:01	真的就是只能看看人	2019-09-06 19:37:11	1354900452	27613140	https://img3.doubanio.com/icon/u2594170-26.jpg	烨明	https://www.douban.com/people/shinehall/	4109054	3	2019-09-06 19:37:11	1	shinehall	3680ad86db99ae2f2c8d1849cb5e8a3f
2018-08-06 16:04:12	（接受了这个设定之后）案子比多拉马好一点，波瑠那条线是不是说明会有第二季？另，玩弄小向/香川真是有意思啊。	2019-09-06 19:37:11	1428238916	27613140	https://img3.doubanio.com/icon/u1724554-24.jpg	Ricke	https://www.douban.com/people/match_tt/	4109055	4	2019-09-06 19:37:11	0	match_tt	3f32d99f8c5ea27423158b13019dc62a
2018-04-25 10:26:23	剪辑病得不轻	2019-09-06 19:37:11	1363693012	27613140	https://img3.doubanio.com/icon/u2264264-36.jpg	疯狂魔术师┃星学深似海	https://www.douban.com/people/suzanne1005/	4109056	3	2019-09-06 19:37:11	0	suzanne1005	30b3490c8af5874b0b37ca111f3f4df4
2018-05-27 05:27:32	宽叔和香川叔还是很有爱的	2019-09-06 19:37:11	1380028454	27613140	https://img3.doubanio.com/icon/u40515302-2.jpg	Yee	https://www.douban.com/people/40515302/	4109057	3	2019-09-06 19:37:11	0	40515302	4b16ef88d97563d4708eff293244bc6e
2018-03-26 22:10:25	感觉案子比TV版好看？？终于叫香川叔的角色相棒了啊！留下感动的泪水。不过这个又是炭疽又是腐败的——大约还是改编的？插入波瑠为了爬上去还要搞不伦的女警官……是为了方便随时拍第二季嘛？	2019-09-06 19:37:11	1347271126	27613140	https://img3.doubanio.com/icon/u1576420-103.jpg	黑貓十一	https://www.douban.com/people/hijikataT/	4109058	3	2019-09-06 19:37:11	1	hijikataT	11c4c0d7fe3e04c3e73f4521c40f76a2
2018-03-27 15:05:34	【NHK 18春 SP】不如不出，什么玩意儿。	2019-09-06 19:37:11	1341255964	27613140	https://img3.doubanio.com/icon/u26768543-235.jpg	二番煎じ	https://www.douban.com/people/vamos_revenge/	4109059	2	2019-09-06 19:37:11	0	vamos_revenge	31c070908ab99adea9634e0ab73fde7a
2013-10-19 04:12:57	世上年纪最大的公路片主角。。	2019-09-06 19:37:12	736431441	1449711	https://img3.doubanio.com/icon/u1013893-4.jpg	加长凯迪拉克扎蝴蝶结	https://www.douban.com/people/craZyJoJo/	4109060	4	2019-09-06 19:37:12	0	craZyJoJo	9e450b6433be109e2d5e83f78511871f
2012-02-07 14:12:01	做人没有梦想，还不如做植物	2019-09-06 19:37:12	492672665	1449711	https://img3.doubanio.com/icon/u2141249-5.jpg	Sru_Qiu	https://www.douban.com/people/sru/	4109061	5	2019-09-06 19:37:12	0	sru	834b0a6a72c19ccfb752a80ded0fdae9
2011-02-07 17:39:08	GOD OF SPEED FOREVER!	2019-09-06 19:37:12	350601919	1449711	https://img3.doubanio.com/icon/u36017979-13.jpg	Chicology	https://www.douban.com/people/tofuchico/	4109062	5	2019-09-06 19:37:12	0	tofuchico	b34fb42e74e82f7d42b424d7d33f9920
2012-09-09 15:13:07	人生没有梦想，与蔬菜何异	2019-09-06 19:37:12	578362399	1449711	https://img3.doubanio.com/icon/u3057879-13.jpg	白骨蔓草	https://www.douban.com/people/haiyi/	4109063	4	2019-09-06 19:37:12	0	haiyi	3c43bdc2dd795e29632f96a0aeef6d95
2010-02-05 20:44:43	we love moto	2019-09-06 19:37:12	213262092	1449711	https://img3.doubanio.com/icon/u1186579-5.jpg	王晓锋	https://www.douban.com/people/st5yan/	4109064	5	2019-09-06 19:37:12	0	st5yan	a0b5d81c487b8ce1473d8233ea35197e
2012-07-10 19:06:48	hopkins演坏蛋坏的透彻，演这样可爱的老头人见人爱。说的话大多都是至理警句。励志~	2019-09-06 19:37:12	508806660	1449711	https://img3.doubanio.com/icon/u28137894-45.jpg	潔西卡變	https://www.douban.com/people/jessicadeng/	4109065	5	2019-09-06 19:37:12	1	jessicadeng	10b4a768a381651af8a78ebded8d7638
2013-06-04 22:16:18	挺励志的 老年版的《十月天空》巴纳维亚这地方真刷新认识 Hopkins的演技也很好 导演比较弱 剪辑手段也太普通	2019-09-06 19:37:12	688447292	1449711	https://img3.doubanio.com/icon/u3265640-22.jpg	周鱼	https://www.douban.com/people/3265640/	4109066	4	2019-09-06 19:37:12	0	3265640	1adbf9b484591a90a274314b4a600faf
2013-04-25 13:12:18	老爺爺太熱血了	2019-09-06 19:37:12	671705704	1449711	https://img1.doubanio.com/icon/u3092474-8.jpg	人生觀察家	https://www.douban.com/people/3092474/	4109067	5	2019-09-06 19:37:12	0	3092474	288386a173328b4620543f77e80f612a
2010-06-21 21:54:06	虽然有点理解不能，但真的很让人PF	2019-09-06 19:37:12	263131144	1449711	https://img3.doubanio.com/icon/u1310176-2.jpg	阿澄	https://www.douban.com/people/1310176/	4109068	4	2019-09-06 19:37:12	0	1310176	f51562d974baadb391e52441ab90b497
2012-09-13 13:49:41	只要关于自由，关于疯狂的一生，我都喜欢。	2019-09-06 19:37:12	579755439	1449711	https://img3.doubanio.com/icon/u51805573-35.jpg	己注销	https://www.douban.com/people/lali1989/	4109069	5	2019-09-06 19:37:12	7	lali1989	aa46e8fb025715b06fcf164ff00346a9
2010-07-12 16:49:10	人无梦想如同蔬菜	2019-09-06 19:37:12	269923879	1449711	https://img3.doubanio.com/icon/u1380147-1.jpg	大鱼	https://www.douban.com/people/1380147/	4109070	5	2019-09-06 19:37:12	0	1380147	3b27686573fc4de13f389a7161edd9f4
2012-07-20 08:31:56	荣誉不属于评论家的分析，也不属于那些指出强者、实干者的错误的聪明人，荣誉只属于那些有行动的人。	2019-09-06 19:37:12	380788570	1449711	https://img3.doubanio.com/icon/u3588917-31.jpg	静止的流水	https://www.douban.com/people/3588917/	4109071	4	2019-09-06 19:37:12	0	3588917	e5938dd2f9c88790a2006b846b3360e6
2012-07-11 23:02:31	安东尼霍普金斯，神一样的老头！好励志的老头，让哥汗颜。	2019-09-06 19:37:12	555004246	1449711	https://img3.doubanio.com/icon/u50256249-2.jpg	wilco	https://www.douban.com/people/50256249/	4109072	5	2019-09-06 19:37:12	0	50256249	7602114347b2dc6e2c7d740acf45e4e3
2014-05-11 17:54:19	人不能没有梦想，也并不是不在年轻了就不能再追逐梦想，梦想不在乎远近，不在乎岁月长短，只要有信念就可以！	2019-09-06 19:37:12	805654910	1449711	https://img3.doubanio.com/icon/u50472495-1.jpg	小小斌	https://www.douban.com/people/50472495/	4109073	5	2019-09-06 19:37:12	0	50472495	b90f806f845fed6193c4fc76342dccc4
2011-01-22 13:14:06	老家伙，我好爱你。一瞬间超过所有人的感觉比平淡一生要好得多。梦想，冒险	2019-09-06 19:37:12	343533742	1449711	https://img3.doubanio.com/icon/u4165611-4.jpg	麦克阿瑟	https://www.douban.com/people/m37157/	4109074	5	2019-09-06 19:37:12	2	m37157	f283fea0cee9e8851c092e2aa838b675
2011-09-25 00:55:15	4.7	2019-09-06 19:37:12	171281032	1449711	https://img3.doubanio.com/icon/u1475377-4.jpg	fatlipsoul	https://www.douban.com/people/fatlipsoul/	4109075	5	2019-09-06 19:37:12	0	fatlipsoul	e2e976f3940ce4b4ca1508730cbb78b0
2013-05-27 21:48:51	哪怕人生中只有一次超过了所有人 那也比平淡一生有意义	2019-09-06 19:37:12	685612158	1449711	https://img3.doubanio.com/icon/u3457326-12.jpg	燙傷半邊	https://www.douban.com/people/3457326/	4109076	4	2019-09-06 19:37:12	0	3457326	8d8a90dab4b150e13e31b6fec81f1b00
2010-12-26 14:37:56	在生活中，总有一种方式去练习学会不再害怕。	2019-09-06 19:37:12	331595013	1449711	https://img3.doubanio.com/icon/u2432396-22.jpg	李若水	https://www.douban.com/people/LiRuoShui/	4109077	5	2019-09-06 19:37:12	0	LiRuoShui	2c39f475a9e0e6c732e809e96c961825
2010-02-20 09:15:30	艳福不浅。	2019-09-06 19:37:12	219330661	1449711	https://img1.doubanio.com/icon/u1221708-8.jpg	zeaver	https://www.douban.com/people/zeaver/	4109078	4	2019-09-06 19:37:12	0	zeaver	db7f38730b341be565a762c2b2720fde
2011-01-16 19:11:24	5-。各种励志，感动和激动。	2019-09-06 19:37:12	341060861	1449711	https://img3.doubanio.com/icon/u2116066-105.jpg	PASSMEBY	https://www.douban.com/people/PASSMEBY/	4109079	5	2019-09-06 19:37:12	0	PASSMEBY	43d5ecfd5e73c7dee0d3f108f101bdbb
2011-06-18 11:31:42	小學時CCAV1正大劇場看過、只記得片名了	2019-09-06 19:37:12	404418140	3148654	https://img1.doubanio.com/icon/u3436754-29.jpg	tamonmaru	https://www.douban.com/people/YagyuKyuubei/	4109080		2019-09-06 19:37:12	1	YagyuKyuubei	787da7151fe8904bf6cb697fbf9e0c3b
2010-08-21 01:15:09	在CCTV-2的“正大剧场”正大剧场里看的，现在好不容易找到了，但是不是国语的。	2019-09-06 19:37:12	284651976	3148654	https://img3.doubanio.com/icon/u37605327-6.jpg	piscesvip	https://www.douban.com/people/piscesvip/	4109081	5	2019-09-06 19:37:12	1	piscesvip	0798527a7f0e04af877588ebd2426a9c
2013-05-16 14:01:32	打小就喜欢看这种片，难怪现在喜欢看基情片	2019-09-06 19:37:12	680835043	3148654	https://img3.doubanio.com/icon/u64213791-15.jpg	爆米花教主	https://www.douban.com/people/64213791/	4109082	5	2019-09-06 19:37:12	0	64213791	a9b02cd2205fb2ceff6e6e43941c8e98
2017-01-30 22:19:50	童年电视回忆	2019-09-06 19:37:12	1144290298	3148654	https://img3.doubanio.com/icon/u56295486-1.jpg	skip4ever	https://www.douban.com/people/56295486/	4109083	5	2019-09-06 19:37:12	0	56295486	643e63afdb026b549064684927b58ba1
2013-09-05 07:00:48	好像是小学四年级	2019-09-06 19:37:12	723216763	3148654	https://img1.doubanio.com/icon/u34951854-27.jpg	Camille	https://www.douban.com/people/lolitalempick/	4109084	5	2019-09-06 19:37:12	0	lolitalempick	713707ba47cc928e4275f38e8d8f7954
2013-12-12 19:07:48	cctv6	2019-09-06 19:37:12	753331112	3148654	https://img3.doubanio.com/icon/u59154049-15.jpg	英雄書	https://www.douban.com/people/cerqt/	4109085		2019-09-06 19:37:12	0	cerqt	3b143872a50b33efb72cb602f51b498f
2010-09-12 00:27:15	厄，我也表示很激动	2019-09-06 19:37:12	292603100	3148654	https://img3.doubanio.com/icon/u1537310-1.jpg	飞越疯人院	https://www.douban.com/people/yohng/	4109086	4	2019-09-06 19:37:12	0	yohng	d7448066bb56115168f29e8ec0dcf938
2011-02-17 20:57:13	只依稀记得一个人的一只眼被鹰吃后能看到鹰看到的东西， 以及他们在一盏灯坠落后一同死去？	2019-09-06 19:37:12	355306866	3148654	https://img1.doubanio.com/icon/u41203763-79.jpg	0x5f3759df	https://www.douban.com/people/w0x5f3759df/	4109087	4	2019-09-06 19:37:12	1	w0x5f3759df	5b8915f995c3efb66aa9503daacac438
2017-05-18 21:33:52	我是电视儿童啊	2019-09-06 19:37:12	1191781775	3148654	https://img3.doubanio.com/icon/u132096984-5.jpg	lvqing	https://www.douban.com/people/132096984/	4109088	4	2019-09-06 19:37:12	0	132096984	dfe78d1e99a0ebea5764b56ae16aa35d
2011-07-20 21:28:12	鹰的眼睛是这片子给我留下的唯一印象了。看起来很酷的创意。感谢正大剧场	2019-09-06 19:37:12	416241887	3148654	https://img3.doubanio.com/icon/u1799681-2.jpg	寒	https://www.douban.com/people/1799681/	4109089	4	2019-09-06 19:37:12	0	1799681	c92647efbcd5f5db7b6bc0015f1b0956
2017-09-01 15:13:06	豆瓣会关门大吉。他妈的B，看电影搞半天看不到。	2019-09-06 19:37:12	1237439705	3148654	https://img1.doubanio.com/icon/user_normal.jpg	好人	https://www.douban.com/people/166241374/	4109090	3	2019-09-06 19:37:12	1	166241374	f1bbcc8e29638db9ac9a5ccf29b99727
2017-05-24 02:32:11	http://www.ebay.com/itm/RNENS-JE-EYE-OF-THE-EAGLE-Soren-Hyldgaard-CD-OST-DENMARK-1997-/222442207273?hash=item33ca96b829:g:2HcAAOSwTM5YyxtD。在ebay上找到的版本，应该是外语，如果有正大剧场翻译版本就好了。	2019-09-06 19:37:12	1193879548	3148654	https://img1.doubanio.com/icon/user_normal.jpg	蛛丝马迹hk	https://www.douban.com/people/122644999/	4109091	5	2019-09-06 19:37:12	0	122644999	e4af3ed33514f8fd7c095e95a35bfa99
2016-12-29 10:09:41	美好的童年回忆，就记着两小孩被坏人追杀，最后邪不胜正的故事。哈哈哈～童年呀，当时觉得真的很好看。	2019-09-06 19:37:12	1127950354	3148654	https://img3.doubanio.com/icon/u155563552-4.jpg	薄荷	https://www.douban.com/people/155563552/	4109092	5	2019-09-06 19:37:12	0	155563552	0e1b40498c5b2e301729ad9f768be80b
2008-03-16 22:08:59	剧情很有意思，动画和演员的表演配合得不错~	2019-09-06 19:37:12	34068673	1308835	https://img3.doubanio.com/icon/u2209901-30.jpg	寻找SNOOPY	https://www.douban.com/people/piglet-z/	4109093	4	2019-09-06 19:37:12	0	piglet-z	553f5c4c3f9d12008f22a9e481e6040b
2016-02-06 23:18:05	五毛特效，真人与动画结合，画面让人想起押井守的阿瓦隆。不过，果然是作者本人执导，完美还原原作气氛，而且叙事上也串了起来比漫画易懂。最关键的，男女主颜值逆天，特别是男主发挥德国人的种族优势，声音低沉磁性，全程花痴，加一分。	2019-09-06 19:37:12	1008271617	1308835	https://img3.doubanio.com/icon/u59334722-4.jpg	一根曲木	https://www.douban.com/people/59334722/	4109094	4	2019-09-06 19:37:12	0	59334722	66be076b83dd479061efdf0f7777bfdd
2010-08-11 15:26:38	前几年看的，很无聊的片子	2019-09-06 19:37:12	281053454	1308835	https://img3.doubanio.com/icon/u2220015-22.jpg	轩煜	https://www.douban.com/people/xuanyushuo/	4109095	2	2019-09-06 19:37:12	0	xuanyushuo	bbb84ab6a5bae344884176f2e22c68b8
2013-02-05 13:29:20	正大剧场	2019-09-06 19:37:12	639482325	3148654	https://img3.doubanio.com/icon/u53575592-16.jpg	知晓	https://www.douban.com/people/53575592/	4109096	4	2019-09-06 19:37:12	0	53575592	b93ce774eeb9c48fc1aec3da4d2464cd
2009-10-22 00:50:00	我9岁的时候再正大剧场看的电影。这样经典的片，只是当时还不知道是丹麦出的哦。当时很喜欢很喜欢它。现在都记得。	2019-09-06 19:37:12	170318819	3148654	https://img3.doubanio.com/icon/u2619244-3.jpg	opal	https://www.douban.com/people/2619244/	4109097	4	2019-09-06 19:37:12	0	2619244	c7efa212016f4a33597581f89dde8488
2016-08-28 00:07:01	很多年前看过，依稀记得名字，回顾一下	2019-09-06 19:37:12	1078382053	3148654	https://img3.doubanio.com/icon/u150393158-1.jpg	viki_小雏菊	https://www.douban.com/people/150393158/	4109098		2019-09-06 19:37:12	0	150393158	e98e51aa6e50829dea4cba7f32ae23b5
2012-06-04 21:09:36	365夜故事里出现的，台湾配音奶油话很重，四个兄弟一个萝莉，不知道记没记错	2019-09-06 19:37:12	540335406	3110662	https://img3.doubanio.com/icon/u4013579-6.jpg	猫咪心情	https://www.douban.com/people/xuanyuan0524/	4109099	5	2019-09-06 19:37:12	0	xuanyuan0524	a512709cf092e09fac85bbf452e875a7
2010-02-07 18:11:29	365夜里看的，无尽的怀恋，我们现实的生活越来越像童年动画片中日本人的生活。	2019-09-06 19:37:12	214144828	3110662	https://img1.doubanio.com/icon/u1001280-18.jpg	清教徒苍榕	https://www.douban.com/people/cangrong/	4109100	5	2019-09-06 19:37:12	0	cangrong	f7eca11f6aa9423595d5b0e72d9e9428
2019-08-17 21:57:21	就因为小时候看了这部动画，我对西方龙特别有好感。没想到这影片的原版声优阵容如此强大，当年看的国语版配音一般。	2019-09-06 19:37:12	1913187014	3110662	https://img1.doubanio.com/icon/u138804068-9.jpg	吃货乌贼娘	https://www.douban.com/people/138804068/	4109101	5	2019-09-06 19:37:12	0	138804068	cc7d8b6e2cf020ee247f499916b63c8d
2012-04-19 22:49:53	刚才和人聊到这片儿来着！！小时候三年级瞎租碟看的，啥也没看懂，就觉得巨黄。。。	2019-09-06 19:37:12	522272447	1308835	https://img1.doubanio.com/icon/user_normal.jpg	[已注销]	https://www.douban.com/people/7880093/	4109102	3	2019-09-06 19:37:12	0	7880093	08bc816c20b0358526b6aeb62f78d150
2009-10-05 21:55:03	很多人不喜欢的电影 也有很多人喜欢 很酷 很精神的电影.....	2019-09-06 19:37:12	165141589	1308835	https://img3.doubanio.com/icon/u14834451-6.jpg	萌	https://www.douban.com/people/14834451/	4109103	5	2019-09-06 19:37:12	3	14834451	4d9e97448511863df45bef578205d3de
2009-06-08 22:52:55	动画片+真人。《银翼杀手》的背景，《第五元素》的格调。	2019-09-06 19:37:12	128530685	1308835	https://img1.doubanio.com/icon/u1094486-29.jpg	imorange橙伯	https://www.douban.com/people/imorange/	4109104	3	2019-09-06 19:37:12	3	imorange	349330b7d10aaa0a4725d6119e836b38
2014-01-22 22:58:48	故弄玄虚的生殖崇拜	2019-09-06 19:37:12	769336324	1308835	https://img1.doubanio.com/icon/u1867263-27.jpg	司空羽	https://www.douban.com/people/sikongyu/	4109105	2	2019-09-06 19:37:12	0	sikongyu	182694ea6b7041977f878134a8b81017
2007-12-31 04:19:31	唯美压抑的画面，极端形而上学的情节，就像我的白日梦	2019-09-06 19:37:12	27573359	1308835	https://img3.doubanio.com/icon/u1857664-2.jpg	小晖斯基	https://www.douban.com/people/1857664/	4109106	5	2019-09-06 19:37:12	0	1857664	cb857b30b5ea4ecb78d8d0c3c653e81e
2011-10-25 21:56:16	裸看。音乐加分。宅女携基友团穿越至亚瑟王时代大战蝙蝠怪拔得石中剑……	2019-09-06 19:37:12	243944939	3110662	https://img3.doubanio.com/icon/u1043499-85.jpg	恶魔的步调	https://www.douban.com/people/Len./	4109107	4	2019-09-06 19:37:12	0	Len.	bbc262693b37d851893c77ae87067959
2011-10-26 00:42:09	现在看来...亚瑟王怎么可能是男的这不科学!! 小时觉得是帅哥的现在看来一张脸都好怪 我还一直以为女主是阿拉蕾	2019-09-06 19:37:12	450280435	3110662	https://img3.doubanio.com/icon/u45800980-40.jpg	[已注销]	https://www.douban.com/people/fuyuwinter/	4109108	5	2019-09-06 19:37:12	0	fuyuwinter	f5e628f5ee431a23c4c964657147f2da
2015-10-11 12:30:40	重看了一遍，儿时回忆。但这动画真是太幼稚了，完全就是小表砸的YY产物啊，话说人设（男性）的画风挺像池野恋的。	2019-09-06 19:37:12	966904311	3110662	https://img3.doubanio.com/icon/u3405846-3.jpg	beborn	https://www.douban.com/people/xiaodiutan/	4109109	2	2019-09-06 19:37:12	0	xiaodiutan	6ef6ce618d66d0ee93af4e34b1103534
2010-12-25 21:40:23	跪求有字幕版。这个可是国内日系动画片的一切起源啊！！！！	2019-09-06 19:37:12	331306897	3110662	https://img3.doubanio.com/icon/u2615257-104.jpg	NK_Pun	https://www.douban.com/people/nikobaby/	4109110	5	2019-09-06 19:37:12	1	nikobaby	d74ed23ffb5f591be57cbd75fab99771
2010-07-31 12:58:38	365夜作品中的一个，可爱的少女漫画类型	2019-09-06 19:37:12	276921004	3110662	https://img1.doubanio.com/icon/u43927829-39.jpg	不加糖	https://www.douban.com/people/43927829/	4109111	5	2019-09-06 19:37:12	0	43927829	7aa7179ac3bc5b7e10821d9655a988e9
2008-07-13 22:21:38	典型的空心菜型	2019-09-06 19:37:12	48964049	1308835	https://img3.doubanio.com/icon/u2223033-51.jpg	猫炮	https://www.douban.com/people/franticman/	4109112	2	2019-09-06 19:37:12	0	franticman	7761c8c4c3e5e84648b7a664b3e1454d
2012-04-29 13:28:19	开车那段非常帅	2019-09-06 19:37:12	525838239	1308835	https://img3.doubanio.com/icon/u2892317-282.jpg	马克兔温	https://www.douban.com/people/marjorie.shi/	4109113	3	2019-09-06 19:37:12	0	marjorie.shi	c9aa34c11363d1a831cefb63db601634
2012-05-20 10:16:54	不朽的尝试，差劲的结果	2019-09-06 19:37:12	534056077	1308835	https://img3.doubanio.com/icon/u2167128-20.jpg	Hedge News	https://www.douban.com/people/maguojin/	4109114	3	2019-09-06 19:37:12	0	maguojin	ad4be9e2d8d7e96709100b4f7cb2d757
2011-10-04 02:55:52	这是一部现在看来都非常棒的科幻片，但是这种形式注定不会受到大部分人的欢迎，有点偏核向，剧情说实在的是有点无聊，不过经典的科幻也就是这种形式了，本来想打四星的，算是向作者致敬吧，话说，04年的CG没这么糟吧，最终幻想不是在这之前做过了嘛	2019-09-06 19:37:12	442560661	1308835	https://img3.doubanio.com/icon/u2091361-6.jpg	accil	https://www.douban.com/people/2091361/	4109115	5	2019-09-06 19:37:12	0	2091361	32941705f4af99c86b70a98ffee4030c
2009-08-25 09:57:33	感覺邪恶。故事裏的人和事物看起來總是髒兮兮的，令人很難忍受。看到一半，實在看不下去。	2019-09-06 19:37:12	152587448	1308835	https://img3.doubanio.com/icon/u1198262-2.jpg	安隱	https://www.douban.com/people/wuwuming/	4109116	1	2019-09-06 19:37:12	0	wuwuming	d3755717fca1f10ca7ea89a3c585924b
2010-11-20 15:30:03	好多帅哥	2019-09-06 19:37:12	317255173	3110662	https://img1.doubanio.com/icon/user_normal.jpg	雅妮	https://www.douban.com/people/46922199/	4109117	5	2019-09-06 19:37:12	0	46922199	c1cdb7e576dc99c37d94686cf61f3d15
2008-10-09 19:14:51	第一次知道是这种声优构成，囧rz到死……	2019-09-06 19:37:12	64339346	3110662	https://img3.doubanio.com/icon/u1118570-143.jpg	danver	https://www.douban.com/people/Kusanagimotoko/	4109118	3	2019-09-06 19:37:12	0	Kusanagimotoko	3f887944d89a8ddeeb7226efe2b64bbd
2011-12-06 11:29:02	人设绝对是那时候的美型标准	2019-09-06 19:37:12	465976198	3110662	https://img3.doubanio.com/icon/u2919529-242.jpg	药十六||匪鉴	https://www.douban.com/people/kaoru1224/	4109119		2019-09-06 19:37:12	1	kaoru1224	0d4f512555ea7bd5a961bbd8d90a7b13
2010-04-30 01:17:04	古老的一托n怀念啊	2019-09-06 19:37:12	245882614	3110662	https://img1.doubanio.com/icon/u1972978-38.jpg	hydeme	https://www.douban.com/people/hydeme/	4109120	3	2019-09-06 19:37:12	0	hydeme	66cf36ae1efc3024d1492c945c4479d4
2012-02-15 20:46:42	啊啦，青葱岁月啊，当时还在看小白角，灌篮高手，等等等等。那时候还在上学，呜呜呜呜，青春啊。。。	2019-09-06 19:37:12	496262828	3110662	https://img3.doubanio.com/icon/u1126838-61.jpg	傅临春	https://www.douban.com/people/alidafly/	4109121	4	2019-09-06 19:37:12	0	alidafly	cbd61cdcf7466d16c386fcdb78c0aaa1
2012-05-24 18:18:32	没太看懂，但这种奇怪的调调我还蛮喜欢。	2019-09-06 19:37:12	535814400	1308835	https://img3.doubanio.com/icon/u45300768-35.jpg	幼鹿	https://www.douban.com/people/45300768/	4109122	3	2019-09-06 19:37:12	0	45300768	8a5b92fee88b9eaea6026e45846f1685
2010-06-08 23:01:12	我就是喜欢这种风格的电影 管他别人怎么说	2019-09-06 19:37:12	259036993	1308835	https://img3.doubanio.com/icon/u30034957-360.jpg	鶯谷猟	https://www.douban.com/people/karahi/	4109123	5	2019-09-06 19:37:12	0	karahi	f2caf77c4551fb883c5a530d156921c3
2010-07-14 16:28:40	犹豫着给它四星还是五星，跑来一看这里的平均分是三星一刚……女主角是我见到的最酷的，漫画家自己导演出来的感觉就是原汁原味，场景满分，人物还原满分，雷点是突然冒出来的三维人物，感觉片子一下退回2星……难道是钱不够了……还是真人出演外加化妆比三维出效果得多。	2019-09-06 19:37:12	270647869	1308835	https://img3.doubanio.com/icon/u27271570-2.jpg	Roronoa	https://www.douban.com/people/doubanscheisse/	4109124	5	2019-09-06 19:37:12	0	doubanscheisse	99727c284ee00461ef2b1953cd032ff2
2008-09-13 09:37:12	不好这么玩哲学	2019-09-06 19:37:12	59276986	1308835	https://img3.doubanio.com/icon/u1240451-6.jpg	阿朴	https://www.douban.com/people/apu/	4109125	3	2019-09-06 19:37:12	0	apu	e7103e572bb1bb1af91c745fa9f519db
2011-03-21 16:00:52	不知道用语言怎么形容，也许是在学校看，影响了质量。。但是具体故事情节我不是很喜欢。。。不过鸟人的暴力占有欲。。。嘿嘿藕喜欢xxoo。。。。。。。。很黄很暴力	2019-09-06 19:37:12	368410798	1308835	https://img1.doubanio.com/icon/u47571614-9.jpg	baby_casey	https://www.douban.com/people/baby_casey/	4109126	2	2019-09-06 19:37:12	0	baby_casey	833b132fc729fe39bb2d7ca713ea64dc
2011-03-22 01:00:40	mess。一颗星是给好听的片尾曲	2019-09-06 19:37:12	368629880	1308835	https://img3.doubanio.com/icon/u46812105-5.jpg	卡卡卡	https://www.douban.com/people/46812105/	4109127	1	2019-09-06 19:37:12	0	46812105	b6908bca0cab77ec2ffb896f05fed9d6
2011-11-26 16:21:59	小学的时候，某天放学突然看到的动画，我还记得里面的小恐龙，大爱	2019-09-06 19:37:12	462126964	3110662	https://img3.doubanio.com/icon/u40135990-13.jpg	Rejuvenate	https://www.douban.com/people/formyownworld2/	4109128		2019-09-06 19:37:12	0	formyownworld2	285c7d1d0d133e5741fdb7c9e1e53c36
2008-10-19 00:03:12	还是小学的时候看的呢，那时就感觉动画幻想的魅力啊，后来一直没看到过，在找也找不到，非常想再看一次呢	2019-09-06 19:37:12	66424210	3110662	https://img3.doubanio.com/icon/u3082516-1.jpg	fiore	https://www.douban.com/people/3082516/	4109129	5	2019-09-06 19:37:12	0	3082516	96d6e3d0abc4a4004a46581252ccbffd
2016-01-20 19:27:15	这部是我最早看的乙女向逆后宫动画。当年365个夜嘉士利卡通世界（类似小神龙俱乐部）中的一部动画。	2019-09-06 19:37:12	1002144776	3110662	https://img3.doubanio.com/icon/u59843303-3.jpg	10011	https://www.douban.com/people/59843303/	4109130	5	2019-09-06 19:37:12	0	59843303	0bc9d44a95fd906f5153e0a13f0c08ea
2011-06-14 11:20:42	圣剑的伴侣，喜欢这个设定，很好看的动画片	2019-09-06 19:37:12	402938706	3110662	https://img3.doubanio.com/icon/u46225296-2.jpg	herb	https://www.douban.com/people/46225296/	4109131	5	2019-09-06 19:37:12	0	46225296	062f66d7b09d8e29632ae20ddd9d5c41
2008-01-15 09:12:22	太前卫了。	2019-09-06 19:37:12	28825711	1308835	https://img3.doubanio.com/icon/u2169088-1.jpg	胖得飞不动	https://www.douban.com/people/2169088/	4109132	3	2019-09-06 19:37:12	0	2169088	e5b1873605de996577d1b8b582a7dbfb
2014-01-05 21:47:06	小姐，你的熊掉了	2019-09-06 19:37:12	763488791	4824996	https://img3.doubanio.com/icon/u1232432-213.jpg	JUNWK1334	https://www.douban.com/people/junwk/	4109133	5	2019-09-06 19:37:12	0	junwk	552301202f8f23d0150ec917473ceb46
2011-04-03 14:53:22	師傅大人果然一直強悍著...以及師傅也有少女時	2019-09-06 19:37:12	373579265	4824996	https://img3.doubanio.com/icon/u4211027-25.jpg	熄焰	https://www.douban.com/people/4211027/	4109134	3	2019-09-06 19:37:12	0	4211027	04d2f34dd388da6117a152a1f7ac33bf
2014-09-12 23:07:06	哈哈，笑死我了！	2019-09-06 19:37:12	845245719	4824996	https://img3.doubanio.com/icon/u45382903-40.jpg	竹飞羽	https://www.douban.com/people/yangqiyualice/	4109135	5	2019-09-06 19:37:12	0	yangqiyualice	ddc7094c28378306a87e1fdb06514421
2012-01-05 12:20:29	太萌了！！！！！！！！最后还有爱德和阿尔哈哈哈哈哈哈哈哈！！！！	2019-09-06 19:37:12	478268765	4824996	https://img1.doubanio.com/icon/u43712172-47.jpg	机敏的桃	https://www.douban.com/people/splendid_suns/	4109136	5	2019-09-06 19:37:12	0	splendid_suns	5e167147ed3927801d5fcbece88af158
2010-05-08 11:45:39	比本篇更强大哈哈我笑抽了.	2019-09-06 19:37:12	248594049	4824996	https://img3.doubanio.com/icon/u1705475-382.jpg	dearbaobab	https://www.douban.com/people/tiyou/	4109137	5	2019-09-06 19:37:12	0	tiyou	cc89db5bf77df2cb32ddd14f10a38a16
2012-08-23 20:36:41	这样吐槽师傅合适么...哈哈哈哈	2019-09-06 19:37:13	571869511	4824996	https://img3.doubanio.com/icon/u38201922-12.jpg	DoDoo	https://www.douban.com/people/dodoo7/	4109138	5	2019-09-06 19:37:13	0	dodoo7	dbaf7300c54ccf72349bd404a7d14699
2011-07-30 20:13:10	小姐，你的熊掉了	2019-09-06 19:37:13	419936212	4824996	https://img3.doubanio.com/icon/u43730157-40.jpg	血手人屠酱	https://www.douban.com/people/kairyu/	4109139	5	2019-09-06 19:37:13	0	kairyu	e5378d8b87526b15cda7b5102a0d1a70
2012-02-26 20:30:14	小姐，你的熊掉了！	2019-09-06 19:37:13	501059477	4824996	https://img3.doubanio.com/icon/u1113431-5.jpg	明明	https://www.douban.com/people/1113431/	4109140	5	2019-09-06 19:37:13	0	1113431	511670d2e84569fca371323a2b6ae9a4
2016-08-11 02:31:02	老电影风格的op好评！	2019-09-06 19:37:13	1072189292	4824996	https://img3.doubanio.com/icon/u2050057-13.jpg	豆瓣逗你妹	https://www.douban.com/people/oiegg/	4109141	4	2019-09-06 19:37:13	0	oiegg	187be186240cc76dbf9326d3a80be03b
2010-05-17 14:21:34	小姐，你的熊掉了。小姐，你的熊掉了。小姐，你的熊掉了。小姐，你的熊掉了。小姐，你的熊掉了。小姐，你的熊掉了。小姐，你的熊掉了。小姐，你的熊掉了。小姐，你的熊掉了。小姐，你的熊掉了。小姐，你的熊掉了。小姐，你的熊掉了。小姐，你的熊掉了。小姐，你的熊掉了。小姐，你的熊掉了。	2019-09-06 19:37:13	251737925	4824996	https://img3.doubanio.com/icon/u1846848-33.jpg	RO.XX	https://www.douban.com/people/flyrodney/	4109142	5	2019-09-06 19:37:13	0	flyrodney	7a6b3d3b18eb49a158a19d4b64252ca2
2017-07-19 16:41:29	路过的家庭主妇战斗值爆表。	2019-09-06 19:37:13	1217360295	4824996	https://img3.doubanio.com/icon/u42416487-4.jpg	Hina	https://www.douban.com/people/42416487/	4109143	5	2019-09-06 19:37:13	0	42416487	829f4f388a6cc2ad46ad6e49569de3ab
2016-11-02 12:51:37	小姐，你的熊掉了hhhh	2019-09-06 19:37:13	1104668237	4824996	https://img3.doubanio.com/icon/u57952166-11.jpg	改个名字	https://www.douban.com/people/velvet1521/	4109144	4	2019-09-06 19:37:13	0	velvet1521	c40cf968514d7448175607e985a746b0
2012-06-22 11:30:14	师傅是萌，不愧是我喜欢的大姐头	2019-09-06 19:37:13	328428919	4824996	https://img3.doubanio.com/icon/u1953325-34.jpg	naomi	https://www.douban.com/people/yunaomi/	4109145	5	2019-09-06 19:37:13	0	yunaomi	7b6ec2f41f2ceaa5868d4a60bee6e170
2010-07-31 00:35:33	哈哈哈哈哈哈哈哈哈哈哈哈哈哈~~~~	2019-09-06 19:37:13	276806617	4824996	https://img3.doubanio.com/icon/u4090120-46.jpg	格兰德帕	https://www.douban.com/people/fnix/	4109146	5	2019-09-06 19:37:13	0	fnix	bb8af1097e4946ee2d7d6742662f834a
2011-06-07 16:12:00	哈哈~~小姐，你的熊掉了~~笑死我了~~	2019-09-06 19:37:13	400217743	4824996	https://img3.doubanio.com/icon/u47446523-2.jpg	樂可可	https://www.douban.com/people/47446523/	4109147	5	2019-09-06 19:37:13	0	47446523	f5c27fffd1da3fe7b2e3111696de5540
2018-11-10 15:44:49	师傅你的熊不要了么？！	2019-09-06 19:37:13	1516369697	4824996	https://img1.doubanio.com/icon/u50451221-128.jpg	安德	https://www.douban.com/people/hengacheung/	4109148	4	2019-09-06 19:37:13	0	hengacheung	94ecd47361a4c2c96db1582fc1def96a
2010-09-26 19:18:15	搞笑的么...	2019-09-06 19:37:13	297685178	4824996	https://img3.doubanio.com/icon/u2594557-20.jpg	Fei	https://www.douban.com/people/fuyouforest/	4109149	4	2019-09-06 19:37:13	0	fuyouforest	bd54a80c91a3e99043aba64a9bb06d12
2012-04-22 10:54:31	師奶是個牛人啊 一直都是	2019-09-06 19:37:13	523212980	4824996	https://img1.doubanio.com/icon/u4089761-18.jpg	黄上皇	https://www.douban.com/people/4089761/	4109150	4	2019-09-06 19:37:13	0	4089761	67c623cd8e2e16ab7eab78a56bda6115
2014-01-13 18:27:49	小姐，你的熊掉了~~~噗	2019-09-06 19:37:13	766060662	4824996	https://img1.doubanio.com/icon/u4389436-39.jpg	呼噜咕噜哇	https://www.douban.com/people/4389436/	4109151	5	2019-09-06 19:37:13	0	4389436	6b878e9c1918640c392210f711923e63
2010-08-12 19:32:21	主妇的十八岁	2019-09-06 19:37:13	281495006	4824996	https://img3.doubanio.com/icon/user_normal_f.jpg	[已注销]	https://www.douban.com/people/rakuL/	4109152	5	2019-09-06 19:37:13	1	rakuL	4103f92ac8ab9b35dc8b890777e00b3b
2012-03-02 22:04:51	虽然有法国类型片的元素，但是却算不上是一部耐看的片子~	2019-09-06 19:37:13	503136310	2368439	https://img3.doubanio.com/icon/u2184470-10.jpg	catalan	https://www.douban.com/people/2184470/	4109153	2	2019-09-06 19:37:13	0	2184470	3e93ec48c5bca8fe7978fea962285995
2008-01-06 21:13:21	不错的故事题材，拍的稍微有点拖沓有点闷	2019-09-06 19:37:13	28134142	2368439	https://img3.doubanio.com/icon/u1311081-1.jpg	大响马	https://www.douban.com/people/niuma/	4109154	2	2019-09-06 19:37:13	0	niuma	e7670be7b161d660b8cf12368bb65527
2011-07-28 10:10:04	挺没劲的	2019-09-06 19:37:13	418976230	2368439	https://img3.doubanio.com/icon/u22178811-5.jpg	牛子✿妞儿	https://www.douban.com/people/22178811/	4109155	2	2019-09-06 19:37:13	0	22178811	4097d9dd84e0fe203ced200a356f1111
2011-09-21 00:33:52	以为是绝地战警那样的，结果又遇到烂片了...	2019-09-06 19:37:13	438212989	2368439	https://img3.doubanio.com/icon/u45484363-2.jpg	荼笑	https://www.douban.com/people/coldcall/	4109156	1	2019-09-06 19:37:13	0	coldcall	591b482c7315b23526093404bc6263ca
2008-06-12 23:39:54	导演妄想用文艺片拍商业故事，这是个很愚蠢的想法。中国餐厅离的中文对话很好笑。	2019-09-06 19:37:13	44670984	2368439	https://img3.doubanio.com/icon/u1717474-61.jpg	秋刀少年	https://www.douban.com/people/yenyo/	4109157	2	2019-09-06 19:37:13	0	yenyo	8e58c43e37b67ec94644c4beafd99e8d
2015-12-04 13:18:27	这个片子政治严重不正确呀。。。不过透露了一个信息，那就是：法国真的没有种族意识！原来黑人也可以是绝世大帅比，开眼了。小妞们真正呀！严格意义上的那种，不是仁者见仁的那种。	2019-09-06 19:37:13	983851690	2368439	https://img3.doubanio.com/icon/u36426631-13.jpg	东都小肥狼	https://www.douban.com/people/mmissfreak/	4109158	2	2019-09-06 19:37:13	0	mmissfreak	88cf296693d186c1684b7f9a4d39c01b
2017-11-18 00:13:08	宁愿把《绝地战警》看十遍，也不愿再看一遍《绝配战警》，这片看了不止绝望，都快绝后了。	2019-09-06 19:37:13	1272687195	2368439	https://img1.doubanio.com/icon/u82560526-7.jpg	溺死的渔王	https://www.douban.com/people/82560526/	4109159	1	2019-09-06 19:37:13	0	82560526	8eedd8be6187629b846b6d129ee655a0
2008-02-23 16:49:08	法国的搞笑片	2019-09-06 19:37:13	32148566	2368439	https://img3.doubanio.com/icon/u1617243-1.jpg	vincent	https://www.douban.com/people/1617243/	4109160		2019-09-06 19:37:13	0	1617243	d98f4511051d8e69bfece6f90f27432f
2013-12-28 17:20:42	这真的是轰天炮？？	2019-09-06 19:37:13	758516735	2368439	https://img3.doubanio.com/icon/u52845063-4.jpg	桦树的世界	https://www.douban.com/people/52845063/	4109161	5	2019-09-06 19:37:13	0	52845063	a132bee753bbf9388a4db27b8033b66a
2011-05-07 08:36:08	为毛法国搞笑片都跟条子有关？	2019-09-06 19:37:13	387232908	2368439	https://img3.doubanio.com/icon/u2532393-10.jpg	史茉茉	https://www.douban.com/people/moxiaotu/	4109162		2019-09-06 19:37:13	1	moxiaotu	ee82e82d674b5a535379522c8ff11d77
2015-12-03 23:51:37	非常感激	2019-09-06 19:37:13	983738889	2368439	https://img1.doubanio.com/icon/user_normal.jpg	明 明 就	https://www.douban.com/people/138539311/	4109163		2019-09-06 19:37:13	0	138539311	6b16dcec60dccf3ff59195264cd74de2
2012-12-29 20:17:24	和第一部一样也太一般了	2019-09-06 19:37:13	622618070	2368439	https://img1.doubanio.com/icon/u54416551-8.jpg	一汪浪漫	https://www.douban.com/people/dianyingzhizui/	4109164	3	2019-09-06 19:37:13	0	dianyingzhizui	599fd61adce991842b49fdd13856d552
2009-02-13 00:37:49	如果我十年前能看到这部电影该多好，那样，我会更懂得珍惜，更懂得青春的美好吧。 记忆深刻的台词：我叫张世豪,天蝎座,O型,游泳队,吉他社，我很不错哦。	2019-09-06 19:37:13	25038299	1308575	https://img3.doubanio.com/icon/u1853967-30.jpg	某小某	https://www.douban.com/people/1853967/	4109165	5	2019-09-06 19:37:13	0	1853967	cf83755a06caf7828c737092dc8baac4
2008-02-12 00:14:49	一年后 三年后 五年后 甚至是更久更久以后 我们会变成怎样的大人 虽然我闭着眼睛也看不见自己 但是 我却可以看见你	2019-09-06 19:37:13	31138945	1308575	https://img3.doubanio.com/icon/u1759031-1.jpg	laneddy	https://www.douban.com/people/laneddy/	4109166	5	2019-09-06 19:37:13	0	laneddy	a8f49989cc9ad46e15dd0835b4693a99
2011-04-06 16:46:17	就是追你啊”，“如果有天你喜欢男生，第一个告诉我”，“虽然我闭着眼睛，也看不见自己，但是我却可以看到你”，有没有让你想起谁。遥望我们的蓝色大门，就连青春里的那些并不快乐的困惑，执着，隐忍，那些十七岁时都会有的心情，都已显得那么美好。	2019-09-06 19:37:13	375010512	1308575	https://img1.doubanio.com/icon/u47550313-18.jpg	_伊娃小姐___	https://www.douban.com/people/loveva324/	4109167	4	2019-09-06 19:37:13	0	loveva324	7732f347d8617f20dabd34079cb22d7e
2018-03-26 20:32:45	【6.5】人性光辉不灭 反抗精神不绝 听上去像贵国主旋律电视剧 仔细一想 真的像 尽管角度对准了女性 但仍旧落俗大多历史片的中规中矩	2019-09-06 19:37:13	1347724015	6833818	https://img3.doubanio.com/icon/u87734215-11.jpg	2cwIthOUt.myIs	https://www.douban.com/people/87734215/	4109168	3	2019-09-06 19:37:13	0	87734215	64db04de0c9b6b94348b3081d741b459
2015-12-04 10:50:53	很多国家都有这种历史呀。看来不是以国界区分，而是按统治阶级和被统治阶级来划分的	2019-09-06 19:37:13	983813922	6833818	https://img3.doubanio.com/icon/u17906829-2.jpg	婧嫣	https://www.douban.com/people/17906829/	4109169	3	2019-09-06 19:37:13	0	17906829	fcadf257dfa57415d07db52bd5eebccf
2013-08-31 00:44:06	西班牙红军革命烈士托孤的故事……	2019-09-06 19:37:13	721468087	6833818	https://img1.doubanio.com/icon/u1429423-8.jpg	佩奇戴	https://www.douban.com/people/peggydai/	4109170		2019-09-06 19:37:13	0	peggydai	9ecc92cbe4e5d350ba0175e699659ede
2010-05-16 20:52:53	喜欢这样的节奏，朦朦胧胧，若有若无。初恋的怀疑，好像离我越来越远，站在青春的尾巴上，看着自己的花季逝去，我惋惜自己的17岁，没有经历这样唯美的夏天。我即将毕业，最后一个属于青春的夏天，我也许应该站在蓝色大门前，对着迎面走来的女生说，我过的很好……	2019-09-06 19:37:13	251483698	1308575	https://img3.doubanio.com/icon/u32598572-14.jpg	肚腩小胖	https://www.douban.com/people/32598572/	4109171	5	2019-09-06 19:37:13	0	32598572	bed968dffb537dd8e194f5003b8d4f38
2007-12-02 22:00:03	17岁的那个夏天太阳依旧炽热，地面被炙烤得犹如锅炉。一阵风吹来，撩起心中的窗纱，我看见了你。我不想要求什么，只想要一份简简单单的回忆。	2019-09-06 19:37:13	25220877	1308575	https://img3.doubanio.com/icon/u2034976-123.jpg	麦小白	https://www.douban.com/people/MagicK/	4109172	5	2019-09-06 19:37:13	0	MagicK	2a297e5d385fdde9152b84eb1b299b1b
2009-07-09 21:05:06	很少有见到评价如此高的台湾影片了，几乎清一色的好评，还是极好。包括表姐也极度爱这部片子。喜欢陈柏霖那个时候的感觉，不是自己意义上的帅气，却青涩而率真 十七岁的青春。骑单车，穿校服，喜欢的话，自以为是的追求与表白，对未知的迷茫和不安，总觉得离我们那么远又那么贴近。	2019-09-06 19:37:13	137508054	1308575	https://img1.doubanio.com/icon/u2223174-29.jpg	某J。624	https://www.douban.com/people/june4cat/	4109173	5	2019-09-06 19:37:13	1	june4cat	a10424cfc6676e3f316697b8acd9beaa
2010-02-05 10:36:53	太喜欢这部了！不知从什么时候开始喜欢的桂纶镁，我想应该是在这个时候吧！	2019-09-06 19:37:13	212987033	1308575	https://img3.doubanio.com/icon/u34538823-14.jpg	猫盆儿	https://www.douban.com/people/Cheeryao/	4109174	5	2019-09-06 19:37:13	1	Cheeryao	e272d43b5a551ff829139c632c30be87
2017-04-01 07:29:12	成长，爱情，那件美好的回忆……	2019-09-06 19:37:13	1172034283	1308575	https://img3.doubanio.com/icon/u155985816-2.jpg	熊猫宝宝爱电影	https://www.douban.com/people/155985816/	4109175	3	2019-09-06 19:37:13	7	155985816	b0cfbbffb4d0bd3ce5e0fc4bd933b6aa
2012-06-08 00:31:04	感人。	2019-09-06 19:37:13	541577038	6833818	https://img1.doubanio.com/icon/u2596842-49.jpg	alma	https://www.douban.com/people/2596842/	4109176	4	2019-09-06 19:37:13	0	2596842	cbe9cbc48495a70e3685608cee87e78c
2015-05-02 21:35:44	女主虽然没有接受过高等教育，说话莽撞甚至有些愚蠢，但是她和其他天性善良淳朴的女孩一样，拥有勇敢的气质。和姐姐隔着铁栅栏唱歌真的是太让人动容了。在极端条件下，人们对信仰和亲人的情感更加深刻。姐姐在临死前喊出的那句“共和国万岁”是敌人最害怕的武器，因为他们无法打到一个坚强的人。	2019-09-06 19:37:13	918449313	6833818	https://img3.doubanio.com/icon/u72086305-3.jpg	LoudCrazyHeart	https://www.douban.com/people/72086305/	4109177	4	2019-09-06 19:37:13	0	72086305	e2e558578c0687fffabb03c6b82f3086
2018-02-05 15:59:35	黑夹克好帅嘤嘤嘤（行刑前合唱的《国际歌》让我鸡皮疙瘩起来了	2019-09-06 19:37:13	1318970070	6833818	https://img3.doubanio.com/icon/u74940969-21.jpg	AhFloyd	https://www.douban.com/people/74940969/	4109178	4	2019-09-06 19:37:13	0	74940969	412f42c7561faf248bc7a799547e4caf
2012-12-25 20:14:08	战后的斗争，女性的坚毅，板牙又一部这样题材的电影，赶脚比las 13 rosas好看，Tensi最后轻轻的吟唱很美。@上海塞万提斯图书馆 有借	2019-09-06 19:37:13	620782251	6833818	https://img3.doubanio.com/icon/u1758879-26.jpg	ДиiDinamita	https://www.douban.com/people/sunkistan/	4109179	4	2019-09-06 19:37:13	0	sunkistan	cbb3bdeeaae2967b59b4a13fb58a7fdb
2019-07-03 22:39:44	非常完整的故事，结构合理，内容扎实，演员表演极为到位，感情表达真实。内战时期，同样表现共产党在监狱里不屈不挠，特别还是女共产党员。表现党员的坚强意志的同时，也充分地展现人性的一面，因而人物更丰满，情节更动人，故事更真实。我们那抗日神剧之类的片子，胡编乱造，是那么的不真实，要么没有人性的真实一面，要么就是乱扯乱编，一点儿也不感人，至于现在的小鲜肉和面瘫明星，那是一点表演技巧都没有，与人家这表演，实在是云泥之别。反思战争和内斗带来的残酷，如何避免，就不是三言两语说得清楚了。	2019-09-06 19:37:13	1845601139	6833818	https://img3.doubanio.com/icon/u163015454-1.jpg	结网庐主	https://www.douban.com/people/163015454/	4109180	4	2019-09-06 19:37:13	0	163015454	7feef1b6c35cde399e62401218aaeccf
2010-05-22 22:04:00	留下什么，我就变成什么样的大人，如果有一天，或许1年，或许3年，你开始喜欢男生，你一定要告诉我....3年，5年以后，甚至更久更久以后，我们会变成什么样子的大人呢？是体育老师，还是我妈，虽然我闭着眼睛，也看不见自己，但是我却可以看见你.....	2019-09-06 19:37:13	253561392	1308575	https://img1.doubanio.com/icon/u3275787-7.jpg	绿沙	https://www.douban.com/people/3275787/	4109181	5	2019-09-06 19:37:13	0	3275787	3c77376c21813af55d55a8c77903e650
2011-08-05 14:09:55	看这样的电影特别容易叫人回忆起青涩时期的自己。我们心中都有一个张士豪，不管是一直放在从未说出过的还是已经说出或者被拒绝的又或许是那个默默等待你看到它的，都是美好的青春。在十七八岁这样一个年纪我们大都是偏于感性的，一切喜恶一切行为都由心牵引所以才最愉快，不管是笑过哭过都是值得记忆的	2019-09-06 19:37:13	422082169	1308575	https://img3.doubanio.com/icon/u2605631-442.jpg	❤ 。韩小绿	https://www.douban.com/people/love.lv/	4109182	5	2019-09-06 19:37:13	8	love.lv	7093ef8a8c924b509d07a82532fabc8e
2010-01-22 10:36:00	【三年，五年以后，我们会变成什么样的大人？我闭着眼睛也看不见自己，但是我却可以看见你。】 台湾白衬衫夏日文艺小青春片儿多到起腻，这部可算上乘，陈柏霖和桂纶镁都还像刚刚剥开皮的白煮蛋，眼神倔强水嫩，青春逼人。	2019-09-06 19:37:13	206188138	1308575	https://img1.doubanio.com/icon/u3079172-8.jpg	香蕉屎⊙	https://www.douban.com/people/maggot7/	4109183	5	2019-09-06 19:37:13	0	maggot7	c56dd25ed1724c89debf7e72ec40049b
2008-01-26 16:36:24	记得那年夏天 有个女生 孟克柔 有个男生 张士豪 还有我们17岁的记忆中的蓝色大门 在这个夏天 我们留下什么就成为什么样的大人 我闭上眼睛 我看不见自己 却看得见你	2019-09-06 19:37:13	29773897	1308575	https://img1.doubanio.com/icon/u2184142-8.jpg	现在进行时	https://www.douban.com/people/doingmiss/	4109184	5	2019-09-06 19:37:13	0	doingmiss	27518346e2e552e24f66ecc67ea7dd17
2015-07-24 11:58:38	“我叫张世豪 天蝎座O型血 游泳队吉他社。我长得还不错啊。就是想追你。”一脸青春手握无限资本的感觉，自信又纯净。“如果你只是17岁，你想的是能不能上大学，不再是处男，尿尿成直线，该是多幸福的小朋友啊。”不过我好像丢失了这种幸福有一段时间了。	2019-09-06 19:37:13	943804291	1308575	https://img3.doubanio.com/icon/u44303992-34.jpg	Cheeky Monkey	https://www.douban.com/people/quickfire/	4109185	5	2019-09-06 19:37:13	1	quickfire	5547ab6ef91532685c2ef42a6be988b3
2019-08-07 17:14:22	我是不是看了一个假的电影😂	2019-09-06 19:37:13	1895244138	26592180	https://img3.doubanio.com/icon/u1541038-325.jpg	野狗阔步	https://www.douban.com/people/x3x/	4109186	3	2019-09-06 19:37:13	0	x3x	e0ea3d054690573cef2f497cda7ed8b4
2018-11-18 14:33:37	神奇之处在于找不到一个相关消息…	2019-09-06 19:37:13	1524154600	26592180	https://img3.doubanio.com/icon/u130203491-16.jpg	嫣然不焉然，	https://www.douban.com/people/130203491/	4109187	4	2019-09-06 19:37:13	1	130203491	cc88a3f88b9b629e6b9ee4341ff845f9
2019-08-19 21:46:44	垃圾	2019-09-06 19:37:13	1916601972	26592180	https://img3.doubanio.com/icon/u143178892-3.jpg	SolidSnake	https://www.douban.com/people/143178892/	4109188	1	2019-09-06 19:37:13	0	143178892	8ecf7de6bc2a4a14340bd7d94c956962
2019-01-11 17:50:32	这是个幽灵电影	2019-09-06 19:37:13	1623052295	26592180	https://img3.doubanio.com/icon/u1847624-6.jpg	telisha	https://www.douban.com/people/1847624/	4109189		2019-09-06 19:37:13	0	1847624	cc350b887e271136341fbc6ba0b15a35
2014-05-11 09:49:35	女主的所谓信仰与其说是崇高、大无畏的，不如说是盲目、无理取闹的。	2019-09-06 19:37:13	805472318	6833818	https://img3.doubanio.com/icon/u3572376-4.jpg	残梦碎	https://www.douban.com/people/xumenglong/	4109190	2	2019-09-06 19:37:13	1	xumenglong	89703666211b96e512a33ae18d2149b0
2014-12-27 20:52:57	战争对女人的伤害，对人权的践踏。只是，看完这部影片后会想，当时是什么战争呢？然后关于战争对普通人的影响，国内影视探索的确实很少啊。	2019-09-06 19:37:13	875945205	6833818	https://img1.doubanio.com/icon/u3041905-8.jpg	尘落无雨	https://www.douban.com/people/3041905/	4109191	4	2019-09-06 19:37:13	0	3041905	56814b8f866c8f4e04afb20aeee15dd6
2017-10-07 01:35:09	西班牙🇪🇸江姐	2019-09-06 19:37:13	1252958355	6833818	https://img3.doubanio.com/icon/u154169766-1.jpg	亚历山大·茶包	https://www.douban.com/people/154169766/	4109192	3	2019-09-06 19:37:13	0	154169766	b8e9da9a2da83aac95d20ab582b7875b
2017-04-25 00:45:47	极权催生苦难	2019-09-06 19:37:13	1182102116	6833818	https://img3.doubanio.com/icon/u154549075-2.jpg	灵珑	https://www.douban.com/people/154549075/	4109193	3	2019-09-06 19:37:13	0	154549075	ce9c5f4ebf88b08653c0b865c4466140
2015-07-28 18:55:23	成王败寇，战争就是这么残酷。	2019-09-06 19:37:13	945119361	6833818	https://img1.doubanio.com/icon/u50562416-19.jpg	🍍	https://www.douban.com/people/50562416/	4109194	3	2019-09-06 19:37:13	0	50562416	8b53606e386cbecc154b8f7fe2a704fd
2017-04-09 21:41:11	暴力压抑恐惧/正义坚强人性	2019-09-06 19:37:13	1176009317	6833818	https://img3.doubanio.com/icon/u121376373-1.jpg	吴小北	https://www.douban.com/people/121376373/	4109195	4	2019-09-06 19:37:13	0	121376373	a2043b57e3c080275cc220e85a0b93e5
2012-10-12 21:09:42	看完此片唯一的收获是我知道自己属于世上0.2%的人	2019-09-06 19:37:13	590591683	1308575	https://img1.doubanio.com/icon/u2126832-179.jpg	时间之葬	https://www.douban.com/people/ydyie/	4109196	1	2019-09-06 19:37:13	126	ydyie	076e65dfa4f649cf0772f2d503075167
2011-09-26 21:11:48	为什么好评如潮？就没有知己吗。。。简直活受罪，我是忍着看完的，不知道是演员演技太差还是人物性格塑造本身就有问题，导演编剧对同性这问题没好好研究吧，漏洞多多，懒得吐槽。ps音乐很好听~	2019-09-06 19:37:13	440012033	1308575	https://img1.doubanio.com/icon/u39137375-7.jpg	一小片	https://www.douban.com/people/yujinwen/	4109197	2	2019-09-06 19:37:13	3	yujinwen	2f1ef8c29c553a06fa0dccb51080fe71
2013-04-03 23:10:47	这两天情绪不好，看这种小清新，文艺爱情片，完全无感。但喜欢小清新，想回忆年少时那些阳光灿烂，充满青春气息的日子的人可以看看。喜欢小帅哥陈柏霖，小美女桂纶镁也可以看看。	2019-09-06 19:37:13	662520213	1308575	https://img3.doubanio.com/icon/u1802767-4.jpg	肥壮壮	https://www.douban.com/people/feizhuangzhuang/	4109198	3	2019-09-06 19:37:13	0	feizhuangzhuang	1f796e02a1f7ef9006af7c94d8701715
2012-05-23 08:42:44	三年，五年之后，我们会变成什么样的大人呢？我真的不够文艺，不够小清新，快进着看完了。	2019-09-06 19:37:13	535252353	1308575	https://img3.doubanio.com/icon/u1726864-83.jpg	小小小小小怪兽	https://www.douban.com/people/xsy2020/	4109199	3	2019-09-06 19:37:13	0	xsy2020	8ace29fc7312442786635f3d856bfb11
2012-09-14 07:41:39	骑上车，载着自己的青春去兜风 孟：你到底要干嘛啊~ 张：我就是要追你啊~ 孟：我很麻烦的~ 张：我也很麻烦啊~	2019-09-06 19:37:13	580011082	1308575	https://img3.doubanio.com/icon/u56886235-14.jpg	I can fly	https://www.douban.com/people/56886235/	4109200	3	2019-09-06 19:37:13	1	56886235	1f878129f029b8fa4d0404cb8965671b
2010-06-29 21:03:40	桂纶镁啊美，青涩得不行，花痴，蕾丝...这种青春很真实。台湾文艺片总能唤醒心底某种沉睡已久的温柔	2019-09-06 19:37:13	265674837	1308575	https://img1.doubanio.com/icon/u10969301-317.jpg	谋杀游戏机	https://www.douban.com/people/hexiaoqin/	4109201	3	2019-09-06 19:37:13	2	hexiaoqin	612a30dd5e890066b28c5b7a533801ef
2018-12-30 22:18:15	小艇上的时间循环，源于一场家庭乱伦引发的谋杀，女主遭遇无妄之灾，死神太不敬业了……结局风水轮流转，真凶该倒霉了所谓恶人自有恶人磨，下一部——《幽灵车》～	2019-09-06 19:37:13	1602066798	26592180	https://img3.doubanio.com/icon/u127674476-4.jpg	水晶	https://www.douban.com/people/127674476/	4109202	3	2019-09-06 19:37:13	0	127674476	7636d06d2f88d4dcd5c941d4ddbb7ec3
2019-08-07 13:48:54	在腾讯视频看的，起的名字叫《幽灵船》跟2002年的《幽灵船》名字一样就算了，连海报都一样，拍得支离破碎，看得一脸懵逼……	2019-09-06 19:37:13	1894986852	26592180	https://img3.doubanio.com/icon/u146938025-2.jpg	秦南秦	https://www.douban.com/people/146938025/	4109203	1	2019-09-06 19:37:13	0	146938025	d7560091104abaa635f0398576863eec
2019-05-04 00:25:28	看不太懂，或许讲的业报、复仇吧。剪辑有些混乱，三星	2019-09-06 19:37:13	1774905075	26592180	https://img3.doubanio.com/icon/u183009338-2.jpg	M	https://www.douban.com/people/183009338/	4109204	3	2019-09-06 19:37:13	0	183009338	bc4bec14ea76b44998d6e4d87442723b
2019-04-17 00:29:43	说得什么乱七八糟，玻璃打不破，女主一直在自虐。在腾讯视频里看到叫幽灵船，谁知道竟然是真的电影。	2019-09-06 19:37:13	1755186368	26592180	https://img3.doubanio.com/icon/u192769565-1.jpg	晴天	https://www.douban.com/people/192769565/	4109205	1	2019-09-06 19:37:13	0	192769565	5fc1f823ade7976e9dd857ca4720e4f0
2019-06-25 22:30:46	什么鬼，这么小众的吗？没看懂啊！黑衣人是什么意思？最后是去处理真凶的意思吗？ 还有，究竟男主有没有着魔？明明和家庭凶杀案无关为什么会突然冒出来？感觉想玩异度时间的梗，可是觉得没有衔接好… 还不如直接往心理疾病那方面去……	2019-09-06 19:37:13	1835342166	26592180	https://img1.doubanio.com/icon/u2053636-29.jpg	艾米丽	https://www.douban.com/people/2053636/	4109206	3	2019-09-06 19:37:13	0	2053636	c48ec55526a92715b2b0658877a27890
2019-08-19 19:38:45	叙事以插叙为主，混乱不堪，剧情让人一头雾水，怕是心理有问题。模仿恐怖游轮的低级且毫无价值的烂片	2019-09-06 19:37:13	1916421288	26592180	https://img3.doubanio.com/icon/u141840177-4.jpg	zzz	https://www.douban.com/people/141840177/	4109207	1	2019-09-06 19:37:13	0	141840177	14f0418ee8b23d7f7bdb5ac1776a9df0
2015-12-29 21:45:08	宏大的革命叙事，不太好看，细节不够好，人物情感发展太快 主人公的情感进展不合理啊 革命真是可怕的东西	2019-09-06 19:37:13	993070552	6833818	https://img3.doubanio.com/icon/u73040867-4.jpg	スイカ	https://www.douban.com/people/73040867/	4109208	2	2019-09-06 19:37:13	0	73040867	f412f8c175f58469ace62b225570b485
2015-09-11 00:11:24	la voz abrrida..	2019-09-06 19:37:13	958029631	6833818	https://img3.doubanio.com/icon/u54901040-15.jpg	in2tool	https://www.douban.com/people/intotool/	4109209	3	2019-09-06 19:37:13	0	intotool	53200838ac2e94f2ddb007521af3070e
2013-12-18 15:44:45	女演员演技太好了，那双眼睛啊。“小可爱”～	2019-09-06 19:37:13	755203952	6833818	https://img3.doubanio.com/icon/u26396895-32.jpg	魚块姐	https://www.douban.com/people/hellosisi/	4109210	4	2019-09-06 19:37:13	0	hellosisi	6b0bdde85e6ee2d55b96692ea19e639a
2016-06-03 15:00:22	战争的结束不意味着和平 一切还在恐慌之中	2019-09-06 19:37:13	1047611859	6833818	https://img1.doubanio.com/icon/u91509972-7.jpg	Alicia	https://www.douban.com/people/FairyisMino/	4109211	5	2019-09-06 19:37:13	0	FairyisMino	65e622e67162af4af56afe4251d6c6a1
2015-11-06 16:10:28	duerme mi nina,duerme la luna te mira, y tu madre te quiere.	2019-09-06 19:37:13	974781386	6833818	https://img3.doubanio.com/icon/u84961343-3.jpg	破尘	https://www.douban.com/people/84961343/	4109212	4	2019-09-06 19:37:13	1	84961343	665bedf16c7078e621ab3b36039d82f4
2015-02-28 17:17:38	看的十分揪心难过 想起战争就忧心忡忡。面对危机不敢直面 于是靠着掀起战争躲避现实 逼死已方虐杀无辜 是十足的魔鬼行径 确实毁掉一切同时自杀式掠夺是重启世界的好方法 可比得上一起做出努力 挨过困难时期吗 直接说人太多需要杀一部分才能活下去好了 找的理由也是可笑。	2019-09-06 19:37:13	898390805	6833818	https://img1.doubanio.com/icon/u52303461-7.jpg	Itomoko	https://www.douban.com/people/shadowshame/	4109213	4	2019-09-06 19:37:13	0	shadowshame	71a0ea38ade753d9e3b0b6da97ce05ed
2011-11-06 10:24:15	可能是已经走过了那段青葱岁月 现在看来没有多少震撼 只是喜欢陈柏霖 那时的张志豪真是年轻又瘦瘦的	2019-09-06 19:37:13	454361615	1308575	https://img3.doubanio.com/icon/u28584270-4.jpg	小biu~	https://www.douban.com/people/28584270/	4109214	3	2019-09-06 19:37:13	0	28584270	9859c6279692f2f8499963779e56654b
2019-08-24 22:01:58	云里雾里，上网查幽灵船找了半天都没找到一样的剧情内容，幽灵船原来此船非彼船，这电影叫ghost boat，跟那部出名的幽灵船不一样英文名	2019-09-06 19:37:13	1923938011	26592180	https://img3.doubanio.com/icon/u44981647-2.jpg	静书	https://www.douban.com/people/44981647/	4109215	2	2019-09-06 19:37:13	0	44981647	57f15ec169be25db0bfb967d42136466
2019-02-01 20:22:48	看不太懂，叙事混乱，到结尾又有种为了正义而正义的循环剧情，把最开始感受的一点恐怖气氛都搞没了。主线剧情完全靠猜，这是不行的，被各种回忆杀，感情戏，幽灵幻影淹没的主线条没头没尾。不推荐。	2019-09-06 19:37:13	1651681178	26592180	https://img3.doubanio.com/icon/u52162554-2.jpg	小满	https://www.douban.com/people/52162554/	4109216	2	2019-09-06 19:37:13	1	52162554	d3cfb97dc919dd8dcaa8ce43a31c5400
2019-08-11 00:14:12	1:29:56	2019-09-06 19:37:13	1901233367	26592180	https://img3.doubanio.com/icon/u195150045-5.jpg	卷绒绒	https://www.douban.com/people/195150045/	4109217	3	2019-09-06 19:37:13	0	195150045	b05ae0036abc8f113d7e491f502a7fa8
2018-11-26 10:53:04	果然没信息，很神奇	2019-09-06 19:37:13	1539072060	26592180	https://img3.doubanio.com/icon/u1707793-36.jpg	۞ 蓝查利	https://www.douban.com/people/U-571/	4109218	3	2019-09-06 19:37:13	0	U-571	62dcd00284eb79377e7fb1b4f2f3a2a5
2019-01-25 18:07:32	有点莫名奇妙的……死神杀错人了？的一个故事	2019-09-06 19:37:13	1642283855	26592180	https://img3.doubanio.com/icon/u174141298-1.jpg	Deirey	https://www.douban.com/people/174141298/	4109219	2	2019-09-06 19:37:13	0	174141298	cb53a26f4fe729a7ab40c2af0c67dd48
2019-01-16 23:20:21	没怎么看懂！	2019-09-06 19:37:13	1630759633	26592180	https://img3.doubanio.com/icon/u183097830-1.jpg	豆友183097830	https://www.douban.com/people/183097830/	4109220	3	2019-09-06 19:37:13	0	183097830	7de201ccaf6b898223073432767dfc11
2019-05-01 18:10:22	死神杀错人了？	2019-09-06 19:37:13	1772040246	26592180	https://img3.doubanio.com/icon/u194759362-1.jpg	🍟	https://www.douban.com/people/194759362/	4109221	1	2019-09-06 19:37:13	0	194759362	10bf59870a8861108a6dde12d552ee0c
2014-09-16 11:41:17	就像照镜子一样（关键是还不具备美貌），不改的话，总会这样	2019-09-06 19:37:14	846197412	1300319	https://img3.doubanio.com/icon/u75969343-10.jpg	食量减半中	https://www.douban.com/people/75969343/	4109222	4	2019-09-06 19:37:14	0	75969343	3ef99520b7958a72805e2d817a6bc93a
2015-06-02 23:17:49	有索然无味也有浓墨重彩	2019-09-06 19:37:14	927952138	1300319	https://img3.doubanio.com/icon/u119025339-25.jpg	桃可茶	https://www.douban.com/people/PrincessCaroly/	4109223	3	2019-09-06 19:37:14	0	PrincessCaroly	94923e7254527d3faf58958e8026f75c
2010-11-25 12:42:00	经典就是经典，这本书在汉王香港书城可以免费听哦，链接地址：http://www.hwebook.hk/html/audio/	2019-09-06 19:37:14	319042131	1300319	https://img1.doubanio.com/icon/user_normal.jpg	风筝	https://www.douban.com/people/47617811/	4109224		2019-09-06 19:37:14	0	47617811	ccc07dc816b671eb05b1e0a8f6d7340c
2009-09-14 17:11:33	很经典的片子	2019-09-06 19:37:14	158847468	1444533	https://img3.doubanio.com/icon/u2576999-3.jpg	莱茵哈特	https://www.douban.com/people/2576999/	4109225	4	2019-09-06 19:37:14	0	2576999	e3ca7342c4b1f2a1de5bd64e4271d49e
2011-11-12 00:51:31	我最爱的名著之一	2019-09-06 19:37:14	456513294	1444533	https://img3.doubanio.com/icon/u1522763-1.jpg	烏鴉未蘇醒	https://www.douban.com/people/colorcity/	4109226	4	2019-09-06 19:37:14	0	colorcity	8c8ad856a6eaa2e1c25c2b2b5463b20f
2009-06-18 11:20:21	所有拍此书的影视作品目前为止都是垃圾 碍于对原著的喜爱 全给三星	2019-09-06 19:37:14	131381107	1444533	https://img3.doubanio.com/icon/u2133835-43.jpg	星凝	https://www.douban.com/people/xiaoxiaoshui/	4109227	3	2019-09-06 19:37:14	0	xiaoxiaoshui	b73d2c2f1958ddf484c16b1033b5c221
2010-01-10 20:15:11	短短几小时无法完全重现原著，但就电影本身来说拍得还是不错的~	2019-09-06 19:37:14	201135355	1444533	https://img3.doubanio.com/icon/u1749498-4.jpg	ghostneng	https://www.douban.com/people/ghostneng/	4109228	4	2019-09-06 19:37:14	0	ghostneng	fecb4a94a4da5b1bcc5bbde8bad64de4
2013-04-24 01:19:23	我居然能够一口气看完这么长的电影。	2019-09-06 19:37:14	671160910	1444533	https://img3.doubanio.com/icon/u2575175-16.jpg	葱葱葱	https://www.douban.com/people/ellies/	4109229	4	2019-09-06 19:37:14	0	ellies	7b9bf5f1d61cc8b627017227b582132d
2010-05-07 09:09:50	冲着上译的经典配音去的，不过有的改编情节还是接受不了——但绝对好过最新版的基督山伯爵，那个HE了……	2019-09-06 19:37:14	245895996	1444533	https://img3.doubanio.com/icon/u3297820-11.jpg	大-燕-威-王	https://www.douban.com/people/putengfei/	4109230	4	2019-09-06 19:37:14	0	putengfei	f44fee3a08e3f1a464896d11bc13eced
2012-09-04 14:43:47	一直想看看原著小说，但是小说翻译的人名我总是记不住。电影好看但我相信还原不了小说精彩的十之五六，不过又想到那里有那么好的事情，没有了那笔财富拿什么来复仇。	2019-09-06 19:37:14	576492773	1444533	https://img3.doubanio.com/icon/u1278470-1.jpg	白天正在死去	https://www.douban.com/people/1278470/	4109231	4	2019-09-06 19:37:14	0	1278470	7a0527f75d46e70bee816af3334c29b6
2018-12-29 23:54:37	制作精良，场面，剧本，人物表演都很认真。当然基督山伯爵演得最好，年少的热情单纯，成为伯爵后的沉默克制，内心的烈火只透露在眼神中，还有复仇成功后平常的有些颓然，这就是紧绷着要复仇而终于大仇得报的松弛，于是化归一个平常的老年人。整个剧情当然是一个美梦，满足人们对正义，对传奇，对暴富的渴望，还有忠贞不渝的爱情，正义必胜，全都是梦中会有的。因为是很认真地做梦，必然大家会喜欢看。此时，电影就是幻梦的满足。	2019-09-06 19:37:14	1600126216	1444533	https://img3.doubanio.com/icon/u1411144-36.jpg	wlhui	https://www.douban.com/people/wlhui/	4109232	4	2019-09-06 19:37:14	0	wlhui	c7082faf7830dcade0f16b0f7310bfaa
2018-12-29 15:34:58	这个基督山伯爵有点儿废物。。。。	2019-09-06 19:37:14	1599137253	1444533	https://img3.doubanio.com/icon/u76676760-3.jpg	西北偏北	https://www.douban.com/people/76676760/	4109233	3	2019-09-06 19:37:14	0	76676760	0f22df2341c2a3993091f69385913851
2012-06-18 14:06:45	上译厂的配音不错	2019-09-06 19:37:14	545616117	1444533	https://img3.doubanio.com/icon/u1759207-10.jpg	杉小爱|好姑娘,咱们走起来	https://www.douban.com/people/OneiLulu/	4109234	3	2019-09-06 19:37:14	0	OneiLulu	d521443258fa98197fa99efa7a73f312
2018-12-30 22:21:30	我爸一耳朵就听出孙道临了	2019-09-06 19:37:14	1072193548	1444533	https://img3.doubanio.com/icon/u55340250-1.jpg	碧落旁宁	https://www.douban.com/people/55340250/	4109235	4	2019-09-06 19:37:14	0	55340250	3eef3e6de936137b3b86e0dc726c0294
2018-08-17 16:29:59	看过上译版本的，剧情改得一塌糊涂，长篇小说改编电影也是没辙啊	2019-09-06 19:37:14	1440225884	1444533	https://img3.doubanio.com/icon/u68541733-4.jpg	范海鑫	https://www.douban.com/people/68541733/	4109236	3	2019-09-06 19:37:14	0	68541733	69c405cec3071017247a4e1944b8223d
2014-03-06 22:50:04	央视http://www.tudou.com/programs/view/3KSOjUMT-_A/	2019-09-06 19:37:14	783598429	1444533	https://img1.doubanio.com/icon/u75062401-7.jpg	那是说着玩的	https://www.douban.com/people/75062401/	4109237	4	2019-09-06 19:37:14	0	75062401	1adec5fc1de7719f166b2924c29a063f
2013-08-27 21:42:30	基督山伯爵	2019-09-06 19:37:14	720324313	1444533	https://img3.doubanio.com/icon/u3369724-2.jpg	喘喘	https://www.douban.com/people/3369724/	4109238	4	2019-09-06 19:37:14	0	3369724	0a6d54bab4e172529323ed5d94f1031f
2014-05-24 16:43:41	没想到看到的是汉译版，不过挺不错的，对比很文艺，果然是名著改编。。	2019-09-06 19:37:14	809199837	1444533	https://img3.doubanio.com/icon/u33207128-12.jpg	ElsaGuoo	https://www.douban.com/people/elsaguoo/	4109239	4	2019-09-06 19:37:14	0	elsaguoo	f7b7cfe5c98d2147fc142cc1c50d22c8
2014-03-09 13:53:36	ʕ•̫͡•ʕ*̫͡*ʕ•͓͡•ʔ-̫͡-ʕ•̫͡•ʔ*̫͡*ʔ-̫͡-ʔ，打卡。	2019-09-06 19:37:14	784385905	1444533	https://img1.doubanio.com/icon/u60709783-39.jpg	M & R	https://www.douban.com/people/COCOCOQUEEN/	4109240	4	2019-09-06 19:37:14	0	COCOCOQUEEN	20281cc07fdd45752472338179a32338
2019-06-13 15:53:20	一个个闪着光的嗓音，再也没有了	2019-09-06 19:37:14	1820916397	1444533	https://img3.doubanio.com/icon/u1334746-690.jpg	彌張	https://www.douban.com/people/xiyangwuxie/	4109241		2019-09-06 19:37:14	0	xiyangwuxie	04ea7796cfa5c889cfe38a5a12766f18
2019-07-06 18:13:20	后半部情节推动略有瑕疵	2019-09-06 19:37:14	1849189370	1444533	https://img3.doubanio.com/icon/u2032025-25.jpg	小荷	https://www.douban.com/people/mirrorballho/	4109242	3	2019-09-06 19:37:14	0	mirrorballho	72404d16de7ffc4eeb9afa89f7f73ce5
2014-03-03 00:19:03	三小时的上译版。改得厉害了，年代关系显得粗糙。琢磨着别扭可能因为国语嗲得厉害啊！越往后越觉得这版埃德蒙有科林叔的即视感。我天！我不是唯一一个不由自主代入的吧！	2019-09-06 19:37:14	782343736	1444533	https://img1.doubanio.com/icon/u1240947-38.jpg	merengue	https://www.douban.com/people/merengue/	4109243	3	2019-09-06 19:37:14	0	merengue	132c596a4cfcc92afa390501ac099500
2014-04-07 23:54:43	把原著改得面目全非了，不过国语配音真是经典	2019-09-06 19:37:14	794765929	1444533	https://img3.doubanio.com/icon/u53802505-3.jpg	TAOGE	https://www.douban.com/people/53802505/	4109244	3	2019-09-06 19:37:14	0	53802505	c110a3c946ea1a0a881326be34004649
2013-11-03 14:00:23	励志公路片~~	2019-09-06 19:37:14	741526640	1449711	https://img3.doubanio.com/icon/u48177416-2.jpg	观自在	https://www.douban.com/people/wjzws/	4109245	5	2019-09-06 19:37:14	0	wjzws	0f35ce7fc2dbacdf70d15572f330036c
2012-05-10 13:48:52	我是老头控！耶！	2019-09-06 19:37:14	530121563	1449711	https://img1.doubanio.com/icon/u2704388-27.jpg	索妮soni	https://www.douban.com/people/soni1027/	4109246	4	2019-09-06 19:37:14	0	soni1027	34f8a17dfb3c03985e464cab74238561
2012-11-07 00:46:15	这是我今年看过的最好的电影。有我爱的老头	2019-09-06 19:37:14	600276417	1449711	https://img1.doubanio.com/icon/u2210003-209.jpg	S娘	https://www.douban.com/people/chobit.w/	4109247	5	2019-09-06 19:37:14	0	chobit.w	9e0c90d0f6a6dd8230ca5b07f3de9604
2012-11-06 15:36:53	看到最后10分钟泪奔了……	2019-09-06 19:37:14	600069840	1449711	https://img3.doubanio.com/icon/u46563196-24.jpg	怂囧小赫	https://www.douban.com/people/liujunhe123/	4109248	4	2019-09-06 19:37:14	1	liujunhe123	d861928f3de32e809a31f3a29f2325fb
2011-11-30 18:48:00	追寻理想到老 并且能实现自我价值 完美人生	2019-09-06 19:37:14	463806349	1449711	https://img1.doubanio.com/icon/u2089727-8.jpg	趙臟藏	https://www.douban.com/people/2089727/	4109249	4	2019-09-06 19:37:14	2	2089727	e71ae47780d7246699d1e898309d4d65
2010-08-28 22:54:53	在我们摩托迷的眼中，他是绝对的英雄。	2019-09-06 19:37:14	287617815	1449711	https://img3.doubanio.com/icon/u1112245-2.jpg	梧桐更兼细雨	https://www.douban.com/people/blackbear/	4109250	5	2019-09-06 19:37:14	0	blackbear	4fb20eb783b92e9a254f47af01ad5521
2010-10-25 09:21:10	有梦想就要去追，高龄老头的极限速度梦。霍普金斯的演技登峰造极！	2019-09-06 19:37:14	307915860	1449711	https://img3.doubanio.com/icon/u4134812-1.jpg	Louis	https://www.douban.com/people/4134812/	4109251	5	2019-09-06 19:37:14	1	4134812	52c379108edc07016c167b6dc064a7e5
2011-12-26 18:46:17	骑着摩托去米国，各种励志，感动和激动。。。	2019-09-06 19:37:14	474136809	1449711	https://img3.doubanio.com/icon/u2145925-2.jpg	小鱼变成老鱼了	https://www.douban.com/people/bravefish/	4109252	4	2019-09-06 19:37:14	0	bravefish	9d1e88fa491b379a62e2c6ebeb6c62ff
2013-03-11 21:19:50	梦想不可阻挡	2019-09-06 19:37:14	653463893	1449711	https://img3.doubanio.com/icon/u48633478-2.jpg	yyychang	https://www.douban.com/people/48633478/	4109253	4	2019-09-06 19:37:14	0	48633478	0300ef6010cabdbba8b4bbc0e956f74a
2013-08-09 08:01:32	光动嘴的人并不重要，他们只能看到别人犯错，告诉别人如何改进，而荣耀只属于真正上场的人。——罗斯福	2019-09-06 19:37:14	713261128	1449711	https://img3.doubanio.com/icon/u39547462-24.jpg	我同意后半句	https://www.douban.com/people/cubesugar/	4109254	4	2019-09-06 19:37:14	0	cubesugar	eb331772ebb6e48e681b774f4b8fcb3f
2013-03-02 15:55:05	“you r my sunshine,my only sunshine...”可爱的老爷子！本以为是一部悲不忍睹赚眼泪的片子，事实上却是那么温情可爱。	2019-09-06 19:37:14	551066654	1449711	https://img1.doubanio.com/icon/u2338448-19.jpg	sarah	https://www.douban.com/people/2338448/	4109255	4	2019-09-06 19:37:14	0	2338448	d90ec0bc2257167fb46adff118301a36
2016-05-19 23:45:18	不太喜欢「梦想还是要有的，万一实现了呢？」这句话！→→→因为我始终觉得：真正的「梦想」是需要拥有者长期坚持不懈、努力拼搏才有实现的可能，而不会是「万一实现」这种情况？！→→→ 空有「梦想」而不为其行动，它怎么可能「万一实现」呢？！→→→这应该是我爱上你近3月以来最轻松舒服的一天了！	2019-09-06 19:37:14	1043268413	1449711	https://img3.doubanio.com/icon/u53485894-4.jpg	Panda的阴影	https://www.douban.com/people/PandaMovieMusic/	4109256	5	2019-09-06 19:37:14	0	PandaMovieMusic	5f4b0ed006a882f36ec245e46271d873
2010-05-22 23:33:38	老兵不死，他们只是渐渐远去	2019-09-06 19:37:14	253017775	1449711	https://img3.doubanio.com/icon/u1254063-3.jpg	tallrain	https://www.douban.com/people/tallrain/	4109257	5	2019-09-06 19:37:14	0	tallrain	31f7d6d81824e9f27c2fc2839ccc7f35
2011-02-25 23:11:31	极速的梦想	2019-09-06 19:37:14	358705777	1449711	https://img1.doubanio.com/icon/u2094286-249.jpg	末流	https://www.douban.com/people/nangle/	4109258	3	2019-09-06 19:37:14	0	nangle	4207b168187700c0c141ac9b0a8fb7ef
2011-10-25 22:41:29	三十岁没有梦想的人，看着一个头发皆白的老头讲，对我来说（骑在摩托车上）5分钟，赛过别人的一生。moved	2019-09-06 19:37:14	450241095	1449711	https://img3.doubanio.com/icon/u3100205-15.jpg	苇风	https://www.douban.com/people/supervigor/	4109259	5	2019-09-06 19:37:14	0	supervigor	a05d0043f0682adb299b749550276f5d
2011-01-23 02:39:11	人类因梦想而伟大，没想到安叔还拍过这类电影，赞。	2019-09-06 19:37:14	256859202	1449711	https://img3.doubanio.com/icon/u1543686-5.jpg	frontboy	https://www.douban.com/people/frontboy/	4109260	4	2019-09-06 19:37:14	0	frontboy	b5bff93c3ef4b7b9f40be6dfb23711cc
2012-06-04 15:54:11	You can always chase your dream no matter how old you are, success is for the ones who never let go of their dreams.	2019-09-06 19:37:14	540214050	1449711	https://img1.doubanio.com/icon/u37129309-8.jpg	Wayne. T.	https://www.douban.com/people/37129309/	4109261	4	2019-09-06 19:37:14	0	37129309	b3b7ebb5dd94e7f2709902205c3a1b08
2018-04-20 22:24:35	波瑠真好看啊真好看	2019-09-06 19:37:14	1361319975	27613140	https://img3.doubanio.com/icon/u1003245-43.jpg	头你别疼了星人	https://www.douban.com/people/bruceyew/	4109262	4	2019-09-06 19:37:14	0	bruceyew	8c10e2fff788a629bf6fb7a336f67f04
2018-03-26 11:28:56	反正看这片就是为了阿部宽的小西装和老爷车，剧情什么的都无所谓的。	2019-09-06 19:37:14	1347497534	27613140	https://img3.doubanio.com/icon/u40157542-22.jpg	羊男	https://www.douban.com/people/suzichong/	4109263	3	2019-09-06 19:37:14	1	suzichong	73a0446801b450a68c6909fc37aab0d0
2018-05-01 15:13:14	香川叔越来越像谐星了	2019-09-06 19:37:14	1366794737	27613140	https://img3.doubanio.com/icon/u60558791-3.jpg	Jessica Chen	https://www.douban.com/people/60558791/	4109264	3	2019-09-06 19:37:14	0	60558791	5cb68a203ceefd520ab17ea019c26600
2018-05-24 21:28:11	保持了零逻辑的优秀传统 西村雅彦额头的青筋牛逼了 香川叔非常辛苦了	2019-09-06 19:37:14	1378783575	27613140	https://img1.doubanio.com/icon/u3557429-19.jpg	TAKUMiii	https://www.douban.com/people/3557429/	4109265		2019-09-06 19:37:14	0	3557429	b9d0c75cdccd01af858369f6a80cded1
2013-05-10 12:59:40	【130510】★★★☆公路+励志的混搭效果还不错。前半段打的“文化差异”喜剧牌让我想起德尼罗的天伦之旅。感觉最后的冲击稍微弱了一点。	2019-09-06 19:37:14	642207454	1449711	https://img3.doubanio.com/icon/u43356588-13.jpg	Jeremiah	https://www.douban.com/people/43356588/	4109266	3	2019-09-06 19:37:14	0	43356588	a741ae5f5be732b6588f53bafab2a51c
2013-12-21 14:07:23	人见人爱的老头儿，从新西兰到洛杉矶再到波尼维，始终乐观积极地面对一切，还有比这更好的了吗?!真的爱死安东尼·霍普金斯这个老头儿了!“大家都希望老人躲起来等死，但我还不打算退出江湖”	2019-09-06 19:37:14	674017227	1449711	https://img3.doubanio.com/icon/u63785743-26.jpg	布拉德痞特儿	https://www.douban.com/people/63785743/	4109267	5	2019-09-06 19:37:14	0	63785743	84f096080b6f434d0554ee3212f125a3
2010-11-26 23:38:58	因为是3部连看，当时觉得这片有3个多小时 想再看一次	2019-09-06 19:37:14	319632486	1449711	https://img1.doubanio.com/icon/u4479437-89.jpg	陈晰	https://www.douban.com/people/alexkey/	4109268	4	2019-09-06 19:37:14	0	alexkey	56c79ea7aa5f2a31fff75607bfc79f02
2018-03-26 02:33:32	有我们两个叔就够了！讲真的东京奥林匹克的梗到底要在多少的剧里面出现啊！	2019-09-06 19:37:14	1347387463	27613140	https://img3.doubanio.com/icon/u1471190-93.jpg	柴犬妹妹	https://www.douban.com/people/rosvita/	4109269	4	2019-09-06 19:37:14	0	rosvita	9b2e05077d32c42dab979c3c8695d8eb
2018-03-25 19:59:13	太帅了！太tm帅了！穿着西服开着小车的阿部桑太帅了	2019-09-06 19:37:14	1347169391	27613140	https://img3.doubanio.com/icon/u2766553-31.jpg	森林守望者	https://www.douban.com/people/airmewe/	4109270	4	2019-09-06 19:37:14	0	airmewe	fdb83714a90c6433f1c1097d948dfb95
2018-04-05 17:26:07	NHK这SP的时长，还没有普通日剧两集的时长多。不过对于案情普通的故事来说，这个时长还算人性化，再长点真的要弃剧了。推理很弱，当然破案全靠男主的神奇鼻子。但还是希望出续集。PS：导演，多给小向妈妈些戏份呀，老太太真太可爱了，儿子都快死了吐槽起来仍旧不嘴软，哈哈哈。	2019-09-06 19:37:14	1353028759	27613140	https://img3.doubanio.com/icon/u26312947-5.jpg	A.C	https://www.douban.com/people/26312947/	4109271	3	2019-09-06 19:37:14	0	26312947	7faba545d8a9e083e806e05a10ffd2ff
2018-04-29 15:51:21	这搭配太好玩了~	2019-09-06 19:37:14	1365669804	27613140	https://img3.doubanio.com/icon/u2545707-23.jpg	TAN愛	https://www.douban.com/people/buyaojiaowoai/	4109272	4	2019-09-06 19:37:14	0	buyaojiaowoai	57ec6fe7b9145f7c5f5e4b569f159ff4
2018-06-21 15:12:42	波瑠真劳模。。。。剧情依旧很扯~	2019-09-06 19:37:14	1346380614	27613140	https://img3.doubanio.com/icon/u47284322-6.jpg	自己一個切生果	https://www.douban.com/people/47284322/	4109273	2	2019-09-06 19:37:14	0	47284322	e338b135a8dae68bf100cfe6995796af
2018-04-17 02:27:13	就看人了	2019-09-06 19:37:14	1359568318	27613140	https://img3.doubanio.com/icon/u4612675-10.jpg	Panda	https://www.douban.com/people/4612675/	4109274	2	2019-09-06 19:37:14	0	4612675	972320ee42911d5deca8055f68db522a
2018-03-26 07:05:06	剧本居然比之前的tv版还要烂也是服了 毁我大宽叔	2019-09-06 19:37:14	1347411614	27613140	https://img3.doubanio.com/icon/u4399375-4.jpg	TABOO	https://www.douban.com/people/duangougou/	4109275	3	2019-09-06 19:37:14	1	duangougou	3d32684b014bc6ac934945ca53821890
2018-04-06 23:16:41	三颗星都给阿部宽的脸，不服憋着	2019-09-06 19:37:14	1354040256	27613140	https://img1.doubanio.com/icon/u50391993-127.jpg	vanirys	https://www.douban.com/people/50391993/	4109276	3	2019-09-06 19:37:14	0	50391993	1d603d2b7031c9e0975a3224f13f8ba5
2018-05-27 13:00:22	林编出品 果然有反转剧情	2019-09-06 19:37:14	1380154036	27613140	https://img1.doubanio.com/icon/u1817565-27.jpg	安	https://www.douban.com/people/1817565/	4109277		2019-09-06 19:37:14	0	1817565	c0112e54f4216a0a65677c4a18ee6054
2018-03-26 22:51:21	虽然假的 但看他呢么深情地闻尸体 送到嘴边的食物吃不下去了…	2019-09-06 19:37:14	1347804031	27613140	https://img1.doubanio.com/icon/u2664699-48.jpg	一颗欧的嗖	https://www.douban.com/people/Fay.../	4109278	3	2019-09-06 19:37:14	0	Fay...	df4cf68ca913668bae25f25263ef2355
2018-04-20 23:57:20	這種類型的劇，一到SP就要拍恐怖襲擊，沒辦法，要大場面嘛。	2019-09-06 19:37:14	1361378799	27613140	https://img3.doubanio.com/icon/u52175851-4.jpg	クーナ	https://www.douban.com/people/52175851/	4109279	3	2019-09-06 19:37:14	0	52175851	68a1dff5de0917346e436dc71c3e5190
2018-03-28 12:50:59	人设不错，剧情一般。波溜太适合这种角色了。	2019-09-06 19:37:14	1348492532	27613140	https://img1.doubanio.com/icon/u65714936-7.jpg	不可爱的李大俊	https://www.douban.com/people/stasue/	4109280	3	2019-09-06 19:37:14	1	stasue	ef2fe986bd7f531262bd7aeee8bbb1d3
2018-03-27 12:10:38	过了这么久才出SP显然热度就差了点，不过毕竟2个演技派的男主加上偶像派的女主还是有看点的。	2019-09-06 19:37:14	1348014156	27613140	https://img3.doubanio.com/icon/u80055631-2.jpg	庐山上空的鹰	https://www.douban.com/people/80055631/	4109281	4	2019-09-06 19:37:14	0	80055631	49a0b7316a76150c82541d23103f89e0
2018-05-02 08:54:15	波瑠好漂亮	2019-09-06 19:37:14	1367213439	27613140	https://img3.doubanio.com/icon/u1578322-12.jpg	raincie	https://www.douban.com/people/raincie/	4109282	3	2019-09-06 19:37:14	0	raincie	728b1579c48804bed1e98bce3ffba608
2018-04-04 22:58:10	奇特的剪輯跟配樂，完全不打算讓觀眾入戲	2019-09-06 19:37:14	1352614126	27613140	https://img3.doubanio.com/icon/u46857829-16.jpg	諾。	https://www.douban.com/people/SecondSecret/	4109283	3	2019-09-06 19:37:14	0	SecondSecret	64cab49d05299dae0a30e74f675fc939
2018-04-18 20:06:53	制造恐怖分子的人才该死.	2019-09-06 19:37:14	1360324804	27613140	https://img1.doubanio.com/icon/user_normal.jpg	南部310	https://www.douban.com/people/68985594/	4109284	4	2019-09-06 19:37:14	0	68985594	efd44567ede8a9be5fc801b1ae0db246
2017-02-06 20:48:56	大概是在2009年的时候在网吧等机子顺便看别人在看的电影，当年觉得画面以及剧情特别前卫，但一直不知道片名也曾试找过但没找到，今无意间在群里看见别人看的封面图，金字塔+未来城市，就觉得特别像那种风格就搜了一下，还真是这部电影！踏破铁鞋无觅处，得来全不费工夫！	2019-09-06 19:37:14	1148243726	1308835	https://img1.doubanio.com/icon/u68595472-8.jpg	代号x鳄鱼	https://www.douban.com/people/qq407159186/	4109285		2019-09-06 19:37:14	0	qq407159186	fdaac73e7f64f351b5481ad06ac1e73f
2012-06-22 19:32:10	感谢COSL-YTET小组工作室的翻译、校对: crowdparadise！没看懂导演到底想说什么……囧～	2019-09-06 19:37:14	202930495	1308835	https://img3.doubanio.com/icon/u30003179-3.jpg	找凹的凸	https://www.douban.com/people/apate/	4109286	2	2019-09-06 19:37:14	1	apate	42b3a0dfabd09ae9246558130cd605dc
2010-12-20 23:12:36	真的够混乱	2019-09-06 19:37:14	329288723	1308835	https://img3.doubanio.com/icon/u1370659-1.jpg	KID	https://www.douban.com/people/watcher486/	4109287	2	2019-09-06 19:37:14	0	watcher486	bcb4853b70e2a4d91d8a62f183ebd4ac
2009-03-30 08:47:28	视觉效果很到位	2019-09-06 19:37:14	108139538	1308835	https://img3.doubanio.com/icon/u1787546-1.jpg	Vash	https://www.douban.com/people/vashrei/	4109288	4	2019-09-06 19:37:14	0	vashrei	9fe0b23727df2109a75dd9ea4f0e14db
2010-12-27 00:24:17	很平淡无聊..	2019-09-06 19:37:14	331906249	1308835	https://img3.doubanio.com/icon/u3014733-134.jpg	BarbieCola	https://www.douban.com/people/fuye/	4109289	2	2019-09-06 19:37:14	0	fuye	9985f8b151d2b4581297537c8daffce3
2007-09-03 14:08:36	可换过头了，电脑3D有点假	2019-09-06 19:37:14	19757580	1308835	https://img3.doubanio.com/icon/u1815154-13.jpg	王帝心仙人	https://www.douban.com/people/1815154/	4109290	2	2019-09-06 19:37:14	0	1815154	01b2ec90011b69f8d95adea8b0c6c8df
2011-03-21 14:11:20	我去 好恶心 看不下去都...==	2019-09-06 19:37:14	368368093	1308835	https://img3.doubanio.com/icon/u2962773-11.jpg	Vivian-gel	https://www.douban.com/people/viviangelove/	4109291	1	2019-09-06 19:37:14	1	viviangelove	78fc13bdf1d2241cb02c5b1a5603accf
2012-05-17 19:11:21	从头到尾我脑中只有一句话：这是啥玩意？？？？？？？	2019-09-06 19:37:14	532989036	1308835	https://img3.doubanio.com/icon/u3405846-3.jpg	beborn	https://www.douban.com/people/xiaodiutan/	4109292	1	2019-09-06 19:37:14	1	xiaodiutan	6ef6ce618d66d0ee93af4e34b1103534
2010-03-25 19:03:09	好像是在网吧看的.当时看的莫名其妙.只是渡时间..估计应该是通宵的时候看的.	2019-09-06 19:37:14	233160573	1308835	https://img3.doubanio.com/icon/u4842945-14.jpg	轨迹猫	https://www.douban.com/people/SokSolon/	4109293	3	2019-09-06 19:37:14	0	SokSolon	6aa94d1eeef778328eb97fe0f5a70a53
2009-01-11 13:01:03	one of the most fantastic	2019-09-06 19:37:14	87056052	1308835	https://img3.doubanio.com/icon/u3113091-1510.jpg	Respect!	https://www.douban.com/people/slowerlearner/	4109294	5	2019-09-06 19:37:14	0	slowerlearner	c349c4d56383f27e8f089c4184fdea12
2011-08-13 17:08:51	04年看过一遍，当时觉得这个蓝女人美死了。今天重温了一下，觉得这个鸟人QJ女人的故事还不错。反正很对我的胃口。	2019-09-06 19:37:14	425125319	1308835	https://img3.doubanio.com/icon/u40143856-920.jpg	马达[mǎ dá]	https://www.douban.com/people/LittleRa66it/	4109295	5	2019-09-06 19:37:14	0	LittleRa66it	bbabb598ecb2c9f2d799358a7ce7b5e2
2006-05-12 18:58:18	很怪异，不过值得思考	2019-09-06 19:37:14	2963959	1308835	https://img3.doubanio.com/icon/u1161754-22.jpg	郭Sir	https://www.douban.com/people/gfgf2046/	4109296	5	2019-09-06 19:37:14	0	gfgf2046	5c1e8cb2d8eeae30534263fe9d7b98fd
2009-10-11 21:02:54	我是自己的心魔\被判浪迹天涯\永远不得微笑	2019-09-06 19:37:14	167200726	1308835	https://img1.doubanio.com/icon/u1399092-98.jpg	Dr_堂吉诃德	https://www.douban.com/people/1399092/	4109297	5	2019-09-06 19:37:14	0	1399092	cb05bfd4b85f5a131dd70282039768bd
2008-07-12 15:10:55	10.24	2019-09-06 19:37:14	14385593	1308835	https://img1.doubanio.com/icon/u1325628-38.jpg	赛博鱼	https://www.douban.com/people/minetall/	4109298	5	2019-09-06 19:37:14	0	minetall	823ba7b8f55428bf632c36fc0b341fca
2008-03-13 20:16:08	美工，造型，音乐，对白，情节节奏，。。。我不明白为什么这样一部片子会被人称为烂片。。。 彼之蜜糖，人之砒霜。	2019-09-06 19:37:14	33774347	1308835	https://img1.doubanio.com/icon/u1805185-8.jpg	hann	https://www.douban.com/people/1805185/	4109299	5	2019-09-06 19:37:14	0	1805185	42da5e28105293abb0bfc681b5f210db
2007-05-05 16:50:28	喜欢那世界 喜欢太阳神。。	2019-09-06 19:37:14	13863614	1308835	https://img3.doubanio.com/icon/u1343300-182.jpg	抱猫散人	https://www.douban.com/people/clovernrose/	4109300	5	2019-09-06 19:37:14	0	clovernrose	8299b7bd879a400eebb1698204951c6b
2010-06-03 09:14:48	垃圾~就是一个鸟人强迫一个凡人强奸一个不知道什么人，然后那个不知道什么人反抗不了就接受现实，什么破电影！给一颗星也是抬举了它！	2019-09-06 19:37:14	257202379	1308835	https://img3.doubanio.com/icon/u31651743-3.jpg	Mo	https://www.douban.com/people/31651743/	4109301	1	2019-09-06 19:37:14	0	31651743	91a237df198845250e06ca59e2f02cda
2012-02-01 11:42:30	我就喜欢法国人的不着调	2019-09-06 19:37:14	489911714	1308835	https://img1.doubanio.com/icon/u1538764-97.jpg	白衣卿相	https://www.douban.com/people/sodom/	4109302	5	2019-09-06 19:37:14	0	sodom	290e78da02afb477b5ad249cf8b422f4
2011-06-14 20:57:16	....真的超混亂	2019-09-06 19:37:14	403134470	1308835	https://img3.doubanio.com/icon/u23168131-36.jpg	蘿蔔企鵝	https://www.douban.com/people/23168131/	4109303	1	2019-09-06 19:37:14	0	23168131	f42827e4c0aa3238bde3c93274e2f34b
2011-03-19 15:23:20	烂片	2019-09-06 19:37:14	367403779	1308835	https://img3.doubanio.com/icon/u3495654-15.jpg	ZeonGin Sou	https://www.douban.com/people/dkjune/	4109304	1	2019-09-06 19:37:14	0	dkjune	3a10403ec9a692570aa91b9880de480e
2016-06-15 22:18:26	伟大的爱情始于——“小姐，你的熊掉了。”小姐，你的熊掉了。。。小姐，你的熊掉了。。。	2019-09-06 19:37:14	1052298753	4824996	https://img3.doubanio.com/icon/u96390757-11.jpg	沧海鲸歌	https://www.douban.com/people/96390757/	4109305	5	2019-09-06 19:37:14	0	96390757	049a0700e56fa692a1932ec421213bf4
2011-07-06 16:55:56	师傅太可爱啦！！！	2019-09-06 19:37:14	411052021	4824996	https://img3.doubanio.com/icon/u51342796-34.jpg	憨大仁	https://www.douban.com/people/51342796/	4109306	5	2019-09-06 19:37:14	1	51342796	8dc89dcebf9bccc1257838d56b53d378
2012-08-21 13:29:44	笑屎我了，又想到北方那些人说当年有个野人藏在洞里偷吃他们的粮食死伤无数。。。。	2019-09-06 19:37:14	570903756	4824996	https://img1.doubanio.com/icon/u2109890-179.jpg	UglY_MoNey	https://www.douban.com/people/sho2mon4e4y/	4109307	5	2019-09-06 19:37:14	1	sho2mon4e4y	cd1b25ccde3f1a8e386da30a9757b784
2011-02-08 12:37:08	艾力克兄弟的修炼原版....	2019-09-06 19:37:14	350920954	4824996	https://img1.doubanio.com/icon/u2309174-19.jpg	黄鳝饭	https://www.douban.com/people/2309174/	4109308	5	2019-09-06 19:37:14	0	2309174	d77938e9d16b87f5f2c5f4e829c2f5aa
2011-02-26 17:57:14	所以说，比起师傅自己，对豆丁兄弟的试炼还算仁慈（喂，那是哪门子试炼啊！）另：小姐，你熊掉了这台词太赞了，欢乐啊！	2019-09-06 19:37:14	358997427	4824996	https://img1.doubanio.com/icon/u8495827-7.jpg	南山有桑	https://www.douban.com/people/8495827/	4109309	5	2019-09-06 19:37:14	0	8495827	716441323b241f2b527a31a0b00e8ffb
2013-09-01 17:42:05	笑死我了哈哈哈哈哈哈哈哈哈	2019-09-06 19:37:14	722039827	4824996	https://img3.doubanio.com/icon/u53940842-146.jpg	R。	https://www.douban.com/people/errong/	4109310	5	2019-09-06 19:37:14	0	errong	2e86a7cbeb61ea9dc6f8f5a1f9970fe0
2010-12-17 07:31:43	师傅sama很有爱	2019-09-06 19:37:14	327643303	4824996	https://img3.doubanio.com/icon/u4347533-5.jpg	Miss.向日葵Yoo	https://www.douban.com/people/4347533/	4109311	5	2019-09-06 19:37:14	0	4347533	eb759c940e520b7c586ab8de1a609eb7
2011-08-28 10:30:13	師匠你的熊掉了啊！	2019-09-06 19:37:14	420637962	4824996	https://img3.doubanio.com/icon/u46799623-12.jpg	羊トークン	https://www.douban.com/people/46799623/	4109312		2019-09-06 19:37:14	0	46799623	147d9e7edf143bbcec8256874ce1fae1
2015-12-02 10:38:18	小姐，你的熊掉了。	2019-09-06 19:37:14	983179320	4824996	https://img3.doubanio.com/icon/u50321178-173.jpg	四季	https://www.douban.com/people/jerry1992/	4109313	5	2019-09-06 19:37:14	0	jerry1992	34aa6f8488625e6d2367922a148ac06e
2014-03-25 01:54:23	小姐你的熊掉了233333	2019-09-06 19:37:14	790236152	4824996	https://img1.doubanio.com/icon/u44767941-148.jpg	熊類爆弾	https://www.douban.com/people/glassywitch/	4109314	4	2019-09-06 19:37:14	0	glassywitch	e84b1af67c81ed23ff515acb577f935c
2013-08-13 17:25:29	小姐，你的熊掉了!	2019-09-06 19:37:14	714897450	4824996	https://img1.doubanio.com/icon/u3183844-18.jpg	河童	https://www.douban.com/people/likecalm/	4109315	4	2019-09-06 19:37:14	0	likecalm	905b854fad09a6e7a4c37afea777a5ad
2011-02-06 14:39:28	- -小姐，你的熊掉了。。。	2019-09-06 19:37:14	350092497	4824996	https://img1.doubanio.com/icon/u42648180-8.jpg	独孤多少	https://www.douban.com/people/soothsayer/	4109316	5	2019-09-06 19:37:14	0	soothsayer	d1eee3a68f6b0b5822a1b52fc155333a
2010-09-14 22:47:26	小姐，你的熊掉了	2019-09-06 19:37:14	293588764	4824996	https://img3.doubanio.com/icon/u16463367-4.jpg	东方式	https://www.douban.com/people/norao/	4109317	5	2019-09-06 19:37:14	0	norao	27dbb249095bce46e350b7429d61fc70
2010-07-06 15:41:42	一部小短片	2019-09-06 19:37:14	267641086	4824996	https://img3.doubanio.com/icon/u2575713-2.jpg	梁生	https://www.douban.com/people/2575713/	4109318	4	2019-09-06 19:37:14	0	2575713	180e02beef3bdfbc530a2374088770c6
2011-11-04 11:25:15	哈哈 师傅面对老公的时候一直是一副小女人姿态 太可爱了	2019-09-06 19:37:14	453551236	4824996	https://img3.doubanio.com/icon/u1435974-43.jpg	猫绿-	https://www.douban.com/people/aiaisweet/	4109319	5	2019-09-06 19:37:14	0	aiaisweet	3491a7d1479020f6255cbd537ca65765
2011-06-17 04:12:15	小姐你的熊掉了哈哈哈哈！！！！！！！！！	2019-09-06 19:37:14	403968860	4824996	https://img1.doubanio.com/icon/u2932616-58.jpg	饭扫光	https://www.douban.com/people/ya_simon/	4109320	5	2019-09-06 19:37:14	0	ya_simon	dc4314d80e20be5f622290694871c84f
2012-02-20 22:14:39	强力师父！！强力过去！	2019-09-06 19:37:14	498528148	4824996	https://img3.doubanio.com/icon/u52804030-5.jpg	本草綱目	https://www.douban.com/people/52804030/	4109321	5	2019-09-06 19:37:14	0	52804030	3467daa25ba3b31f37ebf272c0a46668
2017-02-26 11:34:13	小熊，你的小姐掉了。	2019-09-06 19:37:14	1157587304	4824996	https://img3.doubanio.com/icon/u54923605-12.jpg	icy	https://www.douban.com/people/tinfony/	4109322	2	2019-09-06 19:37:14	0	tinfony	d5b9843383a8be9806d424742e1db9a5
2018-08-05 22:20:28	忍不住补完了所有番外	2019-09-06 19:37:14	1427620952	4824996	https://img3.doubanio.com/icon/user_normal_f.jpg	[已注销]	https://www.douban.com/people/phylorensheng/	4109323	5	2019-09-06 19:37:14	0	phylorensheng	f960ca933529114b8cc6bafe8ba7bad8
2018-02-01 14:07:20	神经病啊喂！原来是师匠转错职了才有的近战法师啊（。	2019-09-06 19:37:14	1316594277	4824996	https://img3.doubanio.com/icon/u53689416-73.jpg	YiQiao	https://www.douban.com/people/iamanthony/	4109324	5	2019-09-06 19:37:14	0	iamanthony	ade4c67b1be9e9d84be10d25632767b6
2017-04-25 22:08:45	所以这部电影是在劝告我们没事不要乱吸大麻哈哈哈哈	2019-09-06 19:37:15	1182442685	26421294	https://img3.doubanio.com/icon/u59634835-86.jpg	期酱	https://www.douban.com/people/59634835/	4109325	2	2019-09-06 19:37:15	0	59634835	4832377e24b7d763cbb0bd012909e647
2016-03-19 17:50:30	没看懂..	2019-09-06 19:37:15	1022829765	26421294	https://img1.doubanio.com/icon/u61124188-7.jpg	N.qqqqqqq.	https://www.douban.com/people/Fiercechale/	4109326	3	2019-09-06 19:37:15	0	Fiercechale	a91f6cc2a046a1ee9be42e6a17e98d6b
2016-01-21 07:05:00	几个人找外星大麻，找到后吸食产生幻觉，最后放弃大麻，整个过程及其无聊	2019-09-06 19:37:15	1002300422	26421294	https://img3.doubanio.com/icon/u92081945-6.jpg	撕心	https://www.douban.com/people/92081945/	4109327	2	2019-09-06 19:37:15	0	92081945	71638235f0f857abcae1a0e664e65c54
2016-07-28 23:56:09	凤飞飞。。。。。。。。。。。。	2019-09-06 19:37:15	1067273890	26421294	https://img1.doubanio.com/icon/u1279626-27.jpg	泥巴	https://www.douban.com/people/niba/	4109328	2	2019-09-06 19:37:15	0	niba	deb5cc931361999293b79c209a5a9d33
2015-06-10 14:15:44	致幻剂，几个年轻人野外飞叶子飞嗨了见到外星人狼人乱七八糟的。	2019-09-06 19:37:15	930207732	26421294	https://img3.doubanio.com/icon/u52873640-23.jpg	朋克大帝	https://www.douban.com/people/52873640/	4109329	1	2019-09-06 19:37:15	0	52873640	e4e41a7765b5fe37bd096aeef97cb113
2019-04-21 22:40:42	What the F?	2019-09-06 19:37:15	1760457386	26421294	https://img3.doubanio.com/icon/u168634340-11.jpg	1Stoner	https://www.douban.com/people/168634340/	4109330	2	2019-09-06 19:37:15	0	168634340	3366ebeea376196cb30f620d143691f8
2016-01-11 17:13:46	从飞大的角度 五星	2019-09-06 19:37:15	998775848	26421294	https://img3.doubanio.com/icon/u81306329-3.jpg	Ganja陈	https://www.douban.com/people/81306329/	4109331	5	2019-09-06 19:37:15	0	81306329	cac640c369033d630097596a44dd74cd
2016-01-17 01:22:02	创意倒是可以给国产恐怖片学习学习，还顺带宣传禁毒，多好。最后那个通缉令笑尿。	2019-09-06 19:37:15	993298697	26421294	https://img1.doubanio.com/icon/u78164697-17.jpg	字母君	https://www.douban.com/people/78164697/	4109332	2	2019-09-06 19:37:15	4	78164697	3eb8ab695d477aa33102131e87c64bbb
2015-10-02 10:10:22	飞行员必看	2019-09-06 19:37:15	963894787	26421294	https://img3.doubanio.com/icon/u1080393-13.jpg	kingkongofkhan	https://www.douban.com/people/kingkongofkhan/	4109333	2	2019-09-06 19:37:15	1	kingkongofkhan	a1119474c03521c901c1d93a9ff17336
2016-02-08 09:02:40	bad trip	2019-09-06 19:37:15	1008585793	26421294	https://img1.doubanio.com/icon/u4786270-9.jpg	电子狗	https://www.douban.com/people/4786270/	4109334	3	2019-09-06 19:37:15	0	4786270	d88a7a1c38d724ec513b3d01c9f4f8a0
2014-04-16 15:12:40	电影的语言并不花哨，流淌着毫不谄媚的真诚，它带着青春的羞涩和傻气，以及那些难以言说的触动，这是一部平静而动人的作品。电影中桂纶镁和陈柏霖所演绎的故事，就像它的名字，仿佛就是一扇梦幻的蓝色大门，为青春期做出正确的注脚，不残忍、不悲伤，但能够让人找到回看过去的路。	2019-09-06 19:37:15	797399948	1308575	https://img3.doubanio.com/icon/u63612050-15.jpg	韩景峰看电影	https://www.douban.com/people/63612050/	4109335	4	2019-09-06 19:37:15	0	63612050	4161c88210adf5de3c5f0acfd9fa5e9e
2010-12-28 14:45:24	看过不喜欢，单一张图画出来或许很美，编制成一个电影很单薄，台湾影人喜欢这种隐晦的艺术，恼人	2019-09-06 19:37:15	332509357	1308575	https://img3.doubanio.com/icon/u30681706-45.jpg	卡塞尔少年	https://www.douban.com/people/kasaier/	4109336	2	2019-09-06 19:37:15	0	kasaier	c75bc3c9a865d6a17847e3ca55f7c6bb
2011-02-10 21:55:30	桂纶镁假小子的扮相不是无缘无故的，可惜腿有点儿粗。那年夏天我们都很青涩，那年夏天我们在懵懵懂懂中开始了一次不属于自己的初恋，那年夏天我们留下一道蓝色忧郁的大门，那年夏天结束后青春不再。留下什么，就变成什么样的大人。虽然我闭着眼睛，我看不见我自己，但是我却可以看见你。	2019-09-06 19:37:15	352107535	1308575	https://img3.doubanio.com/icon/u2657343-2.jpg	王小北	https://www.douban.com/people/angalny/	4109337	4	2019-09-06 19:37:15	0	angalny	45b65aefc0403758864c6a0a75ea2d20
2010-12-23 22:45:51	有时候看戏不用在乎它的内容 只喜欢里面的某些画面 或一种很轻松的感觉。 喜欢里面的音乐 喜欢泛着波纹的泳池里 划过一条平滑的带。 喜欢那条写满留言的柱子 喜欢自行车滴滴滴那声音 喜欢最后那段旁白 更喜欢桂纶镁那声音 和那不一样的她	2019-09-06 19:37:15	330212008	1308575	https://img1.doubanio.com/icon/u36403736-8.jpg	Jeaf	https://www.douban.com/people/36403736/	4109338	4	2019-09-06 19:37:15	4	36403736	3f127f4d0a8f82c9685496f728f47359
2009-08-20 01:48:02	同志的内容略略带过。始终很喜欢男主角张士豪每次见到女主角孟克柔时坚持大喊：“喂，我叫张士豪，天蝎座，O型，游泳队，吉他社！” 。靠这样来把自己介绍给她。	2019-09-06 19:37:15	150899951	1308575	https://img3.doubanio.com/icon/u6798269-2.jpg	七日之痒	https://www.douban.com/people/jcy0226/	4109339	5	2019-09-06 19:37:15	0	jcy0226	c9833c75bdf8fb6803ba87b8a39037d5
2010-04-22 22:36:39	纯爱片。两女一男三角恋，这片告诉我们，情书一定要自己给，追爱情要自己动手，不能借他人之手。反反复复重复的问题象征了执拗和躁动的青春，我这个年纪来看，只能是缅怀那段青葱岁月了。	2019-09-06 19:37:15	243360709	1308575	https://img1.doubanio.com/icon/u4188822-19.jpg	小四不象	https://www.douban.com/people/gluttony6/	4109340	4	2019-09-06 19:37:15	0	gluttony6	e019a955992716c902f8fab4382e002e
2011-10-02 22:35:57	在台北的街头/两个少年/骑着自行车/迎着风/带着笑脸/互相追逐着/在蓝色大门/明媚的阳光/懵懂的青春/羞涩的初恋/很受伤很美好……感觉很棒很棒~这才是青春电影嘛>< 真心觉得湾湾拍这一类电影有些时候还是很出色的。小清新呀（赞）陈柏霖的颜真是我的菜，我也想要一个张士豪啊>///< OST也是不错的	2019-09-06 19:37:15	442116045	1308575	https://img3.doubanio.com/icon/u44568691-45.jpg	hey猪	https://www.douban.com/people/susiexinfinites/	4109341	5	2019-09-06 19:37:15	0	susiexinfinites	0f988285bf5fca6e24b53c48c2d6d79f
2011-05-02 04:01:47	not good. yup young couple in love. more sex less responsibility. can we get mo from that? sadly no.	2019-09-06 19:37:15	385251166	3868407	https://img3.doubanio.com/icon/u1351473-405.jpg	ryan	https://www.douban.com/people/vigilgt/	4109342		2019-09-06 19:37:15	0	vigilgt	b6b6fc88e7c0295c1480021929fdd0be
2011-01-12 20:32:25	开头便是露点，插曲很好听。就是英国小清新，不要被这邪恶的片名蛊惑鸟	2019-09-06 19:37:15	339399812	3868407	https://img3.doubanio.com/icon/u3571728-440.jpg	刘小黛	https://www.douban.com/people/darlingtudai/	4109343	3	2019-09-06 19:37:15	4	darlingtudai	58b815075b1be4bb2770a19060273a7f
2013-03-11 08:24:02	天才就是这样，没心没肺有棱有角无拘无束不管不顾；爱情这个东西，忽而没头脑，忽而不高兴。坚强如野草般疯长，脆弱似稻草一吹就倒；法式镜头美如画，不光是镜头的内容，还有镜头本身；英伦配乐，悦耳动心；你说我小清新，我露屌给你看。你说我重口味，我清新得像首诗。	2019-09-06 19:37:15	653193654	3868407	https://img1.doubanio.com/icon/u1329080-9.jpg	芦哲峰	https://www.douban.com/people/luhua/	4109344	4	2019-09-06 19:37:15	10	luhua	e18c43d748d0f86b6541c72bb7768416
2011-04-06 19:53:34	冠希哥	2019-09-06 19:37:15	375078851	3868407	https://img3.doubanio.com/icon/u2853281-34.jpg	迪格明	https://www.douban.com/people/Ai-wrong/	4109345	1	2019-09-06 19:37:15	0	Ai-wrong	b5890388658900c4afaf21a76add9609
2011-03-18 12:25:33	三年五年以后，甚至更久、更久以后，我们会变成什么样的大人呢。。。。	2019-09-06 19:37:15	332579787	1308575	https://img3.doubanio.com/icon/u3810525-11.jpg	赵鹏	https://www.douban.com/people/zhaopeng007/	4109346	3	2019-09-06 19:37:15	0	zhaopeng007	b3c9116cc94bfde852356882e121fc3e
2013-03-05 15:44:14	青春的愛情總是那麽美好，簡單的一個眼神、一個動作、一縷陽光都有淡淡的愛的思緒——能不把這麽美好的故事放在一個性取向有問題的模式裏麽？	2019-09-06 19:37:15	651075542	1308575	https://img3.doubanio.com/icon/u25626356-10.jpg	内触妙乐	https://www.douban.com/people/ryokokoro/	4109347	3	2019-09-06 19:37:15	0	ryokokoro	4b8b0a09f4c0571db8285ada57b2055d
2007-09-23 19:09:09	大二错过。一再错过。清晨看来，疲累的心也渐渐被柔软化鸟。别的好处暂不说，最可贵是拍摄者的视角，真是和故事里的小孩子一般高，就好像发生在我们身边一样平实轻盈，轻易就打动人心。音乐青春，服饰搭的也不错。台词可信度高。男孩子的执拗和坦率也很容易给人留下好感。呵呵，其实他斜睨的眉眼，让我	2019-09-06 19:37:15	20849645	1308575	https://img3.doubanio.com/icon/u1143085-332.jpg	美卡 mecca	https://www.douban.com/people/MECCA/	4109348	5	2019-09-06 19:37:15	0	MECCA	bff58a6fe62230d722f39d71df1f9761
2009-07-24 00:00:11	好青春的故事……原来我还没有青春过就已经让青春过去了啊……	2019-09-06 19:37:15	141642405	1308575	https://img1.doubanio.com/icon/u2319876-39.jpg	晗·许我向你看	https://www.douban.com/people/smilelotus/	4109349	4	2019-09-06 19:37:15	1	smilelotus	1fd97a7ac98e807d2cc1655f37b74b1c
2007-11-09 18:15:55	2007-11-9 18:15:40 9/7.7(763)||2009-6-26 14:05:51 9/7.7(1022) 好快	2019-09-06 19:37:15	23528593	1308575	https://img3.doubanio.com/icon/u1665012-6.jpg	德拉库拉拉	https://www.douban.com/people/Draculala/	4109350	5	2019-09-06 19:37:15	0	Draculala	91ff98f78551d7cee2f15a0abf3dd8db
2008-01-04 02:26:05	在影像中寻找自己正在逝去的青春，感觉好凄凉，呵呵...但凡校园片响起钢琴背景乐时都会条件反射似的想起岩井...本片可算以青春为命题的很完满的暑期作业	2019-09-06 19:37:15	27902086	1308575	https://img3.doubanio.com/icon/u1671513-6.jpg	白白八佰瓣	https://www.douban.com/people/baibaiforever/	4109351	4	2019-09-06 19:37:15	0	baibaiforever	b49127a762630881eac425935483d2ca
2011-01-12 21:26:28	女主角是哈利波特	2019-09-06 19:37:15	339426163	3868407	https://img3.doubanio.com/icon/u1077373-202.jpg	WiTS	https://www.douban.com/people/weilinwang/	4109352		2019-09-06 19:37:15	3	weilinwang	18e3a9a686f15c3512bc7cbe6a5ed829
2012-03-16 16:59:24	披着三级外衣的文艺片，说女主角是哈利波特的那位你赢了！	2019-09-06 19:37:15	488208312	3868407	https://img3.doubanio.com/icon/u1281923-23.jpg	螺丝இ	https://www.douban.com/people/marose/	4109353	3	2019-09-06 19:37:15	2	marose	822b131bb29cb3cf47f8dd6c31f8c555
2011-02-07 23:26:19	f7c9e37dac啊哈哈这名字能骗了多少对这个电影好奇的人？！爱欲MV看完即删	2019-09-06 19:37:15	339402007	3868407	https://img1.doubanio.com/icon/u1793566-1867.jpg	UrthónaD'Mors	https://www.douban.com/people/HiddenParadise/	4109354		2019-09-06 19:37:15	0	HiddenParadise	ef573f2fe2b49d4a3b09bd95c095a5c8
2011-04-29 00:42:34	这种片子平庸之作都像是一个模子刻出来的	2019-09-06 19:37:15	383955821	3868407	https://img3.doubanio.com/icon/u4573846-24.jpg	尖头叉子	https://www.douban.com/people/anyuzx/	4109355	3	2019-09-06 19:37:15	0	anyuzx	ab58d2db47ab8f561d284ca976fc7ed6
2011-09-11 18:33:36	影片主題探討性、愛關係，節奏溫婉，畫面性感，聯想到經典韓國情色片《美人》。與之相比，本片主線更簡單，卻沒足夠細節支撐，配上動聽配樂後，不過部加長MV。男女主角三點全露的職業精神值得表揚。男主角Liam Browne長得有味道，但多場裸露戲中，下半身尺寸難免有點令人不滿。	2019-09-06 19:37:15	435183559	3868407	https://img3.doubanio.com/icon/u4699624-10.jpg	一條魚佔滿了河	https://www.douban.com/people/BlindwolfHyn/	4109356	3	2019-09-06 19:37:15	0	BlindwolfHyn	fd8e257e7bf34f7978033efc517ec92e
2011-03-29 23:09:16	小清新	2019-09-06 19:37:15	371811090	3868407	https://img3.doubanio.com/icon/u1322790-253.jpg	翘	https://www.douban.com/people/ciaobella/	4109357		2019-09-06 19:37:15	0	ciaobella	9b4ae131c1bb94d68126d0f62cd12080
2018-09-07 16:05:58	“蓝天下，为永远的谜迷惑着的，是人们二十岁的紧闭的肉体。” 每个人的青春真的都有太多相似点了，讨喜中又带点可悲 (20岁年轻的面孔和肉体真的无敌啊 (台湾腔总能让人放松下来	2019-09-06 19:37:15	1461920407	1308575	https://img1.doubanio.com/icon/u130164821-8.jpg	残城	https://www.douban.com/people/130164821/	4109358	4	2019-09-06 19:37:15	2	130164821	86fc2e994237624e4bc53ed2a2cdec1d
2010-05-01 16:02:08	我叫张士豪，天蝎座o型，游泳队吉他社，我还不错哦！好萌的一段话。总觉得还有很多地方都很好笑，自己中学时发生的好玩的事情也历历在目。真怀念高中~~~	2019-09-06 19:37:15	192934273	1308575	https://img3.doubanio.com/icon/u4652008-22.jpg	Justina	https://www.douban.com/people/justinasue/	4109359	5	2019-09-06 19:37:15	0	justinasue	9b47778fa8fe171dd8704ad20c2d5f3b
2012-06-11 00:20:38	跟含酱说，“回来跟我结婚吧。”她说：“我爱男人，男人爱你。别想不开，北鼻。”现实就是，我们最后都会找个男人嫁了。ps，张士豪笑容真是美好青涩啊，让我想起年少时的少年们了。桂纶镁也是干净纯粹呐。	2019-09-06 19:37:15	542410956	1308575	https://img3.doubanio.com/icon/u49667918-105.jpg	喜阿姨	https://www.douban.com/people/49667918/	4109360	4	2019-09-06 19:37:15	3	49667918	b0973b7ea8128d7c0a3b9878dc32313f
2009-08-08 20:54:52	美好的青春故事。看哭了的故事。after 17。陈柏霖的年轻很美好。我是黑发控。	2019-09-06 19:37:15	146633726	1308575	https://img3.doubanio.com/icon/u4786252-30.jpg	元帅	https://www.douban.com/people/Sh1neYuan/	4109361	5	2019-09-06 19:37:15	0	Sh1neYuan	cff298d4ff9870bf7cefa34d4000175d
2014-04-01 12:17:42	台湾的电影和日本电影好像，满满淡淡的调调。 如果不是后半段， 应该只会给陈柏霖的颜三分， 后面的转折挺出人意料的。但是没有深入探讨。	2019-09-06 19:37:15	792749773	1308575	https://img3.doubanio.com/icon/u53679658-2.jpg	薄荷绿	https://www.douban.com/people/53679658/	4109362	4	2019-09-06 19:37:15	0	53679658	15b5c96b323207239fd4b1aaf6ee2fc8
2009-01-28 12:39:05	桂纶镁那劲头我喜欢，头发短短的倔强小孩。青春的故事让俺想到自己初中高中的LOLI时代>< 也是这样傻乎乎的为小P事烦恼	2019-09-06 19:37:15	91406053	1308575	https://img3.doubanio.com/icon/u1177512-10.jpg	海棠一生	https://www.douban.com/people/riphy/	4109363	5	2019-09-06 19:37:15	0	riphy	b849edd8fbd87265360dc9886197db99
2017-03-12 00:42:11	还行吧，无聊时看	2019-09-06 19:37:15	1163548089	1308575	https://img3.doubanio.com/icon/u148692685-5.jpg	猫先生	https://www.douban.com/people/148692685/	4109364	3	2019-09-06 19:37:15	10	148692685	03337e32d1297a3dc235828eaeab6e9f
2011-02-12 22:08:26	洗JJ真难看！	2019-09-06 19:37:15	353013688	3868407	https://img3.doubanio.com/icon/u2473154-161.jpg	貓小三的意思其實是如果先生	https://www.douban.com/people/2473154/	4109365	1	2019-09-06 19:37:15	0	2473154	ef81d13a5060de72608c84553fa3bb26
2012-09-17 12:03:35	太粗糙了 不过想想还是挺幸福的 。。。	2019-09-06 19:37:15	581106679	3868407	https://img3.doubanio.com/icon/u1452797-1.jpg	三生	https://www.douban.com/people/1452797/	4109366	2	2019-09-06 19:37:15	0	1452797	ddd24c10fa8f20f85ebe00e5745fb7b9
2011-01-13 21:32:37	好像法国片啊...一只爱欲MV....	2019-09-06 19:37:15	339844606	3868407	https://img3.doubanio.com/icon/u2018170-53.jpg	鬼否-	https://www.douban.com/people/nuannuan2you/	4109367	3	2019-09-06 19:37:15	0	nuannuan2you	ae2b9568984a4d4f8ddce3db76317254
2011-08-10 14:55:26	真是年龄大了，看9 songs看到泪流满面的日子一去不复返了。	2019-09-06 19:37:15	423962267	3868407	https://img3.doubanio.com/icon/u1096812-894.jpg	铎奇	https://www.douban.com/people/delmar/	4109368	3	2019-09-06 19:37:15	0	delmar	001ffa9b0ceca9c023f1999f56d2c3b9
2014-12-21 03:52:10	操啊操，拍啊拍，发表，生气，郁闷，和好，呵呵。	2019-09-06 19:37:15	873533102	3868407	https://img1.doubanio.com/icon/user_normal.jpg	无趣	https://www.douban.com/people/46996433/	4109369	3	2019-09-06 19:37:15	0	46996433	2f5b519edd400f5a8f0a508c8680c402
2013-02-07 17:31:45	特好，分分数干嘛这么低	2019-09-06 19:37:15	640461744	3868407	https://img1.doubanio.com/icon/u1020247-397.jpg	冷趴趴趴巫婆	https://www.douban.com/people/may5may/	4109370	4	2019-09-06 19:37:15	0	may5may	4bd375eff033ec9cc1839d2cbbba1801
2011-05-26 23:16:59	Orgasm disaster	2019-09-06 19:37:15	395473094	3868407	https://img1.doubanio.com/icon/u2344966-9.jpg	Stephanie	https://www.douban.com/people/Tong0806/	4109371	2	2019-09-06 19:37:15	0	Tong0806	e46609aa161a40981646d2d71cb091ec
2011-02-11 23:39:58	原想你還會有些批判或讚頌，但原來這是講愛情的。也不說找個好看的主演，哈利波特拖著女兒身多么倒人胃口。唯一剩下的就只有畫面，這還得有賴於你們常年見不到太陽的天空。	2019-09-06 19:37:15	352623229	3868407	https://img3.doubanio.com/icon/u25350324-2.jpg	667DJP	https://www.douban.com/people/25350324/	4109372	2	2019-09-06 19:37:15	0	25350324	a8cf0752d163f6d7d69664b6d652f9db
2011-01-16 20:22:28	只有一点小清新。有豆友说女主哈里波特，笑喷。	2019-09-06 19:37:15	341094988	3868407	https://img3.doubanio.com/icon/u2049771-372.jpg	花儿果果	https://www.douban.com/people/iorl/	4109373	2	2019-09-06 19:37:15	0	iorl	1e844904add4c93aa1e044b2f38e0a3d
2013-04-19 16:12:43	还算有点儿意思的黄片	2019-09-06 19:37:15	669217299	3868407	https://img1.doubanio.com/icon/u1418024-109.jpg	蒙托利沃	https://www.douban.com/people/seanhsu/	4109374	3	2019-09-06 19:37:15	0	seanhsu	4d91c069e8fda5d7f1e1855fed1d939f
2015-07-18 18:42:17	没意思啊	2019-09-06 19:37:15	941972663	25903355	https://img3.doubanio.com/icon/u43848573-4.jpg	holyfishman	https://www.douban.com/people/holy-fishman/	4109375		2019-09-06 19:37:15	1	holy-fishman	5c087c11ca8e4afe02464373143c94d2
2015-07-19 23:22:02	风骚美女爱上憨蛋的故事	2019-09-06 19:37:15	942425498	25903355	https://img3.doubanio.com/icon/u82969027-3.jpg	小甜心	https://www.douban.com/people/82969027/	4109376	3	2019-09-06 19:37:15	1	82969027	685c3f9a57925acdadf10243a56179ad
2015-07-17 17:07:38	典型的武侠片，没意思	2019-09-06 19:37:15	941659421	25903355	https://img1.doubanio.com/icon/user_normal.jpg	檞寄生	https://www.douban.com/people/83069115/	4109377	2	2019-09-06 19:37:15	2	83069115	767dcaaea2abe654870e81dfdf1b6c37
2016-10-26 13:17:18	喝碗井水你也要吹？你他媽逗我呢。	2019-09-06 19:37:15	1102110163	25903355	https://img3.doubanio.com/icon/u45843133-23.jpg	8Ave.Montaigne	https://www.douban.com/people/lovea_ten/	4109378	1	2019-09-06 19:37:15	2	lovea_ten	1e9f0de4a0cbdde67ef352402bb53503
2014-06-13 13:19:30	人物表现还行，情节一般，动作场面略暴露智商	2019-09-06 19:37:15	815854510	25903355	https://img3.doubanio.com/icon/u55981002-3.jpg	武陵渔	https://www.douban.com/people/RingoSpade/	4109379	3	2019-09-06 19:37:15	2	RingoSpade	d750b19d5562ec539a4df6ec9325d5cd
2018-08-10 16:52:26	走鱼路吊钢丝的动作不好看	2019-09-06 19:37:15	1431839497	25903355	https://img3.doubanio.com/icon/u161845622-2.jpg	moon_lyon	https://www.douban.com/people/161845622/	4109380	2	2019-09-06 19:37:15	0	161845622	2375143dfa9045693333bcf5b2827878
2016-10-26 23:03:23	过得去	2019-09-06 19:37:15	1102307881	25903355	https://img3.doubanio.com/icon/u144173760-2.jpg	然燃	https://www.douban.com/people/144173760/	4109381	3	2019-09-06 19:37:15	0	144173760	bd2ffa78f1e29735680a63fe453dc5ae
2016-12-12 14:38:28	肯定没有五星那么好，但也不至于一星那么糟。情节太简单，而且有些环节很浮夸。	2019-09-06 19:37:15	1120269732	25903355	https://img3.doubanio.com/icon/u55512479-4.jpg	eddy	https://www.douban.com/people/55512479/	4109382	3	2019-09-06 19:37:15	0	55512479	9b2882e12cebf01347a96642556e20ee
2018-08-02 21:13:54	喜欢三保😄😄😄	2019-09-06 19:37:15	1424693481	25903355	https://img3.doubanio.com/icon/u178744184-6.jpg	上官心华	https://www.douban.com/people/178744184/	4109383	3	2019-09-06 19:37:15	0	178744184	c52ee8d80fbfb90fc739479cf1d5ecf5
2017-11-29 20:28:48	CCTV6……	2019-09-06 19:37:15	1278503144	25903355	https://img3.doubanio.com/icon/u1305311-2.jpg	一地鸡毛	https://www.douban.com/people/1305311/	4109384	3	2019-09-06 19:37:15	1	1305311	d1d48d2b451af0820f35d22dbdff7aaa
2016-10-26 13:58:04	武戏没水准	2019-09-06 19:37:15	1102122904	25903355	https://img3.doubanio.com/icon/u1032630-4.jpg	Aquarius	https://www.douban.com/people/1032630/	4109385	3	2019-09-06 19:37:15	0	1032630	d8d877cb3234158507d9fc4c74f595a1
2017-11-05 18:44:24	支持一下国产草根电影吧，算不错了。	2019-09-06 19:37:15	1267009922	25903355	https://img3.doubanio.com/icon/u157010579-2.jpg	风起刀落无情	https://www.douban.com/people/157010579/	4109386	3	2019-09-06 19:37:15	0	157010579	59702e5c1137e33b9ecda8dff25e59c0
2017-04-26 12:50:46	每分每秒都让我出戏	2019-09-06 19:37:15	1182641709	25903355	https://img1.doubanio.com/icon/u149638119-7.jpg	盒盒猫	https://www.douban.com/people/149638119/	4109387	2	2019-09-06 19:37:15	0	149638119	2318a65947c3f0819a44580751c6cce7
2017-04-27 10:21:43	电影频道	2019-09-06 19:37:15	1182998847	25903355	https://img3.doubanio.com/icon/u2208488-6.jpg	信差	https://www.douban.com/people/xinchai1998/	4109388	3	2019-09-06 19:37:15	0	xinchai1998	41a23e78f437ce3d06691e3c973f0fa5
2018-06-16 01:00:38	没注意	2019-09-06 19:37:15	1390239466	25903355	https://img3.doubanio.com/icon/u34663078-6.jpg	CQ	https://www.douban.com/people/34663078/	4109389		2019-09-06 19:37:15	0	34663078	c5fdc29c3d4b5109126a35053c6b4ee2
2018-06-16 13:40:43	简单的过程，简单的情节，简单的电影。	2019-09-06 19:37:15	1390393084	25903355	https://img3.doubanio.com/icon/u175050099-1.jpg	浅糖水	https://www.douban.com/people/175050099/	4109390	2	2019-09-06 19:37:15	0	175050099	c5eb1a3d18576b6c39f292d984bcab34
2017-04-26 13:32:10	咋就都得死呢，那个做坏的想做好事的人不是尴尬死的吗	2019-09-06 19:37:15	1182656047	25903355	https://img3.doubanio.com/icon/u1394652-36.jpg	再见朋友们	https://www.douban.com/people/yv-1fuuy/	4109391		2019-09-06 19:37:15	0	yv-1fuuy	9cfc330440c972ec3146bd73b8f6a416
2015-07-18 21:31:01	真不知道打5星的是什么心态	2019-09-06 19:37:15	942022579	25903355	https://img3.doubanio.com/icon/u89996861-4.jpg	兰永火海	https://www.douban.com/people/89996861/	4109392	1	2019-09-06 19:37:15	0	89996861	4994c1c5bc3863fd2bcb438399e5ea7f
2017-04-26 13:09:49	邬三保是谁演的？	2019-09-06 19:37:15	1182648180	25903355	https://img3.doubanio.com/icon/u149074234-1.jpg	文尧石	https://www.douban.com/people/149074234/	4109393	4	2019-09-06 19:37:15	0	149074234	7134c1db40403cec54e8db3163bae272
2014-09-03 23:23:42	出于对T.S.深切的爱，我居然把这片子看了。由于被TOS所代表的70年代特效免疫过，居然也没觉得多奇葩。但是不得不承认的是，技术上的局限的确对思想内涵的展现有很大影响。比起原著，角色和性格几乎完全重新分配，一些微妙的意味也无法体现。如果今天重拍这片子，大概会是一部超级cult的东西吧。	2019-09-06 19:37:15	842651819	5990329	https://img3.doubanio.com/icon/u2944050-2.jpg	Vera	https://www.douban.com/people/WendyShad/	4109394	3	2019-09-06 19:37:15	1	WendyShad	8dbb8a98bfed36670bcd32965c8a71b8
2016-06-23 10:17:03	陨石控制铲车，铲车大战挖掘机	2019-09-06 19:37:15	1054538626	5990329	https://img3.doubanio.com/icon/u92081945-6.jpg	撕心	https://www.douban.com/people/92081945/	4109395	3	2019-09-06 19:37:15	0	92081945	71638235f0f857abcae1a0e664e65c54
2017-05-16 03:21:33	收集狂人 幽灵哥佑佑	2019-09-06 19:37:15	1190792687	5990329	https://img3.doubanio.com/icon/u161143379-3.jpg	幽灵哥佑佑8	https://www.douban.com/people/161143379/	4109396		2019-09-06 19:37:15	0	161143379	79bdc433555a3846ad2ef548166dfe4e
2018-06-16 01:05:38	尬影➕打卡	2019-09-06 19:37:15	1390241155	25903355	https://img3.doubanio.com/icon/u84418105-5.jpg	耍流氓的地主	https://www.douban.com/people/Yikexilanhua/	4109397		2019-09-06 19:37:15	0	Yikexilanhua	1ab1191d24ee6c3e0c1e46aea06a2152
2008-12-24 18:03:48	forget resent	2019-09-06 19:37:15	82450602	1444533	https://img3.doubanio.com/icon/u2353013-1.jpg	Thisbank	https://www.douban.com/people/bankofsuresure/	4109398	4	2019-09-06 19:37:15	0	bankofsuresure	b50ab11ead6a759dbbb499c986a4c4f7
2011-02-19 20:38:03	当初一个人戆吼吼额半夜看了上下集还= =【cctv6】	2019-09-06 19:37:15	356154795	1444533	https://img3.doubanio.com/icon/u4020695-16.jpg	喜欢猴子的袋鼠	https://www.douban.com/people/noe2mie_momo/	4109399	5	2019-09-06 19:37:15	0	noe2mie_momo	2873cb5c2caee0bfd7c609e617985258
2014-07-31 22:20:52	【宅在家里看电影】在看不进电视剧的日子，就看看电影打发时间吧。这次看了1961年版的，男主角很帅啊，为什么有种穆里尼奥的感觉呢，电影比小说差很多细节啊。	2019-09-06 19:37:15	831437659	1444533	https://img3.doubanio.com/icon/u2688741-10.jpg	pisces猫	https://www.douban.com/people/tongtong7/	4109400	4	2019-09-06 19:37:15	0	tongtong7	5072c46cab6b15b91d46fbe6565907a0
2009-07-15 21:23:38	就改编而言刚刚及格	2019-09-06 19:37:15	139269406	1444533	https://img3.doubanio.com/icon/u1458339-55.jpg	Bill	https://www.douban.com/people/wangdong1120/	4109401	3	2019-09-06 19:37:15	1	wangdong1120	cfb836446fd2154a04b2ef778a9a6034
2018-12-30 15:46:50	配音的都是大咖，可惜电影把原作的精髓都改没了	2019-09-06 19:37:15	1601316232	1444533	https://img3.doubanio.com/icon/u1532715-3.jpg	Cat	https://www.douban.com/people/kitty_cat/	4109402	3	2019-09-06 19:37:15	0	kitty_cat	66c54bb6a54ceb801ba00a1937194529
2014-01-18 01:26:58	有些拖沓	2019-09-06 19:37:15	767723819	1444533	https://img3.doubanio.com/icon/u17625114-3.jpg	lon	https://www.douban.com/people/17625114/	4109403	4	2019-09-06 19:37:15	0	17625114	471e41d7a613dd6b3c42803c3f66765d
2010-08-21 17:12:28	不喜欢结尾	2019-09-06 19:37:15	284845555	1444533	https://img3.doubanio.com/icon/u2324997-26.jpg	Richey Edwards	https://www.douban.com/people/lucifersatan/	4109404	4	2019-09-06 19:37:15	0	lucifersatan	0ff04fbdb37551ced979608a4a8394a0
2019-08-15 19:25:38	莫名的爽感，就像是帮我出了一口气。	2019-09-06 19:37:15	1909791360	1444533	https://img3.doubanio.com/icon/u68765893-46.jpg	Juliette	https://www.douban.com/people/Kthe/	4109405	4	2019-09-06 19:37:15	0	Kthe	31bf36e42872fe40d01ce40163d9a4c4
2013-04-30 18:03:24	人似乎无外乎理和爱，好像简单了点，想看原著……	2019-09-06 19:37:15	674229656	1444533	https://img3.doubanio.com/icon/u36462168-34.jpg	愚敏头	https://www.douban.com/people/36462168/	4109406	4	2019-09-06 19:37:15	0	36462168	f01e32e4b74d994f88213aad7356c0c9
2012-12-17 11:41:11	配音经典。改编拙劣。	2019-09-06 19:37:15	617148129	1444533	https://img3.doubanio.com/icon/u46258857-4.jpg	伊壁鸠鲁	https://www.douban.com/people/46258857/	4109407	3	2019-09-06 19:37:15	0	46258857	e3c81069ac4d87e1761e1f959803f19e
2019-07-07 00:06:59	电影频道	2019-09-06 19:37:15	1849708828	1444533	https://img3.doubanio.com/icon/u2032709-5.jpg	太阳夏	https://www.douban.com/people/2032709/	4109408	3	2019-09-06 19:37:15	0	2032709	2ed426087072dcbf32af5883e2f7da12
2016-04-30 13:48:37	译制片典范啊	2019-09-06 19:37:15	1036886225	1444533	https://img1.doubanio.com/icon/u1215600-8.jpg	meetpeterpan	https://www.douban.com/people/meetpeterpan/	4109409	4	2019-09-06 19:37:15	0	meetpeterpan	903f281af43f14f077a6321eb58b729b
2012-06-25 05:14:09	“看来你没有爱过我，因为你太不了解我了。此时我必须离去，然而离去的只是基督山伯爵。另一个人将会归来，这个人只有你才能认识，只有你才能了解。”——翻译成网络流行语就是“我爱你，但与你无关。可是我又多么希望这与你有关。”	2019-09-06 19:37:15	548283228	1444533	https://img3.doubanio.com/icon/u1917237-16.jpg	Uwani	https://www.douban.com/people/uwani/	4109410	5	2019-09-06 19:37:15	1	uwani	1b3159398d3fa317d4674c79823c2fde
2009-09-11 13:16:23	旧版的《基督山伯爵》比较忠实于原著，那种人性的压抑和痛苦，那种扭曲和仇恨表现得非常强烈，情节张力十足。中文配音是大名鼎鼎的上译，那些富有穿透力的声音让《基督山伯爵》成为一部能“听”的电影。	2019-09-06 19:37:15	157842371	1444533	https://img3.doubanio.com/icon/u1120428-20.jpg	已注销	https://www.douban.com/people/chunfeng/	4109411	5	2019-09-06 19:37:15	0	chunfeng	132e5191f0b72f9eb98a81f7d15ebfae
2016-01-23 14:13:11	囿于片长，原著里一些精彩刺激的情节被忽略，但从选角和服装布景来说仍不失为佳片。埃德蒙这演员真帅	2019-09-06 19:37:15	1003112246	1444533	https://img1.doubanio.com/icon/u3559395-8.jpg	长安不肖生	https://www.douban.com/people/JackMcfarland/	4109412	4	2019-09-06 19:37:15	0	JackMcfarland	49f6e1aefe3abb738a5e5f5ef57388b4
2018-05-02 08:39:05	这才是小时候看过的没有摈弃政治历史复杂背景下的个人恩怨复仇的故事。是有迷人的女主和复仇的海蒂的版本，台词也深刻华丽，经典名著还是老版本拍得更经典好看！	2019-09-06 19:37:15	1367209419	1444533	https://img3.doubanio.com/icon/u48967353-32.jpg	漫步云端	https://www.douban.com/people/48967353/	4109413	5	2019-09-06 19:37:15	0	48967353	2d444e6a5ff13f72316b17c26fccb043
2014-09-14 16:52:55	张力不够，配音好。	2019-09-06 19:37:15	845729674	1444533	https://img1.doubanio.com/icon/u4378595-19.jpg	萬和生	https://www.douban.com/people/4378595/	4109414	3	2019-09-06 19:37:15	0	4378595	9848251d98fe2d4afc51d4c7e2f3c340
2012-02-08 20:25:19	跟老爸一起看了把下部看完了 真是老爸级的片子啊 翻译的确实很经典	2019-09-06 19:37:15	493312428	1444533	https://img3.doubanio.com/icon/u2774170-6.jpg	sassyi12	https://www.douban.com/people/sallycat12/	4109415	4	2019-09-06 19:37:15	0	sallycat12	6579529ae90a764f9e1fae0f82129c2a
2013-05-26 23:07:43	平常之作，点播频道的版本居然是德语中字的〜	2019-09-06 19:37:15	685241803	1444533	https://img3.doubanio.com/icon/u1206028-16.jpg	吹风散步	https://www.douban.com/people/zhiliaofly/	4109416	3	2019-09-06 19:37:15	0	zhiliaofly	36a1025bbfaef9d5381da525036cf877
2018-12-05 01:57:17	孤独、谎言、时间都是我们的敌人	2019-09-06 19:37:15	1554578681	1444533	https://img3.doubanio.com/icon/u4144195-20.jpg	费纸姬	https://www.douban.com/people/4144195/	4109417	3	2019-09-06 19:37:15	0	4144195	6e48d72f07855d63c77a7f974da1b7b9
2018-10-16 14:50:51	有意思	2019-09-06 19:37:15	1495807101	26633005	https://img3.doubanio.com/icon/u163570661-24.jpg	Mikohes	https://www.douban.com/people/TigerKim/	4109418	4	2019-09-06 19:37:15	0	TigerKim	ccc74d75f99e1491ae645d741bb57716
2018-10-18 18:01:30	玩命挑战	2019-09-06 19:37:15	1497714506	26633005	https://img3.doubanio.com/icon/u150940966-4.jpg	瓷猫猫	https://www.douban.com/people/150940966/	4109419	4	2019-09-06 19:37:15	0	150940966	9cacaef370dcd11507dc3799e8bd1e8e
2019-02-16 00:39:37	主持人很玩命，专家们一本正经的胡说八道，很喜感	2019-09-06 19:37:15	1677515427	26633005	https://img1.doubanio.com/icon/user_normal.jpg	北正黎	https://www.douban.com/people/133436187/	4109420	4	2019-09-06 19:37:15	0	133436187	913add04fc93db28713faf8142b11924
2019-02-21 02:04:37	我大半夜看的，嗯，很适合，不过针对的是欧美系，僵尸啊虫子啊吸血鬼啊这些。专家真的有一本正经胡说八道的感觉。主持人很拼，除了冰块以外的挑战都很emm拼。	2019-09-06 19:37:15	1686172242	26633005	https://img3.doubanio.com/icon/u140510399-5.jpg	懊恼的冷鱼	https://www.douban.com/people/140510399/	4109421		2019-09-06 19:37:15	0	140510399	2954ad2d76aa59c48cab92a8e702c3f0
2012-07-28 15:12:58	那感觉到底是怎样的？	2019-09-06 19:37:15	561601061	1449711	https://img3.doubanio.com/icon/u38242235-13.jpg	神思	https://www.douban.com/people/38242235/	4109422	4	2019-09-06 19:37:15	0	38242235	3aac490b05f42e3fec8c2c992af5f4fa
2011-04-27 13:38:28	真实平实而且感人的片子，是不是回想起老人睿智的眼睛和让人为之汗颜的坚持......	2019-09-06 19:37:15	383355832	1449711	https://img1.doubanio.com/icon/user_normal.jpg	Ricker	https://www.douban.com/people/2866301/	4109423	5	2019-09-06 19:37:15	0	2866301	97f6e2f49df8de79e971073e0083ba08
2012-02-19 20:59:21	会看这片完全是因为汉尼拔爷爷！！！一部有爱的片子，现实的可怕之处在于它使我们放下梦想的理由变得合理化，在你决定追不追的时候它可能已经死了！！	2019-09-06 19:37:15	498063259	1449711	https://img3.doubanio.com/icon/u2829918-35.jpg	KIARA	https://www.douban.com/people/kiara1988/	4109424	4	2019-09-06 19:37:15	0	kiara1988	b75d1f7354ea9354e40f38ed51d029dd
2010-02-01 03:07:54	我爱这老头。他是阳光，心头很暖。	2019-09-06 19:37:15	210450986	1449711	https://img3.doubanio.com/icon/u3334785-6.jpg	swing in sun	https://www.douban.com/people/3334785/	4109425	5	2019-09-06 19:37:15	0	3334785	fbf22138754328cfd1dca1888bd8073c
2013-09-17 16:28:27	如果有时间，真的想把安东尼霍普金斯的电影看个完。	2019-09-06 19:37:15	726989539	1449711	https://img3.doubanio.com/icon/u2229880-4.jpg	绎清尘	https://www.douban.com/people/liuheng20110613/	4109426	5	2019-09-06 19:37:15	0	liuheng20110613	3a1ab06145c49ccb0a4414e3fe132498
2012-07-13 03:31:16	如果你有梦想，全世界都会来帮你实现！！！！ 我最喜欢的两个老头老霍普和老伊斯特~~	2019-09-06 19:37:15	555471854	1449711	https://img1.doubanio.com/icon/u4380133-9.jpg	DEAD MAN	https://www.douban.com/people/4380133/	4109427	4	2019-09-06 19:37:15	0	4380133	f4ad0c74ff1ceb4f74bf2f3b26a9c5a3
2014-02-25 06:00:15	值得看好几次的电影，梦想就是支撑人活下去的动力！	2019-09-06 19:37:16	523158979	1449711	https://img1.doubanio.com/icon/u40693041-98.jpg	沉默的若亚	https://www.douban.com/people/emlia/	4109428	5	2019-09-06 19:37:16	0	emlia	a9b0a030912bef7439e7939195f72b14
2012-09-03 16:19:57	乐观可爱的老头，轮胎掉出来摩托翻了的时候我都快哭了，他还能笑出来 路上还能来个ons。。。天。。 神奇的老头 传奇的老头	2019-09-06 19:37:16	576157390	1449711	https://img3.doubanio.com/icon/u2982338-2.jpg	qycool	https://www.douban.com/people/2982338/	4109429	5	2019-09-06 19:37:16	0	2982338	1fd4a3de361e9a7861c20a423e358431
2011-11-14 09:35:35	老戏骨啊~~~从汉尼拔到燃情岁月再到这个可爱的老头。厉害~~ 而且这个记录至今无人破？	2019-09-06 19:37:16	457397891	1449711	https://img3.doubanio.com/icon/u22233846-10.jpg	-迷湖	https://www.douban.com/people/22233846/	4109430	5	2019-09-06 19:37:16	0	22233846	bed2e9fc92f905ce5cbd939e753c634e
2012-08-12 17:16:06	may be we see things happliy ,the world and life will be happy.	2019-09-06 19:37:16	336292949	1449711	https://img1.doubanio.com/icon/u2137359-67.jpg	春暖花开	https://www.douban.com/people/xxxxpp/	4109431	5	2019-09-06 19:37:16	2	xxxxpp	b10afd662fd4c46639ae6130b25e5f08
2014-02-05 23:43:58	超好～！很喜欢其中的各种艳遇！	2019-09-06 19:37:16	774046578	1449711	https://img1.doubanio.com/icon/u1891500-7.jpg	枯藤和老虎	https://www.douban.com/people/1891500/	4109432	4	2019-09-06 19:37:16	0	1891500	99640f135c0aecd715eeee61a40816d3
2012-11-02 10:54:07	爱好，就是信仰	2019-09-06 19:37:16	598361360	1449711	https://img3.doubanio.com/icon/u2546660-3.jpg	旋转楼梯	https://www.douban.com/people/situp/	4109433	4	2019-09-06 19:37:16	1	situp	c16c238bdfcbcd56cdc35a42619c7e74
2011-06-29 23:21:04	一个老人 25年的梦想. 他的记录至今没有被打破! 人活着没有理想和植物有什么区别..哈哈哈哈哈哈哈哈哈哈哈哈哈哈..	2019-09-06 19:37:16	408665882	1449711	https://img3.doubanio.com/icon/u3631042-10.jpg	沈师傅	https://www.douban.com/people/3631042/	4109434	5	2019-09-06 19:37:16	0	3631042	57104dc2ef45b4ba925fb09a178e9d26
2011-11-14 21:57:27	老头把我搞的热泪盈眶	2019-09-06 19:37:16	457424309	1449711	https://img1.doubanio.com/icon/u4497281-7.jpg	大梦	https://www.douban.com/people/4497281/	4109435	5	2019-09-06 19:37:16	0	4497281	60fef841c92cb5462201971e7b6b7f25
2012-02-18 20:42:41	急速驾驶5分钟，抵得上某些人的一辈子------这可爱的顽固老头！	2019-09-06 19:37:16	497569152	1449711	https://img1.doubanio.com/icon/u2320464-37.jpg	迷笛大力丸	https://www.douban.com/people/2320464/	4109436	5	2019-09-06 19:37:16	2	2320464	dbcdb5547446f7222b0bbe10bce645cc
2011-08-29 00:13:15	安东尼·霍普金斯这个老头，除了演变态杀人狂演得阴森恐怖外，演倔强的老头也相当有一手，至今记得燃情岁月里提着猎枪干掉警察的那个斜嘴军官老爸，相当给力。这部电影里的霍普金斯少了一些霸气，却是倔强依然，为了实现梦想不顾一切的老头，让人敬佩。	2019-09-06 19:37:16	430722057	1449711	https://img1.doubanio.com/icon/u1121467-18.jpg	小有™	https://www.douban.com/people/yxin1322/	4109437	5	2019-09-06 19:37:16	0	yxin1322	c8b6423925428fdd3cc94f2b945e1f57
2013-05-31 18:00:57	乍一看清汤寡水有点像流水账，但情不自禁爱上这个积极乐观开朗执着永不气馁这么大年纪还有艳遇的老头！	2019-09-06 19:37:16	687102804	1449711	https://img3.doubanio.com/icon/u50532923-4.jpg	江南以南	https://www.douban.com/people/50532923/	4109438	4	2019-09-06 19:37:16	0	50532923	48c0d269cf72d286cae01d0c14555ae4
2012-10-06 21:44:26	砥励人生。德版蓝光。四星。	2019-09-06 19:37:16	588313339	1449711	https://img3.doubanio.com/icon/u2284641-65.jpg	MUSIKINNERUNG	https://www.douban.com/people/2284641/	4109439	4	2019-09-06 19:37:16	0	2284641	b8809eae30e87f8d7b4de19909652518
2013-09-17 22:22:17	得道者多助，感人	2019-09-06 19:37:16	727083999	1449711	https://img3.doubanio.com/icon/u66594885-14.jpg	猫叫马特大萌	https://www.douban.com/people/66594885/	4109440	5	2019-09-06 19:37:16	0	66594885	9da8c582223f1d9671b779a1d971614d
2014-01-26 23:36:11	霍普金斯好可爱。	2019-09-06 19:37:16	770612335	1449711	https://img3.doubanio.com/icon/u55368946-82.jpg	张隐	https://www.douban.com/people/Zazai/	4109441	4	2019-09-06 19:37:16	0	Zazai	52275edb2216f27abf51e0bc50c9689a
2018-03-20 22:45:42	故事剧情不想说了，莫名其妙，各种拖，看了20多分钟都没明白要讲什么	2019-09-06 19:37:16	1344686233	27186937	https://img1.doubanio.com/icon/user_normal.jpg	胡子扎扎凯	https://www.douban.com/people/175686900/	4109442	1	2019-09-06 19:37:16	0	175686900	dbca080e5b4f04f8100d833c41dc055c
2017-11-07 15:01:22	。。。	2019-09-06 19:37:16	1267879941	27186937	https://img1.doubanio.com/icon/u166189312-29.jpg	冰	https://www.douban.com/people/166189312/	4109443	1	2019-09-06 19:37:16	0	166189312	37d7ccce75a0f786fd94b7bf10113805
2019-02-06 01:27:20	41	2019-09-06 19:37:16	1657219930	4133217	https://img1.doubanio.com/icon/u2890831-98.jpg	云萝	https://www.douban.com/people/gudu-fish/	4109444	2	2019-09-06 19:37:16	0	gudu-fish	3506d870d5769886719846754ad42ed7
2019-01-30 23:25:44	所有的故事都是以一张纸开始和结束的，我们的情感太脆弱。	2019-09-06 19:37:16	1649359383	4133217	https://img1.doubanio.com/icon/u123645787-8.jpg	几何乡	https://www.douban.com/people/123645787/	4109445	3	2019-09-06 19:37:16	0	123645787	f1acc7922429fc3cbeddf793a0a348ba
2011-05-01 16:34:37	把一个好题材给弄复杂了	2019-09-06 19:37:16	384989761	4133217	https://img3.doubanio.com/icon/u1077942-1.jpg	沉@下	https://www.douban.com/people/violasummer/	4109446	2	2019-09-06 19:37:16	0	violasummer	81513582d6eed43ce02b826e63e787c5
2010-01-09 14:07:50	看了好几遍……	2019-09-06 19:37:16	200579490	4133217	https://img3.doubanio.com/icon/u32190440-3.jpg	CCWH	https://www.douban.com/people/32190440/	4109447	5	2019-09-06 19:37:16	0	32190440	91750fa0a90f1dbe3fb96543950beac2
2017-08-07 18:01:30	其中孤儿寻母的故事改编自法国作家阿尔贝.加缪的剧本	2019-09-06 19:37:16	1226157214	4133217	https://img3.doubanio.com/icon/u127376498-6.jpg	Vincent Young	https://www.douban.com/people/127376498/	4109448		2019-09-06 19:37:16	0	127376498	e4096b5d53d6a722c788b2785e15802a
2009-01-11 20:25:07	我是多么喜欢这样的电影啊，又魔幻又科幻的！	2019-09-06 19:37:16	87174290	1308835	https://img1.doubanio.com/icon/u1061101-19.jpg	灼热的海豚	https://www.douban.com/people/tangxixi/	4109449	5	2019-09-06 19:37:16	0	tangxixi	ba886632dd07801def54e706bb710a65
2014-11-16 17:12:25	据说怀孕之前要补充叶酸。以前看过，备注备查。	2019-09-06 19:37:16	863370310	1308835	https://img3.doubanio.com/icon/u48726425-6.jpg	寒狐传媒	https://www.douban.com/people/Smeagol/	4109450	3	2019-09-06 19:37:16	0	Smeagol	93c7d8dab8dc2baa2e21caa0b8183d1d
2009-03-13 01:20:29	喜欢，尤其是片尾~ PS：晚上有一只蚊子飞来叮我吃剩的蛋糕奶油（草莓味的），过了一会儿，她死了。	2019-09-06 19:37:16	103472757	1308835	https://img3.doubanio.com/icon/u1252781-1.jpg	♡小王子	https://www.douban.com/people/conswella/	4109451	5	2019-09-06 19:37:16	0	conswella	1508b364ef440c5e9ac03a9c261190de
2017-07-08 15:47:10	很古怪的片子。但貌似很有趣，除了3d很糟糕[发呆]	2019-09-06 19:37:16	1212521352	1308835	https://img3.doubanio.com/icon/u60664918-6.jpg	眯着眼的偎灶猫	https://www.douban.com/people/60664918/	4109452	3	2019-09-06 19:37:16	0	60664918	97332eaf245cd00b8dc3c0bebd6d7651
2012-01-21 18:28:22	Enki Bilal跨界之作～	2019-09-06 19:37:16	100485404	1308835	https://img1.doubanio.com/icon/u1386404-9.jpg	Over5	https://www.douban.com/people/Over5/	4109453	4	2019-09-06 19:37:16	1	Over5	250b1dd3710c58fde00af3e483f6dfa8
2010-02-25 16:46:36	蓝色的眼泪	2019-09-06 19:37:16	221790028	1308835	https://img1.doubanio.com/icon/u4901541-128.jpg	咖喱娜	https://www.douban.com/people/galina/	4109454		2019-09-06 19:37:16	0	galina	7db52a896c911b40226fe941555efee3
2011-02-10 21:07:47	不打星了。因为托叔看的，感觉还不错。很黄很邪恶。	2019-09-06 19:37:16	352077730	1308835	https://img3.doubanio.com/icon/u2894410-45.jpg	南野树	https://www.douban.com/people/2894410/	4109455		2019-09-06 19:37:16	0	2894410	ab5835700f363361a2856d8fb53840f0
2011-06-25 12:39:10	电影要么内容太多太深，要么空洞无物。不管哪一样，我都不喜欢	2019-09-06 19:37:16	407038910	1308835	https://img3.doubanio.com/icon/u2394972-10.jpg	早起这货	https://www.douban.com/people/sqbing/	4109456	3	2019-09-06 19:37:16	0	sqbing	4f6e14b47ead1d6c52b822c71e4f3255
2011-11-30 13:50:04	是二十年前的吗....这片子的特效	2019-09-06 19:37:16	463707924	1308835	https://img3.doubanio.com/icon/u2392713-40.jpg	蹲魚頭	https://www.douban.com/people/K-Arthur/	4109457	2	2019-09-06 19:37:16	1	K-Arthur	7faf5a318f716ff7b2a0d9efee5841ba
2011-03-02 21:37:19	似懂非懂。等待高手解读。	2019-09-06 19:37:16	360741034	1308835	https://img3.doubanio.com/icon/u1169642-86.jpg	卡特兰	https://www.douban.com/people/katelan/	4109458	3	2019-09-06 19:37:16	2	katelan	64eaf6f32ffbf1466d119f550403e4c0
2012-09-19 23:37:11	这尼玛是在挑战观众智商么= =！	2019-09-06 19:37:16	582002035	1308835	https://img3.doubanio.com/icon/u57646854-4.jpg	MR。tonyザ	https://www.douban.com/people/57646854/	4109459	2	2019-09-06 19:37:16	0	57646854	981c7914d4b66889d2da19ad68376c14
2008-10-24 20:32:58	我真的不知道这部片子在说什么。。。。	2019-09-06 19:37:16	67789022	1308835	https://img1.doubanio.com/icon/u1736671-68.jpg	甜丝丝	https://www.douban.com/people/1736671/	4109460	2	2019-09-06 19:37:16	0	1736671	f8350ec853a174b3d9f3599a590eb697
2006-03-14 02:57:05	糟蹋了原著漫画，电影导演们真是无厘头，连个故事都讲不清楚	2019-09-06 19:37:16	1917295	1308835	https://img3.doubanio.com/icon/u1078855-5.jpg	老阿飞—故园	https://www.douban.com/people/laoafei/	4109461	2	2019-09-06 19:37:16	4	laoafei	59dd76902ff54160ccd49b29c1ded1f2
2019-01-20 17:51:40	4.5，呈现出独特的魅力。优酷删减5分左右，法语。警察追查的连环杀人案到底是怎么回事？	2019-09-06 19:37:16	1620335780	1308835	https://img3.doubanio.com/icon/u64086111-5.jpg	淡定	https://www.douban.com/people/64086111/	4109462	5	2019-09-06 19:37:16	0	64086111	bede1cbf36e7b6e16bb6164e157a1dea
2012-05-11 19:55:13	实在看不懂，不知道他是动画片还是一般的电影，就看了十几分钟！	2019-09-06 19:37:16	530585129	1308835	https://img1.doubanio.com/icon/u29474853-7.jpg	时间煮雨	https://www.douban.com/people/zhangxinhndx/	4109463	1	2019-09-06 19:37:16	0	zhangxinhndx	0659b1dd03bdd2f17af7b73cd6c7b81a
2012-04-20 12:08:39	什么，我没登记过吗？……好吧，简单来说，又一部“哦哦哦神原来是外星人”的片子= = 另外这片名翻译简直是无中生有之典范，Immortal（顺便，这个词很有意思，加上标点和空格，I'm mortal）是怎么变成这串中文的啊翻译的脑内果然都是质能转换器吗……	2019-09-06 19:37:16	93077013	1308835	https://img3.doubanio.com/icon/u2376229-12.jpg	fishmayfly	https://www.douban.com/people/fishmayfly/	4109464		2019-09-06 19:37:16	0	fishmayfly	ea5ac2a682c6fc9b2112b6cb935cf9f2
2013-02-27 04:44:45	真人和动画两种画风的混合很不适应。另外完全没看懂到底要讲什么，很有一种不明觉厉的感觉。	2019-09-06 19:37:16	648574686	1308835	https://img3.doubanio.com/icon/u33781547-4.jpg	ayanamist	https://www.douban.com/people/ayanamist/	4109465		2019-09-06 19:37:16	0	ayanamist	4a4ae28679e934cfbaac5c92c08a5400
2016-07-24 15:38:35	影片特效不错，拿到今天看也是惊艳。3D建模的假人和真人同屏演绎，竟然一点都不违和。但叙事不清，过于追求影片深度，同《太空漫游2001》一样，是一部要靠原著背书的作品。	2019-09-06 19:37:16	1065607182	1308835	https://img3.doubanio.com/icon/u3314335-2.jpg	宇冰	https://www.douban.com/people/danyfeel/	4109466	3	2019-09-06 19:37:16	0	danyfeel	311bf9062e7ebaf025b27ff09b77e4fa
2011-05-24 20:31:25	“那啃噬我的灵魂，令我晕眩、混乱 它无情地落下，滚动，昏厥……直下冥府” 交错众多主线的电影，魔幻、科幻、文艺在这里一齐绽放。很对我胃口。	2019-09-06 19:37:16	394595415	1308835	https://img3.doubanio.com/icon/u6391528-386.jpg	沉	https://www.douban.com/people/yuan---p/	4109467	5	2019-09-06 19:37:16	0	yuan---p	585c8ae293415ea661a5f9cac2b927e5
2011-10-09 02:01:09	人物造型很棒	2019-09-06 19:37:16	444479676	1308835	https://img3.doubanio.com/icon/u3405473-3.jpg	chasca	https://www.douban.com/people/3405473/	4109468	4	2019-09-06 19:37:16	0	3405473	000c2588063ac52b8acc55b7d380cce8
2019-03-12 23:46:52	平庸	2019-09-06 19:37:16	1714111259	27613140	https://img3.doubanio.com/icon/u4242728-3.jpg	clumsy_Marc	https://www.douban.com/people/4242728/	4109469	3	2019-09-06 19:37:16	0	4242728	c2845bc1bf03fdf3929bb8138c4093bc
2018-04-23 22:09:24	就不好看为什么非要拍续篇【而我为什么要点开。	2019-09-06 19:37:16	1363018500	27613140	https://img1.doubanio.com/icon/u1533481-8.jpg	哦啦啊啦	https://www.douban.com/people/pabulixier/	4109470	2	2019-09-06 19:37:16	0	pabulixier	b5d944c3e27cae657f7c73e1d12abae6
2018-04-03 22:00:42	居然还有正剧，翻拍自乌克兰很神奇。	2019-09-06 19:37:16	1352035894	27613140	https://img3.doubanio.com/icon/u7675734-3.jpg	Caligola	https://www.douban.com/people/Caligola/	4109471	3	2019-09-06 19:37:16	0	Caligola	810cb734510e85ce24a3bcd63b77ff44
2018-04-08 22:17:42	SP和电视剧一样，案情毫无悬念，破案全靠特异功能，宽叔太过开挂，而香叔又太过智障～	2019-09-06 19:37:16	1355229727	27613140	https://img1.doubanio.com/icon/u87010820-7.jpg	dkd工房	https://www.douban.com/people/dkdgongfang/	4109472	2	2019-09-06 19:37:16	0	dkdgongfang	8cc452436906d3e974cda89d18acdebd
2018-05-12 00:24:35	唉:-(	2019-09-06 19:37:16	1372065684	27613140	https://img3.doubanio.com/icon/u2224920-2.jpg	要	https://www.douban.com/people/2224920/	4109473	2	2019-09-06 19:37:16	0	2224920	532e2075a5414cee1ce915a6678a0649
2018-03-26 20:21:33	不是叔真得看不下去。就坏人太明显了。要不要设立这么脸谱化的坏人喔。（	2019-09-06 19:37:16	1347718996	27613140	https://img3.doubanio.com/icon/u44985245-12.jpg	坐在云上看星星	https://www.douban.com/people/littlech/	4109474	3	2019-09-06 19:37:16	0	littlech	671cd971c8a76a7a77c9dbe3f0e88029
2018-04-17 23:49:50	这部剧纯粹是给我们这些卡司粉看的吧，两位叔和两位姐都太太太赏心悦目了，希望下次能接点好剧本，只能说日本人和我们的笑点太不一样了吧。	2019-09-06 19:37:16	1359987726	27613140	https://img3.doubanio.com/icon/u52123243-4.jpg	十老不二阿	https://www.douban.com/people/52123243/	4109475	3	2019-09-06 19:37:16	0	52123243	c5cf64e60aad1e72be98bc92882fa07b
2018-05-26 23:10:00	鼻子里面取东西那个地方很破功。。。	2019-09-06 19:37:16	1379908496	27613140	https://img3.doubanio.com/icon/u78491782-2.jpg	长安亚	https://www.douban.com/people/78491782/	4109476	3	2019-09-06 19:37:16	0	78491782	e2a12f400930a62fe9b25fc672a83ba8
2018-03-25 19:05:07	穿插在精英故事其间的不器用搞笑梗还挺有趣的	2019-09-06 19:37:16	1347142199	27613140	https://img3.doubanio.com/icon/u3902007-24.jpg	威利威利	https://www.douban.com/people/chengchen0121/	4109477	4	2019-09-06 19:37:16	0	chengchen0121	06a3eecf33744a78a9f827c34b102a9c
2018-10-04 16:36:37	又是制药公司，波留演这种角色还是挺带感的，少演点傻白甜吧。	2019-09-06 19:37:16	1484677363	27613140	https://img3.doubanio.com/icon/u3509972-2.jpg	菊草叶	https://www.douban.com/people/3509972/	4109478	3	2019-09-06 19:37:16	0	3509972	2a2a85105403c10820ec672432d753b7
2018-04-07 16:08:08	剧情随便看看 看看两位叔就好( ´⚰︎` )	2019-09-06 19:37:16	1354409371	27613140	https://img3.doubanio.com/icon/u57991554-93.jpg	🧁あすか🍒	https://www.douban.com/people/57991554/	4109479	3	2019-09-06 19:37:16	0	57991554	6473d4ea2af493c425c2f92083edf70c
2018-04-18 11:08:04	嗯，又是波瑠...教授出来第一个眼神，就知道他是幕后大魔王了=0=	2019-09-06 19:37:16	1360121023	27613140	https://img3.doubanio.com/icon/u4715775-6.jpg	windie	https://www.douban.com/people/4715775/	4109480	3	2019-09-06 19:37:16	0	4715775	74f8331fe8881efb1b586360360a182f
2018-04-18 19:29:51	无懈可击的阿部宽拥有了返老还童之术，当他仰面深呼吸的那一刻脑内跟随着一同分泌起多巴胺。	2019-09-06 19:37:16	1360309712	27613140	https://img1.doubanio.com/icon/u4063524-18.jpg	二极管	https://www.douban.com/people/catails/	4109481	4	2019-09-06 19:37:16	0	catails	7e59c16cb1c7dbd6cfa42ebd2e1051b5
2018-03-29 13:36:04	都是我喜欢的演员，无论演什么都，随便看看。	2019-09-06 19:37:16	1348986937	27613140	https://img3.doubanio.com/icon/u80733425-2.jpg	聆风听寒	https://www.douban.com/people/80733425/	4109482	3	2019-09-06 19:37:16	0	80733425	7d4c58ce707c0667053be122f83b312e
2018-03-27 06:50:20	18冬	2019-09-06 19:37:16	1347915048	27613140	https://img3.doubanio.com/icon/u2590219-40.jpg	K	https://www.douban.com/people/kamegemma/	4109483	2	2019-09-06 19:37:16	0	kamegemma	04dc4a08fe5cd60a586157784c6815ec
2018-04-08 21:12:10	林宏司现在是真的不行了看来，连同野岛伸司就不能好好一起退休么？	2019-09-06 19:37:16	1355189089	27613140	https://img3.doubanio.com/icon/u130685436-1.jpg	lacrimosa以泪洗	https://www.douban.com/people/130685436/	4109484	2	2019-09-06 19:37:16	0	130685436	7400b472e1d3a650a8438226431252b2
2018-03-26 19:33:34	看医疗片能吃的下去饭的我看这部居然有抵抗。。/这么好的卡司拍啥不好，如此奇葩设定居然还有SP，NHK任性	2019-09-06 19:37:16	1347697196	27613140	https://img1.doubanio.com/icon/user_normal.jpg	pasithea	https://www.douban.com/people/57540839/	4109485	3	2019-09-06 19:37:16	0	57540839	0212495ca93aae3652293a8dec44a24c
2018-06-11 22:03:51	蛇精病。总喜欢这种不是全东京就是报复国家的题材，然后还总是稀巴烂。有本事你好好拍啊！	2019-09-06 19:37:16	1388283203	27613140	https://img3.doubanio.com/icon/u44520233-13.jpg	我不是你	https://www.douban.com/people/xxlisten/	4109486		2019-09-06 19:37:16	0	xxlisten	95e9b6e97739bcb59cca4dee9bf3002c
2018-03-31 00:44:00	为神马这剧会有SP啊。。。不科学。不过看看cast还是可以的。井川阿姨和板谷阿姨都好美呀～	2019-09-06 19:37:16	1349826313	27613140	https://img3.doubanio.com/icon/u1621558-1.jpg	kodokoja	https://www.douban.com/people/kodokoja/	4109487	3	2019-09-06 19:37:16	0	kodokoja	1e5e4d78243f0dceebc8311deae88550
2018-03-31 23:36:24	不知道这集是不是改编的，感觉内容稍弱，尤其是和原版比，原版后期有一些别的要素，这部有点模仿的不完整，香川叔的角色也觉得变弱了，也可能编剧导演有更大的野心吧？波瑠这部演的总算有点像人了，2.5星	2019-09-06 19:37:16	1350422307	27613140	https://img3.doubanio.com/icon/u150810965-1.jpg	姜巽龑	https://www.douban.com/people/150810965/	4109488	3	2019-09-06 19:37:16	0	150810965	d30f34e1c2a5b49a57f3d5e86b84435d
2017-11-24 22:36:20	嗯。。。	2019-09-06 19:37:16	1275980397	4824996	https://img1.doubanio.com/icon/u59404566-8.jpg	俺就俺开心	https://www.douban.com/people/Gottisttot/	4109489	5	2019-09-06 19:37:16	0	Gottisttot	67090fe86e6f071eb7d7bfd9bbc7e527
2016-06-21 08:34:14	竟然毫无违和感的打开了师父的恋爱故事！反差太萌了！！师父也有少女心。	2019-09-06 19:37:16	1053923886	4824996	https://img3.doubanio.com/icon/u84994182-6.jpg	焰	https://www.douban.com/people/84994182/	4109490	4	2019-09-06 19:37:16	0	84994182	c47d8a1b341b39f01ca4f23ae84bc341
2011-12-05 19:54:46	师傅太帅了啊。。	2019-09-06 19:37:16	465777234	4824996	https://img3.doubanio.com/icon/u44756969-34.jpg	Logarithm	https://www.douban.com/people/coda_yui/	4109491	5	2019-09-06 19:37:16	0	coda_yui	580c5eb56e65bc3635b5cbabbc3c7036
2014-03-28 12:06:05	女士你的熊掉了	2019-09-06 19:37:16	791146217	4824996	https://img1.doubanio.com/icon/u2833635-9.jpg	手肿治虫	https://www.douban.com/people/2833635/	4109492	5	2019-09-06 19:37:16	0	2833635	b599701426594c5829fb3cc8706862f2
2018-07-19 18:40:04	我很喜欢画风，但时隔多年，已经忘的差不多了	2019-09-06 19:37:16	1410981732	4824996	https://img1.doubanio.com/icon/u56043729-9.jpg	amber	https://www.douban.com/people/waiguax/	4109493	4	2019-09-06 19:37:16	0	waiguax	f1710da0d85269f5bf5052693b73d2c0
2010-07-21 09:42:47	小姐，你的熊掉了	2019-09-06 19:37:16	273087764	4824996	https://img3.doubanio.com/icon/u1684198-192.jpg	711|湯行運	https://www.douban.com/people/madeinds/	4109494		2019-09-06 19:37:16	0	madeinds	5092dbe8eca3f9abd49af6cf64229f7f
2013-04-07 20:56:30	糙人就不能一见钟情吗！	2019-09-06 19:37:16	664272237	4824996	https://img3.doubanio.com/icon/u4039042-33.jpg	大眼袋儿姨娘	https://www.douban.com/people/doubandayima/	4109495	3	2019-09-06 19:37:16	0	doubandayima	284f0c0a00c69ae136ea599ae972fbf9
2018-05-31 07:02:59	太粉红，有点儿腻	2019-09-06 19:37:16	1382069488	4824996	https://img3.doubanio.com/icon/u102004738-2.jpg	宋夕	https://www.douban.com/people/102004738/	4109496	3	2019-09-06 19:37:16	0	102004738	19696ccb6ce49c5aecc7b94212cac8ff
2010-05-15 19:31:20	主婦様～	2019-09-06 19:37:16	247373964	4824996	https://img3.doubanio.com/icon/u3114978-94.jpg	kurikuri	https://www.douban.com/people/kurikuri/	4109497		2019-09-06 19:37:16	0	kurikuri	ee495d954ecd6e1a50b6b84cb0fe4217
2017-02-26 23:38:24	小姐 你的熊掉了2333333	2019-09-06 19:37:16	1157923556	4824996	https://img3.doubanio.com/icon/u50654106-22.jpg	法克曼	https://www.douban.com/people/50654106/	4109498	5	2019-09-06 19:37:16	0	50654106	0012d99e1c8ac8c4aab0ab20814bf676
2017-06-13 16:48:50	小姐，你的熊掉了 小姐，你的熊掉了 小姐，你的熊掉了 我发现我建条目上瘾了！！	2019-09-06 19:37:16	1202070200	4824996	https://img3.doubanio.com/icon/u150930732-2.jpg	迷醉小酒窝	https://www.douban.com/people/150930732/	4109499	4	2019-09-06 19:37:16	0	150930732	938938845909937a91ebde6be984cba9
2012-02-20 12:20:08	原来你不是想拜师学格斗的啊亲	2019-09-06 19:37:16	498277278	4824996	https://img3.doubanio.com/icon/u1284258-54.jpg	孤独心俱乐部	https://www.douban.com/people/courtney/	4109500	4	2019-09-06 19:37:16	0	courtney	de5dd54c24cf01bcd65ab84eb4c518f5
2011-11-28 22:44:33	这个很好笑。爱德的师傅是个很可爱的人	2019-09-06 19:37:16	463135956	4824996	https://img3.doubanio.com/icon/u43180213-5.jpg	cw160630	https://www.douban.com/people/43180213/	4109501	4	2019-09-06 19:37:16	0	43180213	07e142b28e1fa94fc91a37a4999fba1a
2012-04-03 16:36:51	小姐 你的熊掉了...	2019-09-06 19:37:16	515899135	4824996	https://img1.doubanio.com/icon/user_normal.jpg	[已注销]	https://www.douban.com/people/badbiiie/	4109502	4	2019-09-06 19:37:16	0	badbiiie	504db534f5be71e6dbaef4d5c305a27a
2011-12-10 14:40:14	哈哈师傅和席古桑真是绝配呀	2019-09-06 19:37:16	456632799	4824996	https://img3.doubanio.com/icon/u2573701-1.jpg	M·S，樂安吉，夏姑娘。	https://www.douban.com/people/ms0604/	4109503	5	2019-09-06 19:37:16	0	ms0604	385ae30ee92ef7e043d7c0ef89e359d2
2017-09-28 09:58:13	两分钟，哈哈哈哈	2019-09-06 19:37:16	1248494196	4824996	https://img3.doubanio.com/icon/u4604014-22.jpg	so so	https://www.douban.com/people/4604014/	4109504	5	2019-09-06 19:37:16	0	4604014	2a3f24c1a65700f55a1808712506ac0e
2013-11-22 17:35:30	垃圾	2019-09-06 19:37:16	747184726	4824996	https://img3.doubanio.com/icon/u79228754-3.jpg	tt-ly.com	https://www.douban.com/people/79228754/	4109505	1	2019-09-06 19:37:16	0	79228754	7cd4c1c4290e8a0f62651af2362c51db
2017-09-29 12:19:34	师傅真是我最喜欢的家庭主妇了	2019-09-06 19:37:16	1247378831	4824996	https://img3.doubanio.com/icon/u93001217-5.jpg	sailormoon	https://www.douban.com/people/93001217/	4109506	5	2019-09-06 19:37:16	0	93001217	67613774ccfbeb103bad2847382f2c8d
2013-08-18 06:47:55	师傅><还有后面的 小姐你的熊掉了 哈哈哈哈哈	2019-09-06 19:37:16	715463349	4824996	https://img1.doubanio.com/icon/u48251563-7.jpg	高汪噗	https://www.douban.com/people/48251563/	4109507	5	2019-09-06 19:37:16	0	48251563	3db8e40665344423e80b601c015a2819
2012-05-27 08:40:33	小姐，你的熊掉了	2019-09-06 19:37:16	536861214	4824996	https://img3.doubanio.com/icon/u3349532-23.jpg	black sheep	https://www.douban.com/people/black_sheep/	4109508	5	2019-09-06 19:37:16	0	black_sheep	eead8116561071fac3c9a4bc8ae6d370
2016-05-18 23:53:07	好尴尬好尴尬的片子…	2019-09-06 19:37:16	1042359684	1306480	https://img3.doubanio.com/icon/u93190703-25.jpg	creep._	https://www.douban.com/people/93190703/	4109509	2	2019-09-06 19:37:16	0	93190703	af534c8f268d5197e98ac377ee2c4f9b
2013-08-16 18:19:18	我就是特好奇，這倆人在拍戲間隙會聊天兒么= =。	2019-09-06 19:37:16	716074024	1306480	https://img3.doubanio.com/icon/u57685357-105.jpg	Yilina	https://www.douban.com/people/ziyanxue/	4109510	3	2019-09-06 19:37:16	2	ziyanxue	2f2fde97591b0b46df4b990a866c1f16
2012-05-24 00:59:39	simply brilliant	2019-09-06 19:37:16	535289903	1306480	https://img3.doubanio.com/icon/u45226659-22.jpg	aicbgyihai	https://www.douban.com/people/aicbgyihai/	4109511	4	2019-09-06 19:37:16	0	aicbgyihai	900bdd2c464da670e6dededf0942f480
2017-05-08 00:44:05	收集狂人 @幽灵哥佑佑	2019-09-06 19:37:16	1187594040	3347380	https://img3.doubanio.com/icon/u161143379-3.jpg	幽灵哥佑佑8	https://www.douban.com/people/161143379/	4109512		2019-09-06 19:37:16	0	161143379	79bdc433555a3846ad2ef548166dfe4e
2019-01-28 12:30:35	有	2019-09-06 19:37:16	1645998811	3347380	https://img3.doubanio.com/icon/u162540797-12.jpg	轻舞	https://www.douban.com/people/162540797/	4109513		2019-09-06 19:37:16	0	162540797	81d6d1cc4d8dec247b46c9aa2d679180
2018-10-30 22:17:24	在彼时的十年后初看，又感动又难过，心里酸酸的，一直在笑，又想哭。即使没有刻骨铭心喜欢过的人，那时的自己恐怕也心心念念期盼着三年，五年，十年后的自己吧？期待着成熟的自己可以解决很多问题，变成更好的自己。即使如今没能长成期待的样子……居然破天荒get了陈柏霖的萌和帅，不过他在这部电影里其实就是个复读机吧？	2019-09-06 19:37:16	1508158939	1308575	https://img1.doubanio.com/icon/u144889235-9.jpg	好好地	https://www.douban.com/people/144889235/	4109514	5	2019-09-06 19:37:16	1	144889235	40683ed6e644cb03485b024b0e0d208d
2010-12-23 05:48:49	原来是这么回事··· 看不出来太深··	2019-09-06 19:37:16	308379866	1308575	https://img3.doubanio.com/icon/u13581513-13.jpg	雅克BacK	https://www.douban.com/people/HASMAN/	4109515	4	2019-09-06 19:37:16	0	HASMAN	b8585584360057501e084f9191e541a1
2011-05-18 13:24:57	盛夏是一个容易暴露性向的季节。PS.篮球场那根柱子好可怜……	2019-09-06 19:37:16	391860344	1308575	https://img3.doubanio.com/icon/u1406773-1.jpg	阿厨厨	https://www.douban.com/people/Qling1982/	4109516	3	2019-09-06 19:37:16	0	Qling1982	9cbc0fc966d28129820dd7ee9ea0356f
2017-03-12 10:13:26	所以呀，这世上为什么要有这么多的误会？相遇已是不易，爱上一个人更是困难，在你还能追的时候，不要懦弱，不要退却。	2019-09-06 19:37:16	1163636035	1308575	https://img3.doubanio.com/icon/u145720299-33.jpg	徐伊景	https://www.douban.com/people/145720299/	4109517	3	2019-09-06 19:37:16	8	145720299	85d47238ce4c224f8ce227f2e575637d
2011-08-10 09:47:09	初识桂美伦那张令人印象深刻的脸。一个女生喜欢男生，却让喜欢着她的小T帮忙追男生，结果男生爱上小T，小T变直的故事 .	2019-09-06 19:37:16	423852399	1308575	https://img3.doubanio.com/icon/u4165611-4.jpg	麦克阿瑟	https://www.douban.com/people/m37157/	4109518	4	2019-09-06 19:37:16	0	m37157	f283fea0cee9e8851c092e2aa838b675
2011-11-30 15:05:08	想起自己的中学时代，好像如今都不会烦恼那时会有的烦恼了，而那时也没想到自己的未来是这个样子的吧	2019-09-06 19:37:16	463733786	1308575	https://img1.doubanio.com/icon/user_normal.jpg	[已注销]	https://www.douban.com/people/2679480/	4109519	3	2019-09-06 19:37:16	0	2679480	4d200fc9b0c0c53956160254b4202d02
2018-03-27 09:48:13	079：在那个古老的不再回来的夏日 无论我如何地去追索 年轻的你只如云影掠过 而你微笑的面容极浅极淡 逐渐隐没在日落后的群岚 遂翻开那发黄的扉页 命运将它装订的极为拙劣 含着泪 我一读再读 却不得不承认 青春 是一本太仓促的书（席慕容）	2019-09-06 19:37:16	1245519282	1308575	https://img3.doubanio.com/icon/u69532573-554.jpg	鲁班	https://www.douban.com/people/69532573/	4109520	5	2019-09-06 19:37:16	3	69532573	8f055f9e0cae32b2cc6a8d734bb9c911
2011-01-12 23:50:35	Losers in love - nothing brilliant.	2019-09-06 19:37:16	339495855	3868407	https://img1.doubanio.com/icon/u1165094-27.jpg	vin	https://www.douban.com/people/vin/	4109521	3	2019-09-06 19:37:16	1	vin	b86b42befc89d03896abae5882a2995b
2011-03-02 23:01:30	极烂的中文译名，又一部残酷青春爱性片	2019-09-06 19:37:16	360786348	3868407	https://img3.doubanio.com/icon/u2090012-3.jpg	羊男	https://www.douban.com/people/doppio/	4109522	3	2019-09-06 19:37:16	0	doppio	146cb5d6d6088500b0edfc6dcde79f43
2011-02-14 23:02:23	音乐很好听。天然的出于原始欲望和爱的拍摄，no technic.	2019-09-06 19:37:16	345017440	3868407	https://img3.doubanio.com/icon/u2720334-134.jpg	Levin Lee	https://www.douban.com/people/St.Levin/	4109523	4	2019-09-06 19:37:16	1	St.Levin	0593394f98ceb106b6c082e2c70252e0
2011-08-26 23:19:03	“虽然我闭上眼睛看不见自己，却能看见你”，青春里留下了什么，我无疑会成为怎样的大人，那个时候什么都是模糊的，性别都是。	2019-09-06 19:37:16	239069909	1308575	https://img3.doubanio.com/icon/u3752119-36.jpg	不跑的云云	https://www.douban.com/people/kongting111/	4109524	3	2019-09-06 19:37:16	0	kongting111	5c270935184db290335c7664b13abb9b
2013-01-11 22:24:06	不知为何分这么高。虽然会勾起很多人的记忆，但是不会让我深入去回味那些时光那些情感，甚至会觉得这样的情景很陌生呀。倒是那个好嫩的陈柏霖好多次“其实没有xxx，对不对”，让我一度有一种这是部精神人格片的错感。。。PS:陈柏霖果然越长越丑。第一次在电影中看到是那啥《。。前规则》，颇有厌恶之感	2019-09-06 19:37:16	628493626	1308575	https://img3.doubanio.com/icon/u1945409-5.jpg	李每	https://www.douban.com/people/ysdczp/	4109525	3	2019-09-06 19:37:16	0	ysdczp	a5f40057209bd5e75769e278a4905145
2010-02-06 17:07:10	这个 冬天 即将过去 我们好像什么都没有做 之前 总是把假期计划的很充实 但是 什么成绩都没取得。 你说 一年 三年 五年 以后 我们会变成什么样子 年少时的青涩 慢慢退去 我们越来越现实 还是 这个世界本来就要现实 这个电影 让我想到了 我的 高中 想到你们 当年 纯洁的爱着	2019-09-06 19:37:16	205014729	1308575	https://img3.doubanio.com/icon/u7013569-2.jpg	卢子鱼酱	https://www.douban.com/people/luziyujiang/	4109526	3	2019-09-06 19:37:16	0	luziyujiang	deed73cdd729550c36a53780999f5f2c
2010-12-25 22:49:37	路口的绿灯亮起来，张士豪的自行车轻巧地冲出车流，迎风疾驰，花衬衫猎猎飞舞。就在那时候，水一样的钢琴声淌出来，流动在绿意盈盈的台北夏天，流动在孟克柔关于蓝色大门的旁白里：三年，五年，或者更久以后，我们会变成什么样的大人呢，是体育老师，还是我妈？	2019-09-06 19:37:16	331349715	1308575	https://img3.doubanio.com/icon/u39592530-2.jpg	蓝飞兰	https://www.douban.com/people/filan/	4109527	4	2019-09-06 19:37:16	0	filan	3ff53543b470f3ad7012b6617d818e23
2010-07-23 13:51:00	那淡淡的青春，我叫张世豪，今年17岁。巨蟹座。	2019-09-06 19:37:16	273899101	1308575	https://img1.doubanio.com/icon/u30290719-8.jpg	糖吖了个旺旺的	https://www.douban.com/people/30290719/	4109528	5	2019-09-06 19:37:16	0	30290719	df7e98674893f4a1e7e961509322d1f3
2006-03-01 13:23:21	猜到孟克柔喜欢女生。哈哈。喜欢陈柏霖和他那句经典的台词：游泳队吉他社。为什么我没有遇到过……	2019-09-06 19:37:16	1730666	1308575	https://img3.doubanio.com/icon/u1043455-216.jpg	露娜peace	https://www.douban.com/people/babyblue/	4109529	4	2019-09-06 19:37:16	0	babyblue	590e03a8051d4387de450b6c77eec44a
2011-02-22 02:38:32	CC-D9 值得看看呀 三星半	2019-09-06 19:37:16	357125596	3868407	https://img1.doubanio.com/icon/u1117550-19.jpg	是和有	https://www.douban.com/people/XXXXXXXXXXXXXXL/	4109530	3	2019-09-06 19:37:16	0	XXXXXXXXXXXXXXL	f7c2441c22213cfe399bc698c3a53511
2019-04-22 01:13:14	嘻嘻哈哈OOXX，洗鸟一幕，对着裸女撸，影展现场当众喝尿。	2019-09-06 19:37:17	1760658901	3868407	https://img3.doubanio.com/icon/u74618752-14.jpg	梵目	https://www.douban.com/people/ifanmu/	4109531	3	2019-09-06 19:37:17	0	ifanmu	93c418489af9d04f8ee6a61636d397b0
2012-09-16 04:11:37	6 内心的小清新玩不好，三级片外衣不小心喧宾夺主了。	2019-09-06 19:37:17	580685290	3868407	https://img1.doubanio.com/icon/u2342914-17.jpg	小A	https://www.douban.com/people/AngelinaAnne/	4109532	3	2019-09-06 19:37:17	0	AngelinaAnne	b333162447e2b2f1f26d594f02bc0a08
2011-01-13 17:32:35	这就是“用力”爱了吧，生活就这样被过下去了。。哎。。。突然觉得英国人好可悲	2019-09-06 19:37:17	339490652	3868407	https://img1.doubanio.com/icon/u3433933-58.jpg	假仙女	https://www.douban.com/people/songxo/	4109533	3	2019-09-06 19:37:17	0	songxo	488c3a9e4ac4ade49d4ef5be64eaabd9
2013-11-03 15:12:17	腐国非主流呗，看男主的裤子	2019-09-06 19:37:17	720426682	3868407	https://img3.doubanio.com/icon/u49719880-22.jpg	墨宇霖	https://www.douban.com/people/49719880/	4109534	2	2019-09-06 19:37:17	0	49719880	08e4175d4c5cb6b8afe0a5b9c6edbf23
2011-01-21 16:40:30	毫无意义的一部电影	2019-09-06 19:37:17	343193205	3868407	https://img1.doubanio.com/icon/u40352583-27.jpg	Mr.Z	https://www.douban.com/people/40352583/	4109535	1	2019-09-06 19:37:17	0	40352583	851d6e99ed05dae9490c84e6e3dcb047
2006-12-28 12:57:39	看完此片，，我总在回想我的十七岁。也曾经有着满是青春的放肆和忧伤，还有那么多的小心思。可惜啊，那时就没遇到过张士豪，反而自己成了林月珍，悲惨的心情……我的青春，我的蓝色大门，早就在身后关闭了……	2019-09-06 19:37:17	8536930	1308575	https://img3.doubanio.com/icon/u1331730-6.jpg	酸辣小星星	https://www.douban.com/people/xiaoxingxing/	4109536	4	2019-09-06 19:37:17	0	xiaoxingxing	7a90a96b47c68d26d5ee1a7d4a6e3a80
2017-03-12 00:01:02	很不错哦 值得一看	2019-09-06 19:37:17	1163525692	1308575	https://img3.doubanio.com/icon/u145577008-5.jpg	(๑⁼̴̀д⁼̴́๑)	https://www.douban.com/people/145577008/	4109537	4	2019-09-06 19:37:17	11	145577008	26210ecd270513987a3f95116fa80dd2
2008-07-28 17:25:24	桂纶镁问，你喜欢的是哪个男生？女孩对桂纶镁说，我喜欢的那个男生，就是他们里面最帅的那个，很帅。然后我不屑：“草，有没有那么帅啊？有那么帅才怪，台湾片净夸张瞎扯。”然后那个小男生转过身。我愣到无语。因为真得很帅。	2019-09-06 19:37:17	51412379	1308575	https://img3.doubanio.com/icon/u2300663-161.jpg	mena	https://www.douban.com/people/nana052019/	4109538	5	2019-09-06 19:37:17	0	nana052019	551013a0e6e2ae92741e9901a5feaadf
2017-03-30 21:18:03	突然让我想到蓝色生死恋了，台湾真的很适合拍这种纯纯的爱情故事了	2019-09-06 19:37:17	1171439391	1308575	https://img3.doubanio.com/icon/u49503327-3.jpg	大水冲了龙王庙	https://www.douban.com/people/49503327/	4109539	3	2019-09-06 19:37:17	4	49503327	65c6596ae691ad1ea35ee2e72ab85bb2
2012-05-22 23:33:17	三年，五年，很多年以后我看不见我自己，我却看见了你。	2019-09-06 19:37:17	535194007	1308575	https://img3.doubanio.com/icon/u3048884-14.jpg	三个++++	https://www.douban.com/people/sherry-yan/	4109540	4	2019-09-06 19:37:17	0	sherry-yan	b4fb26ff3e53e5974b5f27e1e75b4ff8
2013-01-03 18:10:39	没有及时的追星，来不及早恋，不存在飞舞的花衬衫和追风少年。我已到达蓝色的大门口，就是这样活了过来，回头也只留一声叹息。我看不见自己，也看不见你。奠。	2019-09-06 19:37:17	624932453	1308575	https://img3.doubanio.com/icon/u41870924-80.jpg	山上风下	https://www.douban.com/people/nieblalan/	4109541		2019-09-06 19:37:17	0	nieblalan	e7d32a8b63cd22a9a19e28319215b177
2010-05-19 13:27:49	受不了那种台湾人说话的腔调。但是不禁想到自己青涩的学生时代。或许这就是电影的魅力，在讲述别人青春的时候，也有你的故事。青春时代的我们曾经那么相似。2009	2019-09-06 19:37:17	141521778	1308575	https://img3.doubanio.com/icon/u2367248-13.jpg	苏城	https://www.douban.com/people/2367248/	4109542	3	2019-09-06 19:37:17	1	2367248	1d22cc10df50ece4b58d277f4bbeb12e
2014-02-27 20:58:20	爱情这个东西，忽而没头脑，忽而不高兴。坚强如野草般疯长，脆弱似稻草一吹就倒；法式镜头美如画，不光是镜头的内容，还有镜头本身；英伦配乐，悦耳动心；你说我小清新，我露屌给你看。你说我重口味，我清新得像首诗。	2019-09-06 19:37:17	781278070	3868407	https://img3.doubanio.com/icon/u58930883-46.jpg	峰峰峰峰	https://www.douban.com/people/58930883/	4109543	3	2019-09-06 19:37:17	0	58930883	89f96e1ba06bd1fa15a7ec34c1de868d
2011-01-20 13:54:24	人家俨然是艳照展，这狗屎的译名	2019-09-06 19:37:17	342671643	3868407	https://img3.doubanio.com/icon/u1334746-690.jpg	彌張	https://www.douban.com/people/xiyangwuxie/	4109544		2019-09-06 19:37:17	2	xiyangwuxie	04ea7796cfa5c889cfe38a5a12766f18
2011-03-06 15:02:58	尺度不似AV，剧情不若三级，totally shit	2019-09-06 19:37:17	362272141	3868407	https://img3.doubanio.com/icon/u2361637-10.jpg	马拉马拉尼罗鳄	https://www.douban.com/people/2361637/	4109545	2	2019-09-06 19:37:17	0	2361637	1e482638da234fc646b11651a236f8a0
2012-03-02 20:44:44	重口味小清新，电影比想象中的好。画面很唯美。今天一整理才发现自己看过很多这类电影了。	2019-09-06 19:37:17	484063513	3868407	https://img3.doubanio.com/icon/u48743334-14.jpg	呻吟的蚊子	https://www.douban.com/people/48743334/	4109546	4	2019-09-06 19:37:17	0	48743334	abda2c4d1b6eb042bcc1663389e576e9
2011-12-10 04:01:14	没字幕，连蒙带猜看了个大概 。	2019-09-06 19:37:17	360134170	3868407	https://img3.doubanio.com/icon/u34467791-2.jpg	做个白痴，晒晒太阳！	https://www.douban.com/people/yyhhf/	4109547	2	2019-09-06 19:37:17	0	yyhhf	d705c7b774b8278fb8b3b7709c102317
2013-03-05 17:51:56	尺度挺大，男女皆。没意思，男女都不咋样。	2019-09-06 19:37:17	502173169	3868407	https://img3.doubanio.com/icon/u58662681-2.jpg	春光灿烂	https://www.douban.com/people/58662681/	4109548	3	2019-09-06 19:37:17	0	58662681	241617ac7eb06a07f3433a25eb3b2d90
2014-03-29 21:58:24	歌不错。名字应该改成变态的爱恋	2019-09-06 19:37:17	791887086	3868407	https://img3.doubanio.com/icon/u61937240-45.jpg	ぺロぺロ	https://www.douban.com/people/61937240/	4109549	2	2019-09-06 19:37:17	0	61937240	12632a511accd7395dded4269d062263
2011-02-01 22:34:30	给众多豆瓣相册和摄影师一击响亮的耳光	2019-09-06 19:37:17	348383615	3868407	https://img3.doubanio.com/icon/u2128952-5.jpg	小丑	https://www.douban.com/people/2128952/	4109550	4	2019-09-06 19:37:17	0	2128952	a49628f4ab71dccc7c288c071fd9a28b
2011-05-13 10:57:18	女主真的好像Harry Potter...	2019-09-06 19:37:17	342850266	3868407	https://img3.doubanio.com/icon/u2817184-35.jpg	Rep1ay	https://www.douban.com/people/rep1ay/	4109551		2019-09-06 19:37:17	0	rep1ay	22fbb1990519727c2b6068f346c30657
2015-01-16 17:51:43	年轻情侣 诱惑出卖 知错能改 破镜重圆 演技较好 场景丰富 S6 C5 T6	2019-09-06 19:37:17	883679364	3868407	https://img1.doubanio.com/icon/user_normal.jpg	[已注销]	https://www.douban.com/people/crystalman/	4109552	3	2019-09-06 19:37:17	0	crystalman	661dce36353e0d5ce39506f2d4d2a3eb
2013-06-05 15:34:25	其实男主角刚刚有了点成功的苗头都被那个性欲旺盛只为私欲的女友打断了，男主角空有天才的摄影天赋只会被蠢女人给毁掉。不过男主角JJ身材都很好，可惜不是G 啊 O(∩_∩)O哈哈哈~	2019-09-06 19:37:17	689067696	3868407	https://img1.doubanio.com/icon/u53434250-8.jpg	咚咚咚咚咚咚锵	https://www.douban.com/people/53434250/	4109553	3	2019-09-06 19:37:17	0	53434250	ae745a9cc83c58304168e5d03c54d944
2015-11-12 12:45:04	男女都丑。场景单一。真的是太低成本了。。不好看。	2019-09-06 19:37:17	976500483	26658880	https://img3.doubanio.com/icon/u55886364-1.jpg	hnsntb	https://www.douban.com/people/55886364/	4109554	1	2019-09-06 19:37:17	2	55886364	2bb66407f74ebbc14e831a6eb07ca93b
2015-11-25 21:38:20	还不如看斗鱼三骚	2019-09-06 19:37:17	980999626	26658880	https://img3.doubanio.com/icon/u47918698-4.jpg	idocomo	https://www.douban.com/people/47918698/	4109555	1	2019-09-06 19:37:17	0	47918698	17e53cea323ff098bf496505b4e26aa2
2016-03-26 14:54:09	不合格学生习作	2019-09-06 19:37:17	1025074251	26658880	https://img3.doubanio.com/icon/u58090436-31.jpg	盐	https://www.douban.com/people/annabelleshi/	4109556	1	2019-09-06 19:37:17	1	annabelleshi	574e3e77a49aaab7fa811f587387a454
2016-08-12 12:25:29	谁能高速我咋研究性的？	2019-09-06 19:37:17	1072558251	26658880	https://img3.doubanio.com/icon/u89451365-4.jpg	峰瑞	https://www.douban.com/people/89451365/	4109557	1	2019-09-06 19:37:17	0	89451365	7a99b7016d65637efbb1391533cfce7d
2015-11-06 19:37:44	一无是处	2019-09-06 19:37:17	974833697	26658880	https://img3.doubanio.com/icon/u4350294-4.jpg	Grey	https://www.douban.com/people/liuGrey/	4109558	1	2019-09-06 19:37:17	0	liuGrey	9866d4f3c156fbf75a59a8aee930a190
2018-02-02 17:32:02	垃圾。	2019-09-06 19:37:17	1317239977	26658880	https://img3.doubanio.com/icon/u115722304-4.jpg	普罗米修斯	https://www.douban.com/people/115722304/	4109559	1	2019-09-06 19:37:17	1	115722304	be8e2e1fcd7314f44f7ef089e39381c7
2016-03-08 00:42:14	什么鬼	2019-09-06 19:37:17	1019014283	26658880	https://img1.doubanio.com/icon/user_normal.jpg	黑翼群狼	https://www.douban.com/people/71974219/	4109560	2	2019-09-06 19:37:17	0	71974219	ecee6afb3b51d9483476072d25135182
2017-04-04 10:12:57	一个房间，解决所有问题	2019-09-06 19:37:17	1173438271	26658880	https://img3.doubanio.com/icon/u46359852-11.jpg	celalian	https://www.douban.com/people/46359852/	4109561	2	2019-09-06 19:37:17	0	46359852	7d027f8df643249d6d697ba55fc521c7
2017-05-25 13:35:20	全球都在玩直播？	2019-09-06 19:37:17	1194340608	26658880	https://img3.doubanio.com/icon/u47810404-5.jpg	十二	https://www.douban.com/people/47810404/	4109562	1	2019-09-06 19:37:17	0	47810404	07cc704d9195fa04e7158357dabc0aea
2016-04-14 07:32:32	13 Apr 2016。十分鐘拖完全片 女豬腳把整容的錢都花在隆胸上了？？？人醜戲爛動作單一場景單一 應該用一分鐘拖完的。	2019-09-06 19:37:17	1031504296	26658880	https://img1.doubanio.com/icon/u4345573-29.jpg	姜枕人	https://www.douban.com/people/mylittlehero/	4109563	1	2019-09-06 19:37:17	2	mylittlehero	1907a3f28f0e16a70a1a2af2f2489168
2016-02-19 17:14:21	女版王宝强。	2019-09-06 19:37:17	1013066186	26658880	https://img3.doubanio.com/icon/u2232953-4.jpg	向日葵的秋天	https://www.douban.com/people/2232953/	4109564	2	2019-09-06 19:37:17	2	2232953	08b151429f3691312a0f04aadeba6906
2017-10-14 19:56:08	丑	2019-09-06 19:37:17	1256772712	26658880	https://img3.doubanio.com/icon/u54996761-3.jpg	落落无沉	https://www.douban.com/people/54996761/	4109565	1	2019-09-06 19:37:17	0	54996761	821cc85a66cfe58f2949fb024e77b380
2017-07-17 20:33:50	女王OMG！红。	2019-09-06 19:37:17	1216592977	26658880	https://img3.doubanio.com/icon/u47165746-1.jpg	江天暮雪	https://www.douban.com/people/47165746/	4109566	1	2019-09-06 19:37:17	0	47165746	ff34b49a85a6e737ef4ce0cf5ce6bd00
2018-05-12 23:48:05	什么鬼，怎么会看到这样无聊的情色电影。	2019-09-06 19:37:17	1372630814	26658880	https://img3.doubanio.com/icon/u51038363-4.jpg	风逝—Joe	https://www.douban.com/people/51038363/	4109567	1	2019-09-06 19:37:17	0	51038363	36ddb219077448bb2feb7b940bc9737d
2016-02-14 19:20:24	女主没有整容，鉴定完毕。奇臭无比，根本看不下去。	2019-09-06 19:37:17	1011111256	26658880	https://img3.doubanio.com/icon/u57254194-4.jpg	福胖	https://www.douban.com/people/57254194/	4109568	1	2019-09-06 19:37:17	3	57254194	817a4546881cdef6d67a7a962dc379e7
2017-06-15 20:38:48	我为我的时更感到可耻。	2019-09-06 19:37:17	1203002192	26658880	https://img1.doubanio.com/icon/u76539076-19.jpg	joe_aliez	https://www.douban.com/people/76539076/	4109569	1	2019-09-06 19:37:17	0	76539076	fc285cdc345cc28d71b4d3b8524a5a86
2015-12-11 01:16:48	女主没有整容，鉴定完毕	2019-09-06 19:37:17	986054923	26658880	https://img3.doubanio.com/icon/u50835910-183.jpg	闺爷	https://www.douban.com/people/50835910/	4109570		2019-09-06 19:37:17	3	50835910	bc13424b2a296825a01da73bc4504520
2016-11-26 23:03:35	看不懂，特么无聊至极，能找来这么长相普通甚至于偏丑的女主也不容易了，估计就是导演想找个符合生活的	2019-09-06 19:37:17	1113776328	26658880	https://img3.doubanio.com/icon/u151811962-2.jpg	哀木涕	https://www.douban.com/people/151811962/	4109571	1	2019-09-06 19:37:17	0	151811962	f4e684731a8e78ff9fba9aaaa9f2e741
2017-03-20 00:28:19	无聊到爆炸，除了对相亲的吐槽略带喜感以外，基本上是一部手机和情趣用品的噱头广告片。	2019-09-06 19:37:17	1166964982	26658880	https://img3.doubanio.com/icon/u149063652-1.jpg	北岸	https://www.douban.com/people/149063652/	4109572	2	2019-09-06 19:37:17	0	149063652	8a93ebb94278e4efe4661036a4adacd3
2016-02-20 20:55:14	成本之低令人咋舌	2019-09-06 19:37:17	1013488835	26658880	https://img3.doubanio.com/icon/u2791975-6.jpg	木六	https://www.douban.com/people/2791975/	4109573	1	2019-09-06 19:37:17	1	2791975	1b65013e99825d90ef29c8794f4f1ea3
2013-05-12 11:37:17	上译版本经典啊，即便是为了听听配音也是值得！	2019-09-06 19:37:17	679235119	1444533	https://img1.doubanio.com/icon/u43884907-9.jpg	风鬟雾鬓	https://www.douban.com/people/43884907/	4109574	5	2019-09-06 19:37:17	0	43884907	b8e8b936dfc7640282fb2aa1c96c67ec
2018-12-04 15:37:45	东影。	2019-09-06 19:37:17	1553560473	1444533	https://img1.doubanio.com/icon/u53388964-7.jpg	[已注销]	https://www.douban.com/people/deader/	4109575	5	2019-09-06 19:37:17	0	deader	11214ad68d6b237ada262acf7bed78ec
2018-12-05 23:42:34	第一次看，书倒是初中时就看了	2019-09-06 19:37:17	1556202978	1444533	https://img1.doubanio.com/icon/u13383859-7.jpg	之江	https://www.douban.com/people/13383859/	4109576		2019-09-06 19:37:17	0	13383859	2af6c44fc920d2ad42fe02118475e33e
2012-07-05 22:43:55	配音加半颗星吧，看完真的没有太多感觉啊……可能是因为大体知道咋回事儿了。女主角很漂亮！	2019-09-06 19:37:17	552572627	1444533	https://img1.doubanio.com/icon/u1534152-18.jpg	Auror	https://www.douban.com/people/Auror_mars/	4109577	3	2019-09-06 19:37:17	0	Auror_mars	8a0be48d229307e2e0dd25220d501fad
2010-08-05 14:41:45	i am not a saint~~	2019-09-06 19:37:17	278800659	1444533	https://img3.doubanio.com/icon/u37657248-5.jpg	巷宛	https://www.douban.com/people/solitudefreedom/	4109578	3	2019-09-06 19:37:17	0	solitudefreedom	89221a9d84b5828e091700f0eaa44d32
2018-12-08 17:38:14	监狱里那副深沉又玩世不恭的表情只剩了一半啊	2019-09-06 19:37:17	1560875745	1444533	https://img3.doubanio.com/icon/u3665734-3.jpg	德尔苏	https://www.douban.com/people/3665734/	4109579	3	2019-09-06 19:37:17	0	3665734	ecc15a6973e74799ce5e3125894505d5
2018-12-26 14:26:44	上译的配音太像诗朗诵了，有点催眠，再加上情节本身取舍不当，让人看得内心毫无波澜。	2019-09-06 19:37:17	1592475019	1444533	https://img3.doubanio.com/icon/u34624330-132.jpg	Repulsion	https://www.douban.com/people/xuguang_he/	4109580		2019-09-06 19:37:17	0	xuguang_he	142f686d5d17164eb09e5890ebfb5854
2019-01-05 23:41:53	过去 的老电影可真好看啊。	2019-09-06 19:37:17	1614004079	1444533	https://img3.doubanio.com/icon/u49146355-10.jpg	莎翁笔下的精灵	https://www.douban.com/people/49146355/	4109581	4	2019-09-06 19:37:17	0	49146355	4a46ec3cd9187b878646ac5ebbbbf915
2019-05-22 23:35:49	这部里的梅塞尔苔丝简直是婊中翘楚啊……看得人怒火中烧！	2019-09-06 19:37:17	1795837030	1444533	https://img3.doubanio.com/icon/u1102880-3.jpg	老猫	https://www.douban.com/people/laomao/	4109582	3	2019-09-06 19:37:17	1	laomao	4b4874df7067c0fd2194ba15dd5ddd9c
2015-01-06 21:11:03	可惜我看的版本太模糊了，基督山还算帅，米斯莱丝就……	2019-09-06 19:37:17	879988057	1444533	https://img3.doubanio.com/icon/u1545214-3.jpg	zzfznp	https://www.douban.com/people/zzfznp/	4109583	3	2019-09-06 19:37:17	0	zzfznp	991dcfd4119bc6411dace2e9f12fb074
2011-03-19 10:52:15	怀着一些敬意…	2019-09-06 19:37:17	367286330	1444533	https://img1.doubanio.com/icon/u41673824-19.jpg	はい	https://www.douban.com/people/zhoulei89/	4109584	4	2019-09-06 19:37:17	0	zhoulei89	4480e39f5bd8e7397388ac6f1d73601d
2018-12-01 15:33:45	改编改编……改的也太多了……	2019-09-06 19:37:17	1519971327	1444533	https://img3.doubanio.com/icon/u50378330-141.jpg	海燕🍑	https://www.douban.com/people/lucy1234/	4109585	3	2019-09-06 19:37:17	0	lucy1234	4edc1b81f7e9ff91f8d930313a657ade
2019-07-02 14:15:15	1961年，年代太久了，模糊的画面给帅哥靓女面容减分，幸好声音依然，没有听错的话，梅尔赛苔丝的儿子的配音是童自荣老师，尽管戏份不多。	2019-09-06 19:37:17	1843800243	1444533	https://img3.doubanio.com/icon/u1079473-2.jpg	真心真意	https://www.douban.com/people/zxzy/	4109586	4	2019-09-06 19:37:17	0	zxzy	ea69e61804f86049157812ac3771f74f
2015-10-03 10:26:39	前半部基本忠于原著 后半部嘛。。 毕竟篇幅有限。。。不过还是浮现了原著的好多经典场面。。 感动ing	2019-09-06 19:37:17	964212091	1444533	https://img3.doubanio.com/icon/u60919975-2.jpg	布小石&端木赐	https://www.douban.com/people/60919975/	4109587	3	2019-09-06 19:37:17	0	60919975	c646c53f548a05e970e241b1f92ebbdf
2012-05-14 21:54:44	配音的。。。没有想象中的好看嘛	2019-09-06 19:37:17	531917123	1444533	https://img3.doubanio.com/icon/u49023358-2.jpg	爱咖喱的草莓族	https://www.douban.com/people/pollytmomoko/	4109588	3	2019-09-06 19:37:17	0	pollytmomoko	ea8cddc82418dd7f85fc4d59acf5fe5a
2012-03-17 19:16:38	片子年代过于久远画质比较糟糕，但是光是听配音就是种享受啊！怎么说呢，内容这么庞杂的作品翻拍成电影一般都不得好结果，虽然三个小时已经够长了，可是还是不得不对原作做了大量的压缩和删减，电影里看起来就显得支离破碎。	2019-09-06 19:37:17	509342749	1444533	https://img3.doubanio.com/icon/u37073690-30.jpg	茶糖	https://www.douban.com/people/mushroro/	4109589	3	2019-09-06 19:37:17	0	mushroro	455919bd5cb948cc9fcec06b67f91098
2012-06-28 22:43:39	妈哟 改得太厉害了	2019-09-06 19:37:17	528740239	1444533	https://img1.doubanio.com/icon/u1102125-99.jpg	豆腐脑敢死队	https://www.douban.com/people/body_electric/	4109590	2	2019-09-06 19:37:17	10	body_electric	47cb424d26f4ae33f7094f72a28da81a
2008-01-16 23:56:00	孙道临的配音太绝了~	2019-09-06 19:37:17	28971314	1444533	https://img3.doubanio.com/icon/u1397863-3.jpg	老探戈	https://www.douban.com/people/lamtango/	4109591	5	2019-09-06 19:37:17	2	lamtango	9fd3f77df6a4d1a359727b7822450f91
2011-09-17 19:56:24	非常怀念！	2019-09-06 19:37:17	437145435	1444533	https://img3.doubanio.com/icon/u1533701-1.jpg	花生猫熊	https://www.douban.com/people/angelhua31/	4109592	5	2019-09-06 19:37:17	0	angelhua31	9f59049d2c3519a083c002139344be7a
2013-07-27 00:44:12	配音5星 电影3星	2019-09-06 19:37:17	708587819	1444533	https://img1.doubanio.com/icon/u24576477-7.jpg	♪	https://www.douban.com/people/MagicLife/	4109593	5	2019-09-06 19:37:17	0	MagicLife	3d44200965ac8ea75a9ce3eec2a59ec4
2009-08-05 02:04:36	dear dear Wednesday	2019-09-06 19:37:17	145062455	1299900	https://img1.doubanio.com/icon/u2254558-8.jpg	蚂蚁没问题	https://www.douban.com/people/rachel-rachel/	4109594	5	2019-09-06 19:37:17	106	rachel-rachel	ce386ed49a055e2ff9c4012205700c56
2014-12-24 22:01:50	僵尸妈妈美极了，最意外的是无耻之徒里的娴熟老阿姨居然在里面演DEBBIE，这不是关键，关键是原来那种古怪的演技是她本身就浑然天成改不掉的习惯- -放在老阿姨身上是温厚老实，但是放在debbie身上就把气质掉了100个档次啊………………	2019-09-06 19:37:17	874481998	1299900	https://img1.doubanio.com/icon/u65086870-9.jpg	喜儿喂鸭正经地	https://www.douban.com/people/65086870/	4109595	5	2019-09-06 19:37:17	26	65086870	2cb028ba9fc64fcd29dcdd96d256a836
2009-06-18 17:32:16	我觉得难主人还是很有味道的，这部比上部好笑很多，那孩子一般般，CHRISTINA演的孩子可真性感！	2019-09-06 19:37:17	130536398	1299900	https://img3.doubanio.com/icon/u3993233-93.jpg	★冰凌宫★	https://www.douban.com/people/3993233/	4109596	5	2019-09-06 19:37:17	18	3993233	41c1310b023183619e701b158d66e34a
2011-05-13 00:59:42	阿达一家有了小baby，真是太有爱了~~	2019-09-06 19:37:17	389586678	1299900	https://img1.doubanio.com/icon/u3403686-9.jpg	超cute侠	https://www.douban.com/people/3403686/	4109597	4	2019-09-06 19:37:17	33	3403686	45f1e494f89d132985d18fbe2f7c5b69
2010-02-09 23:05:33	强打精神看完的。简介骗人，只有光怪陆离，没有甜蜜温馨。一家人都长得莫名其妙，小胡子婴儿还稍微可爱点儿。并且宣扬了怪胎只能和怪胎结婚的歧视理念。比起爱德华或者巧克力都差远了。	2019-09-06 19:37:17	215272566	1299900	https://img3.doubanio.com/icon/u1421944-220.jpg	生如夏花	https://www.douban.com/people/jojo716716/	4109598	2	2019-09-06 19:37:17	0	jojo716716	9e6c479f271276087daf6ff0beb33857
2009-01-17 00:33:20	“我们要为他起一个最邪恶的名字。” “Mao?”	2019-09-06 19:37:17	88555803	1299900	https://img3.doubanio.com/icon/u2430104-15.jpg	范克里夫大尉	https://www.douban.com/people/cliffx/	4109599	3	2019-09-06 19:37:17	207	cliffx	0030078dd2f27c3d17a539ac6f0021df
2008-10-08 11:23:38	啊～我可能看过的只是2，1下不来呢～但是但是～好喜欢！！	2019-09-06 19:37:17	64036271	1299900	https://img3.doubanio.com/icon/u1317275-6.jpg	U 兔	https://www.douban.com/people/rubbitU/	4109600	5	2019-09-06 19:37:17	11	rubbitU	5038822fb699e486bc6400d1735918a0
2013-02-02 22:31:58	好爱！！！！期待第三部第四部第五部第六部第七部第八部…………一直到永远！！！好有爱！！！	2019-09-06 19:37:17	236738165	1299900	https://img3.doubanio.com/icon/u10864734-74.jpg	猫语猫寻	https://www.douban.com/people/mymx/	4109601	5	2019-09-06 19:37:17	11	mymx	3d8058e75595e2c1278267e27f31fe73
2012-01-08 01:00:08	我庆幸的是自己从小开始就是一个怪胎，喜爱黑色的东西，有着不一样的萌点，也感谢亚当斯一家以及怪鸭给我带来了无比美好的童年记忆。观看这部电影是一次非凡的回忆之旅，浓重的哥特气氛，完美的黑色幽默，古怪的人物，每一分每一秒都让人无比着魔，我们不需要迪士尼，不需要那些愚蠢的美丽童话！	2019-09-06 19:37:17	479491281	1299900	https://img1.doubanio.com/icon/u1752908-27.jpg	谢谢你们的鱼	https://www.douban.com/people/reave/	4109602	4	2019-09-06 19:37:17	12	reave	c4d7cf1ff25c432daf8f78eac5bd7405
2010-01-25 23:19:39	那可怜的小男孩就这么被Wednesday给吓跑了。。。。 那坏女人还真是长得挺好看	2019-09-06 19:37:17	205125261	1299900	https://img3.doubanio.com/icon/u2417658-2.jpg	旺财sindy	https://www.douban.com/people/sindy1113/	4109603	3	2019-09-06 19:37:17	11	sindy1113	0a793b8ce2b201d494d6b51b31354303
2016-12-01 13:06:46	迪士尼洗脑 Baby Pubert正常时全家人的反应哈哈--He could become a lawyer dentist or president --Oh no I beg you take me 遇到知己坠入恋爱的Wednesday親完就擦嘴 Wednesday名言又多了不少 Uncle Fester大婚 Debbie也是惨谁叫她招惹亚当斯家 Stay Weird Stay with the Addams Family 结尾太腹黑嘿	2019-09-06 19:37:17	1115518991	1299900	https://img3.doubanio.com/icon/u93484113-12.jpg	yѧѳ⑉爻	https://www.douban.com/people/93484113/	4109604	5	2019-09-06 19:37:17	6	93484113	03970ac017ca9be608988b663d908d30
2015-06-06 14:15:07	比第一部好看，古堡贵族爸爸，吸血鬼女王妈妈，老朽女巫外婆，科学怪人管家，寂寞芳心叔叔，青春炫酷女儿，强悍变化婴儿...手的戏份减少仍很逗，妈妈自带眼部高光，爸爸小胡子依旧销魂；夏令营太讽刺，迪斯尼价值观被黑出翔，感恩节也被大洗底清算，哥特的叛逆非主流精神赛高！黑寡妇渣渣！	2019-09-06 19:37:17	928974806	1299900	https://img3.doubanio.com/icon/u83237872-11.jpg	穿山	https://www.douban.com/people/Link0406/	4109605	5	2019-09-06 19:37:17	3	Link0406	8dfd832dedc5c0d869cd336dc11510a1
2008-11-29 17:01:38	妈妈是吸血鬼、奶奶是巫婆、管家是科学怪人、叔叔是僵尸、家庭宠物是只手。简直就是威廉古堡阿2008.11.29 完全不记得九年前竟然看过了，小女孩把小男孩演成了路人甲	2019-09-06 19:37:17	75978529	1299900	https://img3.doubanio.com/icon/u1998086-1.jpg	你绝对想不到因为这也出乎我意料	https://www.douban.com/people/1998086/	4109606	3	2019-09-06 19:37:17	9	1998086	a65fa61c708c0257ae63535928ed4612
2015-09-02 21:06:42	还那么棒啊哈哈，居然还恶搞人鬼情未了终结者审判日。里奇妹子太棒了，宝嘉康蒂那段尤其赞！放着亚当斯一家不入的都是傻！看到太多熟人，SATC的Miranda；Buffy-Angel的Harmony，还有Partners小直男。有条评论说得对，完全超越了蒂姆伯顿。这才是真正的美利坚精神，可惜也被米帝放弃掉了，啧啧。	2019-09-06 19:37:17	955717351	1299900	https://img1.doubanio.com/icon/u3541809-98.jpg	Eve|Classified	https://www.douban.com/people/evey42/	4109607	5	2019-09-06 19:37:17	1	evey42	81e1a220ec8b4ab11724fb41b7dc1896
2018-01-14 18:48:38	希望列入美国人感恩节的playlist…另外卑鄙的我的形象和设定应该和Fester有不少关系吧，加上片中对迪士尼的揶揄，真是…耐人寻味。虽然笑点没有第一部密集，不过加了不少让人笑不出来的反思和讽刺。这波演员真好特别是小女孩太出彩了，复仇前的那一笑，啊…巨美！	2019-09-06 19:37:17	1290220271	1299900	https://img1.doubanio.com/icon/u49190957-19.jpg	刀下	https://www.douban.com/people/divingbird/	4109608	5	2019-09-06 19:37:17	5	divingbird	be0ecaced854983651806fd1e789cb8d
2015-12-18 03:53:11	58分居然有Daine羞耻play。。。哈哈哈。第二部在灵气上比不上第一部。不过小女孩儿终于笑起来的时候好好看。	2019-09-06 19:37:17	987747581	1299900	https://img3.doubanio.com/icon/u1174991-155.jpg	三狗是幼稚攻	https://www.douban.com/people/sangou/	4109609	4	2019-09-06 19:37:17	12	sangou	46a11bbec652ee45fa2b9364fb47e684
2011-09-18 19:50:46	没有第一部好看其实 无字幕无鸭梨 (*￣︶￣)y 讨厌小孩子表示除非我女儿是Wednesday，那句Homicide太有爱鸟~~~我觉得反角的那个女人好美啊！	2019-09-06 19:37:17	423455587	1299900	https://img3.doubanio.com/icon/u2479857-56.jpg	Weltschmerz	https://www.douban.com/people/loreleyblack/	4109610	5	2019-09-06 19:37:17	2	loreleyblack	c397dd380f5bd9126b5b17f7cb52feae
2012-03-27 22:10:22	正到爆咯...BB超级得意...大爱这家人!!!!!	2019-09-06 19:37:17	513367850	1299900	https://img1.doubanio.com/icon/u43360636-7.jpg	Square	https://www.douban.com/people/fy_yingz/	4109611	5	2019-09-06 19:37:17	0	fy_yingz	29e61e271e207530aa4d292df944bfae
2012-03-28 14:55:26	赞翻了...!!So creepy!!!Wednesday真美丽 Pubert也太可爱了好爱好爱!!	2019-09-06 19:37:17	511076591	1299900	https://img1.doubanio.com/icon/u1913912-78.jpg	阿比盖	https://www.douban.com/people/abglit/	4109612	5	2019-09-06 19:37:17	0	abglit	b54c47d53ea1403d50be870aeabe40dc
2014-02-12 17:25:26	ricci最后的表情亮了，小四眼被thing吓得不行，又是一幕经典。亚当斯家这一对儿女，外加新生小鬼头，实打实的死小孩，放一般人家庭早给折腾死了。哥特式搞笑家庭片，不cult不欢乐。	2019-09-06 19:37:17	776451520	1299900	https://img3.doubanio.com/icon/u3469185-10.jpg	请叫我腹黑	https://www.douban.com/people/metkee/	4109613	4	2019-09-06 19:37:17	2	metkee	74e725575797d13f02e2b681b69f8d3b
2017-10-15 20:44:40	新西兰赵本山远赴美国破纪录。前半段公路片后半段体育片，过程中少不了淳朴乡亲、艳遇、热心人以及小小的恶意，对年代的还原挺粗糙的，我完全看不出来这是个讲60年代故事的电影，好在全片风格特别清亮，流程中有些没来由的人物和没动机的尬聊，霍普金斯在这些时候演法类似赵本山。	2019-09-06 19:37:17	1257375400	1449711	https://img3.doubanio.com/icon/u1128980-24.jpg	左胸上的吸盘	https://www.douban.com/people/CFJ/	4109614	3	2019-09-06 19:37:17	1	CFJ	dfbb56452a837b7b98ca0d932682cd2c
2011-11-09 00:34:05	如果一个人没有梦想 还不如做一株植物	2019-09-06 19:37:17	455473139	1449711	https://img3.doubanio.com/icon/u1194135-2.jpg	秤子事故	https://www.douban.com/people/1194135/	4109615	4	2019-09-06 19:37:17	0	1194135	43688b9e01cc1524bc47acec229958a6
2011-05-10 15:48:11	二百零一点八五一Burt never gave up making his bike go faster..	2019-09-06 19:37:17	383996954	1449711	https://img3.doubanio.com/icon/u47409882-31.jpg	丰饶之海	https://www.douban.com/people/47409882/	4109616	4	2019-09-06 19:37:17	0	47409882	9a41b498c09b1a47b2a479a25bf36335
2013-04-10 05:38:00	从milford sound回queenstown的车上看的，没有字幕不过也还ok了。有梦想的人永远值得人敬佩，实现梦想永远都不晚。	2019-09-06 19:37:17	665143007	1449711	https://img3.doubanio.com/icon/u1450936-41.jpg	涕涕哥	https://www.douban.com/people/tt_god/	4109617	5	2019-09-06 19:37:17	0	tt_god	e2ba78df197389d0e9f133526aeb0aff
2014-03-23 20:34:34	虽然影片在人物的刻画上很是薄弱， 但充满人生哲理的语言依然像一支鸡血针。	2019-09-06 19:37:17	789819081	1449711	https://img3.doubanio.com/icon/u21225104-6.jpg	eastcosta	https://www.douban.com/people/21225104/	4109618	3	2019-09-06 19:37:17	0	21225104	51fe8d874f7ce71b2772f35bc82879a0
2012-06-30 01:35:49	H是爷爷咯。。。	2019-09-06 19:37:17	348657378	1449711	https://img3.doubanio.com/icon/u1633834-45.jpg	霜雪晓寒霄	https://www.douban.com/people/janesmile/	4109619	5	2019-09-06 19:37:17	0	janesmile	816d6eec29c8cd47c2ce9b51cae2e2a5
2013-07-22 20:50:34	有人问他驾驶给他什么，他说驰骋给了我一切。这是非常与众不同的励志片，通过你的努力，可以感动一切，创造奇迹，最终赢得尊敬与喝彩。这又是一件真实事件，新西兰人七十年代创造的摩托车世界纪录保持至今。那年，他六十七岁。	2019-09-06 19:37:17	707072538	1449711	https://img1.doubanio.com/icon/u4520238-8.jpg	十月	https://www.douban.com/people/ziseshiyue/	4109620	4	2019-09-06 19:37:17	0	ziseshiyue	c02afbbee686dcadc17e760911b918bc
2013-08-09 16:01:36	热泪盈眶！为梦想！	2019-09-06 19:37:17	713063293	1449711	https://img3.doubanio.com/icon/u1684291-30.jpg	RD	https://www.douban.com/people/RockArt/	4109621	5	2019-09-06 19:37:17	0	RockArt	509e6701406ae7d82c4ee59d90804efd
2011-09-08 21:29:02	有梦想的人·充实的人生·	2019-09-06 19:37:17	434237471	1449711	https://img3.doubanio.com/icon/u3489892-11.jpg	浮朵儿	https://www.douban.com/people/yw0023/	4109622	5	2019-09-06 19:37:17	0	yw0023	844863aac1cdf1327d3614e0c540beae
2013-01-27 20:58:16	17岁想看的电影24岁才看到	2019-09-06 19:37:17	131529169	1449711	https://img1.doubanio.com/icon/u2829057-67.jpg	Green DNA	https://www.douban.com/people/GreenDNA/	4109623	5	2019-09-06 19:37:17	0	GreenDNA	78bf3961bdb1f577061a11537758e7b1
2011-11-14 09:41:18	你的世界可能永远不会如此美好，但是知道这个世界还可以如此美好，是一件非常幸福的事	2019-09-06 19:37:17	457399136	1449711	https://img3.doubanio.com/icon/u3688051-44.jpg	马克爱马克	https://www.douban.com/people/guyuemuziye2/	4109624	4	2019-09-06 19:37:17	2	guyuemuziye2	b193c8ec86248db846a041680a97e24d
2013-12-09 10:47:06	家人随岁月离他而去，邻居抱怨他清早试车，抱怨他荒草丛生的院子，心脏病时常发作.....但一切都不重要，重要的只有他的摩托车和更快的速度。	2019-09-06 19:37:17	695315606	1449711	https://img3.doubanio.com/icon/u52274080-2.jpg	成都越	https://www.douban.com/people/Coreasshole/	4109625	4	2019-09-06 19:37:17	0	Coreasshole	ebfdb1026d8978d5098da58f3d09b2cb
2012-02-14 10:03:46	只有敢梦想，人生才有意义	2019-09-06 19:37:17	495609209	1449711	https://img3.doubanio.com/icon/u2647085-3.jpg	survivor	https://www.douban.com/people/2647085/	4109626	5	2019-09-06 19:37:17	0	2647085	cc8672ea60adca9f681f3a01a45ca79e
2013-04-01 22:57:51	一股正能量从头顶直灌到脚底，人生真美好。	2019-09-06 19:37:17	661750413	1449711	https://img3.doubanio.com/icon/u2029512-2.jpg	9	https://www.douban.com/people/2029512/	4109627	5	2019-09-06 19:37:17	0	2029512	aa71a05c72589f2f5c436717b8a194ea
2013-03-20 14:08:27	温馨的故事，可爱的老头儿。“人没有理想就像蔬菜一样。”	2019-09-06 19:37:17	656724950	1449711	https://img3.doubanio.com/icon/u2161850-2.jpg	Kowen	https://www.douban.com/people/ouestmabanla/	4109628	5	2019-09-06 19:37:17	0	ouestmabanla	ccee34f00f0fbe1b2c2d100855f92d48
2014-03-30 16:37:11	"这些比电影情节还神奇的真实故事让这世界还不至于乏味到令人厌烦的程度“——这是我看完《寻找小糖人》时的感受 这部电影同样如此 其实片子拍的并不出彩 也就是励志片老套路 但是这一切在这个故事面前都显得不那么重要了	2019-09-06 19:37:17	650542434	1449711	https://img3.doubanio.com/icon/u42396671-12.jpg	我TM是党员	https://www.douban.com/people/sidneylumet/	4109629	5	2019-09-06 19:37:17	0	sidneylumet	bbe1b77f2b366b9ab0918b58be827763
2012-04-01 15:41:48	用生命在破纪录的人••• 无人能超越啊 没想到是改编自真实事件	2019-09-06 19:37:17	515053165	1449711	https://img1.doubanio.com/icon/u2196238-38.jpg	嘉沐難再續.K	https://www.douban.com/people/franklintTNHWJ/	4109630	5	2019-09-06 19:37:17	1	franklintTNHWJ	dfba09a6b5dfd2005b5671b28410ac24
2011-08-09 11:32:18	这个故事告诉我们：有一门手艺，不管年纪多大，走遍天下都不怕。	2019-09-06 19:37:17	423517537	1449711	https://img1.doubanio.com/icon/u1025257-9.jpg	flora	https://www.douban.com/people/huoxingzhuyao/	4109631	5	2019-09-06 19:37:17	0	huoxingzhuyao	576c70e8dff3c035b7714d45be781bc8
2008-02-12 22:04:25	一部老年励志片。。with 小m、gl at影城。。	2019-09-06 19:37:17	31207379	1449711	https://img3.doubanio.com/icon/u1859205-45.jpg	CcJeaNs	https://www.douban.com/people/ccjeans/	4109632	3	2019-09-06 19:37:17	0	ccjeans	9f2956b65fb2cc0966e4c7c693db7400
2012-12-16 13:35:49	中间一段加入莫名其妙的公路情节是为了凑长度么	2019-09-06 19:37:17	616698787	1449711	https://img3.doubanio.com/icon/u3733528-2.jpg	cult	https://www.douban.com/people/3733528/	4109633	3	2019-09-06 19:37:17	0	3733528	10b0e274292cc7d2938effe20c5e4a76
2007-07-20 15:38:59	你的眼眸，我的灵魂在其中颤抖前行 还行吧	2019-09-06 19:37:17	17343529	1308835	https://img1.doubanio.com/icon/u1458002-69.jpg	my啦	https://www.douban.com/people/cloudlessday/	4109634	3	2019-09-06 19:37:17	0	cloudlessday	a2478b020cf3cfde93c8e9a815d2d18e
2009-07-24 11:25:49	有点混乱和阴郁，但和好莱坞稀里哗啦的科幻相比，还是很有诗意的。有点波德莱尔的感觉。喜欢鸟头的太阳神。	2019-09-06 19:37:17	139960587	1308835	https://img3.doubanio.com/icon/u2317238-455.jpg	Asuraa	https://www.douban.com/people/asurasha/	4109635		2019-09-06 19:37:17	1	asurasha	8d834933b5997b08d46741e6eb356dcc
2019-04-30 15:00:20	漫威和dc都可以去死了，没搞头了。看看法国的科幻片吧。至少人家前有雷内克莱尔，中有特吕弗，后有吕克贝松。科幻年头比美国可长多了。	2019-09-06 19:37:17	1770701826	1308835	https://img1.doubanio.com/icon/u2161666-78.jpg	权杖六	https://www.douban.com/people/2161666/	4109636	4	2019-09-06 19:37:17	0	2161666	5f8c2af583f302ee6c5a10952cc2f587
2011-04-27 02:00:05	不知所云	2019-09-06 19:37:17	383249575	1308835	https://img1.doubanio.com/icon/u1059414-7.jpg	徐徐	https://www.douban.com/people/xvxv/	4109637	1	2019-09-06 19:37:17	0	xvxv	7eb50a290afee16225086a6fa322f2ef
2009-01-06 22:06:23	很小的时候看的，已经记不清剧情，却仍记得很棒	2019-09-06 19:37:17	85877019	1308835	https://img1.doubanio.com/icon/u2636555-7.jpg	Zeitgeist	https://www.douban.com/people/GraceSprite/	4109638	5	2019-09-06 19:37:17	0	GraceSprite	e5e29d835d983b3cecfb8f92e8645f9b
2011-11-29 23:10:33	漫画史上叫得上号的作品，但电影乏善可陈。	2019-09-06 19:37:17	463542710	1308835	https://img3.doubanio.com/icon/u1817893-2.jpg	ppopp	https://www.douban.com/people/seekhow/	4109639	4	2019-09-06 19:37:17	0	seekhow	6f8efd59299217312025c70f6f32c3f0
2013-10-05 17:02:00	好多好多年前看过的片子，当时不知所云还被它的画面吓到了，现在却觉得这片子的镜头真是美…An European sci-fi, check√.	2019-09-06 19:37:17	732521452	1308835	https://img3.doubanio.com/icon/u31047831-15.jpg	_H	https://www.douban.com/people/yangh/	4109640	3	2019-09-06 19:37:17	0	yangh	abcfe4c71d21b9da6aad672a8004fb1b
2009-02-20 15:36:57	诡异...	2019-09-06 19:37:17	97788427	1308835	https://img3.doubanio.com/icon/u2118401-4.jpg	坏坏小丑鱼	https://www.douban.com/people/nemoye/	4109641	3	2019-09-06 19:37:17	0	nemoye	cabd37c03be4b1c976561da8b496cb6c
2010-08-09 23:37:57	妈的 完全不知道在干嘛 漫画还比电影强点	2019-09-06 19:37:17	280506613	1308835	https://img1.doubanio.com/icon/u3189855-9.jpg	黑锅娘	https://www.douban.com/people/3189855/	4109642	2	2019-09-06 19:37:17	0	3189855	ebd6f18a87928f6b086619514269cc97
2011-04-04 10:41:04	难看得不能再难看了，人设各种扭曲各种歪瓜裂枣，还玩文艺玩深沉，我呸！	2019-09-06 19:37:17	373952545	1308835	https://img1.doubanio.com/icon/u4710912-7.jpg	玖萬	https://www.douban.com/people/mtcook/	4109643	1	2019-09-06 19:37:17	1	mtcook	750e0ea91b98e4fad7b9f6aac2ff1523
2011-08-07 19:35:46	看开头20分钟觉得WTH，越看越觉得还不错啊，这样难以描述的故事拍成这样的迷幻氛围不错的了	2019-09-06 19:37:17	422920105	1308835	https://img3.doubanio.com/icon/u1000307-1.jpg	kelet	https://www.douban.com/people/kelet/	4109644	4	2019-09-06 19:37:17	0	kelet	c87b315b135631724802f8eee8090994
2011-12-19 02:18:38	其实这部片好像多年之前曾经看过，再看时只有模糊的印象了。法国人民的科幻片也拍得这么神神叨叨，里面的诗都很美，音乐和气氛搭配得很好。漫画改编作品，内涵需要慢慢体会。	2019-09-06 19:37:17	471147194	1308835	https://img1.doubanio.com/icon/u1220747-8.jpg	Stacy	https://www.douban.com/people/1220747/	4109645	4	2019-09-06 19:37:17	0	1220747	d4c0e1a3de72206406d2159805967c28
2010-03-20 22:27:50	荒诞，看鸟神是怎样传宗接待的	2019-09-06 19:37:17	231323451	1308835	https://img3.doubanio.com/icon/u2603887-22.jpg	我叫金元宝呀	https://www.douban.com/people/virgin_k/	4109646	3	2019-09-06 19:37:17	0	virgin_k	3c97528ffedbb3393599d51a008e64b5
2011-11-19 13:07:25	很美，除此以外各方面都很差。	2019-09-06 19:37:17	459342095	1308835	https://img1.doubanio.com/icon/u1604636-17.jpg	柒	https://www.douban.com/people/linghufei/	4109647	4	2019-09-06 19:37:17	0	linghufei	b6fcb566ae6fb29b06ed77ccfc9fc7ad
2009-08-05 21:59:44	20090805	2019-09-06 19:37:17	145666255	1308835	https://img1.doubanio.com/icon/u1316641-19.jpg	thinkcear	https://www.douban.com/people/thinkcear/	4109648	3	2019-09-06 19:37:17	0	thinkcear	8b282f272c43de046fa9e744ba74049f
2012-05-14 22:46:37	看不懂 就看到XXOO了3次还是3P大乱交一人一神一似人非人....看在福利向上...给1星...	2019-09-06 19:37:17	531944139	1308835	https://img3.doubanio.com/icon/u52978090-2.jpg	kissing_q	https://www.douban.com/people/kissing_q/	4109649	1	2019-09-06 19:37:17	0	kissing_q	952dcdab3977055c377eadcb32d513ae
2011-01-25 20:00:49	就男女主角长的不错	2019-09-06 19:37:17	345114372	1308835	https://img3.doubanio.com/icon/u42128091-11.jpg	Copy Ann	https://www.douban.com/people/42128091/	4109650	3	2019-09-06 19:37:17	0	42128091	08ac98413f64119962895b50508d7aee
2010-04-23 00:52:00	不知所云	2019-09-06 19:37:17	243404111	1308835	https://img3.doubanio.com/icon/u4231858-10.jpg	P.M	https://www.douban.com/people/4231858/	4109651		2019-09-06 19:37:17	0	4231858	2f1108a5b45bf858833e70217c0d93d3
2011-09-23 11:03:57	细节不记得了。	2019-09-06 19:37:17	438860963	1308835	https://img3.doubanio.com/icon/u2237172-6.jpg	天空之城kk	https://www.douban.com/people/2237172/	4109652	3	2019-09-06 19:37:17	0	2237172	c316b912e1de3f03cc30d8c5219216bd
2007-12-28 20:22:00	一般偏下。	2019-09-06 19:37:17	27361669	1308835	https://img3.doubanio.com/icon/u1998052-303.jpg	Mona Lishark	https://www.douban.com/people/run11run/	4109653	2	2019-09-06 19:37:17	0	run11run	d127595a34ca113284773f43de6b6e7c
2018-04-21 14:25:08	这部剧真的就是看卡司，至于剧情真的不用太计较	2019-09-06 19:37:17	1361615760	27613140	https://img3.doubanio.com/icon/u63676625-2.jpg	尼诺尼米	https://www.douban.com/people/63676625/	4109654	3	2019-09-06 19:37:17	0	63676625	cdde42abdaec440b713a9a3d8ed4e558
2018-05-07 22:19:55	以为是春新 结果是sp 随便看看	2019-09-06 19:37:17	1370124891	27613140	https://img3.doubanio.com/icon/u4744450-24.jpg	evmeiyouy	https://www.douban.com/people/evooone/	4109655		2019-09-06 19:37:17	0	evooone	63da57ccc79d2ed8d9779c47c9a65e20
2018-08-28 15:48:41	和TV一样	2019-09-06 19:37:17	1452798883	27613140	https://img1.doubanio.com/icon/u72625078-27.jpg	浪夙哥哥🐎	https://www.douban.com/people/72625078/	4109656	3	2019-09-06 19:37:17	0	72625078	57b548d84646f6cca6939903597dd7fe
2018-03-28 17:36:48	案子依旧没有惊喜，冬奥宣传片get，结局有bug宽叔应该随时带着鼻塞但最后一个镜头他没摘鼻塞就打喷嚏了emm/波瑠非常适合此类职业女性人设。	2019-09-06 19:37:17	1303671776	27613140	https://img3.doubanio.com/icon/u70654241-46.jpg	蘑蘑粒	https://www.douban.com/people/70654241/	4109657	3	2019-09-06 19:37:17	0	70654241	9ea35fd344ea611abcd218059cc62a2c
2018-08-16 09:17:02	剧情太弱了……	2019-09-06 19:37:17	1438342455	27613140	https://img3.doubanio.com/icon/u129416791-1.jpg	小剑君	https://www.douban.com/people/129416791/	4109658	3	2019-09-06 19:37:17	0	129416791	b7856a0dc7cd78b9155658f3873fd9f5
2018-05-18 10:42:37	做作的让我都开始讨厌阿部寛了。。。唉！宽叔以前做配角多讨喜。	2019-09-06 19:37:17	1375230615	27613140	https://img3.doubanio.com/icon/u72120142-4.jpg	麟蕁	https://www.douban.com/people/72120142/	4109659	2	2019-09-06 19:37:17	0	72120142	0fcb5dbcadb1a8544fd78553894f8312
2018-04-18 23:07:47	小小的失望是这个特别篇看不到水谷果穗清凉的起床睡衣装。	2019-09-06 19:37:17	1360419533	27613140	https://img3.doubanio.com/icon/u89113864-1.jpg	鳋浪巨博	https://www.douban.com/people/ohsohuge/	4109660	3	2019-09-06 19:37:17	0	ohsohuge	b55ceeda34493514fd6b4cb4c0a5e8bc
2018-04-08 16:22:22	是不是预示着下一季的启动？	2019-09-06 19:37:17	1355050380	27613140	https://img3.doubanio.com/icon/u81845294-6.jpg	晓我风	https://www.douban.com/people/dxq0054/	4109661	4	2019-09-06 19:37:17	0	dxq0054	e3eb538349250792bc1ccf8cfe8d98e5
2018-04-22 14:21:50	波瑠真好看，几位女性角色赏心悦目各有各的魅力，整个卡司都很溜	2019-09-06 19:37:17	1362220709	27613140	https://img3.doubanio.com/icon/u67690348-4.jpg	斜分猫嘴剪刀手	https://www.douban.com/people/67690348/	4109662		2019-09-06 19:37:17	0	67690348	bdb6daf95ba90d8b652df6c99b4f6abd
2018-04-07 14:41:21	其实剧情蛮一般的，所谓高潮也很平，阿部宽人形警犬的设定有点太模式化了，演得也有点敷衍。最近对haru印象上升很快，衣品也好了，角色类型也更丰富，智慧精英感很强，border和北泽家都不错，这部里面也有她。	2019-09-06 19:37:17	1354360548	27613140	https://img3.doubanio.com/icon/u139456838-4.jpg	💋小白菜菜子	https://www.douban.com/people/139456838/	4109663	3	2019-09-06 19:37:17	0	139456838	b852d08ea6dc71b7e62830ce33b3e95c
2018-04-01 18:00:02	都是我喜欢的演员，随便看看。	2019-09-06 19:37:17	1350837305	27613140	https://img1.doubanio.com/icon/u53982181-9.jpg	老段不常来	https://www.douban.com/people/53982181/	4109664	2	2019-09-06 19:37:17	0	53982181	a6042e30439f1673f759a0bd6296d76d
2018-11-03 09:51:12	波瑠太帅了！感觉SP的（美颜？）滤镜比之前重……为什么让宽叔有事没事讲英语啊好傻	2019-09-06 19:37:17	1510653597	27613140	https://img3.doubanio.com/icon/u47837079-51.jpg	elros	https://www.douban.com/people/elroscb/	4109665	4	2019-09-06 19:37:17	0	elroscb	6f20f2773b0fb83815ca372aad2c0d79
2019-05-20 18:50:10	笑笑闹闹又一集，还行吧。	2019-09-06 19:37:17	1793152954	27613140	https://img3.doubanio.com/icon/u27080021-3.jpg	jw	https://www.douban.com/people/27080021/	4109666	3	2019-09-06 19:37:17	0	27080021	bbc3a915018903759108a8d0e84cb410
2018-03-28 20:15:05	香川叔是走谐星路线了吗，哈哈	2019-09-06 19:37:17	1348672807	27613140	https://img1.doubanio.com/icon/u3796480-7.jpg	eileen	https://www.douban.com/people/3796480/	4109667	4	2019-09-06 19:37:17	0	3796480	5b90afcde29efdede34f027ab02a705f
2018-04-22 02:19:25	生化武器，套中套，黑官僚，都是套路	2019-09-06 19:37:17	1362027807	27613140	https://img3.doubanio.com/icon/u54544002-1.jpg	Kurdman	https://www.douban.com/people/54544002/	4109668	3	2019-09-06 19:37:17	0	54544002	bc3d862cbb47bae3ce40ba35a05b340e
2018-04-08 20:59:10	生化危机 病毒 绑架 政府勾结企业的阴谋 莫名其妙的超能力主角配合没用的警察和没存在感的女主。。。简直就是烂梗集合 一分给阿部（的鼻孔）。香川叔在里面存在感约等于0	2019-09-06 19:37:17	1355182099	27613140	https://img3.doubanio.com/icon/u2634836-70.jpg	蘑菇君的小海螺	https://www.douban.com/people/vacuumm/	4109669	1	2019-09-06 19:37:17	0	vacuumm	e5bf5d1f9059c4b1674d78a727ad24e8
2018-08-13 04:50:55	马马虎虎，只不过凶手一出场就已经看出来了~	2019-09-06 19:37:17	1434915863	27613140	https://img1.doubanio.com/icon/user_normal.jpg	晨曦青岚	https://www.douban.com/people/142379515/	4109670	2	2019-09-06 19:37:17	0	142379515	ecb8f338c607a2c337fc477207a88778
2018-03-29 17:55:26	就像在打一局毫无悬念的牌。。牌桌前一水儿的poker face。。特别没意思。。	2019-09-06 19:37:17	1349098881	27613140	https://img3.doubanio.com/icon/u64667768-20.jpg	照圆圆	https://www.douban.com/people/graffitizy/	4109671	3	2019-09-06 19:37:17	0	graffitizy	d731c3ee0b79533aaeba6777cd9b7183
2018-03-29 13:02:11	一般般一般般	2019-09-06 19:37:17	1348972112	27613140	https://img3.doubanio.com/icon/u44600648-4.jpg	MRYOUNG	https://www.douban.com/people/hxyoung/	4109672	3	2019-09-06 19:37:17	0	hxyoung	e57076bbedac49674f4f69cc1054c195
2019-08-02 20:35:14	神了，还能出sp，还是别耽误各位的时间了吧。	2019-09-06 19:37:17	1887799297	27613140	https://img3.doubanio.com/icon/u160958095-1.jpg	麦子	https://www.douban.com/people/160958095/	4109673	3	2019-09-06 19:37:17	0	160958095	c0130fd19bbeb039968829eb6597ecba
2016-04-06 18:34:37	1991年，在上海沪东文化宫看的，和同学于钱，大概是在上海看的第一部电影。当时的印象还不算太差，现在看来，叙事非常混乱，支离破碎。一些片段，套用了古典的故事模式，比如手伸进护胸掏表被还是掏枪。	2019-09-06 19:37:18	1028970045	2357301	https://img3.doubanio.com/icon/u48626438-2.jpg	王奋斗	https://www.douban.com/people/wangfendou1/	4109674	2	2019-09-06 19:37:18	0	wangfendou1	6a3969f4c25484732926971df93603f9
2011-06-23 18:22:14	吉凡雨一个人扛着AT4准备炸飞机。CCTV6	2019-09-06 19:37:18	406456919	2357301	https://img3.doubanio.com/icon/u3836462-72.jpg	景兴	https://www.douban.com/people/shenying/	4109675		2019-09-06 19:37:18	0	shenying	fe1afb3555693c3ecf75cc5be5262f7c
2018-06-21 04:50:20	弱智一本道，十米距离，冲锋枪打不中敌人	2019-09-06 19:37:18	1392802539	2357301	https://img1.doubanio.com/icon/user_normal.jpg	司机不太老	https://www.douban.com/people/152498576/	4109676	2	2019-09-06 19:37:18	0	152498576	51ed9859f81655174e1c07d1b5324149
2015-10-16 14:25:48	人死时候的动作都好好笑。	2019-09-06 19:37:18	968358995	2357301	https://img1.doubanio.com/icon/user_normal.jpg	飘逝的半岛	https://www.douban.com/people/49020905/	4109677	2	2019-09-06 19:37:18	0	49020905	a5dfca00f2a73606ce8c2e6719b4c213
2014-10-27 22:01:31	小凤凰 赛贵妃 黑老雕 歪龙贼 铲恶霸 打袍哥 共产共妻最邪恶 吉凡雨 最牛逼 手持火箭打飞机 二十几颗原子弹 不及双枪老太婆	2019-09-06 19:37:18	857876691	2357301	https://img3.doubanio.com/icon/u36087016-32.jpg	朝克图	https://www.douban.com/people/dazhuang1990/	4109678	4	2019-09-06 19:37:18	3	dazhuang1990	ebef1375a723cc09cef9fa2dabcf83cc
2019-01-14 04:03:21	我说主角怎么如此熟悉呢？	2019-09-06 19:37:18	1627018894	2357301	https://img3.doubanio.com/icon/u179560965-1.jpg	记忆下落不明	https://www.douban.com/people/179560965/	4109679	3	2019-09-06 19:37:18	0	179560965	985d33e8586ba01434ff6a3b991194ea
2019-02-20 15:54:06	2015.12.14夜 12.15晨	2019-09-06 19:37:18	1685322026	2357301	https://img3.doubanio.com/icon/u4705209-12.jpg	秋樱	https://www.douban.com/people/4705209/	4109680	4	2019-09-06 19:37:18	0	4705209	82ff18813c79885bed06b27f455abf29
2010-10-29 15:31:34	太可爱了	2019-09-06 19:37:18	309332668	4824996	https://img3.doubanio.com/icon/u9596231-2.jpg	susansnow	https://www.douban.com/people/9596231/	4109681	5	2019-09-06 19:37:18	0	9596231	e8fa723861c963c4c5e680d26f7175bf
2014-08-25 02:06:50	我只是想说 魂淡 ！头像海报是少将啊！ 师傅赛高~ 那不是我的熊 是你的熊 23333	2019-09-06 19:37:18	839635187	4824996	https://img3.doubanio.com/icon/u58915928-6.jpg	KayCorleone	https://www.douban.com/people/58915928/	4109682	5	2019-09-06 19:37:18	0	58915928	e537d9ff43233da3b9b6f7e3ea49e5d2
2018-01-12 14:49:59	所以师傅你是格斗家吧～炼金术士什么的只是副业吧～顺便感慨下因为一只熊掉了而邂逅的爱情=。=	2019-09-06 19:37:18	1304688646	4824996	https://img3.doubanio.com/icon/u124243806-6.jpg	Mascara0214	https://www.douban.com/people/124243806/	4109683	4	2019-09-06 19:37:18	0	124243806	3863226d67a286d5395026ffe475526a
2016-11-05 13:50:09	笑……笑成狗……师父果然是最反差萌的……	2019-09-06 19:37:18	848782617	4824996	https://img1.doubanio.com/icon/u3112491-7.jpg	Mr胖伯爵	https://www.douban.com/people/3112491/	4109684	5	2019-09-06 19:37:18	0	3112491	e26cbef0f79ad806fc2747f6f6490177
2017-05-11 18:24:51	好萌呀	2019-09-06 19:37:18	1189001364	4824996	https://img3.doubanio.com/icon/u138547809-2.jpg	目痴古	https://www.douban.com/people/138547809/	4109685	4	2019-09-06 19:37:18	0	138547809	4b2dc293ae6149863420ee2646c1be57
2012-02-02 20:34:13	是让我感动最深哭得最多的动漫，虽然时间的漫长比不上柯南	2019-09-06 19:37:18	490606299	4824996	https://img1.doubanio.com/icon/user_normal.jpg	[已注销]	https://www.douban.com/people/houge945/	4109686	5	2019-09-06 19:37:18	0	houge945	fd869df316f358140ac56e6fa12a1211
2018-02-21 01:15:19	笑死啦，片尾之后才是正片！	2019-09-06 19:37:18	1328107551	4824996	https://img3.doubanio.com/icon/u58164147-6.jpg	倚南窗	https://www.douban.com/people/58164147/	4109687	4	2019-09-06 19:37:18	0	58164147	6ce58d75129d1dbdc472349251936d35
2013-08-17 00:22:38	小姐，你的熊掉了。。。XDDD	2019-09-06 19:37:18	716205621	4824996	https://img3.doubanio.com/icon/u4699860-32.jpg	CC爱喝抹茶拿铁	https://www.douban.com/people/4699860/	4109688	5	2019-09-06 19:37:18	0	4699860	07bb842225bd3e7f41dc4d88a9b0274c
2011-08-06 20:47:05	小姐 你的熊掉了..................	2019-09-06 19:37:18	422555579	4824996	https://img3.doubanio.com/icon/u34975621-15.jpg	喵污污污污污	https://www.douban.com/people/neko77/	4109689	5	2019-09-06 19:37:18	0	neko77	af047a9ee02f835c410e597ef74286dd
2012-07-19 01:18:37	不及SP4给人的感觉好，但是也是有爱有深度的SP。师傅18岁还是很好玩的^^	2019-09-06 19:37:18	557892234	4824996	https://img3.doubanio.com/icon/u48200261-1.jpg	水浮莲	https://www.douban.com/people/alicelotus/	4109690	5	2019-09-06 19:37:18	0	alicelotus	99f5b93f5c54f1bf5fb4dba5723f5544
2013-08-31 20:33:07	#怎样征服美丽少女# “小姐，你的熊掉了！”(*￣(エ)￣) 技能get√	2019-09-06 19:37:18	721710677	4824996	https://img3.doubanio.com/icon/u3438528-6.jpg	似此星辰	https://www.douban.com/people/3438528/	4109691	5	2019-09-06 19:37:18	0	3438528	86e21f5800a2ee26a8ab74d14dd3a4d6
2019-03-10 19:10:56	我已准备好权利减半、义务倍增了。	2019-09-06 19:37:18	1711256682	4824996	https://img3.doubanio.com/icon/u178986942-5.jpg	Black Star	https://www.douban.com/people/178986942/	4109692	3	2019-09-06 19:37:18	0	178986942	8d8371b2d23d8978af1eba1078fb7790
2012-02-09 22:42:16	哈哈！要不要这么可爱	2019-09-06 19:37:18	493801552	4824996	https://img3.doubanio.com/icon/u47185452-2.jpg	我叫YI	https://www.douban.com/people/47185452/	4109693	4	2019-09-06 19:37:18	0	47185452	d5e52793e2cb83a1418fba052a448cd3
2015-05-11 20:39:04	小姐你的熊掉了	2019-09-06 19:37:18	921198929	4824996	https://img3.doubanio.com/icon/u2594481-20.jpg	气急败坏陳牙齿	https://www.douban.com/people/2594481/	4109694	4	2019-09-06 19:37:18	0	2594481	837c0802ab81b78847539ed40100dc48
2011-03-20 14:13:35	小姐，你的熊掉了……	2019-09-06 19:37:18	367893684	4824996	https://img3.doubanio.com/icon/u37344045-2.jpg	Mo-i酱	https://www.douban.com/people/shierqiao/	4109695	3	2019-09-06 19:37:18	0	shierqiao	0a71809286357fe374b5d4c7ebe6d7b8
2019-07-05 09:42:58	这是你的熊吗？	2019-09-06 19:37:18	1847225098	4824996	https://img3.doubanio.com/icon/u169022258-2.jpg	sakura	https://www.douban.com/people/169022258/	4109696	5	2019-09-06 19:37:18	0	169022258	1a202e7cfc5d675dbe26a58dcf832d02
2011-12-23 23:18:32	天啊!!!!!!!我要受不鸟了啦~!!!!!!	2019-09-06 19:37:18	472999608	4824996	https://img3.doubanio.com/icon/u49915655-10.jpg	阿妮子	https://www.douban.com/people/ni0712/	4109697	5	2019-09-06 19:37:18	0	ni0712	c9ee8cf5fd9b52be14a01cccf9b58495
2015-05-13 06:53:09	两个案件紧密的相连，因证据不足而无法起诉的加害人确实是社会的祸害，被害人家属的最恨。女律师的执著也果然是日本的崇尚类型，但很庆幸有他们的执著，世间的善会多一份，理解多一些。 最爱的就是正和叔的出演，深刻，动人，传情的悲愁。	2019-09-06 19:37:18	921590279	26298039	https://img1.doubanio.com/icon/u34744036-7.jpg	Yukip	https://www.douban.com/people/34744036/	4109698	4	2019-09-06 19:37:18	1	34744036	8fe588ac2a219f70abf2928256e22c96
2015-02-20 18:05:21	这剧情哪有高潮	2019-09-06 19:37:18	895296974	26298039	https://img1.doubanio.com/icon/u1349301-18.jpg	保保	https://www.douban.com/people/1349301/	4109699	2	2019-09-06 19:37:18	0	1349301	eb8ecc845497ca228ae58a3de38bdc03
2015-02-16 12:42:26	父女的微妙心理，写得还不错。对司法制度的批判呢，主题先行没问题，但过于粗疏。	2019-09-06 19:37:18	894128996	26298039	https://img1.doubanio.com/icon/u3669248-18.jpg	淹然	https://www.douban.com/people/3669248/	4109700	3	2019-09-06 19:37:18	0	3669248	6d1a16350c4316c549b5bd6ee2e29d92
2015-02-14 22:56:55	虐！故事一般，但姥爷演技棒棒棒有弥补到！竹內二萌起来，夸张的表情，也是蛮想上去捏脸的！	2019-09-06 19:37:18	893643163	26298039	https://img3.doubanio.com/icon/u45544426-54.jpg	via。文	https://www.douban.com/people/viavia1991/	4109701	3	2019-09-06 19:37:18	0	viavia1991	fe57c09aa43b5da1f4dd36a3f228cf65
2012-03-17 11:50:25	小姐您忘了您的熊~	2019-09-06 19:37:18	509163668	4824996	https://img3.doubanio.com/icon/u2063992-2.jpg	上吉签	https://www.douban.com/people/wingwj/	4109702	4	2019-09-06 19:37:18	0	wingwj	e26cad7d6b1c893c29c928d823929618
2017-07-30 23:08:22	小姐 你的熊掉了	2019-09-06 19:37:18	1222439175	4824996	https://img1.doubanio.com/icon/u79267558-8.jpg	听海亦歌	https://www.douban.com/people/79267558/	4109703	5	2019-09-06 19:37:18	0	79267558	15683e5843ac4cb39597b828f524d4bb
2013-02-27 11:54:39	“小姐，你的熊掉了”。。。。	2019-09-06 19:37:18	648642838	4824996	https://img3.doubanio.com/icon/u1659684-3.jpg	Mr. L	https://www.douban.com/people/leyil/	4109704	5	2019-09-06 19:37:18	0	leyil	5fc7a4a8417c33f9ebe3579c1b38b0f8
2015-03-05 20:48:12	老爷这几年演的父亲都太苦了，总是流泪的虐心的。一开始不太喜欢竹内结子的演法，一如大空港一样过于夸张，不过到后面还真挺符合一脑袋热情的菜鸟律师。案件为了人情和法律的战斗忽视了太多逻辑性，没啥可提的。	2019-09-06 19:37:18	900139087	26298039	https://img3.doubanio.com/icon/u46825265-5.jpg	touya	https://www.douban.com/people/touya0229/	4109705	3	2019-09-06 19:37:18	1	touya0229	eae4d8327d3b04702230da53b1a58989
2016-03-16 10:52:40	女主的卖萌演技浮夸到爆……剧情漏洞百出。三星给老爷子。虐哭了	2019-09-06 19:37:18	901712281	26298039	https://img3.doubanio.com/icon/u4604014-22.jpg	so so	https://www.douban.com/people/4604014/	4109706	4	2019-09-06 19:37:18	1	4604014	2a3f24c1a65700f55a1808712506ac0e
2017-05-19 17:42:22	日本看待女性的眼光真的很封建	2019-09-06 19:37:18	1192081826	26298039	https://img3.doubanio.com/icon/u3594852-15.jpg	烧锅炉的小学生	https://www.douban.com/people/3594852/	4109707	3	2019-09-06 19:37:18	0	3594852	bdbc532a7762937cc15dbeebb7cc4141
2015-02-11 03:20:06	竹內這種年紀還在用晨間劇的方式在演戲，真的大丈夫？另外，那些主張廢死的都該來看看這戲。	2019-09-06 19:37:18	892420309	26298039	https://img3.doubanio.com/icon/u52175851-4.jpg	クーナ	https://www.douban.com/people/52175851/	4109708	3	2019-09-06 19:37:18	1	52175851	68a1dff5de0917346e436dc71c3e5190
2015-02-13 20:33:53	情节上很简单，也没有多么精彩的手法，看得下去是因为竹内结子，她的表演就算不够精彩，趣味十足到是可以	2019-09-06 19:37:18	893295556	26298039	https://img3.doubanio.com/icon/u53659864-4.jpg	一十一	https://www.douban.com/people/53659864/	4109709	3	2019-09-06 19:37:18	0	53659864	47eca32622ac520c649a96174097bfd4
2015-02-24 15:24:43	很多细节设置的很牵强 多亏了诸位戏骨的演技 才得以好似掩盖了情节设置的弱点 旁白根本没有存在的必要=_=后面还自动消失了	2019-09-06 19:37:18	896722015	26298039	https://img1.doubanio.com/icon/u53322788-68.jpg	は	https://www.douban.com/people/skeletongilr/	4109710	3	2019-09-06 19:37:18	0	skeletongilr	4f8b8cc3a5f958a741276e8c6da0693c
2015-03-18 22:24:54	剧情矛盾一箩筐，几乎每个情节推进处都有bug，导致结局高潮完全不感人反而显得荒唐可笑，就算老爷演技逆天也救不回来。	2019-09-06 19:37:18	904326943	26298039	https://img1.doubanio.com/icon/u1142987-28.jpg	宇文宙	https://www.douban.com/people/aiolia/	4109711	2	2019-09-06 19:37:18	0	aiolia	0320dc0e6d02375211358ca82e3a98fd
2015-12-05 16:33:17	老爷演得太好了！	2019-09-06 19:37:18	984237950	26298039	https://img3.doubanio.com/icon/u1328882-315.jpg	专程路过	https://www.douban.com/people/zhuanchengluguo/	4109712	4	2019-09-06 19:37:18	0	zhuanchengluguo	f966c3c19a1d1d595919bb6cb83eed80
2015-02-22 11:53:43	煽情让案子弱了。	2019-09-06 19:37:18	895883051	26298039	https://img1.doubanio.com/icon/u1048787-9.jpg	sweetbear	https://www.douban.com/people/akanetx/	4109713	3	2019-09-06 19:37:18	0	akanetx	f75d4845d555ebb46bf6099b23531da1
2015-02-09 06:00:56	看点在cast……中规中矩，有几次感性过度差点要成道德绑架。警察在剧里的定位很微妙，整一个负面催化剂，除去接待态度不好的那位外，逼供的明知道会严重影响判决还照做不误，不是热血是愚蠢与失职，几年后一副我后悔但没做错的自负态度也很恶心	2019-09-06 19:37:18	891757632	26298039	https://img3.doubanio.com/icon/u2229117-72.jpg	早介 不高兴地	https://www.douban.com/people/cj6768/	4109714	3	2019-09-06 19:37:18	1	cj6768	b8d778b3943fba5e26f59005381b0d37
2016-02-12 16:05:30	田村正和加一星	2019-09-06 19:37:18	1010177756	26298039	https://img1.doubanio.com/icon/u17267258-37.jpg	Xao	https://www.douban.com/people/sunnycawb/	4109715	4	2019-09-06 19:37:18	0	sunnycawb	f32706e0fce84b1a2c49b286bfe2e0dc
2015-02-10 01:00:16	两颗星给老爷子和结子姐，这剧的逻辑怎么想都有问题啊，教授助手早干嘛了？要是早点把信拿出来就不会有后面的那些事了，法盲的我看的很晕，有好几次被情感绑架，但是最后这个近乎于无罪的审判真的好吗？虽然内心在叫好.....	2019-09-06 19:37:18	881039437	26298039	https://img3.doubanio.com/icon/u62302403-376.jpg	杰拉奇	https://www.douban.com/people/62302403/	4109716	2	2019-09-06 19:37:18	0	62302403	748034b48d6207bb337d77422332b53b
2015-05-04 17:04:56	男主能获得谅解完全因为是古典任三郎还有编导高高在上地告诉观众被杀者是 如何罪有应得，但是在现实中如果这样都能大摇大摆走出法庭，那才是有问题的法制体系。	2019-09-06 19:37:18	919036426	26298039	https://img3.doubanio.com/icon/u3435124-2.jpg	强尼 走着	https://www.douban.com/people/3435124/	4109717	2	2019-09-06 19:37:18	1	3435124	2f613ae58bd91e79ed3fc3aa19eae755
2015-02-09 20:25:27	虐心虐肺的片子，好在结局光明	2019-09-06 19:37:18	891963540	26298039	https://img3.doubanio.com/icon/u1513332-1.jpg	KeiRo	https://www.douban.com/people/Zukunft/	4109718	3	2019-09-06 19:37:18	0	Zukunft	31f4df6a183375b65fcec7b2dc6b2e8f
2015-02-08 21:51:06	老爷在法庭上念女儿信那段不能更虐。当真相揭开，错误得到迟到的修正，但造成的伤害已经无法弥补。法与情理，天平两端，永远两难。	2019-09-06 19:37:18	880340113	26298039	https://img3.doubanio.com/icon/u2856002-44.jpg	颜落寒	https://www.douban.com/people/yanluohan/	4109719	4	2019-09-06 19:37:18	1	yanluohan	cf324f0c297f8e09243bf35f62845e27
2015-12-23 20:48:04	冲着田村正和来的，可惜眉宇之间英气不再。教育女儿是最不容易的事情，作为一个父亲也是很难吧。	2019-09-06 19:37:18	990505115	26298039	https://img3.doubanio.com/icon/u85867774-4.jpg	汉大将军袁绍	https://www.douban.com/people/hdjjys/	4109720	3	2019-09-06 19:37:18	0	hdjjys	d9d2fd6afcfd2e959416d2d8a362bcf6
2010-03-31 09:47:09	accidentally kelly street	2019-09-06 19:37:18	235144674	1308575	https://img1.doubanio.com/icon/u3542231-69.jpg	AKA小谁	https://www.douban.com/people/miaoxiaoqiu/	4109721	5	2019-09-06 19:37:18	0	miaoxiaoqiu	b1f37cfb24558923256cbffb280fef83
2012-06-29 20:02:34	这个夏天我们总会留下一点什么，留下了什么，我们以后就会成为什么样的大人。=3=如果你17岁，你想的只是能不能上大学，不再是处男，尿尿可以一直线的话，你该是多么幸福的小盆友啊。^.^张世豪追着孟克柔不断重复问题的样子超写实，那个时候的男孩子，就是这样子无聊的可爱。温暖的台湾小清新。	2019-09-06 19:37:18	550094905	1308575	https://img3.doubanio.com/icon/u46731392-6.jpg	-迷鹿少女-	https://www.douban.com/people/oliviapalermo/	4109722	3	2019-09-06 19:37:18	0	oliviapalermo	47fe5d217df5ee7982ee372d6e30ef7a
2012-08-12 16:15:17	不知道该评多少分，其实我是乱打的啦，总归3分4分之间选一下，很少5分。看到很多熟悉的东西，里面的桂纶镁还很稚嫩。不算太喜欢这部电影，不过不闹不累，看看休闲挺好。	2019-09-06 19:37:18	567221356	1308575	https://img3.doubanio.com/icon/u2432104-2.jpg	连青锋	https://www.douban.com/people/2432104/	4109723	4	2019-09-06 19:37:18	0	2432104	7ff663e00b06c8bd7cae1d08193bbe62
2009-09-23 22:25:23	在那個躁鬱的夏天，陽光刺眼，天空很藍，青春、曖昧、羞澀就這麼慌張淩亂地跟著仲夏一起蒸發。跨過這扇藍色大門，我們就變成大人，卻也各奔東西。 遺憾當初在這麼青澀美好的年代自己拒絕了那曖昧帶來的純真戀愛，以後我再也找不到那個人了。我們再也找不到那個感覺。下次街頭的相遇，我不會再喊你了。	2019-09-06 19:37:18	161707714	1308575	https://img3.doubanio.com/icon/u2129244-24.jpg	宿命论	https://www.douban.com/people/C443658/	4109724	4	2019-09-06 19:37:18	0	C443658	083260c3dbc5dfd69d7fcceb36b7212f
2011-09-07 12:17:36	“但总是会留下一些什么吧。留下什么，我们就变成什么样的大人”。“三年、五年以后，甚至更久更久以后，我们会变成什么样的大人呢？虽然，我闭着眼睛也看不见自己，但是，我却可以看见你。”	2019-09-06 19:37:18	433798946	1308575	https://img3.doubanio.com/icon/u51367754-2.jpg	alice	https://www.douban.com/people/51367754/	4109725	5	2019-09-06 19:37:18	0	51367754	4a58089a2d0916df73f75f2158c2f864
2011-03-04 23:05:08	于是我似乎看到多年以后，你站在一扇蓝色的大门前，下午三点的阳光，你仍有几颗青春痘，你笑着，我跑向你问你好不好，你点点头。三年五年以后，甚至更久更久以后，我们会变成什么样的大人呢？是体育老师，还是我妈？虽然我闭着眼睛，也看不见自己，但是我却可以看见你。	2019-09-06 19:37:18	337149042	1308575	https://img1.doubanio.com/icon/u14164493-28.jpg	打破碗花花	https://www.douban.com/people/lyjae/	4109726	4	2019-09-06 19:37:18	0	lyjae	a093bedd3e4ef1334adec0a59c9c86a2
2008-11-26 23:36:40	陈柏霖这部电影里的可爱成了经典，而素颜的桂纶镁也初露锋芒。单纯的感情，很青春也略带忧伤，让我们如此怀念那样的读书时代。	2019-09-06 19:37:18	75388178	1308575	https://img1.doubanio.com/icon/user_normal.jpg	[已注销]	https://www.douban.com/people/wuaibolatu/	4109727	4	2019-09-06 19:37:18	0	wuaibolatu	f8de0a98550dbfccd4ed448ca2639c1d
2009-11-13 14:05:52	一部簡單、樸素、純真的電影，沒有跌宕起伏、扣人心弦的故事情節，但卻採用了“物是人非”的拍攝手法，對同一場景進行多次拍攝，多個不同場景的相互呼應，使故事線索和人物性格更加清晰。總之，是一部令人看了很舒服，也享受到青春的純真的電影。	2019-09-06 19:37:18	177919803	1308575	https://img1.doubanio.com/icon/u3795239-58.jpg	doris_leung	https://www.douban.com/people/lsy34/	4109728	4	2019-09-06 19:37:18	0	lsy34	d0a5c9e46fb414cfb73ec265801514c2
2009-03-20 13:24:46	十七岁 午后三点的阳光 青涩过去 那时他只有17岁 而现在 十年已过 BERLIN 你还是做正太吧T-T	2019-09-06 19:37:18	105308801	1308575	https://img3.doubanio.com/icon/u1984846-16.jpg	六月。喵	https://www.douban.com/people/jackie1984/	4109729	4	2019-09-06 19:37:18	0	jackie1984	fb849b0c8439c66db6b82090c29d9a6a
2009-05-03 16:26:02	彼此单车追逐，一人纠结相同的问题。黑发将阳光分岔，时间把青春复原：几年后的蓝色大门前花衬衫的男孩子和上前搭讪的女孩子。	2019-09-06 19:37:18	89023729	1308575	https://img1.doubanio.com/icon/u2713381-67.jpg	马西嘻嘻嘻	https://www.douban.com/people/plastictreeman/	4109730	4	2019-09-06 19:37:18	0	plastictreeman	6107bd456d381e9168854f59baf40b1e
2012-05-22 21:43:51	喜欢那句话 我闭着眼睛看不见自己 却可以看见你	2019-09-06 19:37:18	535136761	1308575	https://img3.doubanio.com/icon/u56301809-2.jpg	cackle	https://www.douban.com/people/56301809/	4109731	4	2019-09-06 19:37:18	0	56301809	9df9d94b9356cc6aeff6d77d856f07bf
2010-05-08 12:04:20	我闭上眼睛，虽然我连自己都看不见，但是我却可以看见你。	2019-09-06 19:37:18	247542291	1308575	https://img3.doubanio.com/icon/u35242331-2.jpg	Kiddie	https://www.douban.com/people/35242331/	4109732	4	2019-09-06 19:37:18	0	35242331	fd6f46ac08330769f4d31ed1bc804fa4
2010-01-13 00:44:29	青春大概就是这样吧，别扭，不坦率，似懂非懂。。有人说认真的爱过一场才算长大，可是我宁愿停留在长不大的时候	2019-09-06 19:37:18	186924952	1308575	https://img1.doubanio.com/icon/u2958727-7.jpg	抖坂熊🐻	https://www.douban.com/people/xiongguagua/	4109733	4	2019-09-06 19:37:18	0	xiongguagua	38aa3f19e208dd2ade902f5a09e8aa3f
2013-01-29 14:02:11	啊？这有什么好看的啊，导演编剧眼中的高中生就是这样的么，对活动好无聊= ='''看的满脸黑线的感觉啊，还好陈柏霖还可以，但也超级痴呆的感觉，哎呀买呀我的神啊，豆瓣都这么文艺小清新么= =''''PS.对了，还有就是受不了他们的港台腔啊，你看准了拉！好不好嘛~	2019-09-06 19:37:18	435121749	1308575	https://img3.doubanio.com/icon/u52076257-110.jpg	瑞思勒之墓	https://www.douban.com/people/themoonforgets/	4109734	3	2019-09-06 19:37:18	0	themoonforgets	3d14f3b60e7da69ff579517a35080673
2007-08-03 22:30:54	前面的一个小时对于我这种不够细心沉静的人来说近乎煎熬……男女主角那一遍遍的“你到底什么意思”快把我拖死了 不过一小时后峰回路转，之前莫名其妙的一切都变得合情合理，又青涩得让人鼻子发酸……	2019-09-06 19:37:18	17537752	1308575	https://img1.doubanio.com/icon/u1475799-8.jpg	爱未未未来	https://www.douban.com/people/walt/	4109735	3	2019-09-06 19:37:18	0	walt	76e7e7f98f547a43807e875ff33a99f0
2008-10-23 02:14:19	看之前剛哭腫眼睛，片子播放，不知不覺就樂了。青春和愛情，哪個更讓人黯然神傷？可惜過了17歲，可惜未和戀人一起看。可惜了天蝎座o型血，我喜歡＝ ＝。可惜到了不能騎單車的城市	2019-09-06 19:37:18	44828457	1308575	https://img1.doubanio.com/icon/u2557882-9.jpg	narcissus	https://www.douban.com/people/2557882/	4109736	5	2019-09-06 19:37:18	0	2557882	182bb632567f9595cf2577ed904b4714
2012-11-26 13:28:01	你说过我的笑和张士豪很像，当时不信。看过之后发现原来真的挺像的。只是，你早就不在了。	2019-09-06 19:37:18	253508290	1308575	https://img3.doubanio.com/icon/u25982753-360.jpg	twotwo	https://www.douban.com/people/GuanRenWoYao/	4109737	5	2019-09-06 19:37:18	7	GuanRenWoYao	f5f7858704fe0251806069fd93a302b2
2013-12-22 14:42:18	孟克柔告诉我们女汉子潜在的性取向。“我叫张志豪，天蝎座O型，游泳队吉他社，我还不错哦”（这B有做销售的潜质，嗯）林月珍说，我喜欢了他那么久，还是在捡他的垃圾，要是把他原子笔的水写干了，他就会爱上我。（这算隐忍的爱还是纯粹的变态？）这部电影确实是中国对台湾青春片的最初印象。	2019-09-06 19:37:18	756461052	1308575	https://img1.doubanio.com/icon/u45311926-7.jpg	大海	https://www.douban.com/people/45311926/	4109738	4	2019-09-06 19:37:18	0	45311926	c3cc2a42797134855d6b7d9be2e7a481
[truncated: 3,498 more rows]
