# Supplementary material for: Revolutionizing Chinese sentiment analysis: A knowledge-driven approach with multi-granularity semantic features
Source: PLoS One. 2025 Jul 15;20(7):e0325428. doi: 10.1371/journal.pone.0325428 (PMC12262853; doi:10.1371/journal.pone.0325428)
Supplement: S1 Data — Douban Film Review Dataset: Publicly accessible via the Douban API (https://www.douban.com). (ZIP) [file pone.0325428.s001.zip › moviedata_small/movies.csv]

MOVIE_ID	NAME	ALIAS	ACTORS	COVER	DIRECTORS	DOUBAN_SCORE	DOUBAN_VOTES	GENRES	IMDB_ID	LANGUAGES	MINS	OFFICIAL_SITE	REGIONS	RELEASE_DATE	SLUG	STORYLINE	TAGS	YEAR	ACTOR_IDS	DIRECTOR_IDS
26670818	情定河州	情定临夏天使然	王博/吴佳尼/王姬/高丽雯/郭力行/尹哲/沈丹萍/罗中旭/臧金生/罗刚/居文沛/阎青妤		尹哲	0.0	0	剧情/爱情		汉语普通话	0		中国大陆		RmNQQeyzb	电影《情定临夏天使然》讲述临夏新一代青年人发奋图强、借助国家一带一路战略励志创业的故事。	甘肃/临夏/伊斯兰/中国/2016/中国大陆/烂片/宣传伊斯兰教的电影	2049	王博:|吴佳尼:1313262|王姬:1275275|高丽雯:1325661|郭力行:1354456|尹哲:1326188|沈丹萍:1009141|罗中旭:1328354|臧金生:1045901|罗刚:1315029|居文沛:1275019|阎青妤:1317117	尹哲:1326188
25815002	我不是李小龙		谷尚蔚/吴孟达/曾志伟/杜海涛		洪金宝	0.0	0	动作/爱情		汉语普通话	0		中国大陆		EZnVfiNYf	桀骜不驯的如龙武功高强，在一场比赛中，被打成重伤，被诊今生不能再用功夫。女友荆兰为激发他重新振作，按照他的原型制造了一个机器人，如龙能否恢复武功，他和机器人到底哪个功夫高强，又能否在机器人中迷失自己？	穿越/华语	2049	谷尚蔚:1330813|吴孟达:1016771|曾志伟:1002862|杜海涛:1313024	洪金宝:1055887
26392287	曼哈顿中国女孩					0.0	0	剧情		英语 / 汉语普通话	0		中国大陆 / 美国		NuUvEJnzb	平民女孩李莉只身初入曼哈顿求学，在历经迷失与困惑之后，凭借努力与善良收获了事业上的成功，同时帮助在美华侨保卫中国城、获得爱情，完成了生命中一次华丽的蜕变。		2049
26695995	绿毛水怪				梁栋/吴国墉	0.0	0	爱情		汉语普通话	0		中国大陆		rqaqyb6ea	王小波经典中篇小说《绿毛水怪》将改编电影。《绿毛水怪》是王小波早期手稿作品，以天马行空的想象，极具魔幻色彩的情感脉络，独树一帜的批评、反讽，受到广大书迷的喜爱。王小波曾创作电影剧本《东宫西宫》，此后尚未有作品改编成电影。据悉，李银河将担任《绿毛水怪》电影版的文学顾问。	小波/王小波/爱情/小说改编/文学改编/剧情/中国/2017	2049		梁栋:|吴国墉:
26392292	为了祖国					0.0	0	剧情/历史		汉语普通话 / 韩语 / 日语	0		中国大陆 / 韩国		Inrqy7uib	1932年上海虹口爆炸案后，韩国国父金九在褚辅成、朱爱宝这些普通群众的帮助下逃到嘉兴避难。金九和韩国临时政府要员与中国民众合力抗击日军。最终金九一行人在中国政府无私帮助下返回韩国。		2049
6389523	天地无用		禅婵/梁宸/张凡夕 François Chang		张凡夕	0.0	0	剧情/爱情		汉语普通话 / 法语	0		中国大陆 / 法国		7IRuUJZRe	张凡夕筹划中电影长片。	张凡夕/独立电影/人性/独立/上映	2046	禅婵:|梁宸:1314565|张凡夕 François Chang:	张凡夕:1275255
26266621	看不见的脸	見えない貌				0.0	0	悬疑		汉语普通话	0		中国大陆		AIvUfUfib	日本推理作家东野圭吾的小说在其本国不断被搬上大银幕，如今，中国电影公司也在推理小说领域跃跃欲试。据悉，日本当代小说家夏树静子的名作《看不见的脸》将被搬上中国大银幕，其电影版权已被曾推出过《云图》新原野电影购得版权，并即将于2015年春开拍。	悬疑/漫画小说真人版/日本/推理/日本电影/小说改编	2045
26647079	你无法抵达的时间					0.0	0	科幻		汉语普通话	0		中国大陆		e62r6IBea	科幻作家潘海天创办的上海竺灿文化有限公司先后开始了三个项目，潘海天本人的《王二大爷的战争》，著名科幻作家王晋康的长篇小说《逃出母宇宙》以及青年科幻作家夏笳的小说《你无法抵达的时间》都将被改编为电影。	科幻/夏笳/中国	2035
26277337	黑夜之神	包公：黑夜之神				0.0	0	动作/悬疑/古装		汉语普通话	0		中国大陆 / 中国香港		RAYJBmrqa	曾出品《西游记之大闹天宫》的星皓影业有限公司推出了《包公：黑夜之神》讲述了包拯率一众江湖英雄，直捣襄阳王老巢，救国家于危难的故事。		2035
26378809	传送点				辛成江	0.0	0	科幻		汉语普通话	0		中国大陆		Be6IRuMmb	在艺恩汇第二期电影创投沙龙上，还展示了四个电影项目，导演辛成江的《传送点》，讲述了寻宝游戏中虚拟世界与真实世界的故事，世界观颇为宏大。		2035		辛成江:1349576
26647075	王二大爷的战争					0.0	0	科幻		汉语普通话	0		中国大陆		7AeqMeM2b	科幻作家潘海天创办的上海竺灿文化有限公司先后开始了三个项目，潘海天本人的《王二大爷的战争》，著名科幻作家王晋康的长篇小说《逃出母宇宙》以及青年科幻作家夏笳的小说《你无法抵达的时间》都将被改编为电影。		2035
27148159	致命复活					0.0	0	科幻		汉语普通话	0		中国大陆		3jFvMm7Qe	身为顶级计算机专家的林栋为了营救深陷危难的妻子苏平，卷入一场危及全人类的灾难当中，不得不凭一己之力，对抗人类有史以来最强大的计算机。		2035
26528269	行星绿谷				韦炜华	0.0	0	剧情/科幻/动画		汉语普通话	120		中国大陆		A27YB2Vva	《行星绿谷》（Planet Green Valley）是上海欧映文化传播有限公司投资制作的科幻动画电影,主要讲述了未来人类开发和探索宇宙的故事。	科幻/良心/国产/动画/太空科幻/国漫/行星绿谷/动漫	2035		韦炜华:
26268576	Alpha					0.0	0	科幻	tt4216790	英语	0		美国		6YvizrqUf	据外媒THR报道，狮门影业已计划拍摄一部科幻惊悚电影《Alpha》，故事来自威尔逊的一个创意，布拉德·皮特将于他Plan B公司的合伙人迪·加纳和Jeremy Kleiner一同完成影片的制片工作。电影的细节剧情还处于保密阶段，大体内容是个科幻求生的故事。威尔逊将根据自己的想法执笔剧本。新人Anthony Scott Burns将指导这部电影，这也是他的导演处女座。至今，布拉德·皮特表示暂不参演电影《Alpha》	2017	2035
26680414	我和僵尸有个约会					0.0	0	科幻		汉语普通话	0		中国大陆		Yn7QYnNAe	《我和僵尸有个约会》网络大电影改编自同名电视剧，12月中旬开拍。目前已进入招聘演员阶段。	大陆	2035
3317352	It Is What It Is		奥莉薇·瑟尔比/西格妮·韦弗/埃文·蕾切尔·伍德		苏珊娜·福格尔	0.0	0	爱情	tt0878813		0		美国		qijbybaib		爱情/2033年上映/美国/喜剧/2022	2033	奥莉薇·瑟尔比:1027210|西格妮·韦弗:1053569|埃文·蕾切尔·伍德:1035652	苏珊娜·福格尔:1370671
26347315	最寒冷的冬天是旧金山的夏季					0.0	0	爱情		汉语普通话	0		中国大陆		bERIBmjra	首部旅美新留学生的浪漫爱情故事	书	2030
26386532	小情歌					0.0	0	喜剧/爱情		汉语普通话	0		中国大陆		EfUvyFBea	歌曲改编电影依然没完没了，继《小苹果》《栀子花开》《一生有你》《睡在我上铺的兄弟》《她来听我的演唱会之后》，苏打绿的《小情歌》也要被搬上大银幕，影片由合一影业出品。	爱情/中国	2030
26371294	六重门					0.0	0	悬疑/冒险		汉语普通话	0		中国大陆		AuUBYBuEf	30岁的王一舟来找六合联盟的严复义寻找未婚妻去世的真相，而严复义安排了六场游戏迎接他。王一舟顺利的过关，与此同时，他发现未婚妻的去世是意外而非严复义所为。ysgou.cc因此，王一舟宽恕了严复义，找回了生活的希望。		2030
26754627	山海经之小人国					0.0	0	动画/儿童/冒险		汉语普通话	0		中国大陆		MmNIZB2Vf	根据中国古代神话故事《山海经》所记载的周饶小人国传说改编而成的3D动画电影《山海经之小人国》。	动画/成片/B内地/A华语/2018	2030
11516763	羊毛战记					0.0	0	动作/科幻	tt2402743	英语	0		美国		uMeqUnN2b	二十世纪福斯影业将把超人气科幻小说《羊毛战记》（Wool）搬上大银幕，《银河护卫队》和《惊奇队长》的编剧尼科尔·帕尔曼将为该片执笔剧本，科幻大师雷德利·斯科特与《辛德勒名单》的编剧斯蒂文·泽里安将共同担任制作人。	美国/科幻/小说改编/电影/2018/美影/美国电影	2030
27042445	沙漠		吴敏/菅浩栋/董昕傧/牛森浩/毛腾飞/崔树强/陈小玲/段亚丽		常标	0.0	0	剧情		汉语普通话	102		中国香港		rEn7YvaUf			2030	吴敏:1340176|菅浩栋:1353580|董昕傧:1378231|牛森浩:|毛腾飞:|崔树强:|陈小玲:|段亚丽:	常标:1339586
6521915	事出有姻	罗马假日2：事出有姻	玛丽亚·格拉齐亚·库奇诺塔/黄海波/王丽坤/李赞/赛尔乔·阿西西/瓦莱丽亚·玛里尼/安东尼奥·布鲁斯凯塔		达里奥·巴尔迪/杜军	0.0	0	剧情	tt2621396	汉语普通话 / 意大利语	0		中国大陆 / 意大利		fqi7IBY3b	中意两国首部合拍电影的《事出有姻》筹备三年终于在成都正式开机，黄海波也将牵手意大利女星古欣娜塔，联手演绎一段跨国恋情。据了解，该电影讲述一个成都厨师与意大利厨娘因不同的美食文化而碰撞出令人啼笑皆非又温馨浪漫的爱情故事。	爱情/国产电影/W王丽坤/美食/意大利/中国电影/≧2/H黄海波	2030	玛丽亚·格拉齐亚·库奇诺塔:1022787|黄海波:1313032|王丽坤:1313574|李赞:1323761|赛尔乔·阿西西:1045458|瓦莱丽亚·玛里尼:1045286|安东尼奥·布鲁斯凯塔:1077768	达里奥·巴尔迪:1420469|杜军:1350227
25857981	擒凶记1894				陈德森	0.0	0	动作/悬疑		汉语普通话	0		中国大陆 / 中国香港		ERQ2FZvaa	疑电影《擒凶记1894》由香港电影人陈德森和陈锡康合作，讲述19世纪末的香港无头悬案，从而引发出一桩惊天阴谋，来自英国一丝不苟的年轻法医，与世袭嘉业的粗鄙侩子手联袂搭档，在追查无头命案的背后，有着令人不寒而栗的冷血真相。该片目前演员阵容还未确认曝光，据悉有望重金聘请国外巨星投身剧组。		2030		陈德森:1313007
26828028	喜剧王		崔笛/刘洋影子/卢沁希/张美娥 Mei'e Zhang/滕艺/王佳慧/周静雯/林美燕/马瑶瑶/姜再义/林子幸/杨赛星/穆萨/弘毅/李大齐/王天慧/阿祖/李婧		盛建伟	0.0	0	喜剧/爱情		汉语普通话	90		中国大陆		qaUReqa6e	油嘴滑舌的二大大（崔笛 饰）相亲遇见白富美莎莎（刘洋影子 饰），对其一见倾心，为了迎娶白富美，二大大接受了莎莎提出的任务考验：一夜之间，12个小时之内，亲吻不同类型的六个女孩子，并发送亲吻的照片给莎莎，以示证明亲吻成功。这是一个高难的、刺激的、有趣的任务。	喜剧王	2030	崔笛:|刘洋影子:|卢沁希:|张美娥 Mei'e Zhang:|滕艺:|王佳慧:|周静雯:|林美燕:|马瑶瑶:|姜再义:|林子幸:|杨赛星:|穆萨:|弘毅:|李大齐:|王天慧:|阿祖:|李婧:	盛建伟:
25728580	黑暗中的笑声				比利·奥古斯特	0.0	0	剧情	tt2707192		0		德国		QAuqURmzb	Based on Vladimir Nabokov's novel, set in 1930's Berlin, Laughter In The Dark centres on a wealthy art dealer, who abandons his wife and child for a temptress who in turn takes him for everything he's got.	NEW/2017/2010s/)(/%文学作品改编	2030		比利·奥古斯特:1041311
22963915	牛兄牛弟		舒淇/佟大为/姜武/张国立/夏雨/吴大维/潘玮柏/刘德华		林浩然	0.0	0	喜剧/动画/冒险	tt2651020	汉语普通话	85		中国大陆		MYReq6IJf	主要讲述了讲述了刘德华的两个“儿子”安逗和黑仔为保护家园，齐心协力共同对抗外来敌人的冒险、感人故事。	舒淇/牛兄牛弟/劉德華/烂片/潘瑋柏/中国电影/佟大為/[華語]	2030	舒淇:1138320|佟大为:1009179|姜武:1274290|张国立:1015115|夏雨:1041082|吴大维:1028801|潘玮柏:1275427|刘德华:1054424	林浩然:1311313
10766240	疯狗和英国人		科林·费尔斯			0.0	0	喜剧/同性	tt2404305		0		美国		7eMQAeEBe	Noel Coward steps in to replace Liberace at a Las Vegas cabaret in 1955.	ColinFirth/科林费斯/美国电影/电影/美国/喜剧/同性/传记	2030	科林·费尔斯:1031223
34636095	钢铁之心					0.0	0	动作/科幻/冒险	tt6690594		0		美国		ZBu6Ynzzb	The film focus around a 15 year old Genius RiRi Williams and her mentor Tony Stark.		2030
26369807	在北极说爱你		潘粤明		金然	0.0	0	剧情/爱情		汉语普通话 / 英语	0		中国大陆		JBAe6AmFf	北京IT民工杜晓驹上当买了加拿大“别墅”，与白富美留学生夏晓嫣在印地安人小镇不期而遇，俩人在世界上最干净的北极谈了一场最干净的恋爱。	家庭/dadad	2030	潘粤明:1046960	金然:
26333212	年少轻狂时					0.0	0	剧情/传记/犯罪	tt3195448	英语	0		英国		bM2ryraUf	Just about to leave school with everything going for her, Angie falls pregnant. Left to raise her child with only her grandmother, her life isn't exactly as she planned.	音乐/美国/美剧	2030
21937454	孙悟空之火焰山				速达/陈志宏	0.0	0	动画		汉语普通话	0		中国大陆		QuUZvUZva	曾经打造《大闹天 宫》的上海美术电影制片厂正式宣布，影院 动画《孙悟空之火焰山》将正式启动。	中国/国漫/动画/动漫/2013	2030		速达:|陈志宏:
26304402	暴力觉醒		本·金斯利/卡梅隆·莫纳汉/派珀·佩拉博/艾伦·伯斯汀/范立美/布兰登·布拉德里/邢思杰/瓦内萨·莫达			0.0	0	动作/惊悚	tt3876910	英语	0		美国		aMeURmjFf	《暴力觉醒》讲述布鲁斯·威利斯饰演的男主人公瑞德回到了自己童年生活的小岛上，他的哥哥一家也在小岛上生活。但是，瑞德没想到这座原本与世无争的小岛也会引来麻烦，为了拯救自己的家族，瑞德不得不与恶势力展开对决。		2030	本·金斯利:1054393|卡梅隆·莫纳汉:1192535|派珀·佩拉博:1040518|艾伦·伯斯汀:1036407|范立美:1331632|布兰登·布拉德里:1045255|邢思杰:1327402|瓦内萨·莫达:1199543
27013218	猎魔行动		杰森·斯坦森/托尼·贾		J·J·佩里	0.0	0	动作		英语 / 汉语普通话	0		中国大陆 / 美国		FBY37QQYf	圣诞夜的温哥华机场，海关安检发现一名携带“卡芬太尼”新型毒品的中国人，杰森(杰森·斯坦森饰)是负责十年前追缴从墨西哥贩卖枪支到中国的负责人。中国公安部指示，中美联合作战，一举歼灭该制毒贩毒国际团伙。	杰森·斯坦森/动作/托尼贾/华语电影/香港	2030	杰森·斯坦森:1049484|托尼·贾:1004643	J·J·佩里:1294335
26996825	猿人突击队		陈虎/托尼·贾		郑建国	0.0	0	动作		汉语普通话	0		中国大陆		YZfqMQQIf	星空盛典影业发布会上公布其余4部电影项目。动作片[猿人突击]由郑建国执导，陈虎与托尼·贾主演，今年末开机。	动作/中国大陆	2030	陈虎:1280577|托尼·贾:1004643	郑建国:1328374
3041297	阿努比斯				克里斯·韦奇	0.0	0	动画	tt1220201		106		美国		UBIBuU3Vf	福斯公司动画新片《Anubis》改编自Bruce Zick的小说，讲的是一个木乃伊因诅咒而意外到埃及阴间旅行的故事，将于2018年3月23日复活节上映。	美国/动画/福克斯/美国电影/奇幻/BlueSky/魔幻/电影	2030		克里斯·韦奇:1032454
25845398	玉女胜典					0.0	0	爱情		汉语普通话	0		中国大陆		qMAIBQ2ba	杨恭如重返大银幕 启航之作《玉女胜典》。想当年，在电影《风云》里暂露头角的杨恭如被大家奉为新一代玉女掌门。此次签约新东家，杨恭如的归来之作选择了电影《玉女胜典》。除了主演该片，杨恭如这次还将投身幕后，担任影片的制片人，为将来打好基础。	金城武/爱情/彭于晏/中国大陆/2015	2028
26389464	印囧		徐峥		徐峥	0.0	0	剧情/喜剧		汉语普通话	0		中国大陆		QIvibUJBe	徐朗为找到新合伙人，带着律师、会计等四人小团队前往印度。从孟买到新德里，从泰姬陵到清真寺，四人展开一场惊心动魄的取经之路。菩提树下，他们最终收获真经，却发现这是一份关于心灵的礼物。	徐峥/囧/喜剧/搞笑/电影/中国电影/中国/剧情	2028	徐峥:1274297	徐峥:1274297
26772465	阿凡达5：追寻伊娃	阿凡达5	佐伊·索尔达娜/萨姆·沃辛顿/西格妮·韦弗/凯特·温丝莱特/奥娜·卓别林/史蒂芬·朗/乔·大卫·摩尔 /克利夫·柯蒂斯/希·庞德/马特·杰拉德/吉奥瓦尼·瑞比西		詹姆斯·卡梅隆	0.0	0	动作/科幻/奇幻/冒险	tt5637536	英语	0		美国	2027-12-17	bMYfMQYva	《阿凡达》续集上映时间公布：2020年12月18，2021年12月17，2024年12月20，2025年12月19。	《阿凡达》系列/科幻/阿凡达/詹姆斯卡梅隆/美国/2025/美国电影/动作	2027	佐伊·索尔达娜:1047985|萨姆·沃辛顿:1000147|西格妮·韦弗:1053569|凯特·温丝莱特:1054446|奥娜·卓别林:1318675|史蒂芬·朗:1010537|乔·大卫·摩尔 :1027811|克利夫·柯蒂斯:1022578|希·庞德:1013803|马特·杰拉德:1326994|吉奥瓦尼·瑞比西:1036317	詹姆斯·卡梅隆:1022571
27195754	未定名新星球大战三部曲第三部				莱恩·约翰逊	0.0	0	动作/科幻	tt7618100	英语	0		美国	2026-12-18	e6uEZnraa	星球大战新三部曲	科幻/迪士尼/星球大战/美国/欧美电影/冒险/SW/StarWars	2026		莱恩·约翰逊:1036605
26584586	王亚樵		阿抗			0.0	0	动作/战争	tt4579682	汉语普通话	90		中国大陆		YRIvyrEBe			2025	阿抗:1345464|Duan Xin Jie:|Kin Shih:
26694926	狼行者				汤姆·摩尔/罗斯·斯图尔特	0.0	0	动画	tt5198068	英语	0		爱尔兰		Y37IZ3baa	讲述了11岁女孩罗芬的神奇经历。罗芬作为一个年轻的学徒猎人，她和父亲一起来到爱尔兰，准备消灭最后一批在那里的狼，但是改变她的事情来了，她发现了狼行者，此后一连串的古怪故事就发生了……	动画/爱尔兰/爱尔兰动画/汤姆·摩尔/动画电影/魔幻/2018/Tomm_Moore	2025		汤姆·摩尔:1303681|罗斯·斯图尔特:1389944
25920008	排球甜心		欧阳妮妮/林佳陵/刘奕儿/杜雨晨/萨唯			0.0	0	喜剧/运动		汉语普通话	0		中国台湾 / 中国大陆		7uMuiFJfa		排球	2025	欧阳妮妮:1349107|林佳陵:1322005|刘奕儿:1383284|杜雨晨:|萨唯:
26878467	滚蛋吧！渣男	渣男鉴定事务所	李凤鸣/张嘉鼎/许元康/王肖铮		孙召民	0.0	0	喜剧/爱情/奇幻		汉语普通话	90		中国大陆		N2zNeyjVf	唐贝贝每一次都发现自己爱上的是渣男，这些人表面上对她好，实际上根本不拿她当回事，她越是努力要对方爱自己，就越被渣得厉害，她在一次次的伤害中渐渐对爱情放弃了希望，认为全天下的男人都是渣男。虽然外表看起来光鲜亮丽，实际上她内心非常空虚，既不信任真正意义的恋爱，又不认可逢场作戏的欢愉，导致她已经很久没有开张，觉得人生一片灰暗。她收到一个神秘的礼物，就是“渣男鉴别眼镜”，她认为这是一个神的恩赐，从此以后她就可以摆脱100%遇渣男体质，为自己寻觅到一个好男人。不仅如此，她还利用这个眼镜为广大女同胞造福，和她的助理兼闺蜜刘依晨一起开了一个“渣男鉴定事务所”，为各种心存疑虑的女同胞鉴别渣男，并设局让渣男原形毕露。可她发现生活中所有男人的渣男指数都不低，有时候明明看起来很低，可是随便一点刺激就又激增，令她非常绝望，并决心如果以后能见到一个好男人，一定不能放过。她却不知道这一切都是韩哲林设下的圈套……	大陆	2025	李凤鸣:1334338|张嘉鼎:|许元康:|王肖铮:	孙召民:
25778491	不够时间好好来爱你					0.0	0	剧情/爱情		汉语普通话	0		中国大陆		In7YnFRQe	筱薇被凯霸道的流氓气质所吸引，经过几次接触，筱薇发现凯并不像自己认为的那么坏，凯却突然消失。过了不久，竟然发现了凯原来是警方安插在黑势力集团中的卧底。	翻拍	2025
27666571	未确认银翼杀手续集	银翼杀手3				0.0	0	科幻		英语	0		美国		fyrURI3ra	《银翼杀手》和《银翼杀手2049》的编剧汉普顿·范彻日前接受了Discussing Film的专访，谈到了他很想再写一部《银翼杀手》的续集作品，并且对故事的发展已经有了具体计划。	科幻/赛博朋克/电影/美国电影/待看/反乌托邦/美国/政治	2025
6875398	Livewire		卢克·伊万斯			0.0	0	动作/惊悚	tt1857677		0		美国		aMeURe62b		美国	2025	卢克·伊万斯:1276136
26781007	第四道封锁线		王霙/刘鉴		陈力	0.0	0	剧情/战争		汉语普通话	0		中国大陆		rqyj72rqa	该电影由国家一级导演陈力执导，李天印、白景军任制片人，郝德俊、张利忠任制片主任。影片中集结了毛泽东扮演者王霙、王稼祥扮演者刘鉴等，可谓星光熠熠。主要表现了红军战士在长征途中不畏艰险，英勇杀敌，突破国民党重重封锁，抢渡湘江，保证了中央纵队如期到达遵义并召开遵义会议，确定了毛泽东同志在党和红军中领导地位的历史事实。	大陆	2025	王霙:1314922|刘鉴:1327338	陈力:
26337064	三体2		张静初		张番番	0.0	0	科幻		汉语普通话	0		中国大陆		njzrayFRe	《三体》第一部科幻电影尚未出炉，据可靠消息称，出品方游族影业近期已经正式启动了《三体2》电影的筹备工作，而且相比电影《三体1》，其投资额度还会有进一步的增加。	科幻/三体/刘慈欣/电影/小说改编/中国/.必看/中国电影	2025	张静初:1016668	张番番:1316127
26748045	公主日记3		安妮·海瑟薇		盖瑞·马歇尔	0.0	0	喜剧/爱情/家庭			0		美国		2raayzjjb	《公主日记》系列原著作者梅格·凯博特近日表示，他们可能会着手拍摄《公主日记3》，悼念去年去世的导演盖瑞·马歇尔（《公主日记》前两部导演）。梅格既是原作者也参与了电影的编剧，然而对于接下来这一部的发展她什么也没透露。唯一可以肯定的是，比起原著来，下一部会更加贴近电影中的剧情走向。	安妮海瑟薇/公主日记3/公主日记/Anne·Hathaway/爱情/喜剧/美国电影/电影	2025	安妮·海瑟薇:1048027	盖瑞·马歇尔:1041160
26373166	游戏扭转者				王学圻	0.0	0	动作/犯罪		汉语普通话	0		中国大陆		3zFn7mrqa	《游戏扭转者》则是动作犯罪类型，讲述一对矛盾父子组成游戏搭档经受无情的速度考验的故事。	中国大陆	2025		王学圻:1054562
26373167	算爱大师				陆琪 Qi Lu	0.0	0	喜剧/爱情		汉语普通话	0		中国大陆		VZRmzzFBe	演员当导演也算有过先例，不过情感专栏作者做导演就令人瞠目了。素有国内 “情感奶爸”之称的陆琪也要做导演了，他将执导一部叫做《算爱大师》的电影，讲述了这样一个故事：高学历的海归才女沈璐开了一家算爱诊所，专门为痴男怨女解决感情问题。在近期的诊断中，发现了十位女生陆续向她求助，诉说无法忘怀这个抛弃她们的男人，沈璐发现她们所说的是同一个男人，而且这样的抛弃游戏更像是完成一个个任务...该片由叶伟民监制，将于年底开机。		2025		陆琪 Qi Lu:
26743572	红拂夜奔					0.0	0	剧情		汉语普通话	0		中国大陆 / 中国香港		iFZnFRuyb	王小波的作品《红拂夜奔》将被改编为电影，徐克执导	王小波/徐老怪/情怀/徐克/小说改编/中国/思考/世界	2025
27108757	Karnan					0.0	0	动作/奇幻/冒险	tt5346858		0		印度		rqiz7eqyb	This film is based on Mahabharata.		2025
4312195	太极		周星驰	https://img3.doubanio.com/view/photo/s_ratio_poster/public/p1833562883.jpg	周星驰	0.0	0	喜剧/动作	tt1735899	英语	0		美国 / 中国香港		BInrUn7ua	周星驰在片中饰演一名隐姓埋名的太极宗师，他移居美国在唐人街打工洗盘子，为了保护受暴徒威胁的同胞们，他挺身而出，此后创办了武术学校将他的一身好功夫传授给他人。	周星驰/喜剧/安妮·海瑟薇/太极/香港/中国/动作/美国	2025	周星驰:1048026	周星驰:1048026
26826392	十面埋伏					0.0	0	悬疑		汉语普通话	0		中国大陆		ZRIZJfiba			2025
26731786	悖论13				余力为	0.0	0	悬疑			0		中国大陆		eqiNuiVva	贾樟柯“创业”成立新公司暖流文化，主攻商业电影，计划拍摄东野圭吾作品《悖论13》(贾樟柯监制)、李宇春导演处女作《人民路女神》、谍战片《双雄会》等。此外，新公司还将开展电影教育，专门培养和扶持电影人才。商业开发较难的电影，会保留在贾樟柯成立了十年的公司西河星汇。	东野圭吾/悬疑/冒险/惊悚/贾樟柯/大陆/脑洞	2025		余力为:
2136812	独眼侠	尼克·弗瑞	塞缪尔·杰克逊/克拉克·格雷格			0.0	0	动作/惊悚/冒险		英语	0		美国		2rayjVvUf	一个来自地狱厨房的勇敢的业余拳击手被军队招募来执行一些绝密任务。他很快被提升为队长，qigou.cc在那里他组建了第一攻击小队，这是一组执行精英任务的精英士兵。	Marvel/美国电影/美国/漫画改编/科幻/漫威/MARVEL/动作	2025	塞缪尔·杰克逊:1054408|克拉克·格雷格:1000083
30460419	Spy School					0.0	0	科幻	tt9143482		0		美国		RAmjbiFfa	A smart but awkward middle school student is accidentally recruited to join a clandestine junior spy academy.		2025
25982457	Titan: The Life of John D. Rockefeller				拉斯·霍尔斯道姆	0.0	0	传记	tt3529186		0		美国		Vnjzjryba		人物传记	2025		拉斯·霍尔斯道姆:1018014
24889963	阿凡达4：祖古骑士	阿凡达4	佐伊·索尔达娜/萨姆·沃辛顿/西格妮·韦弗/史蒂芬·朗/凯特·温丝莱特/克利夫·柯蒂斯/奥娜·卓别林/乔·大卫·摩尔 /马特·杰拉德/吉奥瓦尼·瑞比西		詹姆斯·卡梅隆	0.0	0	动作/科幻/奇幻/冒险	tt3095356	英语	0		美国	2025-12-19	2jzVvq62b	《阿凡达》续集上映时间公布：2020年12月18，2021年12月17，2024年12月20，2025年12月19。	阿凡达/科幻/詹姆斯·卡梅隆/美国/美国电影/奇幻/动作/冒险	2025	佐伊·索尔达娜:1047985|萨姆·沃辛顿:1000147|西格妮·韦弗:1053569|史蒂芬·朗:1010537|凯特·温丝莱特:1054446|克利夫·柯蒂斯:1022578|奥娜·卓别林:1318675|乔·大卫·摩尔 :1027811|马特·杰拉德:1326994|吉奥瓦尼·瑞比西:1036317	詹姆斯·卡梅隆:1022571
25718135	僵尸世界大战2	末日之战2	布拉德·皮特		大卫·芬奇	0.0	0	动作/科幻/恐怖	tt3234552	英语	0		美国		Bu6QmbURe	派拉蒙叫停大卫·芬奇执导，布拉德·皮特主演的[僵尸世界大战]续集。该片原定于今春或夏初在亚特兰大开拍，而现在前期制作已经暂停。消息人士称，预算问题已经到了紧张关头，但不清楚这些问题是如何酝酿的，也不清楚酝酿了多长时间。同样不清楚的是，该项目是否会重新开发，或者是否会无限期搁置。目前，派拉蒙和CAA，皮特和Plan B方面，都没有发表评论。	丧尸/僵尸/灾难/科幻/恐怖/布拉德·皮特/美国/美国电影	2025	布拉德·皮特:1054452	大卫·芬奇:1012521
26793863	迪昂妮		丹尼·格洛弗/托雅·卢凯特		马里奥·范·皮布尔斯	0.0	0	剧情/音乐/传记	tt7082992		0		美国		bM2rMQuqa	灵魂乐女歌手狄昂·华薇克公布自己的传记片将于今年秋天开始制作。她本人将由托雅·卢凯特(“天命真女”组合前成员)扮演，Lady Gaga将扮演英国已逝女歌手茜拉 布莱克。消息传出后遭到Gaga负责人的否认，对此华薇克声称自己并未与Gaga本人接洽，而是和她的经纪人拟定的事宜。		2025	丹尼·格洛弗:1010571|托雅·卢凯特:1116106	马里奥·范·皮布尔斯:1013930
26411413	前任也曾是对的人					0.0	0	爱情		汉语普通话	0		中国大陆		bUfEB2NYf	光线影业也将拍摄一部新片《前任也曾是对的人》，这个短句听起来十分耳熟，原来它出自赵薇为《左耳》演唱的同名主题曲中的一句歌词。		2025
26298999	繁花				王家卫	0.0	0	剧情	tt3881914	上海话	0		中国香港 / 中国大陆		6YJBmzbEf	王家卫的未来计划中有两部作品备受瞩目，一部是改编自南京作家张嘉佳《从你的全世界路过》书中一篇的《摆渡人》，一部是改编自上海作家金宇澄长篇小说的《繁花》，近日王家卫特别澄清，自己只会担纲《摆渡人》一片的监制，而导演人选将在近期公布，这也从侧面印证了王家卫的下一部执导电影将是《繁花》，目前拍摄日期及映期均未公布。	王家卫/吴亦凡/文艺/金宇澄/章子怡/电影/香港电影/香港	2025		王家卫:1041024
26370387	解密				何平	0.0	0	剧情/悬疑		汉语普通话	0		中国大陆		raybERIBe	北京隽扉世纪公司宣布成功购买了麦家的长篇小说《解密》的影视改编权，并由第五代导演何平执导。何平表示目前正在打磨剧本，希望将其打造成一个重量级的中美合拍片：“这本小说牵扯到冷战时期的很多内容，关于冷战的大部分电影基本上都是表现美苏冷战，没有表现中美冷战的影片，这需要我们解密那些背后的故事。”	谍战/麦家/电影/推理/国产/何平/中国电影/中国	2025		何平:1275272
27054880	南山		李政宰/河正宇		韩在林	0.0	0	剧情/历史		韩语	0		韩国		i72bybUJf	河正宇有望与李政宰合作电影《南山》，李政宰担任该片制片人以及参与剧本改编工作。《南山》背景设置在军事独裁政权达到极致的1980年代，故事则将聚焦在位于南山公园里的安全企划部(国家安全企划部，现国家情报院)里上演的谍战戏码。	李政宰/韩国电影/河正宇/韩国/崔岷植/电影/韩影/韩在林	2025	李政宰:1109907|河正宇:	韩在林:1309459
30454889	Untitled Abby Kohn/Marc Silverstein Romantic Comedy					0.0	0	喜剧/爱情	tt6938826	英语	0		美国		BIJvqUJJf	Anne Hathaway has boarded an untitled contemporary romantic comedy being developed at STXfilms from screenwriters Abby Kohn and Marc Silverstein.		2024
33446894	未定名星球大战项目2					0.0	0	科幻		英语	0		美国	2024-12-20	nrqqUJ3jb	迪士尼CEO鲍勃·艾格确认：定于2022年12月16日、2024年12月20日和2026年12月18日的未定名星球大战项目将出自《权力的游戏》编剧戴维·贝尼奥夫&D·B·威斯（负责三部曲剧本创作&担任制片人）。	星球大战	2024
30170847	神偷奶爸4	卑鄙的我4			凯尔·巴尔达	0.0	0	动作/动画/冒险	tt7510222	英语	0		美国		MQ2rEvMIf		小黄人/神偷奶爸/我喜欢！/美国动画/动画电影/动画/*喜剧/2024	2024		凯尔·巴尔达:1313385
26746777	Amok				瓦莱丽亚·萨米恩托	0.0	0	剧情		葡萄牙语 / 英语	0		葡萄牙 / 法国 / 智利 / 英国		ayrEv6Iva			2023		瓦莱丽亚·萨米恩托:1296715
25778489	顶峰				黄真真	0.0	0	科幻		粤语 / 汉语普通话	0		中国大陆		7I3FfMeUf	2015年这位炙手可热的香港女导演手握三部风格迥异的新片：汇聚中韩众多一线明星的《顶峰》	古天乐/香港电影/华语电影/科幻/中国大陆/2016/上映日未定/待定	2023		黄真真:1274280
5348089	阿凡达3：带种者	阿凡达3	佐伊·索尔达娜/萨姆·沃辛顿/史蒂芬·朗/西格妮·韦弗/凯特·温丝莱特/克利夫·柯蒂斯/奥娜·卓别林/乔·大卫·摩尔 /马特·杰拉德/吉奥瓦尼·瑞比西		詹姆斯·卡梅隆	0.0	0	剧情/动作/科幻/奇幻/冒险	tt1757678	英语	0		美国	2023-12-22	JfEZfMAmb	《阿凡达》续集上映时间公布：2020年12月18，2021年12月17，2024年12月20，2025年12月19。	科幻/阿凡达3/美国/阿凡达/詹姆斯卡梅隆/美国电影/动作/电影	2023	佐伊·索尔达娜:1047985|萨姆·沃辛顿:1000147|史蒂芬·朗:1010537|西格妮·韦弗:1053569|凯特·温丝莱特:1054446|克利夫·柯蒂斯:1022578|奥娜·卓别林:1318675|乔·大卫·摩尔 :1027811|马特·杰拉德:1326994|吉奥瓦尼·瑞比西:1036317	詹姆斯·卡梅隆:1022571
26674020	买凶杀狗					0.0	0	剧情/喜剧		汉语普通话	0		中国大陆		QIva6I37e		林依晨/杜江/[華語]/(待下)	2023
27030638	Untitled Marvel Project					0.0	0	动作	tt10255736	英语	0		美国		jrUB27IBe		Marvel/超级英雄/电影/漫威电影宇宙系列/改编自动漫	2023
27195110	未定名新星球大战三部曲第一部				莱恩·约翰逊	0.0	0	科幻	tt7617048	英语	0		美国	2022-12-16	nbMmVZJ3b	<星球大战>新三部曲	科幻/美国/迪士尼/星球大战/冒险/SW/美国电影/电影	2022		莱恩·约翰逊:1036605
3269092	树屋				达米安·哈里斯	0.0	0	剧情	tt1013924	英语	90		德国 / 匈牙利		Be6YnjNYf	1910 Pommerania - Germany Thomas von Farnow wakes from a menacing, erotic dream. It will stay with him through the summer holiday at his ancestral home and eventually unlock the true nature of his domineering father, Klaus. Thomas has failed his exams and left his boarding school in disgrace. At 18 he's come of age and now finds everything at home is subtly altered. His childhood friend, a countr…	欧洲电影/○电影/JeremyIrons/2016/找/Jeremy_Irons	2022		达米安·哈里斯:1022937
6874792	凤凰				毛启超	0.0	0	剧情/动画		汉语普通话	0		中国大陆		mVRInjzNe	《凤凰》的故事主角是一个生活在西南边境的小女孩，全片讲述她寻找母亲、破解身世之谜的传奇故事。	国产动画/动画/中国/中国电影/动画电影/大陆/动画片/剧情	2022		毛启超:1343478
25723080	莫洛博士岛					0.0	0	科幻	tt3171110	英语	0		美国		BmVnjbMua	今年有《了不起的盖茨比》《华尔街之狼》等诸多重要电影登场的好莱坞当红巨星莱昂纳多·迪卡普里奥，最近又有了新动作——他打算通过自己的亚壁古道（Appian Way）制作公司，与华纳电影公司进行深度合作，将英国小说家赫伯特·乔治·威尔斯（H.G. Wells）的著名科幻恐怖小说《莫洛博士岛》（The Island of Dr. Moreau）搬上大银幕，他有可能只以制片人身份加盟这部电影的制作。	莱昂纳多·迪卡普里奥/美国电影/科幻/2022	2022
1499149	功夫2			https://img1.doubanio.com/view/photo/s_ratio_poster/public/p2043023919.jpg		0.0	0	喜剧/动作		汉语普通话 / 粤语	0		中国大陆 / 中国香港		fUZvMA2Ne	暂无	周星驰/功夫2/喜剧/香港/香港电影/搞笑/电影/华语电影	2022
27091382	刺狐	无名镇杀人录—刺狐	吕昀峰/秦艺瀚			0.0	0	悬疑		汉语普通话	0		中国大陆		FBuERQmFf	想他顾云风如此风云纵横,居然对一个傻瓜情有独钟,已经是常人羡慕之极的了。可是眼前这个只爱睡觉和巧克力的傻瓜-陆子明居然动物本能似的逃开,老狐狸决定一定要把这只IQ180的小刺猬拿过来好好享用...ysgou.cc腹黑强攻—顾云风 单纯迟钝受—陆子明……	内地,悬疑	2022	吕昀峰:1361767|秦艺瀚:
26738979	歌舞青春4					0.0	0	喜剧/歌舞	tt5516176		0		美国		ayz7InVfa	迪士尼正式宣布将拍摄《歌舞青春4》，开始在全美国选角，选拔新的少男少女，曾执导《青春海滩》的Jeffrey Hornaday或将担任新片导演与编舞，编剧仍有可能将是前3部的Peter Barsocchini。	歌舞/音樂劇/愛情/音樂/美片/美国/友情/電影	2022
30167997	黑豹2		查德维克·博斯曼		瑞恩·库格勒	0.0	0	动作/奇幻/冒险	tt9114286	英语	0		美国	2022-05-06	YJvizFBQe	复仇者联盟3》新海报出现了23个漫威超级英雄同框的景象，小蜘蛛、钢铁侠与锤哥地位居中。曝光的还有美队与黑寡妇的片场照。漫威将推进《黑豹》续集，同时未来会看到更多黑豹妹妹苏睿公主。	漫威/Marvel/超级英雄/复仇者联盟/科幻/美国/动作/2022	2022	查德维克·博斯曼:1327680	瑞恩·库格勒:1326531
26256370	Joseph Merrick				大卫·道金	0.0	0	剧情/传记	tt2210516		0		美国		jFRYvybyb	The life of Joseph Merrick, who's deformities garnered him the name, "The Elephant Man".	美国电影/象人/虐待/畸形秀/残疾人/普罗蒂斯综合症/人性/TSPDT	2022		大卫·道金:1009599
22854093	The Power of the Dog				尼科莱·阿尔赛	0.0	0	剧情/悬疑/惊悚/犯罪	tt2672748	英语	0		美国		nFfMYvMQe			2022		尼科莱·阿尔赛:1171954
26912221	魔女狂花	魔影狂花	杰西卡·查斯坦			0.0	0	动作/科幻	tt3895852		0		美国		IvUR2b6ua	劳模姐杰西卡·查斯坦加盟科幻新片《魔女狂花》。本片根据漫画改编，讲述查斯坦饰演的卧底女警在遭受重伤后意外获得超能力，并化身义警“止痛剂”，打击城市中的罪恶势力。查斯坦执掌的雀斑影业负责制作，此次是劳模姐继《他和她的孤独情事》和《动物园长的夫人》后再次担任制片人。	JessicaChastain/2018/美国电影/美国/科幻/Jessica·Chastain/电影/无法下载	2022	杰西卡·查斯坦:1000225
26936171	黑暗物质	暗物质			罗兰·艾默里奇	0.0	0	科幻/惊悚	tt4244670		0		美国		nraUnzzjb	导演罗兰·艾默里奇有望执导索尼科幻惊悚片《黑暗物质》(Dark Matter，暂译)。影片改编自布雷克·克劳奇今年7月出版的同名畅销小说。一位大学物理教授原本拥有一个幸福家庭，一日突遭劫持，醒来后发现自己身处一个完全陌生的世界，而这一跨次元的穿越正源自他自己的物理理论。	科幻/2019/罗兰·艾默里奇/惊悚/待看	2022		罗兰·艾默里奇:1040593
26901418	未定名Alexander Hawke特工电影					0.0	0	剧情/动作	tt6197302	英语	0		美国		jN2jFfiba	据美国媒体报道，派拉蒙影业获得了美国小说家Ted Bell系列间谍小说的改编权，该小说的主人翁是一位名叫Alexander Hawke的英国军情六处特工，类似于经典的007形象。影片将由《特工绍特》的编剧科特·维莫执笔剧本。		2022
26599767	摩登之海	摩登海洋 / 现代海洋	基努·里维斯/安妮·海瑟薇/丹尼尔·雷德克里夫/科洛·莫瑞兹/汤姆·赫兰德/阿萨·巴特菲尔德/杰夫·高布伦/亚伯拉罕·阿塔哈		什恩·卡鲁斯	0.0	0	剧情/爱情/冒险	tt3848080		0		美国		NYJJZJZva	影片故事聚焦海洋资源之争，一条至关重要的海航线、无数珍贵的奇珍异宝，点燃了人们心中的欲望。FilmNation公司如此描述本片：“这是一个史诗般的故事，布满危险与阴谋。它将我们从阿尔及利亚的古老商贸组织，带入伸手不见五指的幽暗海底。”	AsaButterfield/TomHolland/安妮·海瑟薇/基努·里维斯/美国/科幻/美国电影/剧情	2022	基努·里维斯:1008070|安妮·海瑟薇:1048027|丹尼尔·雷德克里夫:1003484|科洛·莫瑞兹:1018981|汤姆·赫兰德:1325351|阿萨·巴特菲尔德:1000220|杰夫·高布伦:1025109|亚伯拉罕·阿塔哈:1351746	什恩·卡鲁斯:1307228
3011514	日落大道		格伦·克洛斯		罗伯·阿什福德	0.0	0	剧情/歌舞	tt0469609	英语	0		美国		jrUfMAuUf	经典百老汇音乐剧《日落大道》将拍成电影，格伦·克洛斯主演，最新找到导演：曾获托尼奖的著名音乐剧编舞Rob Ashford(《摩登米莉》《冰雪奇缘》)，这将是他首次执导电影长片，Andrew Lloyd Webber等任制片人。	Musical/音乐剧/美国/待映/Webber	2022	格伦·克洛斯:1031875	罗伯·阿什福德:1388209
10432180	Harker					0.0	0	动作/惊悚/奇幻	tt1837568		0		美国		nzj7mjraa			2022
3439365	史蒂夫·麦奎因					0.0	0	剧情/传记	tt1356289	英语	0		美国		Ynzrijzjb	已故影星史蒂夫·麦奎因传记片获得A类融资，进入筹备阶段。麦奎因是好莱坞六七十年代硬汉动作片明星，曾出演[豪勇七蛟龙]、[大逃亡]、[巴比龙]等片，他除了演员之外还是一位冠军赛车手。据悉，导演詹姆士·格雷([移民])和杰瑞米·雷纳正在积极谈判中，查宁·塔图姆和瑞恩·高斯林对此片也有极大兴趣。	纪录片/剧情	2022
26879688	沃霍尔		杰瑞德·莱托			0.0	0	剧情/传记	tt6086042		0		美国		yzNuiFfEf	“小丑”杰瑞德·莱托将出演讲述安迪·沃霍尔的自传片《沃霍尔》，他还将担任新片制片。特伦斯·温特操刀剧本。沃霍尔的作品自上世纪50年代开始展出，他被誉为20世纪最知名的艺术家之一，是波普艺术的倡导者和领袖，代表作包括《玛丽莲·梦露》等。沃霍尔于1987年去世。	美国/JeradLeto/传记/JaredLeto/Gay/待映/#电影	2022	杰瑞德·莱托:1013764
25792612	诱惑英格丽·褒曼		杰西卡·查斯坦			0.0	0	剧情/传记	tt2966746	英语	0		美国		rqiVZBm7e	杰西卡·查斯坦曝出新片动态，她将加盟电影《诱惑英格丽·褒曼》（Seducing Ingrid Bergman），饰演这位传奇女星。影片由《摩纳哥王妃》的编剧阿拉什·阿梅尔执笔并制作，讲述褒曼和匈牙利战地摄影师罗伯特·卡帕间的罗曼史。	美国电影/JessicaChastain/传记电影/Bergman/美国/Jessica·Chastain/无法下载/劳模姐	2022	杰西卡·查斯坦:1000225
26258779	银河护卫队3	银河守护队3(港) / 星际异攻队3(台) / 银护3	庞·克莱门捷夫/克里斯·帕拉特/伊丽莎白·德比茨基/戴夫·巴蒂斯塔/肖恩·古恩		詹姆斯·古恩	0.0	0	动作/科幻/冒险	tt6791350	英语	0		美国		vqqU3jFBe	《银河护卫队2》5月5日就将在全美上映，在被问及是否会继续创作《银河护卫队》时，导演詹姆斯·古恩肯定地说：“这是肯定的，我们一定会拍《银河护卫队3》。我现在正在思考这个问题，但是现在我必须想清楚故事要往哪个方向发展，这也决定着我未来三年的时间将会如何度过。”	漫威/漫威电影宇宙/超级英雄/科幻/MARVEL/Marvel/美国/2020	2022	庞·克莱门捷夫:1313255|克里斯·帕拉特:1017967|伊丽莎白·德比茨基:1322172|戴夫·巴蒂斯塔:1014003|肖恩·古恩:1022552	詹姆斯·古恩:1092322
25727231	眺望旅馆	瞭望酒店 / 了望酒店			马克·罗曼尼克	0.0	0	恐怖	tt2842098	英语	0		美国		jzFJBYZnb	1980年的《闪灵》由斯坦利·库布里克（Stanley Kubrick）导演、杰克·尼科尔森（Jack Nicholson）主演，故事讲述一位失意编剧带着妻儿到位于落基山中、与世隔绝的了望酒店，当起了这里的看管人，不过这座酒店阴气很重，杰克也明显受到影响逐渐走向疯狂，最后甚至拿起斧头要杀死自己的妻儿。	美国/恐怖/小说改编/闪灵前传/美国电影/斯蒂芬·金/实验	2022		马克·罗曼尼克:1049687
3718468	破娃娃		西拉·拉米雷斯/伊万·罗斯/艾德里安娜·巴拉扎/费尔南达·罗梅罗/伊迪·加内姆/沙利姆·奥提兹	https://img1.doubanio.com/view/photo/s_ratio_poster/public/p1710560149.jpg		0.0	0	剧情/爱情/惊悚	tt1430808	英语 / 西班牙语	0		美国		i7AuyNInb	Tori Alvarez - a sexy 18 year old Mexican American girl is struggling to be the first in her family to graduate from high school. She begins a torrid affair with an older cop who happens to be the Father of her best friend. The affair triggers a chain of events that will change the lives of those around her, forever. Straddling the line between redemption and despair - an unexpected twist sends l…	美国/4.0星/美国电影/纪录片美国/Serratos3/Christian/2014	2022	西拉·拉米雷斯:1247656|伊万·罗斯:1181459|艾德里安娜·巴拉扎:1032220|费尔南达·罗梅罗:1332388|伊迪·加内姆:1329598|沙利姆·奥提兹:1031798|Patricia De Leon:1393404
26809127	The Marquis				亚历山大·阿嘉	0.0	0	剧情/爱情	tt5779214	英语	0		美国		a62NYZnjb	The Marquis will shoot in English and is being earmarked for a winter 2016-17 production start.		2022		亚历山大·阿嘉:1022791
26600304	洗礼		安妮·海瑟薇			0.0	0	喜剧/动作/科幻	tt4975928	英语	0		美国		AQYfiN2ra	《洗礼》由Jac Schaeffer编剧，故事开始于一场婴儿洗礼的仪式，就在来宾见证新生命洗礼的同时，一场流星雨不期而至。这场流星雨把所有的男性都变成了外星人，幸存的女人们不得不承担起拯救自己和世界的重任。	美国电影/喜剧/AnneHathaway/科幻/Anne·Hathaway/未上映2018/未上映/待看	2022	安妮·海瑟薇:1048027
24701005	Alienology				卡洛斯·沙尔丹哈	0.0	0	动画/奇幻	tt2479654		0		美国		ReER2jFJf			2022		卡洛斯·沙尔丹哈:1009704
26410682	凯蒂猫大电影	Hello Kitty大电影				0.0	0	动画	tt4841364	汉语普通话	0		美国		ZR2NYRuqa	据记者从一位接近三丽鸥中国公司的人士处了解到，目前三丽鸥中国已与国内一家制作公司达成合作协议，计划制作Hello Kitty大电影五部曲，而首部电影暂定于2016年年中上映。该知情人士还强调，此次的电影将只在中国市场发行，而这也是Hello Kitty这一卡通形象首次被制作成系列电影。	动画/动物/电影/玩具/猫/日本/待看/宠物	2022
30444942	海王2	水行侠2(港/台) / 潜水侠2 / 水人2	杰森·莫玛/艾梅柏·希尔德		温子仁	0.0	0	动作/科幻	tt9663764	英语	0		美国	2022-12-16	2Vv627Qmb	据消息人士告诉Deadline，[华纳兄弟]正在展开讨论进程，计划让温子仁来监督《海王2》的前期筹备工作，包括由他来决定选择哪些编剧来完成剧本创作工作，之后会在温子仁看完剧本后让他决定是否愿意回归执导DC作品。	DC/温子仁/超级英雄/科幻/美国/电影/杰森·莫玛/超英	2022	杰森·莫玛:1022614|艾梅柏·希尔德:1044702	温子仁:1032122
3718495	出现在我脑海	存在我深深的脑海里	杰克·劳登	https://img3.doubanio.com/view/photo/s_ratio_poster/public/p2498522264.jpg	杨诺·萨斯	0.0	0	剧情/爱情/惊悚/战争	tt1423919	英语	0		英国 / 匈牙利		NeaEBI3Ff	An intense and erotic love is born out of loneliness and secret passion. The woman is married. The young soldier is starting to recover. She is not who he thinks she is. A film about the urgency of deceit and desire; seeing and not seeing.	英国/JackLowden/SallyHawkins/电影/英国电影/2018/UK/OliviaWilliams	2022	杰克·劳登:1344553	杨诺·萨斯:1033168
33406921	Huck				西奥多·梅尔菲	0.0	0	动作	tt6018012	英语	0		美国		I3bUZZ3zb	Huck用他的特异天赋行善事，但当秘密被大家知道后，他踏上了改变人生的冒险之路。本片改编自马克·米勒的漫画。		2022		西奥多·梅尔菲:1335397
20399340	Risen					0.0	0	动作	tt2338187	英语	0		美国		N2VReqUnb	A man wakes in a morgue with no memory of who he is or how he got there. His only identity is his tag: "John Doe." On the run, with everyone trying to kill him, Doe must decipher the mystery of his existence.		2022
3148091	通缉令2	刺客联盟2		https://img3.doubanio.com/view/photo/s_ratio_poster/public/p2530218352.jpg		0.0	0	动作/惊悚/犯罪	tt1262421	英语	0		美国		BIZJfE3Ne	去年票房大卖的影片《通缉令》（Wanted，又译刺客联盟）的导演提莫·贝克曼贝托夫（Timur Bekmambetov）近日接受俄罗斯媒体采访时透露，《通缉令2》将于今年年底开拍，主演安吉丽娜·朱丽的角色有望“复活”。	动作/AngelinaJolie/JamesMcAvoy/美国/刺客联盟2/刺客联盟/美国电影/续集	2022
26434828	星际迷航4	星际争霸战4(台) / 星空奇遇记4(港) / 星际迷航14	扎克瑞·昆图/约翰·赵		S·J·克拉克森	0.0	0	动作/科幻/冒险	tt4756228	英语	0		美国		YJReUJnzb	克里斯·海姆斯沃斯在与外媒《综艺》的采访中，确认他已拒绝出演重启版《星际迷航4》，原因是他对剧本不很满意：“我认为我们还没有找到足够的理由来重访，我不希望我将展现的东西不能让我自己激动。”	星际迷航/科幻/StarTrek/美国/经典/电影/2019/ChrisPine	2022	扎克瑞·昆图:1041010|约翰·赵:1019015	S·J·克拉克森:1313400
30171998	你房里有人	你房间有人			帕特里克·布莱斯	0.0	0	恐怖	tt8150814	英语	0		美国		Yn7QYJn7e	Netflix拿下Stephanie Perkins所著畅销小说《你房里有人》(There’s Someone Inside Your House)的电影改编权，温子仁的Atomic Monster和肖恩·利维的21 Laps制片公司参与制作。亨利·盖登(《沙赞》《地球回音》)改编剧本，讲述年轻女孩Makani Young从夏威夷去到内布拉斯加与祖母一起生活，结交了一群新朋友，爱上了一个神秘的局外人Ollie Larsson，但她以前在夏威夷的生活依旧难以忘怀。不久后，她的高中朋友们开始莫名其妙的在一系列可怕的谋杀案中丧生，没人知道谁是下一个。虽然恐惧加剧，她对Ollie的感情越来越强烈，被迫直面内心的黑暗秘密。风格类似1980年代的恐怖电影与约翰·休斯的成长记事电影相结合，Michael Clear＆ Michael Clear (《安娜贝尔2》《关灯后》)也担任制片人。	恐怖/温子仁/惊悚/美国电影/犯罪/改编/悬疑/待看	2022		帕特里克·布莱斯:1351834
22825908	苍之URU 剧场版				山贺博之	0.0	0	剧情/动画	tt2789530	日语	120		日本		RY3V3Ffyb	「新世紀エヴァンゲリオン」などで知られるアニメ制作会社「ガイナックス」が、	GAINAX/日本/剧场版/科幻/动画/日本动画/アニメ/动画片	2022		山贺博之:1001745
10551473	永恒的爱	不朽之爱			大卫·雷奇	0.0	0	剧情/动作/爱情	tt1987020	英语	0		美国		V3jFRYvqa	大卫·雷奇(《死侍2》《疾速追杀》)将执导漫画改编电影《永恒的爱》(Undying Love)，Studio 8制作，托米·维尔科拉(《猎杀星期一》《女巫猎人》)编写剧本。漫画由Tomm Coker 和Daniel Freedman创作，设定在现代香港，中国民间传说与重新改造的吸血鬼传说相碰撞，讲述以时代为背景的动作冒险故事：退伍军人约翰·萨金特爱上了一个吸血鬼——一个叫梅的中国女人。为了让梅摆脱吸血鬼的诅咒，约翰必须在香港黑社会杀出一条血路，杀死改变她的吸血鬼。碰巧，梅被史上最强大的吸血鬼之一改变了。	漫改/吸血鬼/美国电影/改编/恐怖/动作	2022		大卫·雷奇:1289765
11501204	雪崩				乔·考尼什	0.0	0	科幻	tt2224100	英语	0		美国		rURYJZ37e		赛博朋克/科幻/2022/灾难/待看	2022		乔·考尼什:1036861
2363948	Colossus					0.0	0	剧情/科幻/惊悚	tt1016073		0		美国		bUJnNYJJf	A supercomputer designed for the U.S. government decides that the most effective way it can protect the country is to assume complete control.	未上映2017/2019	2022
25749280	Girlfriend in a Coma					0.0	0	喜剧/爱情	tt1365460	英语	0		美国		fqEfaMAYf			2022
11518998	武士				加文·欧康诺	0.0	0	动作	tt2074459	英语	0		美国		2r6QeEfaa			2022		加文·欧康诺:1293387
10526385	The Food of Love		帕洛玛·费丝/菲利波·蒂米		彼得·格林纳威	0.0	0	剧情/音乐	tt2261551	英语	0		英国		VnFRYJRQe		2010s	2022	帕洛玛·费丝:1338026|菲利波·蒂米:1009722	彼得·格林纳威:1002804
30371679	百分之十一					0.0	0	剧情/喜剧	tt2955080		0		西班牙 / 美国		eMIRYZvib	An extraordinary twist of fate grants ten ordinary people a controlling stake in one of America's biggest banks.		2022
3041286	Legion of 5					0.0	0	动作/动画	tt1220218		0		美国		YZ3jjNuib	Five super-humans in the Legion of 5 are accused of the murder of the president of the united states.		2022
26594527	君子道：上海滩后传	君子道	黎明/高圆圆/姚星彤/程韦然/马天宇/范雨林/郑柔美/孟丽/陈观泰/孙斌		姜汉泽	0.0	0	剧情		汉语普通话	112		中国大陆		UnVnVZnFf	丁力（范雨林 饰）手下众人追击“枪杀”许文强的枪手，枪手乘坐黑色轿车逃之夭夭。幕后黑手无从得知。	2015/剧情/高圆圆/黎明/爱情/中国大陆/上海滩后传/马天宇	2022	黎明:1036978|高圆圆:1018980|姚星彤:1318516|程韦然:1351290|马天宇:1312820|范雨林:1316006|郑柔美:1275329|孟丽:1317675|陈观泰:1028360|孙斌:1324114	姜汉泽:1351292
26277246	叶栅				巴塔萨·科马库	0.0	0	科幻	tt2747346	英语	0		美国		ribqqybqa	这部新片暂定名《Cascade》，由20世纪福斯出品，将由雷德利·斯科特、斯蒂文·泽里安等联合制片，导演人选目前锁定了冰岛导演巴塔萨·科马库，他曾拍摄过《白夜婚礼》、《深渊》等佳作，近年来在好莱坞发展，拍摄了《双龙出手》等不同风格的影片。他现在与福斯仍在最后的商谈阶段。	大魔王/m2019/女神/2019	2022		巴塔萨·科马库:1032422
26717831	东西方		章子怡		杰森·维纳	0.0	0	剧情/喜剧/爱情	tt5419552	英语	0		美国		Re6AuyN2b	章子怡将与环球合作一部喜剧《East/West》，从片名也可以预知这是一部关于东西方文化的喜剧。章子怡将主演并担任制片人之一。美剧《摩登家庭》导演Jason Winer执导。Ethan Sandler与Adrian Wenner 负责剧本。	章子怡/美国/期待/喜剧/2017/美国电影/爱情/华语电影	2022	章子怡:1041014	杰森·维纳:1331504
26648932	幸好有牛奶		约翰尼·德普		埃德加·赖特	0.0	0	动画	tt3715848	英语	0		澳大利亚		IBmNIBYJf	尼尔·盖曼（Neil Gaiman）的童书《幸好有牛奶》（Fortunately, the Milk）即将被20世纪福克斯搬上大银幕，曾经执导过《热血警探》（Hot Fuzz）等奇奇怪怪、脑洞大开影片的英国导演埃德加·怀特（Edgar Wright）将担任该片导演，而约 翰尼·德普（Johnny Depp）则将担任主演。	JohnnyDepp/EdgarWright/约翰尼·德普/埃德加·赖特/2018/美国/电影/动画	2022	约翰尼·德普:1054456	埃德加·赖特:1002716
26728612	桑迪顿	桑底顿 / 沙地屯				0.0	0	剧情/爱情	tt3452170	英语	45		英国		fMu6YvaEf	Oscar-nominee Charlotte Rampling (45 Years) is to star in a film adaptation of Jane Austen’s never-before dramatised final novel Sanditon.	简·奥斯汀/小說改編/JaneAusten/英国/待看/彩色/英剧/夏洛特·兰普林	2022
26925611	你想活出怎样的人生				宫崎骏	0.0	0	动画/奇幻/冒险	tt8055182	日语	0		日本		6YR2zbMea	吉卜力工作室官网宣布重新开张，将制作动画大师宫崎骏最新动画电影作品！关于这部新片的故事等信息目前还在保密中，但宫崎骏动画电影制作人铃木敏夫向粉丝们透露，在2020年东京奥运会之前，新片或将与观众见面。	宫崎骏/吉卜力/日本/日本动画/动画/电影/动画片/动漫	2022		宫崎骏:1054439
2609258	芝加哥七君子审判		塞斯·罗根/埃迪·雷德梅恩/约瑟夫·高登-莱维特/萨莎·拜伦·科恩/艾利克斯·夏普/乔纳森·梅杰斯/马克·里朗斯/弗兰克·兰格拉		艾伦·索金	0.0	0	剧情	tt1070874	英语	0		美国		JRu6mNmFf	影片改编自真实事件，1969年七名民权运动分子因在前一年芝加哥民主党代表大会召开时举行抗议活动而被控阴谋罪，这也成为60年代民权运动重要事件之一。	AaronSorkin/美国/美国电影/英语的标签/英语电影/剧情/艾伦·索金/电影	2022	塞斯·罗根:1002668|埃迪·雷德梅恩:1010503|约瑟夫·高登-莱维特:1101703|萨莎·拜伦·科恩:1027161|艾利克斯·夏普:1372006|乔纳森·梅杰斯:1362669|马克·里朗斯:1014239|弗兰克·兰格拉:1013816	艾伦·索金:1017981
27011204	不列顛之战				雷德利·斯科特	0.0	0	剧情/动作/历史/战争	tt6736650	英语	0		美国 / 英国		FvaiFnVJf	雷德利·斯科特老爷子在拍完《异形：契约》后，将拍摄一部聚焦“不列颠之战”的二战电影。不列颠之战是二战期间纳粹德国对英国发动的大规模空战，也是第二次世界大战中规模最大的一场空中战役。影片目前还处于早起开发阶段，剧本尚未完成，不过已确定由新秀Matthew Orton执笔。	二战/战争/历史/英国/雷德利·斯科特/电影/RidleyScott/美国电影	2022		雷德利·斯科特:1054416
4132412	飓风中的清白者	我叫泽图恩				0.0	0	剧情/动画/历史	tt1541005	英语	0		美国		QQQQAQ2Vf	In post-Katrina New Orleans, a Syrian-born painting contractor assisting in the rescue efforts finds he's suspected of being a terrorist.	NEW	2022
7065153	Untitled Bobby Glickert/Sci-Fi Thriller Project					0.0	0	科幻/惊悚/犯罪	tt1958085	英语	0		美国		7Y3z7YnNe		2018	2022
30267333	密室之不可逃脱	密室不可逃脱	陈冠希/汤燕/胡明/唐治平/黄一琳		邢潇	0.0	0	悬疑/恐怖		汉语普通话	95		中国大陆		BIRAQm72b	以推理小说家和私家侦探双重身份成名的柳飞云遇上了一个针对自己而来的挑战。接受了这个充满恶意和阴谋的挑衅，自傲而不服输的柳飞云带着经纪人李晓峰欣然前往目的地，一个深山之中的酒庄。除了柳飞云二人，被邀请至此的还有其他七人。几个不同身份互不相识的陌生人在这个被完全封闭起来的酒庄中，卷入了一起以亿万财富和生命为赌注的豪赌。就在这场赌局开始不久，有人在众目睽睽中突然死亡。绝命的倒计时开启，活下去的可能性越来越小。面对这场不知对手是谁的赌局，被逼入绝境的柳飞云踏上了通向真相的死亡之渊。	陳冠希/[華語]/2022/电影/(待下)	2022	陈冠希:1076665|汤燕:|胡明:1275967|唐治平:1275419|黄一琳:1324187	邢潇:1316562
30267295	千岛湖之恋	想恋在千岛湖	张子冉		汪桔华	0.0	0	剧情/动作/爱情		汉语普通话	90		中国大陆		aUv6AAuyb	电影《千岛湖之恋》是由汪桔华执导，张子冉领衔主演，该剧围绕现代爱情为主线，讲述发生在你我身边的爱情故事。		2022	张子冉:	汪桔华:1408485
30290068	超级宠物	超级宠物联盟 / 超级宠物战队	凯文·康瑞		贾里德·斯特恩/山姆·J·莱文	0.0	0	动画	tt8912936	英语	0		美国	2022-05-22	aMuqyriba	华纳宣布与DC共同开发的新片[超级宠物联盟](DC Super Pets，暂译)北美定档2021年5月21日。影片由贾里德·斯特恩([乐高蝙蝠侠大电影]编剧)、山姆·J·莱文([无敌破坏王]编剧)共同执导。原漫画此前曾被制作成动画剧集，主角为正义联盟成员的宠物们，包括超人的狗狗小氪，蝙蝠侠的宠物蝙蝠牛，超女的宠物猫Streaky，海王的宠物海马Storm等。	DC/小氪/动画/待看/美国/华纳/22-05	2022	凯文·康瑞:1036566	贾里德·斯特恩:1327012|山姆·J·莱文:1042383
22265844	Untitled Maria Callas Project					0.0	0	传记	tt2113108		0		美国		EBYZJvaUf		音乐	2022
26721433	沙堡帝国		莱昂纳多·迪卡普里奥			0.0	0	科幻	tt5431870	英语	0		美国		qMeyj7eib	派拉蒙要将青少年末日预警题材小说《沙堡帝国》搬上大银幕，莱昂纳多·迪卡普里奥的制片公司Appian Way已买下小说改编权并负责制片。环保问题一直是小李关注的焦点。小说聚焦气候变化，故事设定在2049年。一个名为“狼群”的激进派系推翻政府取得控制权，而少女伊登从集中营逃出并发现惊天秘密。	美国/科幻/电影/小说改编/2022	2022	莱昂纳多·迪卡普里奥:1041029
3543304	革命往事	派其奥·维拉的七个朋友，以及一个六根手指的女人		https://img1.doubanio.com/view/subject/l/public/s4061297.jpg	埃米尔·库斯图里卡	0.0	0	剧情/传记	tt1372705	西班牙语	0		法国		NQuaUfUJf	塞尔维亚导演埃米尔·库斯图里卡（Emir Kusturica）最近在筹拍一部讲述墨西哥革命英雄派其奥·维拉（Pancho Villa）故事的西班牙语传记片，约翰尼·德普（Johnny Depp）有望担纲主演，扮演这位墨西哥历史上著名的开国功臣。	JohnnyDepp/EmirKusturica/美国/约翰尼·德普/西班牙/电影/美国电影/非常期待的新片	2022		埃米尔·库斯图里卡:1047998
27125418	杀破狼3		吴京		郑保瑞	0.0	0	剧情/动作/犯罪		汉语普通话	0		中国香港 / 中国大陆		7mryFZZZf	导演叶伟信透露，因为吴京拍《战狼2》的关系，特意推迟了《杀破狼3》的拍摄。所以《贪狼》并非大家以为的《杀破狼3》，而是系列的一部独立续集番外篇。	杀破狼/吴京/动作/犯罪/香港电影/中国/动作惊险/香港	2022	吴京:1000525	郑保瑞:1274240
11580859	二十一世纪特工		卡梅隆·迪亚兹/本尼西奥·德尔·托罗			0.0	0	喜剧/动作	tt2398115	英语	0		美国		jzFBQm72b		美国电影/BenicioDelToro	2022	卡梅隆·迪亚兹:1054422|本尼西奥·德尔·托罗:1041005
27108754	Mahabharata: Part 2					0.0	0	动作	tt6809084		0		印度		Y3rMQeEfa	When he discovers that the Kurukshetra war represents his own mind and the enemies turns out to be his inner fears, Bhimasena,along with his four brothers, wreak havoc across the battlefield.		2022
25863752	Martian Time-Slip					0.0	0	科幻	tt3272054	英语	0		美国		IfMmN2byb		2019	2022
3279058	Villains					0.0	0	动作	tt1319745		0		美国		zjNIRAInb			2022
7052443	福特之城					0.0	0	爱情	tt1899184	英语	0	http://www.fordlandia.com.br/	巴西		URYBmba6e	A dramatic romance between Joanna shared a Brazilian who has learned to assert their rights as workers and Mitchell was an American expatriate who Americanism against Ford on behalf of a great love.	JamesFranco/巴西电影/詹姆斯·弗兰科/美国电影/巴西/哈维尔·巴登/电影/杰夫·布里吉斯	2022
30198716	黑鹰	黑鹰小队			史蒂文·斯皮尔伯格	0.0	0	动作/科幻/冒险	tt8295436	英语	0		美国		y7uMeM2jb	史蒂文·斯皮尔伯格将与DC合作拍摄超级英雄电影，这是斯导第一次涉足超英题材影片。 主角是DC漫画人物“黑鹰”，黑鹰原本属于质量漫画旗下人物，1956年被DC漫画收购，成为了DC漫画的超级英雄角色。在新52之前，黑鹰本名雅诺什·普罗哈斯卡（Janos Prohaska），是黑鹰小队的领导者，常胜七勇士以及全明星中队成员。新52的黑影本名安德鲁·林肯（Andrew Lincoln），是黑鹰项目成员。	DC/斯皮尔伯格/科幻/超级英雄/漫画改编/二战/动作/2022	2022		史蒂文·斯皮尔伯格:1054440
26780086	汽车人总动员2：疯狂逆袭	汽车人总动员2			卓建荣	0.0	0	动画/情色		汉语普通话	85		中国大陆		YRu6mbU3b	虽涉嫌深度抄袭迪士尼的《赛车总动员》，国产动画电影《汽车人总动员》仍预备制作续集。该片导演卓建荣近日表示，续集定名为《汽车人总动员2：疯狂逆袭》，将于2017年暑期档以3D形式上映。影片拟邀TFBOYS组合担任电影配音，但目前TFBOYS方面并无回应。	烂片/还要脸不/抄袭/无耻/垃圾/大垃圾/未观觉烂/！这也叫电影？？？？	2022		卓建荣:1349809
25769306	神庙逃亡					0.0	0	动作	tt3332056	英语	0		美国		byNIJvqMe	Feature film based on the video game, "Temple Run", centering on an explorer trying to steal an idol.	动作/游戏改编/美国/2016/美国电影/电影(洋)/电影/奇幻电影	2022
26265958	未定名保罗·罗伯逊传记电影		哈里·贝拉方特		史蒂夫·麦奎因	0.0	0	传记/历史	tt4212668	英语	0		美国		vaEfUZ3zb	《为奴十二年》导演史蒂夫·麦奎因透露，他的下一部电影是关于美国著名男低音歌唱家、演员、社会活动家保罗·罗伯逊的传记电影。据悉，哈里·贝拉方特将出演这部电影其中的一个角色。目前，这部电影具体的开机时间还未最终确定。	美国/保罗·罗伯逊	2022	哈里·贝拉方特:1032233	史蒂夫·麦奎因:1312650
3013605	重金属					0.0	0	动作/动画/奇幻	tt1202580	英语	0		美国 / 加拿大		BAeMmrMIf	派拉蒙将制作一部由科幻杂志“Heavy Metal”（《重金属》）启发的动画电影，该片类似《黑客帝国动画版》，也是由若干部短片构成的。今天据Film School Rejects报道，有多位名导将加入该片，分别执导其中的一部分。	动画/美国/科幻/大卫·芬奇/美国电影/DavidFincher/短片/JamesCameron	2022
26802731	女巫猎人				约翰·希尔寇特	0.0	0	恐怖	tt5737754		0		丹麦		BQu6AYvib	约翰·希尔寇特([无法无天])将执导重制版[女巫猎人]。本片由乔恩·克罗克([黑衣女人2：死亡天使])撰写剧本，将于今年晚些时候开始选角。尼古拉斯·温丁·雷弗恩等担任制片人。原版影片由文森特·普莱斯、伊恩·奥格尔维、鲁珀特·戴维斯主演，改编自罗纳德·巴塞特的小说。故事发生在1645年的英格兰诺福克，是对现实生活中的女巫猎人马修·霍普金斯以及他在英国内战期间犯下的滔天罪行的虚构探究。	改编/恐怖/尼古拉斯·温丁·雷弗恩/丹麦电影	2022		约翰·希尔寇特:1286634
3104219	窈窕淑女			https://img3.doubanio.com/view/subject/l/public/s4252822.jpg		0.0	0	剧情/爱情/歌舞	tt1243945	英语	0		英国		EZfaMIfMe	卖花女伊莉莎·杜利特尔，长得眉清目秀，聪明伶俐，但出身寒微，家境贫寒。她每天到街头叫卖鲜花，赚点钱养活自己补贴父亲。一天，伊莉莎低俗的口音引起了语言学家希金斯教授的注意，教授夸口只要经过他的训练，卖花女也可以成为贵夫人。伊莉莎觉得教授说的话对她是一个机会，就主动上门要求 教授训练她，并付学费。被嘲弄后，教授的朋友皮克林（为了成全伊莉莎）和他打赌，如果让伊莉莎以贵夫人的身份出席两个月后将举办的大使游园会而不被人识破真相，那么皮克林愿意承担一切试验费用和伊莉莎的学费，这激起了教授的斗志，希金斯欣然接受了挑战。他是不甘示弱的，他从最基本的字母发音开始教起。希金斯是个精力旺盛和讲究科学的学者，对每一件感兴趣的事都能废寝忘食。他胸怀坦荡、丝毫不怀任何恶意，但他又象孩子一样，毫不顾及他人的感情，对伊莉莎严加训练。 来源：	CareyMulligan/美国/美国电影/2012/KeiraKnightley/爱情/电影/EmmaThompson	2022
1946861	白色爵士	白爵士			乔·卡纳汉	0.0	0	剧情/悬疑/犯罪	tt0892384	英语	0		美国		VRuiVZZRe	Set in late 1950s Los Angeles, as vice cop Dave Klein senses he's being set up by the police commissioner, he sets out to expose a decades-old network of corruption engineered by the LAPD.	我看过的英语电影/我看过的电影/看电影/电影者/我的标签/黑色电影/詹神/詹姆斯艾尔罗伊	2022		乔·卡纳汉:1044728
26639112	老虎和兔子	老虎和兔子真人版				0.0	0	动作	tt5097156	英语	0		美国		rqyb6IRAe	著名日本动画《老虎和兔子》(TIGER & BUNNY)将被拍成好莱坞真人电影，华裔企业家唐伟旗下的Global Road Entertainment近日宣布了该消息，他们将与动画版的打造者万代南宫梦、朗·霍华德的Imagine Entertainment、阿齐瓦·高斯曼的Weed Road Pictures在未来三年内一起做这部真人版。之前该动画有过拍好莱坞真人版的消息，这次编剧也还是此前找的Ellen Shanman(《毫不畏惧》《加拉赫女孩》)，不过之前的项目长期没有更新，如今看Global Road加入后会不会有大的进度推进。电影剧情仍将讲述在近未来都市Stern Bild，老兵虎和年轻搭档兔一起打击超能力犯罪分子。	美国电影/美国/电影/未上映2017/动漫	2022
26653386	伯恩斯坦		布莱德利·库珀		布莱德利·库珀	0.0	0	剧情/音乐/传记	tt5535276	英语	0		美国		YRYfM27ua	布莱德利·库珀将自导自演传记影片[伯恩斯坦](Bernstein，暂译)，[聚焦]、[华盛顿邮报]编剧乔希·辛格操刀剧本。库珀、史蒂文·斯皮尔伯格、马丁·斯科塞斯、弗雷德·伯纳等将担任制作。影片围绕传奇指挥家、作曲家伦纳德·伯恩斯坦([西区故事])的生平故事展开。本片为今年第二个关于伯恩斯坦的电影项目，先前有杰克·吉伦哈尔主演、凯瑞·福永执导的[美国人]。	伯恩斯坦/传记/布莱德利·库珀/美国电影/马丁·斯科塞斯/剧情/美国/MartinScorsese	2022	布莱德利·库珀:1013757	布莱德利·库珀:1013757
30226047	未定名尤利西斯·格兰特传记片					0.0	0	剧情/传记/战争	tt8430788		0		美国		zFv6m7QQe	斯皮尔伯格和莱昂纳多·迪卡普里奥有望自《猫鼠游戏》后再次合作：老斯在早期商谈加盟美国军事家、政治家尤利西斯·格兰特的传记片，狮门出品，小李此前已是制片人身份，老斯有意执导、小李主演，目前都还没定。狮门去年拿下了 Ron Chernow所著传记书《格兰特》的电影改编权，剧本由刚刚和狮门合作了《罗宾汉：起源》的David James Kelly操刀。		2022
25884655	摩登原始人				凯文·利玛	0.0	0	喜剧/动画	tt3719916	英语	0		美国		MuyjVnrMe	华纳动画最近确认将把大伙喜爱的动画电视剧《摩登原始人》（The Flintstones）以动画片的形式再度搬上大银幕，喜剧演员威尔·法瑞尔（Will Ferrell）将参与该片的制片。	美国电影/待看	2022		凯文·利玛:1290070
30449275	永恒的爱	不朽之爱			大卫·雷奇	0.0	0	剧情/动作/爱情	tt1987020	英语	0		美国		EZBQeMA2b	大卫·雷奇(《死侍2》《疾速追杀》)将执导漫画改编电影《永恒的爱》(Undying Love)，Studio 8制作，托米·维尔科拉(《猎杀星期一》《女巫猎人》)编写剧本。漫画由Tomm Coker 和Daniel Freedman创作，设定在现代香港，中国民间传说与重新改造的吸血鬼传说相碰撞，讲述以时代为背景的动作冒险故事：退伍军人约翰·萨金特爱上了一个吸血鬼——一个叫梅的中国女人。为了让梅摆脱吸血鬼的诅咒，约翰必须在香港黑社会杀出一条血路，杀死改变她的吸血鬼。碰巧，梅被史上最强大的吸血鬼之一改变了。	漫改/吸血鬼/美国电影/改编/恐怖/动作	2022		大卫·雷奇:1289765
33385049	老虎的学徒					0.0	0	动作/动画/冒险	tt5834410	英语	0		美国	2022-02-11	ijFJvMeyb			2022
24754298	去拉萨		刘涛/张嘉译		敏卉	0.0	0	剧情		汉语普通话	0		中国大陆		VfyFJJBmb	2012年博纳公布《去拉萨》项目之后，于2013年9月26日如约开机了，讲述了面临中年危机酒吧调酒师、富有的商人太太、丧偶的老军人三个迥然不同的人物，面对各自的困难和尊严的故事。然而，持续拍到13年底，《去拉萨》迟迟没有杀青的消息，之后更是石沉大海音讯全无了。	刘涛/張嘉譯/电影/张嘉译/劉濤/Z张嘉译/L刘涛/#演员@张嘉译	2022	刘涛:1011562|张嘉译:1275044	敏卉:1330306
21446970	超能失控2					0.0	0	动作/科幻/惊悚	tt2298281	英语	0		美国		jjVviVfaa	《超能失控2》将继续讲述安德鲁一行人的超能之旅	科幻/超能失控/美国/DaneDeHaan/电影/续集/奇幻/悬疑	2022
10810266	莫斯科任务				林超贤	0.0	0	剧情/动作		汉语普通话	0		中国大陆		VBYfyFvUf	博纳公布新片计划 徐克将开拍《智取威虎山3D》	林超贤/警匪/动作/香港电影/中国/期待，23号刚看完红海。。。/华语电影/上映日未定	2022		林超贤:1275075
34456114	未定名崔东勋导演电影		金宇彬/全智贤/柳俊烈/金泰梨		崔东勋	0.0	0	剧情/科幻		韩语	0		韩国		yFfUn7mNe	导演崔东勋的最新“群星阵容”外星人题材科幻大片将于2019年底或2020年初开机。此前因为确诊鼻咽癌而错过与之合作的金宇彬有望通过该片回归影坛，同时加盟的演员还有全智贤、柳俊烈和金泰梨。	全智贤/韩国电影/金宇彬/金泰梨/老柳/柳俊烈/韩国/2022	2022	金宇彬:1316155|全智贤:1035649|柳俊烈:1352810|金泰梨:1351047	崔东勋:1307614
4845732	中国奥德赛				罗伯·明可夫	0.0	0	动作	tt1649747	英语	0		美国 / 中国大陆		iryVnNYJf		2022	2022		罗伯·明可夫:1292171
27003700	Cold Warriors					0.0	0	喜剧/动作	tt4022670	英语	0		美国		F3Nmb6Amb	The stepson of a retired CIA agent forgoes a video game conference in The City of Love to help his stepfather end a Cold War era mission.		2022
3614970	落水鸟					0.0	0	剧情	tt1401097	英语	0		爱尔兰		ZJfEviVZf	A playwright's life begins to mingle with the fictional characters he has created.	CillianMurphy/JonathanRhysMeyers/ColinFarrel/MichaelFassbender/爱尔兰/爱尔兰电影/小乔/法鲨	2022
30411578	超级宠物	超级宠物联盟 / 超级宠物战队	凯文·康瑞		贾里德·斯特恩/山姆·J·莱文	0.0	0	动画	tt8912936	英语	0		美国	2022-05-22	J3jjbijba	华纳宣布与DC共同开发的新片[超级宠物联盟](DC Super Pets，暂译)北美定档2021年5月21日。影片由贾里德·斯特恩([乐高蝙蝠侠大电影]编剧)、山姆·J·莱文([无敌破坏王]编剧)共同执导。原漫画此前曾被制作成动画剧集，主角为正义联盟成员的宠物们，包括超人的狗狗小氪，蝙蝠侠的宠物蝙蝠牛，超女的宠物猫Streaky，海王的宠物海马Storm等。	DC/小氪/动画/待看/美国/华纳/22-05	2022	凯文·康瑞:1036566	贾里德·斯特恩:1327012|山姆·J·莱文:1042383
7051829	Quasimodo					0.0	0	剧情	tt1853706		0		美国		JBeMuUfyb	In 15th century France, a gypsy girl is framed for murder by the infatuated Chief Justice, and only the deformed bellringer of Notre Dame Cathedral can save her.	TimBurton/蒂姆·波顿/哥特/美国/名著翻拍/2013/爱情/文学小说	2022
26641068	未定名李·米勒传记片		凯特·温丝莱特			0.0	0	剧情/传记	tt5112584		0		美国		a6YZnNmVf	凯特·温斯莱特将再度出演真实人物——美国时装模特、艺术家和战地记者李·米勒。影片根据传记《李·米勒的生活》（The Lives of Lee Miller）改编，讲述她的传奇故事。影片暂未命名。	KateWinslet/李米勒/传记/美国电影/人生/美国/故事片/2018	2022	凯特·温丝莱特:1054446
3608727	City of Lies					0.0	0	喜剧/爱情	tt1398427		0		美国		qaEf6m7Qe			2022
6736968	弗兰克或是弗朗西斯				查理·考夫曼	0.0	0	喜剧/歌舞	tt1798634	英语	0		美国		mFJBeMYBe		CharlieKaufman/2013/美国/SteveCarell/JackBlack/Charlie_Kaufman/NicolasCage/美国电影	2022		查理·考夫曼:1040591
3628378	玛士撒拉		迈克尔·B·乔丹			0.0	0	动作/冒险	tt1404635		0		美国		rMYBIvi7e	乔·沃茨([蜘蛛侠：英雄归来])商谈执导迈克尔·B·乔丹主演华纳新片[玛士撒拉]。扎克·迪恩([陷阱])撰写初版剧本，托尼·吉尔罗伊([夜行者])撰写最新版本剧本，目前仍在寻找编剧重写撰写剧本。影片将讲述《圣经》中活了969岁的玛士撒拉的故事。在玛土撒拉969岁那年，希伯来历世界纪元1656年的第11个玛西班月，他过世了。在玛土撒拉死去后7天，世界发生大洪水。他的长寿使其名字成为了不少古老东西的代名词。迈克尔·B·乔丹、大卫·海曼、杰弗里·克利福德担任制作人。	美国电影/汤姆克鲁斯/美国/2018/译制片/电影/圣经/历史	2022	迈克尔·B·乔丹:1107320
2137271	牧羊少年奇幻之旅	炼金之旅		https://img3.doubanio.com/view/subject/l/public/s2567190.jpg	劳伦斯·菲什伯恩	0.0	0	剧情	tt0494632	英语	0		美国		VJJnzbEJf	Paulo Coelho 畅销新世纪(new age)灵魂小说《The Alchemist》(炼金士)将被华纳兄弟(WB)搬上大银幕。该书一经出版受到大量读者好评，号称一部触动灵魂之作。	小说改编/梦想/成长/炼金术士/经典/人之所以为人/美国/剧情	2022		劳伦斯·菲什伯恩:1022596
19944306	地心历险记3		道恩·强森/乔什·哈切森/安娜·科尔韦尔		布拉德·佩顿	0.0	0	动作/科幻/奇幻/冒险	tt2294687	英语	0		美国		VB2ryF3Vf	Sean and Hank go on their biggest adventure yet, to the moon.	地心历险记3/科幻/冒险/奇幻/美国/地心游记/美国电影/动作	2022	道恩·强森:1044707|乔什·哈切森:1053556|安娜·科尔韦尔:1337530	布拉德·佩顿:1317388
26370432	Runner		史蒂芬·朗/李威尹/姜成镐		麦克·冈瑟	0.0	0	动作	tt4354728	英语	0		美国		aqM2jz7Ae		美国/姜成镐	2022	史蒂芬·朗:1010537|李威尹:1000192|姜成镐:1000166	麦克·冈瑟:1346354
26824810	Moonfall					0.0	0	科幻/惊悚	tt3889958	英语	0		美国		qEZJ3raqa		翻拍/月球陨落/时间机器	2022
3078409	古驰	古琦		https://img3.doubanio.com/view/photo/s_ratio_poster/public/p2513457765.jpg	王家卫	0.0	0	剧情/传记/历史	tt0818538	英语	0		美国		bqUf6eqyb	王家卫又有了新项目。金牌女制作人梅根·埃里森已与墨镜王接洽，邀后者执导雷德利·斯科特搁置多年、描绘Gucci家族的犯罪传记片。该项目将聚焦Gucci创始人Guccio Gucci的孙子凶杀犯Maurizio Gucci。原定李奥纳多·迪卡普里奥和安吉丽娜·朱莉出演。现在则传闻玛格特·罗比加盟，饰演Patrizia Reggiani，这位被判定谋杀前夫，而锒铛入狱的女人。Andrea Berloff和Charles Randolph曾撰写本片剧本初稿，尚不确定谁会来接手最终剧本。	王家卫/Gucci/美国/传记/美国电影/@王家卫/人物传记/安吉丽娜朱丽	2022		王家卫:1041024
26756309	可怕之日				雅克·杜瓦隆	0.0	0	剧情		法语	0		法国		eEZ3FJRua			2022		雅克·杜瓦隆:1032699
2998467	未定名我是传奇重启版	我是传奇2		https://img3.doubanio.com/view/photo/s_ratio_poster/public/p2160072982.jpg		0.0	0	动作/科幻/惊悚	tt1167498	英语	0		美国		VJ3j72zNe	据美国媒体报道，华纳兄弟一直在筹备《我是传奇》的续集（或前传），但由于男主角威尔·史密斯没有回归的意愿，华纳只能另辟蹊径重启该项目，新故事将和原版的《我是传奇》没有任何关系。	威尔·史密斯/科幻/我是传奇2/美国/WillSmith/美国电影/惊悚/恐怖	2022
26665355	执念师					0.0	0	科幻		汉语普通话	0		中国大陆		Vvy7mj7If	执念师将拍摄电影版	科幻/中国电影/網絡劇/白一骢/烧脑/梁大维/悬疑/大陆	2022
26335589	群星，我的归宿				乔丹·沃格特-罗伯茨	0.0	0	科幻	tt4487288		0		美国		7YfMAIRIf	《群星，我的归宿》在全球科幻文学界都享有很高的声誉，小说最初是在1956年以《虎！虎！》的名字发表，1957出版单行本更名为《群星，我的归宿》。小说中，贝斯特将大仲马的复仇戏剧搬到了太空，这部作品可谓是贝斯特想象力的又一次爆发，他栩栩如生地描绘了一个人人都可进行瞬间转移的未来世界，呈现了一个被遗弃的人在特定环境中艰苦而又疯狂的复仇之路。	科幻/2019/阿尔弗雷德·贝斯特/美国/瞬间转移/超能力/科幻电影/思动	2022		乔丹·沃格特-罗伯茨:1326532
26413207	比克				贾森·雷特曼	0.0	0	动画	tt4715644		0		美国		qUBIvEvUf	梦工厂动画正计划把Dan Santat的童书《比克的冒险：还未被幻想出来的朋友》（The Adventures of Beekle: The Unimaginary Friend）搬上大银幕，曾执导过《朱诺》（Juno）等真人电影的导演杰森·里特曼（Jason Reitman）这一次将改变画风，担任这部动画的导演和编剧。	贾森·雷特曼/梦工厂/动画	2022		贾森·雷特曼:1027257
26753492	泡泡				马克·古斯塔夫森	0.0	0	喜剧/动画	tt5270960	英语	0		美国		2NuMQY3Ne	塔伊加·维迪提将联合马克·古斯塔夫森拍摄迈克尔·杰克逊传记定格动画[泡泡]，艾萨克·亚当森操刀剧本。故事通过黑猩猩“泡泡”的视角来讲述MJ生活的点滴。“泡泡”为杰克逊曾经收养的黑猩猩。	MJ/定格动画/待看/动画	2022		马克·古斯塔夫森:1285673
20504973	Born To Be King				彼得·卡帕尔迪	0.0	0	喜剧	tt2465120	英语	0		美国		qEBuy7eEf		EwanMcGregor/PeterCapaldi/2014/英国/UK\Ireland/UK/非常想看/新剧	2022		彼得·卡帕尔迪:1002770
4092781	斧头				朴赞郁	0.0	0	剧情/喜剧/犯罪	tt1527793		0		韩国		zbMeybURe	朴赞郁透露，下一步将翻拍美国作家唐纳德·维斯雷克的小说《The Ax》(斧头，暂译)，项目还在筹备，李京美担任编剧，目前剧本已经完成。	朴赞郁/韩国/韩国电影/犯罪/电影/ParkChanWook/韓國/剧情	2022		朴赞郁:1137414
10749552	Blowback					0.0	0	喜剧/动作	tt1717735		0		美国		aq62riFZf	Two San Francisco cops are joined by their fathers -- both of whom are retired police officers -- to help crack a case.		2022
26335566	无人驾驶汽车赛				戈尔·维宾斯基	0.0	0	喜剧/动作/冒险		英语	0		美国		zjFZnFB2b	《无人驾驶汽车赛》（Driverless Car Race）是一部动作冒险喜剧电影，讲述的是几个开发无人驾驶软件的软件公司，互相争夺市场和领导权的故事。而随着这种争夺从软件开发到把软件安装到汽车上，让这些无人驾驶的汽车上路，就变得一发不可收拾了。普通人只是这些汽车的乘客，他们想要控制这些车辆是不可能的。故事从巴黎发展到北京，各式各样的汽车为这个世界提供了各式各样的问题和各式各样的笑料。	2022	2022		戈尔·维宾斯基:1031987
26353593	异形帝国	外星国度			杰夫·尼克尔斯	0.0	0	科幻	tt4558400	英语	0		美国		zb6u6Qm7e	1988年的科幻电影《外星国度》（Alien Nation）即将被20世纪福克斯公司翻拍，为该片编剧的正是《钢铁侠》（Iron Man）的两位编剧阿特·马科姆（Art Marcum）、马特·霍洛威（Matt Holloway）。	美国/科幻	2022		杰夫·尼克尔斯:1036969
30230603	冰龙					0.0	0	动画	tt8451934	英语	0		美国		bqiN2Vf6e	华纳准备将乔治·马丁的奇幻小说《冰龙》拍成动画片，马丁任制片。小说于1980年出版，围绕一个小孤女与一只冰龙之间的友情展开。冰龙所到之地，大地冰封，并不惧怕冰龙的女孩则在冰龙的协助下与火龙展开了激战。	待看/2022	2022
26826370	如来神掌		邹兆龙/巫迪文/唐菲/黄一飞		黄羿	0.0	0	科幻		汉语普通话	0		中国大陆		mF3raizFf	「火雲」墜毀，「邪神」降臨，中土變天。獨裁者「三絕掌」以「邪神」遺留的力量統治人間。龍劍飛一介賤民，夢想改變世界，但能力有限。龍劍飛慘被滅門，雙掌被斬去，卻意外地從「火雲邪神」身上得到「神掌」異能，斷掌重生。龍劍飛以「神掌」號令叛軍，揭竿起義！「神掌」掀起江湖腥風血雨，更能窺探人內心的邪惡。龍劍飛從「神掌」繼承到的不只異能還有慾望、野心……	电影/2016	2022	邹兆龙:1022821|巫迪文:1315613|唐菲:|黄一飞:1301215	黄羿:
26687682	莱姆街的女巫				安德斯·穆斯切蒂	0.0	0	恐怖	tt5292604		0		美国		fMQuUfUJf	STX娱乐公司近日买下了David Jaher小说《莱姆街的女巫》（The Witch of Lime Street: Seance, Seduction and Houdini in the Spirit World）电影版权，他们将邀请恐怖片《妈妈》（Mama）的导演安德斯·穆斯切蒂（Andres Muschietti）担任制片人和导演，而David Jaher会亲自改编剧本。	恐怖/女巫/西班牙/美国/待看/2019	2022		安德斯·穆斯切蒂:1326370
27171397	阿娜	安娜	巩俐		马丁·坎贝尔	0.0	0	动作/惊悚/犯罪	tt6079772	英语	0		美国		B2b6Ifyzb	巩俐确认加盟马丁·坎贝尔（《英伦对决》《007:大战皇家赌场》《007:黄金眼》）动作惊悚片《阿娜》（Ana，暂译）。《阿娜》影片故事背景将设定在欧洲，风格类似吕克·贝松的《尼基塔》。影片剧本由编剧理查德·温克(《伸冤人》《敢死队2》)打造，知名制片人亚瑟·萨科西安(《英伦对决》《尖峰时刻》)同吴征担任制片人，吴征也为该片注资。影片预计明年3月或4月开机。	巩俐/巩皇/美国/2019/动作/美国电影/惊悚/2022	2022	巩俐:1035641	马丁·坎贝尔:1040630
26355628	Ingress					0.0	0	惊悚	tt2949078	英语	0		加拿大		3FBAmNmVf			2022
26666902	回归		黄政民/金惠秀/成东日		尹齐均	0.0	0	剧情/科幻		韩语	0		韩国		IvqqEfiba	该片是以太空空间站为背景的科幻电影，讲述了独自留在的太空的宇航员重返地球的故事。	韩国电影/韩国/2020/金惠秀/剧情	2022	黄政民:1051046|金惠秀:1050699|成东日:1316208	尹齐均:1316559
26899272	乔治和塔米		杰西卡·查斯坦/乔什·布洛林		泰勒·海克福德	0.0	0	音乐/传记	tt5545398	英语	0		美国		v6QAIvMmb	The story of the rise and waterfall of country and western icons m.youlady.cc George Jones and Tammy Wynette.	美国电影/无法下载/Jessica·Chastain/JessicaChastain	2022	杰西卡·查斯坦:1000225|乔什·布洛林:1004568	泰勒·海克福德:1013988
28458097	Jigsaw					0.0	0	悬疑	tt5333274	英语	0		美国		mzbaMAmFf		电锯惊魂/电锯惊魂系列/惊悚/血腥/恐怖/悬疑/美国/犯罪	2022
25698277	太阳战士		范·迪塞尔			0.0	0	动作/科幻	tt3121340	英语	0		美国		VnzFnNAmb	《速度与激情6》的男主角范·迪塞尔今日又有新片计划曝光，他邀请了《摩纳哥王妃》的编剧阿拉什·阿梅尔创作一部科幻片剧本，影片的故事完全是原创的，讲述在世界末日之后一队受过特训的士兵从外星人手中解放墨西哥的故事，片名目前暂定为《太阳战士》（Soldiers of the Sun），开机时间预计在2014年之后，范·迪塞尔会出任制片人和主演，环球影业任出品方。	范·迪塞尔/美国电影/科幻/译制片/电影/未上映2017/待看/北美	2022	范·迪塞尔:1041020
26666400	记忆碎片	记忆碎片重拍版				0.0	0	悬疑/惊悚	tt5207922		0		美国		QQuybizVf	克里斯托弗·诺兰的经典悬疑电影《记忆碎片》将被重拍，AMBI影业获得了影片的版权，并在近日的一场新闻发布会中公布了这一消息。	诺兰/毫无疑问难以超过原作/悬疑/美国/记忆碎片/美国电影/经典/剧情	2022
27063833	逃离炼狱		詹米·多南/皮尔斯·布鲁斯南		吉姆·谢里丹	0.0	0	动作/传记/犯罪	tt6841768	英语	0		爱尔兰		aEnFRmVfa	据Deadline消息，吉姆·谢里丹执导的越狱题材影片[逃离炼狱](H-Block，暂译)因资金短缺延缓拍摄。此前已确定卡司包括基里安·墨菲、詹米·多南、皮尔斯·布鲁斯南，影片改编自1983年发生在北爱尔兰美斯监狱的真实越狱事件。由于延迟开机，主演基里安·墨菲面临档期紧张问题。影片何时开机暂不确定。	英国/CillianMurphy/真实事件改编/电影/爱尔兰/剧情/时间待定/想买	2022	詹米·多南:1045101|皮尔斯·布鲁斯南:1031219	吉姆·谢里丹:1004742
20450379	The Man Who				马特·怀克洛斯	0.0	0	剧情/传记	tt2494244	英语	0		美国		BIB2zNIZf		BenedictCumberbatch/英国/传记/纪录片/无资源/Benedict_Cumberbatch	2022		马特·怀克洛斯:1275096
27073064	悬棺				雷尼·哈林	0.0	0	动作/惊悚		汉语普通话 / 英语	0		中国大陆		AmFnVZ3ba	沿着崖壁的冰雪，海拔小心地将洛克垂挂下去，洛克摘下“项圈”，看着它慢慢闪烁，面色紧张。这时，在冰雪覆盖的深处，也悄然出现红点闪烁。		2022		雷尼·哈林:1032052
34678231	惊奇队长2		布丽·拉尔森			0.0	0	动作/科幻	tt10676048	英语	0		美国		uyriVnzzb	目前，漫威已确认《惊奇队长2》的计划正在筹备中，预计2022年全球上映。布丽·拉尔森仍继续扮演惊奇队长这一角色。	漫威/超级英雄/布丽·拉尔森/Marvel/全场最强MVP/MCU/美国/科幻	2022	布丽·拉尔森:1027194
30246476	创：战纪3		杰瑞德·莱托			0.0	0	动作/科幻/冒险	tt6604188	英语	0		美国		3bijzzVnb	Third installment of Disney's 'Tron' franchise	创战纪/电子世界争霸战/2022/待映/科幻/美国电影/未上映/赛博空间	2022	杰瑞德·莱托:1013764
5152649	Commando					0.0	0	动作	tt1647353	英语	0		美国		zjribqiba	When terrorists seize control of a plane carrying the Vice President, the government covers it up and tries to bury it. Believing his son is still alive, ex Green Beret Commando Steve Doric begins a one man rescue mission in the cold hard land of Siberia. One man, one son, someone's going to pay.	1	2022
2136828	Interworld			https://img3.doubanio.com/view/subject/l/public/s2565416.jpg		0.0	0	科幻/动画/奇幻	tt1054491		0		美国		ZZRAAY3Ff		NeilGaiman/小说改编/美国电影/美国/科幻/奇幻/Neil·Gaiman	2022
30299081	女超人	超级少女				0.0	0	动作/奇幻	tt8814476	英语	0		美国		ibaUfERua	华纳又要拍新片了！新版《女超人》将被搬上大银幕，目前除了一位编剧的名字，剧情、是否加入DCEU与女主角人选还都是未知数，外媒列举了9位比较适合接下这一角色的人选。	DC/2022/超英/科幻/电影/美国/DCEU	2022
6875267	未定名午夜狂奔续集	午夜狂奔2	罗伯特·德尼罗/查尔斯·格罗丁		布莱特·拉特纳	0.0	0	剧情/喜剧/动作	tt1613061	英语	0		美国		eUZBA27If		美国电影/喜剧/美国/电影/犯罪/不知道杰克沃什的咖啡馆开的怎么样了/NewCast	2022	罗伯特·德尼罗:1054445|查尔斯·格罗丁:1048196	布莱特·拉特纳:1002732
4301124	未定名乔治·格什温传记电影		扎克瑞·昆图		史蒂文·斯皮尔伯格	0.0	0	剧情/音乐/传记	tt1594575	英语	0		美国		2zzrqMeMe	《星际迷航》（Star Trek）主演扎克瑞·昆图（Zachary Quinto）将在梦工厂拍摄的一部传记片中扮演美国著名作曲家、钢琴演奏家乔治·格什温（George Gershwin）。该片是大导演斯皮尔伯格（Steven Spielberg）正在考虑执导的三部影片之一。	ZacharyQuinto/传记/Doug_Wright/DougWright/音乐/格什温/有电影/Zachary	2022	扎克瑞·昆图:1041010	史蒂文·斯皮尔伯格:1054440
26830784	六号关口				塔内尔·托奥姆	0.0	0	科幻/惊悚	tt5153956		0	http://allfilm.ee/work/gateway-6/	英国		IRQQY37Yf	After serving two years on a military outpost in the middle of an ocean – four soldiers are waiting for a new crew to replace them. When the long-awaited boat finally appears, it’s empty with no relief on board. When trying to find out what happened to the boat and the missing crew, they realize they’ve lost all communications with home. Cut off from the rest of the world and no one coming to get…	电影/RhysIfans	2022		塔内尔·托奥姆:1314096
10743973	追捕				布瑞克·埃斯纳尔	0.0	0	动作/惊悚	tt2369083	英语	0		美国		UvaiVJ37e			2022		布瑞克·埃斯纳尔:1014076
26897891	泽尔达		詹妮弗·劳伦斯		朗·霍华德	0.0	0	剧情/传记	tt6173448		0		美国		rUJvaqEBe	詹妮弗·劳伦斯将合作朗·霍华德，出演泽尔达·菲茨杰拉德传记片。泽尔达是作家弗朗西斯·斯科特·菲茨杰拉德(《了不起的盖茨比》)妻子，同时也是一位小说家、诗人、舞蹈家。本应一对璧人的他们婚姻并不美满，泽达尔被丈夫戏称“美国第一轻佻女子”，最终被诊断精神分裂症送进精神病院。	传记/美国/美国电影/#传记/菲茨杰拉德/JenniferLawrence/RonHoward/2018	2022	詹妮弗·劳伦斯:1022616	朗·霍华德:1031844
26352020	Narco Sub		连姆·尼森		安东尼·福奎阿	0.0	0	动作/惊悚	tt1667356	英语	0		美国		eiNuyb6ua	Various U.S. agencies take on the dangerous task of recovering nuclear activities.	美国电影/无法下载/Liam·Neeson	2022	连姆·尼森:1031220	安东尼·福奎阿:1013907
33437147	米斯卡塔尼克					0.0	0	科幻/恐怖/奇幻	tt4304308	英语	0		美国		yF3z7QAQe			2022
2998468	The Infiltrator					0.0	0	剧情/动作/惊悚	tt0800088		0		美国		QuEZfirqa	The British intelligence agency plants spies in the Irish Republican Army to monitor terrorist activities. Based on an "Atlantic Monthly" article written by Matthew Teague.		2022
10456937	深水		本·阿弗莱克/安娜·德·阿玛斯/阿拉斯塔尔·麦肯泽		阿德里安·莱恩	0.0	0	惊悚	tt2180339	英语	0		美国		i7YRQQ2ra	ITV commissions six part emotionally driven drama, Deep Water	美国电影/阿德里安·莱恩/派翠西亚·海史密斯/本·阿弗莱克/改编/惊悚/安娜·德·阿玛斯/TBA	2022	本·阿弗莱克:1054417|安娜·德·阿玛斯:1045259|阿拉斯塔尔·麦肯泽:1323646|Germaine Braithwaite:	阿德里安·莱恩:1032182
26590074	龙族					0.0	0	动作/奇幻		汉语普通话	0		中国大陆		Qua6IBeib	从小寄居于叔叔家的路明非，在连续经历了高考和表白的双重失败后，却意外收到了一所名为“卡塞尔学院”的外国名校邀请函。他怀着无限的憧憬和好奇独闯异国他乡，却想不到在远方等待着他的，是一个全新的龙之世界！	龙族/江南/少年热血/衰小孩/超期待/青春幻想/同时祝愿龙族电影票房和口碑统统暴死街头，让我们对奇幻世界的幻想/幻想	2022
26840351	Dänemark-Wetter				汉纳·温克勒	0.0	0	剧情		德语	0		德国		72ri7m7Yf			2022		汉纳·温克勒:1011298
4285992	魔法奇缘2：解除魔法	解除魔法	艾米·亚当斯	https://img3.doubanio.com/view/photo/s_ratio_poster/public/p2564087044.jpg	亚当·尚克曼	0.0	0	爱情/动画/家庭/奇幻/冒险	tt1596342	英语	0		美国		zFfEBAIBe	据悉，《魔法奇缘2》（Enchanted 2）将由曾执导过桑德拉·布洛克卖座浪漫喜剧《假结婚》（The Proposal）的女导演安妮·弗莱切（Anne Fletcher）执导，曾创作《蓝精灵》（The Smurfs）、《怪物史瑞克2》（Shrek 2）等影片剧本的J. David Stem和David N. Weiss将担任编剧。	童话/迪士尼/爱情/魔幻/美国/美国电影/啥？第二部？/AmyAdams	2022	艾米·亚当斯:1022563	亚当·尚克曼:1036437
30291498	赏金骇客	赏金黑客			杨丹阳	0.0	0	动作/科幻		汉语普通话	120		中国大陆		a627uqaib	正在筹备中。		2022		杨丹阳:1396961
3267199	Dead Spy Running					0.0	0	动作/惊悚	tt1314178		0		美国		IR2F37mzb			2022
21324292	Undercover Cop					0.0	0	喜剧/动作/犯罪	tt1834324		0		美国		baM2VnVva			2022
26635029	疯狂的麦克斯6				乔治·米勒	0.0	0	动作/科幻		英语	0		美国		rU3jjNmFf	乔治·米勒也在最近的采访中确认：华纳正在计划拍摄《疯狂的麦克斯》两部续集。而在拍摄《狂暴之路》的过程中，两部续集的剧本已经完成了。乔治·米勒可能都不会成为这两部续集电影的导演了。就在近日他曾明确表示希望下一部电影将会是没有特效和小成本作品。主演汤姆·哈迪已经与华纳签署了协议，将继续出演三部麦克斯系列新片，而查理兹·塞隆并没有续集的片约在身。	疯狂的麦克斯/汤姆·哈迪/TomHardy/科幻/美国/动作/2019/废土	2022		乔治·米勒:1056046
24325896	Heist					0.0	0	动作/惊悚	tt1670365		0		美国		qaMmraEZf			2022
3428547	邦尼和克莱德的故事	新邦尼和克莱德				0.0	0	剧情/动作/惊悚/传记/犯罪	tt1355646	英语	0		美国		jbqEB2NAe	Cypress Moon制片公司计划拍摄独立电影《邦尼和克莱德的故事》（The Story of Bonnie and Clyde），曾经的迪士尼天后希拉里·达芙（Hilary Duff）以及加拿大演员凯文·齐格斯（Kevin Zegers）将担纲主演。	美国/美国电影/HilaryDuff/公路电影/犯罪/经典/KevinZegers/公路	2022
2989728	阿基拉	美国版阿基拉		https://img3.doubanio.com/view/photo/s_ratio_poster/public/p2113286655.jpg	塔伊加·维迪提	0.0	0	剧情/动作/科幻/悬疑/惊悚	tt1134795	英语	0		美国		Y3NQAm7If	莱昂纳多迪卡普里奥非常热心地想以制片人的身份将其搬上大银幕，但由于一直没有成形的令人满意的剧本，资金也没有到位，并且至今也没有一位有能力肩负1.5亿美元投资的巨星表示愿意加盟（迪卡普里奥本人曾经被传言将出演Kaneda，但后来被证实只是谣言；制片方曾接触过布拉德皮特，但皮特拒绝了该片）。Kaneda一角还曾被传言归属Zac Efron，最近又传出James Franco正在协商出演Kaneda，Mila Kunis也可能加入该片——但师太预测这一切都将化为浮云，除非投资规模大幅度缩小，并且剧本能在近期竣工，我不认为James Franco会接下该角色。所以，所有的原著迷们暂时可以松一口气了，相信在相当长的一段时间内这部电影不会变成现实。	LeonardoDiCaprio/科幻/美国/漫畫改編/JosephGordon-Levitt/美国电影/美国版阿基拉/莱昂纳多	2022		塔伊加·维迪提:1076354
30255682	蛛丝					0.0	0	动作/科幻/冒险		英语	0		美国		zFB2rEfaa	漫威超级英雄漫画《蛛丝》即将被搬上大银幕，此次影片焦点将对准另一个和蜘蛛侠拥有相似能力的女孩辛迪·沐恩(蛛丝)。辛迪·沐恩和彼得·帕克同一时期被蜘蛛所咬，随后获得意想不到的超能力。索尼影业目前对这个尚处于前期开发的影片未做任何消息透露，包括导演、编剧、演员等消息均未确定。	科幻/Marvel/电影/漫威/女蜘蛛侠/美国/动作/2022	2022
30391214	未定名使命召唤续集	使命召唤2				0.0	0	动作/惊悚/战争	tt9354910	英语	0		美国		7mbqy7uaa	《使命召唤》真人电影虽然还在开发中，但动视暴雪已经在计划续集了，目前聘请了乔·罗伯特·科尔(《黑豹》《美国犯罪故事》)为系列第二部编写剧本。该公司今年初聘请斯特法诺·索利马(《边境杀手2》《格莫拉》《苏博拉》)执导第一部，Kieran Fitzgerald(《斯诺登》《送乡人》)编写剧本。影片目前尚未宣布卡司，也没有发行方，第一部预计明年开拍。	电影	2022
3927755	Echo					0.0	0	剧情/动作/科幻/犯罪	tt1489893	英语	0		美国		mVBuMuMAe			2022
26741216	刺客信条2	刺客教条2(台)				0.0	0	动作/科幻/历史/冒险	tt5524126		0		美国		7Q2rMQuqa	尽管《刺客信条》将于今年12月21日才在北美公映，不过20世纪福斯已经对该片非常有信心，并计划与法鲨继续签约拍摄续集。	刺客信条/游戏改编/科幻/电影/育碧影业/动作/刺客VS圣殿骑士/美国电影	2022
1891203	Dirty Tricks					0.0	0	剧情/历史	tt0473472		0		美国		VReq6mFnb		我看过的电影/BradPitt/我看过的英语电影/MerylStreep/英语电影/我的标签/GwynethPaltrow/美国	2022
19973827	造梦机器	梦幻机器			今敏	0.0	0	动画/冒险	tt7155248	日语	0	http://www.madhouse.co.jp/yume-robo/	日本		qaybir6Yf	在遥远的未来，到处是废墟的地球上已经没有生物，只剩下一些电动机器人。一个名叫“丽丽可”的女孩流浪到了“电力乐园”，她在这里造出了机器人“罗宾”。 一场大海啸让罗宾和丽丽可失去了家园，他们向远方的“电力之国”进发。一路之上，为了独占电力能源的军队以及各种怪物们不断袭击他们 。他们也遇到了许多新朋友，名叫“国王”的强大机器人等帮助他们与敌人作战。 罗宾一行最终能到达“电力之国”么？	今敏/动画/日本/特别想看/日本动画/动画电影/必看/剧场版	2022		今敏:1053554
21328097	斩马刀	巨剑			吉尔莫·德尔·托罗	0.0	0	动作/科幻	tt1906521	英语	0		美国		Vnz7m7m7e	《Collider》消息：吉尔莫·德尔·托罗已经签下合同，将会为[派拉蒙]和J·J·艾布拉姆斯旗下[坏机器人]拍摄忍者题材电影《赞帕托》（Zanbato），并且亲自负责剧本创作。	美国电影/吉尔莫·德尔·托罗/待看/待映/动作/????	2022		吉尔莫·德尔·托罗:1027182
26946520	笨蛋都到齐了		张亮/辛芷蕾/大力/韩志/李易祥/李菁/王德顺/刘仪伟/赵英俊/韩兆/李乙平		刘十六	0.0	0	剧情/喜剧		汉语普通话	0		中国大陆		MYvEfUZnb	一群来自社会各阶层的笨蛋阴差阳错地聚在一起，他们为了各自的目的处心积虑各显神通，上演了一出偷拐抢骗勾心斗角的好戏。最终，为富不仁者身败名裂，作恶多端者身陷牢笼，迷途知返者回归平静，小人物成了大英雄。	张亮/华语/X辛芷蕾/2018/开心/王德顺/大力/电影	2022	张亮:1335644|辛芷蕾:1318720|大力:1355797|韩志:1316775|李易祥:1290001|李菁:1313907|王德顺:1316770|刘仪伟:1315726|赵英俊:1315474|韩兆:1317375|李乙平:	刘十六:1315472
27666525	与神同行4		河正宇/李政宰/朱智勋/金香起		金容华	0.0	0	动作/奇幻			0		韩国		fyVfaEf6e	而有消息指出制作公司除了确定将会拍摄电视剧的版本外，亦打算续拍3、4部曲，成为韩国史上经典的系列电影之一。而身为导演的他亦在采访中坦言也有这个想法，虽然暂时尚未接到提案，但若果确实拍摄也完全没有问题。	韩国电影/韩国/奇幻/人性/电影/河正宇/科幻/悬疑	2022	河正宇:|李政宰:1109907|朱智勋:1041047|金香起:1276094	金容华:1306647
30290821	御猫妙鼠				杨丹阳	0.0	0	喜剧/悬疑/犯罪		汉语普通话	120		中国大陆		IJRYRAuMe	故事发生在架空的城市——星城，主人公星联邦刑警展青云在执行侦查任务时，与对手黑帮少东白岩之间斗智斗勇的故事。故事由白岩欲顺（偷）展青云的手机展开，可这时白岩丝毫未发觉，自己早已身陷巨大的危机中。故事的另一条线由白岩之父白川和他的心理医生展开，白川将自己密谋杀害各组关键人物的计划告知心理医生后，决心冒死执行计划，但是白川的目标人物总是提前一步被杀害。当白川身边被极快的速度干掉一圈目标大佬后，白川顺理成章的在白氏组中晋升，77mi.cc但是白川一直暗中怀疑他的心理医生。为探索继父子关系，白岩私自展开调查……当真相事发东窗，展青云和白岩竟反目成仇。		2022		杨丹阳:1396961
26389014	急转直下				皮特·特拉维斯	0.0	0	剧情/动作/惊悚/冒险	tt4682810		0		美国 / 英国		ea6AuMeqa	影片改编自莫林·达巴格的真实经历，莫林的前夫诱拐了他们2周岁大的女儿至中东，莫林花费了超10年时间去寻找女儿。本片计划于2015年年末开拍。	电影/Weisz,Rachel/Weisz/RachelWeisz/Rachel	2022		皮特·特拉维斯:1299495
10467754	放浪记	双面女王	赵薇/陈冲		关锦鹏	0.0	0	剧情/爱情/舞台艺术		汉语普通话	110		中国大陆		I3FJBeUva	据导演关锦鹏近期透露，赵薇要和陈冲一起主演自己的新片《放浪记》。戏剧明星韦天怡（陈冲 饰）在她艺术生涯最辉煌的时候，随着一个戏剧天才叫苏洛（赵薇 饰）的年轻漂亮女孩一夜爆红的出现，命运发生了比舞台上的情节更加戏剧性的改变。两个女人之间展开了一场看不见硝烟的战争。最终她 们才明白，生活才是艺术真正的戏剧。	赵薇/关锦鹏/瑛太/陈冲/中国电影/李樯/中国/2013	2022	赵薇:1163713|陈冲:1044964	关锦鹏:1028510
30290523	黑杰				杨丹阳	0.0	0	剧情/动作/科幻/犯罪		汉语普通话	120		中国大陆		ZJ3zrUZva	正在筹备中。		2022		杨丹阳:1396961
26632474	American Commerce				索尔·迪勃	0.0	0	剧情/动作/冒险	tt1720221		0		英国		eirE3ryba	The epic and terrifying true story of Captain Riley and his crew of the American brig, The Commerce, which was wrecked on the desolate coast fringing the Western Sahara in 1815.		2022		索尔·迪勃:1305712
3089564	拉特伯格强盗				朴赞郁	0.0	0	剧情/犯罪/西部	tt0844469	英语	0		美国		baqayFfMe	亚马逊将打造朴赞郁极端暴力风格的西部新片[拉特伯格强盗](The Brigands of Rattleborge，暂译)。该片由S·克雷格·扎勒([战斧骨])担任编剧，制片公司正在争取马修·麦康纳饰演主角医生。该剧本出自2016年黑名单剧本，被描述为“一个引人入胜，充满情绪的复仇与惩罚的故事。一群残忍的强盗在暴雨的掩护下抢劫了边境小镇Rattlecreek，一位失去亲人的警长将带着一名医生展开复仇计划。	朴赞郁/犯罪/美国电影/西部/美国/NewCast/韩国电影/电影	2022		朴赞郁:1137414
3885124	Hansel and Gretel in 3D			https://img3.doubanio.com/view/photo/s_ratio_poster/public/p553079042.jpg		0.0	0	动作/奇幻/冒险	tt1479244	英语	0		德国		iFZ3zNuMe			2022
26967871	A néma barát				伊尔蒂科·茵叶蒂	0.0	0	剧情		匈牙利语	0		匈牙利 / 德国		Am7A2F3Vf			2022		伊尔蒂科·茵叶蒂:1042428
3760978	不明飞行物			https://img3.doubanio.com/view/photo/s_ratio_poster/public/p2263374841.jpg		0.0	0	科幻	tt1443799		0		英国 / 美国		rairE3FZf	Based in the near future - where a super secret military organization SHADO (Supreme Headquarters Alien Defense Organization) becomes operational. Its purpose, to defend Earth from an Alien race, which has been abducting humans from all corners of the planet for decades. SHADO's cover is a London movie studio where their main headquarters are hidden deep below the surface. SHADO, run by the extre…	科幻/U.F.O./美国/烂片/垃圾/英国/外星人/美國	2022
26008162	未定名雷蒙斯乐队电影				马丁·斯科塞斯	0.0	0	剧情/音乐	tt3993880		0		美国		EZf6InVfa	A history of the U.S. punk rock band, The Ramones.	摇滚/传记/剧情/US	2022		马丁·斯科塞斯:1054425
5327132	卡特打败了魔鬼					0.0	0	剧情/悬疑/犯罪	tt1677698		0		美国		uayjFBQea	A story centered around a magician, his rival, and the mysterious death of President Warren G. Harding.		2022
27596873	识夜描银 动画电影				安迪·琼斯	0.0	0	动画			0		中国大陆 / 美国		MYJJvUBea	安迪·琼斯是《奇幻森林》的动画监制，并凭借该动画电影获得第89届奥斯卡最佳视觉效果奖。3月底，剁椒娱投曾撰稿证实了安迪·琼斯将执导脚本：十字卿、作画：潇十里的漫画作品《识夜描银》改编动画的消息，并获悉他将来华参加杭州中国国际动漫节。	动画/中国/电影/潇十里/十字卿/动漫/奇幻/中国漫画	2022		安迪·琼斯:1109296
26883274	神像之眼		罗伯特·帕丁森/蕾切尔·薇兹/西尔维斯特·史泰龙		奥利维耶·阿萨亚斯	0.0	0	剧情/犯罪	tt6219528	英语	0		美国 / 法国		Q2bUvyjVf	奥利维耶·阿萨亚斯两年前挂掉的项目又复活了，还记得那个集结了罗伯特·德尼罗、蕾切尔·薇兹、罗伯特·帕丁森主演的《神像之眼》(Idol's Eye，暂译)吗？当时影片在临开拍前被取消，但日前阿萨亚斯透露：如果进展顺利，影片会在这个冬天前开拍。原定卡司是否回归没有透露。	美国/法国/犯罪/剧情/2018/RachelWeisz什么时候都美/Assayas/彩色	2022	罗伯特·帕丁森:1035656|蕾切尔·薇兹:1018989|西尔维斯特·史泰龙:1047996	奥利维耶·阿萨亚斯:1004899
27073139	未定名异形契约续集	异形：觉醒			雷德利·斯科特	0.0	0	科幻/惊悚/恐怖		英语	0		美国		uqyV3VJZf	在 《异形：契约》票房惨败之后，续集计划尚不明朗。但日前有消息称 《异形：契约》的联合编剧约翰·洛根已经完成了续集 《异形：觉醒》的剧本，目前该项目正在等待拍摄，故事大纲也首次被曝光。	异形/科幻/RidleyScott/惊悚/美国/恐怖/2019/法鲨	2022		雷德利·斯科特:1054416
26344874	甄嬛传	甄嬛传电影版 / 后宫甄嬛传			郑晓龙	0.0	0	剧情/古装		汉语普通话	0		中国大陆		NAe6A2zNe	2015年3月25日下午，小马奔腾在第39届香港国际电影节上举办了2015年新片项目发布会，集团副总裁李立功、影业总经理陈雷出席了活动。去年，小马奔腾遭遇内部纷争，不过，《心花路放》，《太平轮》，《匆匆那年》几部小马出品的影片也在电影市场上获得了不同程度的反响。此番亮相香港电影节，小马奔腾也公布了扶持新导演，加强国际合作，打造全方位ip等电影板块的未来三大发展方向。	甄嬛传/国产电视剧/剧情好/宫斗/孙俪/中国电影/演员用心/每每都看不腻	2022		郑晓龙:1303060
26433416	谎言之屋				加文·欧康诺	0.0	0	剧情/犯罪	tt4809678	英语	0		美国		ZnjrERuyb	本·阿弗莱克和马特·达蒙联手监制国际足联丑闻题材影片。影片暂未定名，改编自即将发行的纪实文学《Houses of Deceit》，讲述查克·布莱泽在国际足联任职期间，涉嫌受贿、洗钱，最终罪行被揭发的故事。	美国电影	2022		加文·欧康诺:1293387
4849702	Tender Is the Night					0.0	0	剧情/爱情	tt1641409	英语	0		美国		IJRYfU37e			2022
10578311	Black and White				尼古拉斯·斯托勒	0.0	0	喜剧/动作	tt2318747		0		美国		IRYvMAQYf	Set in the late 1940s jazz scene, a black cop is paired with a white officer for the first time in history to bust a marijuana ring.		2022		尼古拉斯·斯托勒:1031179
27596219	破晓猎刃-追猎	黑色追猎 / 代号：追猎	喻强墙/沈圣泷/贾尧/张晨亮		陈瑛麟 Cylin.	0.0	0	动作/悬疑/惊悚/战争	tt7669258	汉语普通话 / 英语 / 泰语	112	http://www.cylivision.com/doh_stalked/	中国大陆	2024-11-30	Z3FZnFf6e	破晓猎刃-追猎（Dawn of Huntec: Stalked），是《破晓猎刃》系列最新计划的一部电影长片，由珠海赛理维视（CyliVision）制作组联合原版权方北京润泽金松科技发展有限责任公司出品的正统续作。特效师出身的制作人陈瑛麟继续执导并制作，该片拟于2020年10月出品，并计划于2022 年4月春季开拍。		2022	喻强墙:|沈圣泷:1381016|贾尧:|张晨亮:	陈瑛麟 Cylin.:
34610636	蚁人3					0.0	0	动作/科幻		英语	0		美国		ryFnjVRQe	漫威官方宣布《蚁人3》。	漫威/美国/电影/科幻	2022
6874144	Brat Pack				塔里克·萨利赫	0.0	0	动作	tt1788358	英语	0		美国		fqaMQQuEf	The Black October Superheroes are costumed vigilantes that guard the citizens of Slumberg, PA with an iron fist. When their teenage sidekicks (the eponymous "Brat Pack") are murdered by the evil Doctor Blasphemy, the Supers recruit a new team of wunderkinds. It is not long, however, before the cadets discover the dark side of super: if they want to save the city, they must first save themselves.	想看	2022		塔里克·萨利赫:1296510
3267045	克利奥					0.0	0	剧情/爱情/歌舞	tt1314173	英语	0		美国		q6eyb6eMe		电影/新片/StevenSoderbergh/黑色幽默/犯罪/歌舞片/悬疑/心理	2022
4191651	Sex Education				米沙·曼森-史密斯	0.0	0	喜剧	tt1561764		0		英国		FnjzbqUnb		教育/sex/青春/成长/发到	2022		米沙·曼森-史密斯:1219981
34438296	中国缉毒密战				翁子光	0.0	0	剧情/犯罪		汉语普通话	0		中国大陆 / 中国香港		RQQQeUnra	在“大地电影”2019年度发布会上公布，导演翁子光将与姚晨联手合作《桂花飘香》，以及缉毒题材影片《中国缉毒密战》。		2021		翁子光:1319709
30345743	星际宝贝					0.0	0	喜剧/科幻/家庭/冒险		英语	0		美国		ZZBeMAmNe	迪士尼又要将一部经典动画改编成真人电影了！据外媒报道，迪士尼正在开发《星际宝贝》的真人动画电影，迈克·凡·沃斯（Mike Van Waes）执笔剧本，真人版《阿拉丁》的制片人丹·林和Jonathan Eirich担任监制。	Stich/真人版/2021	2021
26793071	破碎玻璃之光		派翠西娅·克拉克森/克里斯·库珀		伊莎贝尔·科赛特	0.0	0	剧情/歌舞	tt5768982	英语	0		美国		bizjr6mba	派翠西娅·克拉克森、克里斯·库珀、伊丽莎白·奥尔森加盟《破碎玻璃之光》(Light on Broken Glass，暂译)。影片由丹尼尔·德赖弗斯执导，讲述百老汇音乐剧女演员梅洛迪·哈珀的舞台事业与人生起伏，奥妹和克拉克森分别饰演不同时期的哈珀。奥妹与两位前辈搭戏并挑战百老汇音乐剧，表示是一次不小挑战。	美国/黑色幽默/深夜欧美档/法国电影/Patricia_Clarkson/Clarkson,Patricia/电影原声/爱情	2021	派翠西娅·克拉克森:1013791|克里斯·库珀:1009288	伊莎贝尔·科赛特:1000499
33439003	乐器	器乐曲	安德鲁·加菲尔德		詹姆斯·马什	0.0	0	音乐/传记	tt10306080		0		美国		bEJBIJ3ra	安德鲁·加菲尔德将主演《万物理论》导演詹姆斯·马什的新传记/剧情片《器乐曲》(Instrumental，暂译)，饰演现实中的英国知名钢琴演奏家James Rhodes。影片改编自Rhodes自传，讲到他是小学生时受到性侵害，而此后音乐拯救了他的人生——这个钢琴神童称他从6岁开始的5年期间，被他所上的全男校的一名体育老师多次强奸。导致他身心受创，包括脊柱损伤、进食障碍和PTSD。而这个老师后来被逮捕并起诉，却在上庭之前因中风死去了。Rhodes活在被侵害的阴影之中很久，是音乐帮他找回平静。	美国电影/安德鲁·加菲尔德/音乐/剧情/传记/TBA	2021	安德鲁·加菲尔德:1022620	詹姆斯·马什:1045285
34437967	马尔科		迈克尔·法斯宾德			0.0	0	动作/惊悚	tt10511146		0		美国		uyrEfMmra	迈克尔·法斯宾德将主演间谍题材动作惊悚片[马尔科](Malko，暂译)。影片根据热拉尔·代·维利尔斯撰写的畅销系列小说“S.A.S”进行改编，埃里克·辛格尔([美国骗局])负责执笔剧本。狮门影业已拿下本片全球发行权，法斯宾德同时担任影片制片人。	法鲨/特工/未上映/MichaelFassbender	2021	迈克尔·法斯宾德:1000010
30483562	Untitled Hello Kitty Film					0.0	0	剧情/动画		英语	0		美国		uMIv6Aeqa	Hello Kitty(凯蒂猫)要进军好莱坞大银幕了！华纳的新线影业近日宣布将把Hello Kitty的故事拍成一部英语片，片中也会有懒蛋蛋、美乐蒂、双子星等别的三丽鸥旗下角色。		2021
34430141	犬王				汤浅政明	0.0	0	动画/历史		日语	0		日本		VBIJBAmjb	天衣無縫の能楽師・犬王と、盲いた琵琶法師・友魚。少年たちの友情が、禁断の歌舞を解き放つ!	汤浅政明/动画/日本动画/松本大洋/日本/剧场版/野木亚纪子/2021	2021		汤浅政明:1274339
33450307	撒旦真实存在		伊桑·霍克/亚历桑德罗·尼沃拉		菲尔·莫里森	0.0	0	剧情/传记	tt10338952		0		美国		FJZfEnVJf	伊桑·霍克、亚历桑德罗·尼沃拉([违命])将主演传记影片[撒旦真实存在](Satan Is Real，暂译)，菲尔·莫里森([六月虫])执导，乔恩·雷蒙德(《幻世浮生》)、谢尔比·盖恩斯共同操刀剧本。影片将聚焦乡村音乐二人组The Louvin Brothers的故事，查理和艾拉这对兄弟的关系由爱、恨、嫉妒与酒精交织在一起。	美国电影/剧情/传记/伊桑·霍克	2021	伊桑·霍克:1018984|亚历桑德罗·尼沃拉:1009310	菲尔·莫里森:1292564
30483011	小鱼		奥利维亚·库克/杰克·奥康奈尔		查德·哈蒂根	0.0	0	爱情/科幻	tt9735470		0		美国		BAuMY3rEf	奥利维亚·库克和杰克·奥康纳尔将主演科幻爱情片《小鱼》(Little Fish)，查德·哈蒂根(《104号房间》《来自美国的莫里斯》)执导，Mattson Tomlin编写剧本，改编自Aja Gabel创作的短篇小说。	奥利维亚·库克/英文电影/美国电影/科幻/杰克·奥康奈尔/改编/待看/TBA	2021	奥利维亚·库克:1327806|杰克·奥康奈尔:1022761	查德·哈蒂根:1196520
33441781	立即应召		连姆·尼森		罗伯特·洛伦兹	0.0	0	动作/惊悚	tt6902332		0		美国		jFBuEn72b	连姆·尼森将出演由罗伯特·洛伦兹执导的动作惊悚片[立即应召](The Minuteman，暂译)。他与克里斯·查尔斯和丹尼·克拉维茨一同撰写剧本。故事讲述退休的越战老兵(尼森饰)发现自己要为一个被卡特尔追杀的小男孩的生命负责。该片将于9月在新墨西哥州和俄亥俄州开拍。	连姆·尼森/美国电影/惊悚/动作	2021	连姆·尼森:1031220	罗伯特·洛伦兹:1290324
30473278	暴雨将至				何荣欣	0.0	0	悬疑/犯罪		汉语普通话	120		中国大陆		3jjFv62Vf	本片根据“深圳龙岗女模碎尸案”改编 ，获第四届华盛顿华语电影节-最佳原创剧本	电影/悬疑/经典	2021		何荣欣:1389080
6393341	幽灵				胡安·费利佩·奥罗斯科	0.0	0	恐怖	tt1928272	英语	0		美国		a6AmN2rUf		恐怖/美国电影/灵异/电影/2018	2021		胡安·费利佩·奥罗斯科:1020115
27666645	Hora staccato				克利斯提·普优	0.0	0	剧情		罗马尼亚语	0		罗马尼亚 / 法国		MQmNeaUva			2021		克利斯提·普优:1000633
33438353	天仓五第四行星		乌玛·瑟曼/崔维斯·费米尔		约翰·麦克蒂尔南	0.0	0	动作/科幻	tt9202810	英语	0		美国		ryr6YJ3Ff	乌玛·瑟曼、崔维斯·费米尔将携手出演约翰·麦克蒂尔南([虎胆龙威])执导的科幻新片[天仓五第四行星](Tau Ceti 4，暂译)。影片剧本由麦克蒂尔南亲自执笔，故事发生在距离太阳系相当遥远、饱受战争破坏的天仓五第四行星上。三个全副武装的陌生人突然出现在第四行星，他们决意挑战那些恐吓这个地方的寡头和军事暴徒，并着手杀死他们中的每一个人。影片将是麦克蒂尔南继2003年的[基地疑云]后首部导演作品。	乌玛·瑟曼/美国电影/科幻/崔维斯·费米尔/动作	2021	乌玛·瑟曼:1031221|崔维斯·费米尔:1009451	约翰·麦克蒂尔南:1013971
30471496	幸运				亚历山德罗·卡罗尼	0.0	0	动画	tt7214954	英语	0		美国		YfyNIZnFf	艾玛·汤普森曾因约翰·拉塞特入主天空之舞，写邮件给工作人员决定退出动画片[幸运]的配音阵容。		2021		亚历山德罗·卡罗尼:1351289
33665781	马可效应		乌尔里奇·汤姆森		马丁·赞里维特	0.0	0	惊悚/犯罪	tt10451312	丹麦语	0		丹麦 / 德国		ERmFvqyVf	马丁·赞里维特将执导侦探惊悚新片[马可效应](The Marco Effect，暂译)。影片改编自尤西·阿德勒-奥尔森的畅销系列小说，故事讲述正在逃亡的12岁男孩马可，恰好成为了揭露非洲发展援助政府资金中跨国腐败的关键人物。本片由乌尔里奇·汤姆森([更好的世界])、扎基·尤瑟夫([丹麦之子])出演，汤姆森饰演侦探卡尔，尤瑟夫饰演其助手阿萨德，预计2020年1月开机。	改编/惊悚/剧情/丹麦电影	2021	乌尔里奇·汤姆森:1036598|Zaki Youssef:	马丁·赞里维特:1356449
33440169	胖子		梅尔·吉布森		艾什姆·内尔姆斯/伊恩·内尔姆斯	0.0	0	喜剧/动作	tt10310140	英语	0		美国		ZBIvM2jFf	梅尔·吉布森将主演黑色动作喜剧[胖子](Fatman，暂译)，饰演圣诞老人！影片将聚焦一个聒噪、与传统印象完全不相同的圣诞老人(吉布森饰)，他正在与他每况愈下的业务表现作斗争。与此同时，比利这个常常被人忽视的12岁早熟男孩，在他的长袜中收到一块煤后，雇佣了一个杀手去杀掉圣诞老人。影片由[小城犯罪]导演内尔姆斯兄弟自编自导，将于明年初加拿大开机。	美国电影/梅尔·吉布森/喜剧/动作	2021	梅尔·吉布森:1054530	艾什姆·内尔姆斯:1387484|伊恩·内尔姆斯:1387485
30345260	边境杀手3		本尼西奥·德尔·托罗/乔什·布洛林/以利亚·罗德里格斯			0.0	0	剧情/动作/犯罪		英语	0		美国		uEZZZvyra	《边境战士3》的故事和第一部有所不同，整个情节线将围绕本尼西奥-德-托罗扮演的角色展开。曾拍摄过《警察皆混蛋》的意大利导演斯蒂法诺-索利马担当了本片的导演。早在《边境杀手》获得口碑和票房双赢的时候，续集就已经开始酝酿，但第一部的导演丹尼斯-m.77mi.cc维伦纽瓦当时正在筹备科幻巨片《银翼杀手2049》，因此第二部《边境战士》由斯蒂法诺-索利马接手。现在，在第三部即将筹备时，维伦纽瓦明确表达了回归的愿望，但是他手头的项目可能会阻止他的回归。	犯罪/动作/美国/战争/一流/电影/人性/剧情	2021	本尼西奥·德尔·托罗:1041005|乔什·布洛林:1004568|以利亚·罗德里格斯:1384515
33442360	恶棍之城		让·雷诺/兰尼克·加特里/斯坦尼斯拉斯·莫哈/大卫·贝利		奥利维埃·马夏尔	0.0	0	犯罪	tt10329540		0		法国		eqM2jrEva	让·雷诺、兰尼克·加特里、斯坦尼斯拉斯·莫哈、大卫·贝利将主演奥利维埃·马夏尔([里昂黑帮])执导的惊悚片[恶棍之城](Rogue City，暂译)。故事将围绕一个打击帮派的警察(雷诺饰)展开，他将用非正规的方法调查一起发生当地夜总会他长期竞争对手身上的枪击事件。影片预算达1300万美元，法国马赛取景，9月开机，预计2020年第二季度开机。		2021	让·雷诺:1025182|兰尼克·加特里:1336551|斯坦尼斯拉斯·莫哈:1004805|大卫·贝利:1049467	奥利维埃·马夏尔:1041479
30482152	无穷					0.0	0	剧情/科幻		英语 / 汉语普通话	0		美国 / 中国大陆		7IBA27eUf	《速度与激情》系列电影的导演林诣彬旗下的完美风暴娱乐公司，将与北京蒲落影视深度合作，共同开发具有全球视野的影视剧。目前两家公司正在开发科幻剧本《Infinity》来制作好莱坞电影。	待看	2021
30478334	V.F.W.		史蒂芬·朗			0.0	0	动作/恐怖	tt9894470		0		美国		YRIBYRIRe	史蒂芬·朗将主演动作恐怖新片[V.F.W.]。影片被描述为[日落黄沙]和[活死人之夜]的结合体。故事讲述弗雷德和他的战友们必须保护他们当地的VFW基地。一个无辜的青少年将对抗疯狂的毒贩和无情的朋克变种人军队。这将是这些越战老兵们一生中最漫长的夜晚。本片由乔·毕高斯执导，马克斯·布拉利尔、马修·麦卡德尔撰写剧本，将于本月在达拉斯开机。	美国电影/恐怖/待看/史蒂芬·朗/动作	2021	史蒂芬·朗:1010537
25905778	马达加斯加4		汤姆·麦格拉思/塞德里克·凯尔斯/安迪·里克特/克里斯·米勒/克里斯多夫·奈茨			0.0	0	动画	tt3915172	英语	0		美国		6I3rUnNea	《马达加斯加4》（《Madagascar 4》）是一部美国电影，预计2018年05月18日 在美国上映。讲述了斑马马蒂逃出动物园后，亚历克斯和其他几个朋友逃出了中央公园，寻找马蒂的故事。	动画/梦工厂/美国/喜剧/美国电影/电影/友情/动画电影	2021	汤姆·麦格拉思:1291597|塞德里克·凯尔斯:1044959|安迪·里克特:1041199|克里斯·米勒:1313416|克里斯多夫·奈茨:1328456
33441941	拳影迷宫		斯科特·阿金斯		艾萨克·佛罗伦汀	0.0	0	动作/犯罪		英语	0		美国		AYJZfyN2b	《终极斗士》系列组合艾萨克·佛罗伦汀与斯科特·阿金斯的新电影《拳影迷宫》（暂译）即将上马。故事讲述阿金斯扮演的MMA格斗员在遭受不明人物袭击丢失冠军腰带后，决定重返赛场争回荣誉。可此举不仅让他陷入危险境地，直面敌手，也揭开了他不为人知的过去。影片计划今秋开拍。	斯科特阿金斯	2021	斯科特·阿金斯:1017912	艾萨克·佛罗伦汀:1319001
34442455	特斯拉		托马斯·科特			0.0	0	剧情/传记	tt2442570		0		美国		ribERuqUf	传奇科学家尼古拉·特斯拉的故事将被搬上大银幕，《冷战》男主角托马斯·科特将主演。安南德·图克尔执笔剧本，讲述特斯拉人生中最后一项重大的实验的故事。	美国电影/剧情/传记	2021	托马斯·科特:1196338
30271244	机械战警归来					0.0	0	动作/科幻/犯罪	tt8688550	英语	0		美国		JR27uyN2b	据外媒报道，米高梅正在开发新的《机械战警》电影，由《第九区》导演尼尔·布洛姆坎普执导，命名为《机械战警归来》（RoboCop Returns），希望发展成系列电影。新版的剧情梗概为：混乱来临，底特律的命运悬而未决，机械战警胜利回归，打击犯罪和腐败。	科幻/犯罪/动作/2020/待看/尼尔•布洛姆坎普/翻拍/美国电影	2021
30482153	众神殿					0.0	0	剧情/科幻		英语 / 汉语普通话	0		美国 / 中国大陆		yzVJBuaqa	《速度与激情》系列电影的导演林诣彬旗下的完美风暴娱乐公司，将与北京蒲落影视深度合作，共同开发具有全球视野的影视剧。目前两家公司准备将雨果奖获得者郝景芳的短篇科幻小说《众神殿》搬上好莱坞银幕。	待看	2021
30309158	中国富豪女友	摘金奇缘2	吴恬敏/亨利·戈尔丁/杨紫琼/嘉玛·陈/岑勇康		朱浩伟	0.0	0	爱情	tt9115110	英语	0		美国		v6Yn72NIf	全亚裔班底好莱坞电影《摘金奇缘》（曾译名《疯狂的亚洲富豪》）在北美获得票房、口碑双票房的战绩，华纳乘胜追击，打算再拍续集，改编关凯文的第二本小说《中国富豪女友》（China Rich Girlfriend）。	亚裔/美国电影/爱情/富豪/2021/美国/商业/电影	2021	吴恬敏:1347823|亨利·戈尔丁:1392013|杨紫琼:1022664|嘉玛·陈:1036516|岑勇康:	朱浩伟:1040849
26933210	蜘蛛侠：英雄归来3	新蜘蛛侠3 / 蜘蛛侠：归来3 / 蜘蛛侠3：无家可归	汤姆·赫兰德		乔·沃茨	0.0	0	动作/科幻/冒险		英语	0		美国		JBIB2riNe	影片的主演汤姆·赫兰德也确认，他跟索尼签了《蜘蛛侠：归来》三部曲的片约，同时还会客串漫威的多部电影，漫威电影宇宙越来越精彩了。	漫威/蜘蛛侠/荷兰弟/Marvel/超级英雄/TomHolland/科幻/美国	2021	汤姆·赫兰德:1325351	乔·沃茨:1350194
30488999	杰特·戴					0.0	0	动作/冒险		英语	0		美国		mjbEJBAQe	援引That Hashtag Show消息，华纳将打造美版詹姆斯·邦德影片。华纳正在积极开发新的动作冒险影片项目[杰特·戴](Jett Day，暂译)。比尔·迪比克(《黑钱胜地》)操刀剧本，故事讲述一名黑人特工努力防止新发现的钻石矿落入外国势力的手中。凯文·麦克克科尔目前在挑选导演及演员阵容，饰演杰特·戴的演员被期望为克里斯·海姆斯沃斯类型，饰演杰特·戴舅舅布兰登的演员被期望为布拉德·皮特类型。影片预计年底开机。		2021
33454919	旅程				静野孔文	0.0	0	动画	tt10358782	阿拉伯语 / 日语	0		沙特阿拉伯 / 日本		zzVZf6uqa	日本东映动画将与沙特动画工作室Manga Productions打造合拍动画片[旅程](The Journey，暂译)。影片成本估计在1000万美元到1500万美元之间。这部基于古代阿拉伯历史和文化的动画电影将由静野孔文([哥斯拉：决战之都])执导。这部合拍片源于2017年11月两家公司达成的一项协议，一个月后沙特阿拉伯解除了对电影院长达35年的禁令。	动画/奇幻	2021		静野孔文:1335491
33455421	疾速追杀4	疾速对决	基努·里维斯		查德·斯塔赫斯基	0.0	0	动作/惊悚/犯罪	tt10366206	英语	0		美国	2021-05-21	jj7IRAYnb	狮门宣布《疾速追杀》第四部定档2021年5月21日北美上映，2年后的今天。系列主演基努·里维斯是否回归尚未宣布，不过狮门应该会力保他回归。	疾速追杀系列/基努·里维斯/动作/基努里维斯/暴力/美国/犯罪/2021	2021	基努·里维斯:1008070	查德·斯塔赫斯基:1154486
33646350	白雪公主与七个小矮人	白雪公主与七个小矮人真人版				0.0	0	剧情/爱情/家庭/奇幻		英语	0		美国		ReM2bEBmb	迪士尼宣布将把1937年经典动画《白雪公主与七个小矮人》再次搬上银幕，推出真人版大电影。根据《综艺》杂志独家报道，曾经执导《超凡蜘蛛侠》系列的导演马克·韦布正与迪士尼协商，有望担任导演。迪士尼也在同《火车上的女孩》编剧艾琳·威尔逊协商，希望由她来为真人版《白雪公主》创作剧本。真人版将在动画版的故事与音乐基础上进行扩展与加工。为《阿拉丁》撰写茉莉公主觉醒之歌“Speechless”的《爱乐之城》词曲搭档本吉·帕塞克、贾斯汀·保罗再次被迪士尼招募，他俩将为白雪公主继续创作新歌。	迪士尼/真人漫改	2021
4849741	尸体交错	东方的承诺2			威廉·奥尔德罗伊德	0.0	0	惊悚/犯罪	tt6017694		0		美国		6uUBIfMmb	[东方的承诺]续集将于今年开始制作？近日，[东方的承诺]编剧斯蒂文·奈特在接受Collider采访时，谈及了[东方的承诺]续集的想法。据斯蒂文透露，“续集影片将依旧围绕俄罗斯主题展开，我将把近年来的元素融入其中。”不过原版影片导演大卫·柯南伯格与主演维果·莫腾森将不会回归续集影片。斯蒂文提到该片有望于今年启动制作。		2021		威廉·奥尔德罗伊德:1381792
33619546	未定名阿尔文·艾利传记片				巴里·詹金斯	0.0	0	传记	tt8179714		0		美国		JZRYJReaa	[月光男孩]导演巴里·詹金斯将执导根据著名编舞家阿尔文·艾利(Alvin Ailey)生平改编的未定名影片。福斯探照灯出品，Julian Breece(《火星先驱》)操刀剧本。阿尔文·艾利是非裔美国编舞家和行动主义者，他创立了纽约市的艾文·艾利美国舞蹈剧院。他因推广现代舞和改变非裔美国人参与20世纪的音乐会舞蹈而受到赞誉。艾利的舞蹈杰作《启示》被认为是最著名和最常见的现代舞表演。影片将把阿尔文的生活与舞蹈呈现在银幕上。	美国电影/巴里·詹金斯/剧情/传记	2021		巴里·詹金斯:1307235
33399500	大都会		裘德·洛/希亚·拉博夫		弗朗西斯·福特·科波拉	0.0	0	剧情/科幻	tt10128846	英语	0		美国		QmVBQea6e	80岁生日前夕的弗朗西斯·福特·科波拉计划执导新片[大都会](Megalopolis，暂译)。科波拉透露，该片已准备了多年，已经有剧本了，并且开始非正式地与可能的演员进行商谈。据悉，裘德·洛在商谈的演员之中。 据《Deadline》报道，该影片设定在纽约，讲述一名建筑师企图在这座城市创造一个乌托邦，这个企图被市长强烈反对。	弗朗西斯·福特·科波拉/美国电影/科幻/裘德·洛/剧情/Francis_Ford_Coppola/電影/美国	2021	裘德·洛:1010510|希亚·拉博夫:1022000	弗朗西斯·福特·科波拉:1054419
33477441	觉醒		吉娜·罗德里格兹		马克·拉索	0.0	0	科幻	tt10418662		0		美国		YfyNeyN2b	吉娜·罗德里格兹将出演Netflix科幻惊悚片[觉醒](Awake，暂译)。一场突如其来的全球性事件摧毁了所有的电子设备，剥夺了人类的睡眠能力，世界陷入混乱。罗德里格兹饰演的退伍军人也许掌握着治愈她女儿的方法，她将在自己失去理智之前拯救世界。导演马克·拉索([柯达克罗姆胶卷])将与兄弟约瑟夫·拉索以及及Greg Poirier共同撰写剧本。	美国电影/科幻/吉娜·罗德里格兹	2021	吉娜·罗德里格兹:1328190	马克·拉索:1351185
33399978	实金		大卫·克劳斯/弗雷德里克·劳/亚妮娜·乌泽			0.0	0	喜剧	tt9806336	德语	0		德国		ZBAQAQ27e	Netflix宣布其制作的首部德国原创电影[实金](Concrete Gold，暂译)杀青。该片由大卫·克劳斯([朗读者])、弗雷德里克·劳([冒牌上尉])、亚妮娜·乌泽([一次聚会])主演，Cüneyt Kaya自编自导，讲述三个腐败的房产经纪人的兴衰故事，他们在很短的时间内就积累到了许多财富，但却陷入了欺诈、贪婪与毒品的旋涡之中。	美国电影/犯罪/剧情	2021	大卫·克劳斯:1040984|弗雷德里克·劳:1223320|亚妮娜·乌泽:1179476
3262074	暴力信条		丹尼尔·克雷格		托德·菲尔德	0.0	0	剧情/动作/犯罪	tt1312216	英语	0		美国		VJf6Quayb	故事发生在1910年墨西哥大革命期间，Rawbone是个脾气暴躁行事张扬的职业杀手，在一次武器走私的买卖途中，他不幸被警方拘捕。为此，他的律师提出一项解决方案，只要Rawbone同意与联邦调查局合作，成为探员Lourdes的卧底并混入墨西哥地下黑社会调查，便在法律上放他一马。然而事情并没有想象中那么简单，除了警匪相互利用之外，这两人还有一层更深的关系，Lourdes居然是Rawbone的亲生儿子，而这点只有Lourdes本人知道。（如果一切商谈顺利，贝尔将出演Rawbone这一角色。）	美国电影/美国/神经野/2014/荷里活/电影/待定/ToddField	2021	丹尼尔·克雷格:1025175	托德·菲尔德:1032123
24706563	最后的派对	一反常态	帕斯·贝加		哈维·劳里	0.0	0	悬疑/惊悚/犯罪	tt1843318	英语	0		西班牙		ZnzFZRmra	A Spanish swindler by the nickname of Xavier advises to invest in international movies, where they can easily erase the tracks and clean the spotted money. With this intention they arrive to Hollywood and settle there as big tycoons of show business. Xavier engages Sister (nickname) as secretary. Sister is insignificant in looks, but an expert in cinema. . Taking profit of her knowledge and know-…		2021	帕斯·贝加:1025136	哈维·劳里:1008136
26840350	Für Kate				玛利亚·斯派特	0.0	0	剧情		德语	0		德国		IvayzV3jb		2021	2021		玛利亚·斯派特:1298157
6424756	蝙蝠侠	重启版蝙蝠侠	罗伯特·帕丁森		马特·里夫斯	0.0	0	剧情/动作/科幻/犯罪	tt1877830	英语	0		美国	2021-06-25	YZJviVnFf	本·阿弗莱克将成为第一个自导自演的超级英雄饰演者。报道指出，该独立电影已定名《蝙蝠侠》，编剧为《蝙蝠侠大战超人：正义黎明》与《正义联盟》的编剧之一克里斯·特里奥，他此前与小本合作的《逃离德黑兰》，获得了当年的奥斯卡最佳影片奖和最佳改编剧本奖，可见克里斯·特里奥对各种电影题材的把握能力，同时他也将成为好莱坞未来数年最忙碌的编剧之一。	DC/蝙蝠侠/超级英雄/Batman/科幻/漫画改编/美国/本·阿弗莱克	2021	罗伯特·帕丁森:1035656	马特·里夫斯:1045032
30147380	Foster				史蒂夫·马蒂诺	0.0	0	动画/音乐	tt6636976		0		美国	2021-03-05	MAmr6Auaa	《爱乐之城》《马戏之王》之后，词曲家本吉·帕塞克&贾斯汀·保罗确定了下一个电影项目，两人将为福斯动画/蓝天工作室的新片写歌，该片暂定工作名称为《Foster》，也是蓝天首部音乐动画。讲述一个年轻小男孩是一系列幻想小说的超级粉丝，但他不满意结局，亲自去找作者表达自己的不满，两人被传送进了一个神秘世界。 Karen Disher(《拽妹黛薇儿》)和史蒂夫·马蒂诺(《花生大电影》《冰川时代4》)联合执导，Tim Federle(《公牛历险记》)编写剧本，Marc Platt(《爱乐之城》《比利·林恩的中场战事》)制片，北美2021年3月5日上映。	动画/美国/二十世纪福克斯/21-03	2021		Karen Disher:|史蒂夫·马蒂诺:1291163
33456586	Covers		达科塔·约翰逊/特雷西·埃利斯·罗斯		尼萨·加纳特	0.0	0	剧情/爱情/音乐	tt9308382		0		美国		VB2FvM27e	达科塔·约翰逊（《五十度灰》）和特雷西·埃利斯·罗斯（《喜新不厌旧》）将主演喜剧片《Covers》，故事设定在充满才华、名气、快节奏的好莱坞音乐圈。由在今年圣丹斯电影节引起关注的新喜剧《深夜秀》的导演Nisha Ganatra执导，焦点影业和Working Title影业出品。焦点负责北美发行，环球负责北美之外。	达科塔·约翰逊/音乐/美国电影/尚未上映/剧情	2021	达科塔·约翰逊:1027325|特雷西·埃利斯·罗斯:1145678	尼萨·加纳特:1009974
3099221	活死人军团	死亡之师 / 死亡军团 / 僵尸军团	戴夫·巴蒂斯塔/艾拉·珀内尔/加瑞特·迪拉胡特/安娜·德拉·雷古拉/西奥·罗西/诺拉·阿娜泽德尔/克里斯·德埃利亚/真田广之/欧玛瑞·哈德威克/胡玛·库雷希/劳尔·卡斯提洛/萨曼塔·若/马提亚斯·施维赫夫/理查德·赛特伦	https://img3.doubanio.com/view/photo/s_ratio_poster/public/p2546803041.jpg	扎克·施奈德	0.0	0	动作/科幻/惊悚/恐怖	tt0993840	英语	0		美国		aijzVBmjb	自扎克·施奈德因“家庭变故”中途离开《正义联盟》导演岗位之后（也有说法称他是被华纳DC炒了鱿鱼），就一直未有长片新作推出。今天，扎导自《正义联盟》之后第一个长片执导项目终于官宣了——他将为Netflix执导丧尸惊悚片《死亡之师》（暂译，Army of the Dead）。值得一提的是，扎导15年前的导演处女作《活死人黎明》就是丧尸片。在为华纳DC执导多部超级英雄大片后，扎导又重回开始的地方。	扎克·施奈德/丧尸片/ZackSnyder/Netflix/恐怖/美国/丧尸/动作	2021	戴夫·巴蒂斯塔:1014003|艾拉·珀内尔:1261575|加瑞特·迪拉胡特:1036365|安娜·德拉·雷古拉:1000082|西奥·罗西:1146762|诺拉·阿娜泽德尔:1037169|克里斯·德埃利亚:1315822|真田广之:1027879|欧玛瑞·哈德威克:1013901|胡玛·库雷希:1327126|劳尔·卡斯提洛:1338121|萨曼塔·若:1330077|马提亚斯·施维赫夫:1032127|理查德·赛特伦:1280368	扎克·施奈德:1031904
33406469	万德		凯瑟琳·温妮克/海瑟·格拉汉姆/艾伦·艾克哈特/汤米·李·琼斯/雷蒙德·克鲁斯/布兰登·费尔/大卫·吉布森		爱普洛·马伦	0.0	0	动作/惊悚	tt9689696	英语	0		加拿大		zVn72jVnb	艾伦·艾克哈特将出演[她唇之下]导演爱普洛·马伦执导的惊悚片[万德](Wander，暂译)。该片剧本由蒂姆·多伦执笔，故事围绕着精神不稳定的私家侦探亚瑟·布莱特尼克(艾克哈特饰)展开。他受雇调查万德一个小镇里的可疑死亡案件，该起案件与导致他女儿死亡的阴谋有关。影片将于6月在新墨西哥州开拍。	艾伦·艾克哈特/美国电影/犯罪/海瑟·格拉汉姆/惊悚/剧情/凯瑟琳·温妮克	2021	凯瑟琳·温妮克:1036354|海瑟·格拉汉姆:1048022|艾伦·艾克哈特:1053577|汤米·李·琼斯:1047994|雷蒙德·克鲁斯:1076277|布兰登·费尔:1040563|大卫·吉布森:1399593|Heath Hensley:|Roger Dorman:|Stephen R. Estler:|Helene Wren:|Harriet Divine:	爱普洛·马伦:1292684
33406097	红，白，皇家蓝					0.0	0	喜剧/同性	tt10172266	英语	0		美国		Z3bEJnjjb	亚马逊影业击败威秀、派拉蒙、华纳等强劲竞争对手，拿下Casey McQuiston撰写的，将于5月14日上市的小说《红，白，皇家蓝》(Red White & Royal Blue，暂译)的电影改编权。Berlanti影业负责制作，Ted Malawer负责改编剧本。而究竟是怎样的故事引来如此多的好莱坞片方竞相争夺呢？	美国电影/同性/LGBTQ/爱情/喜剧/LGBT/晋江纯爱虐恋情深/玛丽苏	2021
33417091	达科塔		梅根·福克斯/布莱恩·奥斯汀·格林		柯克·哈里斯	0.0	0	动作/惊悚/冒险	tt10241772		0		美国		A2baib6Yf	夫妻档梅根·福克斯和布莱恩·奥斯汀·格林首次合作电影，两人将主演家庭动作冒险惊悚片《达科塔》，柯克·哈里斯(《海豚伯尼》《军犬》)执导，约翰尼·哈林顿编写剧本。		2021	梅根·福克斯:1044700|布莱恩·奥斯汀·格林:1010550	柯克·哈里斯:1286101
33408069	巅峰游戏：终极玩家				王怀民	0.0	0	科幻		汉语普通话 / 英语	110		中国大陆		ibqybq6ea	《巅峰游戏》系列电影首部曲《巅峰游戏：终极玩家》，该片在中国云南、挪威、匈牙利、德国等地拍摄，讲述了以中国科学家为核心的团队联合世界各地的科技精英拯救全球危机的故事。影片计划于2019年11月拍摄，2021年春节档在全球同步上映。	电影/拒绝娘炮/大陆/大银幕/上海电影节	2021		王怀民:1419044
33415948	猎手		西尔维斯特·史泰龙			0.0	0	动作	tt9143996	英语	0		美国		bEnVfaEfa			2021	西尔维斯特·史泰龙:1047996
30317701	国王		道恩·强森		罗伯特·泽米吉斯	0.0	0	剧情/传记/历史		英语	0		美国		Z3VnbyFZf	道恩·强森又有新片立项，他将在电影《国王》(The King)里化身夏威夷王国的首代君主卡米哈米哈大帝，这也是强森继《海洋奇缘》后再次饰演来自故乡夏威夷文化中的重要角色。		2021	道恩·强森:1044707	罗伯特·泽米吉斯:1053564
33415845	乐队男孩		吉姆·帕森斯/扎克瑞·昆图/安德鲁·兰内斯/马特·波莫/查理·卡维尔/罗宾·德·齐泽斯/塔克·霍金斯/布莱恩·胡奇森		乔·曼特罗	0.0	0	同性	tt10199914		0		美国		URmFfaM2b	百老汇舞台剧《乐队男孩》(The Boys in the Band)将被翻拍为电影，舞台剧全员卡司吉姆·帕森斯、扎克瑞·昆图、安德鲁·兰内斯、马特·波莫、查理·卡维尔、罗宾·德·齐泽斯、塔克·霍金斯、迈克尔·本杰明·华盛顿、布莱恩·胡奇森回归出演，乔·曼特罗执导，瑞恩·墨菲将担任制片人，Netflix出资打造。该舞台剧讲述石墙运动前，纽约同志们的生活。	同性/LGBT/美国/马特·波莫/美国电影/吉姆·帕森斯/2020/瑞恩·墨菲	2021	吉姆·帕森斯:1000004|扎克瑞·昆图:1041010|安德鲁·兰内斯:1318690|马特·波莫:1025059|查理·卡维尔:1315305|罗宾·德·齐泽斯:1185290|塔克·霍金斯:1049889|布莱恩·胡奇森 :1324418|Michael Benjamin Washington:	乔·曼特罗:1014744
33414989	特警新人类3		谢霆锋/吴彦祖/冯德伦/李灿森		陈木胜	0.0	0	喜剧/动作/惊悚		粤语	0		中国香港		QIfy7mbUf	据港媒报道，谢霆锋2019年4月17日出席活动时接受采访，承认《特警新人类》将原班人马拍一部电影，在等陈木胜导演准备好剧本便开拍。他还笑称拍摄《特警新人类》是在20年前，当时自己19岁，再拍就是“特警老人类”了。谢霆锋也表示不介意有动作戏，“动作片代表香港，是香港精神”。	香港/谢霆锋/吴彦祖/警匪/犯罪/动作	2021	谢霆锋:1050053|吴彦祖:1027502|冯德伦:1023278|李灿森:1028522	陈木胜:1274293
33414567	爱情，婚礼和其它灾难		黛安·基顿/杰瑞米·艾恩斯/杰西·麦卡尼/维罗尼卡·费瑞尔		丹尼斯·杜根	0.0	0	喜剧/爱情	tt10235718	英语	0		美国		Neqq6eijb	戴安·基顿、杰瑞米·艾恩斯将主演一部以女性为主导的浪漫喜剧[爱情，婚礼和其它灾难](Love, Weddings & Other Disasters，暂译)，丹尼斯·杜根([我盛大的同志婚礼])执导。DNCE吉他手JinJoo Lee、杰西·麦卡尼([鼠来宝])、维罗尼卡·费瑞尔([西伯利亚])同时出演。故事围绕婚礼上的工作人员为一对爱侣创造完美的一天，然而这对爱侣的关系却是异乎寻常、古怪、疯狂、远非完美的。影片将于下月美国波士顿开机。	黛安·基顿/美国电影/电影/杰瑞米·艾恩斯/喜剧/JeremyIrons	2021	黛安·基顿:1053568|杰瑞米·艾恩斯:1031216|杰西·麦卡尼:1000066|维罗尼卡·费瑞尔:1018404|JinJoo Lee:	丹尼斯·杜根:1049686
33395322	舞动		塞布丽娜·卡彭特/丽兹·考什		劳拉·特鲁索	0.0	0	歌舞	tt10276470		0		美国		uMAYvqMYf	STX Films将打造艾丽西亚·凯斯担任制片的新片[舞动](Work It，暂译)，但目前凯斯还没被敲定主演。		2021	塞布丽娜·卡彭特:1343823|丽兹·考什:1363703	劳拉·特鲁索:1355921
20451138	大侦探福尔摩斯3		小罗伯特·唐尼/裘德·洛/瑞秋·麦克亚当斯		德克斯特·弗莱彻	0.0	0	剧情/动作/悬疑/惊悚	tt2094116	英语	0		美国	2021-12-22	rib6Ifqyb	《大侦探福尔摩斯3》官宣定档：2020年12月25日北美开画！ 小罗伯特·唐尼和裘德·洛回归继续饰演福尔摩斯和华生，剧本由《毒枭》创作人克里斯·布兰卡托负责，目前尚未确认导演人选。	福尔摩斯/小罗伯特·唐尼/推理/悬疑/美国/RobertDowneyJr/JudeLaw/犯罪	2021	小罗伯特·唐尼:1016681|裘德·洛:1010510|瑞秋·麦克亚当斯:1053587	德克斯特·弗莱彻:1007028
4038178	罗伯			https://img3.doubanio.com/view/photo/s_ratio_poster/public/p2542547645.jpg	迈克尔·贝	0.0	0	动作/科幻	tt1509745	英语	0		美国		vUBQQeUZf	华纳兄弟公司将请盖伊·里奇（Guy Ritchie）执导根据DC漫画《罗伯》（Lobo）改编的同名电影。	DC/科幻/漫画改编/超级英雄/美国电影/美国/电影/期待我最喜欢的角色	2021		迈克尔·贝:1027776
30170520	温德尔和怀尔德	惡魔兄弟	乔丹·皮尔/科甘-迈克尔·凯		亨利·塞利克	0.0	0	动画	tt5181830		0		美国		UJJviFRIf	Netflix拿下定格动画《Wendell And Wild》的发行权，将负责投资，“黑人兄弟”乔丹·皮尔和科甘-迈克尔·凯加盟，为两个诡计多端的恶魔兄弟配音。亨利·塞利克(《飞天巨桃历险记》《圣诞夜惊魂》)执导，并同皮尔、 Clay McLeod Chapman共同创作剧本，阿根廷知名艺术家Pablo Lobato将进行人物造型设计，Ellen Goldsmith-Vein(《移动迷宫》系列)、皮尔、 Sarah Serata(《飘零叶》)等参与制片。	动画/乔丹·皮尔/Netflix/HenrySelick/美国电影/奇幻	2021	乔丹·皮尔:1032808|科甘-迈克尔·凯:1000430	亨利·塞利克:1036655
33433365	法式告别	法国出口	米歇尔·菲佛/卢卡斯·赫奇斯/崔西·莱茨		阿扎泽·雅各布斯	0.0	0	剧情/喜剧	tt10279362		0		英国		7mFBmV3Vf	米歇尔·菲佛、卢卡斯·赫奇斯、崔西·莱茨将出演超现实主义喜剧片[法国出口](French Exit，暂译)。阿扎泽·雅各布斯将执导这部改编自帕特里克·德维特小说的电影。菲佛饰演60岁的曼哈顿社交名媛弗朗西丝·普莱斯，赫奇斯饰演她没有方向的儿子马尔科姆，莱茨饰演她已故多年的丈夫富兰克林的化身——一只家猫。		2021	米歇尔·菲佛:1035642|卢卡斯·赫奇斯:1340596|崔西·莱茨:1009889	阿扎泽·雅各布斯:1316136
33433374	寻子遇仙记：动画冒险		雅各布·特伦布莱		克里斯蒂安·福克曼	0.0	0	科幻/动画	tt10275508	英语	0		美国		zVZBu6mzb	雅各布·特伦布莱将为查理·卓别林经典电影[寻子遇仙记]的科幻动画版配音。这部名为[寻子遇仙记:动画冒险] (The Kid: An Animated Adventure，暂译)的动画片以未来派的纽约为背景。城市被洪水淹没，垂直分裂成两个截然不同的区域。特伦布莱献声的小男孩和他母亲住在无聊的、没有艺术的、有过度安保的富人区。于是他逃走展开冒险，最终在神秘和危险的市中心遇到了有人类灵魂的机器人卓别林。在警察、母亲和一群色彩斑斓的现代马戏团演员的追捕下，两人一起踏上了探索卓别林背后秘密的冒险之旅。	【剧本】	2021	雅各布·特伦布莱:1332866	克里斯蒂安·福克曼:1307001
32526138	卢克索		安德丽亚·瑞斯波罗格/卡里姆·萨利赫/迈克尔·兰德斯			0.0	0	爱情	tt10039524		0		英国		uUfaiVJ3b	安德丽亚·瑞斯波罗格、卡里姆·萨利赫([炸弹枕边人])、迈克尔·兰德斯([金矿])将主演影片[卢克索](Luxor，暂译)，泽娜·杜拉(Zeina Durra)执导。影片讲述一名在约旦和叙利亚边境诊所工作的医护工作者(安德丽亚·瑞斯波罗格饰)前往埃及的卢克索古城度假，她在那里与一名考古学家(卡里姆·萨利赫饰)产生了爱情。该片已在卢克索开拍。		2021	安德丽亚·瑞斯波罗格:1040815|卡里姆·萨利赫:1144161|迈克尔·兰德斯:1049724|Sherine Reda:
26962981	欢乐好声音2		托瑞·凯利/加斯·詹宁斯/亚当·布克斯顿		加斯·詹宁斯	0.0	0	喜剧/动画/歌舞	tt6467266	英语	0		美国	2021-07-02	ZvqEvUn7e	美国媒体报道，环球影业照明娱乐宣布了一波动画电影的档期，《小黄人大眼萌2》《欢乐好声音2》纷纷定档，《爱宠大机密2》延期一年。	动画/音乐/喜剧/动画电影/美国/美国电影/环球/欧美动画	2021	托瑞·凯利:1220322|加斯·詹宁斯:1303814|亚当·布克斯顿:1018473	加斯·詹宁斯:1303814
33433363	一千只纸鹤		埃文·蕾切尔·伍德/吉姆·斯特吉斯/寺岛忍		理查德·雷蒙德	0.0	0	剧情/传记/历史	tt5373840	英语	0		美国		3baaiNYnb	埃文·蕾切尔·伍德、吉姆·斯特吉斯、寺岛忍加盟新片[一千只纸鹤](One Thousand Paper Cranes，暂译)。本片聚焦广岛幸存者佐佐木贞子和作家埃莉诺·科尔的故事。理查德·雷蒙德([沙漠舞者])执导本片，本·波利亚撰写剧本。该剧本曾被列入好莱坞尚未制作的最热门剧本黑名单。影片讲述1945年广岛原子弹爆炸时，佐佐木只有2岁的真实故事。由于暴露在爆炸的辐射中，她后来被诊断出患有白血病。日本传说中描述，如果她折1000只纸鹤，就能实现她的一个愿望——活下去。科尔是一名有抱负的记者，也是一位年轻的母亲。她了解了这个女孩，并决定与全世界分享她的故事。本片将于今年晚些时候开拍。	TBA	2021	埃文·蕾切尔·伍德:1035652|吉姆·斯特吉斯:1053559|寺岛忍:1014742	理查德·雷蒙德:1186147
32578681	柔道煞星	柔术	尼古拉斯·凯奇/弗兰克·格里罗/托尼·贾/尹成植/兰迪·库卓/阿兰·莫西/陈钰芸		迪米特里·洛戈塞蒂斯	0.0	0	动作/奇幻	tt9624766		0		美国		a6Ae6IZva	尼古拉斯·凯奇、阿兰·莫西(《泰坦》《搏击之王》系列)将主演动作片《柔术》(Jiu Jitsu)，迪米特里·洛戈塞蒂斯(《搏击之王》系列)自编自导。基于同名漫画，讲述一群古代的柔术高手每隔六年就要在一场争夺地球的战斗中面对可怕的外星入侵者。凯奇的角色和他的柔术团队与莫西的角色联手获得胜利。	美国电影/bjj爱好者/待看/尼古拉斯·凯奇/美影/美国/漫改/改编	2021	尼古拉斯·凯奇:1054455|弗兰克·格里罗:1100321|托尼·贾:1004643|尹成植:1022705|兰迪·库卓:1009313|阿兰·莫西:1265433|陈钰芸:1354777|Ryan Tarran:	迪米特里·洛戈塞蒂斯:1364232
33446786	艾菲尔铁塔		艾玛·麦肯/罗曼·杜里斯		马丁·布尔布隆	0.0	0	爱情	tt10366514		0		法国		6eirijbEf	艾玛·麦肯(《性爱自修室》)、罗曼·杜里斯([新女友])将主演法语新片[艾菲尔铁塔](Eiffel，暂译)。马丁·布尔布隆([要爸还是妈])执导。影片将围绕艾菲尔铁塔背后的爱情故事展开。艾玛将饰演Adrienne Bourgès，一名与工程师居斯塔夫·埃菲尔有关的神秘、出身名门的女性。故事讲述艾菲尔与弗里德利·奥古斯特·巴特勒迪合作成功自由女神像后，他为1889年巴黎世界博览会设计一些引人注目的东西而倍感压力，在寻找灵感时，他偶遇了Adrienne，他们之间禁忌的激情也为艾菲尔铁塔的设计带来了灵感。该片将于8月开拍。	美国电影/剧情	2021	艾玛·麦肯:1408162|罗曼·杜里斯:1018093	马丁·布尔布隆:1360148
30299369	Jackpot					0.0	0	动作/科幻/冒险		英语	0		美国		BAuEZfiFf	索尼影业正在开发《蛛丝》、《Jackpot》与《守夜神》，并在积极寻找编剧。《Jackpot》将不会选用一位20多岁的年轻女性，可能会是一位40多岁的女性角色。		2021
33119777	摄影机不要停！	摄影机不要停！美版				0.0	0	喜剧/恐怖	tt9691988		0		美国		yNmrEnzra	[摄影机不要停！]将被翻拍为美版！驻日美国制片人帕特里克·康宁翰([待绽蔷薇])已购得该片改编权。据悉，美版翻拍也将如原版一样为小成本影片。原版影片由上田慎一郎自编自导，滨津隆之、真鱼、主浜晴美等主演，故事讲述在郊外一座废弃的工厂内，一支摄制组正在拍摄一部粗糙简陋的僵尸片。		2021
26362789	疯狂的麦克斯5：废土	疯狂的麦克斯5：荒原 / 疯狂的麦克斯5：不毛之地 / 冲锋飞车队5	汤姆·哈迪		乔治·米勒	0.0	0	动作/科幻/冒险	tt4575512	英语	0		美国 / 澳大利亚		QQYJviVRe	《疯狂的麦克斯4：狂暴之路》导演乔治·米勒今日在接受外媒采访时透露了续集的标题——《疯狂的麦克斯5：荒原(The Wasteland)》。米勒表示“续集《荒原》的剧本框架已经基本搭好，在制作《狂暴之路》时便已经有了整个想法，现在只需完善它。	公路/暴力/动作/madmax/科幻/冒险/TomHardy/美国	2021	汤姆·哈迪:1049489	乔治·米勒:1056046
34261431	导线以外		安东尼·麦凯/艾米丽·比查姆/戴姆森·伊德瑞斯		米凯尔·哈弗斯特罗姆	0.0	0	动作/科幻	tt10451914	英语	0		美国		uyFZJnVfa	安东尼·麦凯将主演并担任Netflix开发的动作科幻片[导线以外](Outside The Wire，暂译)的制作人，米凯尔·哈弗斯特罗姆([金蝉脱壳])担任导演。影片设定在未来世界，麦凯扮演的无人机飞行员进入了一个致命的军事化区域，在那里他发现自己正在为一名机器人官员工作，而他们的任务是在一个世界末日装置落入叛乱分子手中之前找到它。影片将于8月开机，其他角色正在试镜之中。	美国电影/科幻/待看/安东尼·麦凯/动作	2021	安东尼·麦凯:1027217|艾米丽·比查姆:1316324|戴姆森·伊德瑞斯:1377373	米凯尔·哈弗斯特罗姆:1009519
33447883	欢乐的精灵	欢乐的鬼魂	艾拉·菲舍尔/丹·史蒂文斯/朱迪·丹奇/戴夫·琼斯/莱斯利·曼恩/朱利安·林希德-图特		爱德华·霍尔	0.0	0	喜剧	tt10334148		0		英国		zzFnzzFJf	朱迪·丹奇、丹·史蒂文斯、艾拉·菲舍尔将出演喜剧片[欢乐的鬼魂](Blithe Spirit，暂译)。本片由爱德华·霍尔(《德雷尔一家》、《唐顿庄园》)执导，翻拍自英国著名剧作家诺埃尔·科沃德的同名经典戏剧。故事讲述一位深受写作障碍困扰的畅销犯罪小说家，邀请了一个古怪的神秘主义者到他家来表演降神以汲取灵感。但当他们无意中唤起了他第一任妻子的鬼魂时，他得到的比他想要的还要多。本片将于6月17日在伦敦及周边地区开拍。	英国电影/艾拉·菲舍尔/灵异/朱迪·丹奇/改编/喜剧/丹·史蒂文斯/TBA	2021	艾拉·菲舍尔:1041001|丹·史蒂文斯:1027527|朱迪·丹奇:1054384|戴夫·琼斯:1357689|莱斯利·曼恩:1000023|朱利安·林希德-图特:1147816	爱德华·霍尔:1037609
33447874	A计划		奥古斯特·迪赫			0.0	0	惊悚/战争	tt5448338	英语	0		德国 / 以色列		vEZRuqE3b	奥古斯特·迪赫将主演以色列兄弟导演Doron Paz、Yoav Paz([傀儡])执导的二战剧情片[A计划](Plan A，暂译)。影片基于一群犹太人大屠杀幸存者计划对纳粹实施最终报复行动的真实故事。本片将于今年晚些时候在德国开拍。	战争/惊悚/德国电影/奥古斯特·迪赫	2021	奥古斯特·迪赫:1014063
30174089	廉政风云·内幕				麦兆辉	0.0	0	剧情/犯罪		粤语	0		中国香港		7AQmjba6e	英皇电影公布的新片《廉政风云·烟幕》由麦兆辉导演，庄文强、黄斌监制，刘青云、张家辉、林嘉欣、卫诗雅等主演。	犯罪/电影/香港电影/剧情/港影/中国电影/2021/香港	2021		麦兆辉:1126158
33447866	拜拜笨蛋		维尔日妮·埃菲拉/阿尔贝·杜邦泰尔/米歇尔·维耶尔莫		阿尔贝·杜邦泰尔	0.0	0	剧情/喜剧	tt10196398	法语	0		法国		BA2jNIZZf	阿尔贝·杜邦泰尔执导，并与维尔日妮·埃菲拉主演喜剧新片[拜拜笨蛋](Adieu des Cons，暂译)。一个身患绝症的理发师(埃菲拉将饰)决定去寻找她少女时期怀孕后放弃养育的孩子。她与一个厌倦了自杀的官僚(杜邦泰尔饰演)相遇后，官僚与一个失明的档案管理员一起加入了她的探索。本片将于6月开机。	法国电影/喜剧/剧情	2021	维尔日妮·埃菲拉:1187894|阿尔贝·杜邦泰尔:1014278|米歇尔·维耶尔莫:1300210|Thierry Gary:	阿尔贝·杜邦泰尔:1014278
2131664	真人快打：毁灭	格斗之王	乔·塔斯利姆/林路迪/浅野忠信/刘易斯·谭/真田广之/黄经汉/麦卡德·布鲁克斯/杰西卡·麦克娜美/约什·劳森	https://img3.doubanio.com/view/photo/s_ratio_poster/public/p2263282664.jpg	西蒙·麦奎德	0.0	0	动作/科幻/惊悚/奇幻/冒险	tt0293429	英语	0		澳大利亚 / 美国	2021-03-05	AeiNYfi7e	援引That Hashtag Show消息，乔尔·埃哲顿是新线游改电影[真人快打：毁灭]中Kano角色的首选。埃哲顿此番将使用他的澳洲本土口音。本片由温子仁担任制片人，西蒙·麦夸伊德执导，格雷格·罗素已完成了剧本。影片将围绕一个身心俱疲的拳击手科尔·特纳展开，他被招募来帮助保护地球和他的女儿。他必须加入一支战斗队伍，与来自另一个维度的杀手进行一场永恒的战斗。该片有望今夏在澳洲开机。	真人快打/游戏改编/美国/动作/游戏电影!/Mortal/Kombat/美国电影	2021	乔·塔斯利姆:1319994|林路迪:1351645|浅野忠信:1036630|刘易斯·谭:1182397|真田广之:1027879|黄经汉:1036774|麦卡德·布鲁克斯:1040557|杰西卡·麦克娜美:1313567|约什·劳森:1317237|Sisi Stringer:	西蒙·麦奎德:1412538
34437489	基德家的精妙富丽秀				迪·里斯	0.0	0	音乐/奇幻	tt10515618		0		美国		FfqMIvEJf	[泥土之界]导演迪·里斯将自编自导音乐奇幻影片[基德家的精妙富丽秀](The Kyd’s Exquisite Follies，暂译)。该片讲述一个年轻音乐家的一场眩晕、充满未来主义的跌宕起伏之旅。Santigold将为影片作曲。	音乐/美国电影/奇幻	2021		迪·里斯:1336497
33459705	10场相亲					0.0	0	剧情/爱情	tt10382952		0		美国		vyrEnz7Ae	[致所有我曾爱过的男孩]制片人马特·卡普兰与其旗下公司Ace Entertainment，拿下了阿什利·艾尔斯顿所著的青少年小说《10场相亲》(10 Blind Dates，暂译)电影版权。影片讲述最近心碎的苏菲逃到了祖父母家，祖母计划为她组织10次不同家庭成员安排的相亲。而当她的前男友意外出现时，苏菲更加困惑，因为也许只是她开始对别人有感觉了。J·迈尔斯·古德洛([时光尽头的恋人])将执笔剧本。	青春/美国电影/改编/剧情	2021
33450303	西尔维娅		劳米·拉佩斯		维姬·朱森	0.0	0	动作	tt10345964		0		英国		QmzbiNeEf	劳米·拉佩斯([龙纹身的女孩])将主演维姬·朱森([贴身女保镖])执导的动作片[西尔维娅](Sylvia，暂译)，维姬与[贴身女保镖]编剧搭档鲁珀特·惠特科尔共同操刀剧本。拉佩斯将饰演南非出生的西尔维娅·拉斐尔，她以特工的身份在以色列情报及特别行动局中崭露头角。她曾参与利勒哈默尔暗杀事件，该次行动以失败收场，不但杀错人，还被挪威警方拘捕。	美国电影/惊悚/劳米·拉佩斯/动作	2021	劳米·拉佩斯:1013796	维姬·朱森:1375086
33385437	深红				森本晃司	0.0	0	动画			0		日本 / 意大利		QeirybMmb			2021		Francesco Filippi:|森本晃司:
27606065	电动状态	电力之州			安德斯·穆斯切蒂	0.0	0	剧情/动作/科幻/冒险	tt7766378	英语	0		美国		FnzbqMIJf	两年后终于有了新消息！[复仇者联盟4：终局之战]的编剧克里斯托弗·马库斯、斯蒂芬·麦克菲利证实，根据大热画集改编的同名电影[电动状态]仍在开发中。AMC影院发布了一张原画，确认该片将是两位编剧的下一个项目。本片由安德斯·穆斯切蒂([小丑回魂])执导，故事发生在一个全新的1997年，在技术崩溃后，人类被孤立在各自的VR头盔里，与一种奇怪的巨型战斗无人机作战。这时一个离家出走的少女和她的机器人在美国西海岸旅行。	赛博朋克/末世/美国电影/待看/BDO/未上映	2021		安德斯·穆斯切蒂:1326370
33452850	兰斯基	迈耶·兰斯基	哈威·凯特尔/萨姆·沃辛顿/艾莫里·科恩/奥斯汀·斯托维尔			0.0	0	传记	tt5078852		0		美国		2zbaMYnNe	哈威·凯特尔将主演聚焦臭名昭著的黑帮人物迈耶·兰斯基的未定名传记片。本片卡司还有萨姆·沃辛顿、艾莫里·科恩、奥斯汀·斯托维尔。亚历珊德拉·达达里奥正洽谈出演中。影片由埃坦·洛克威尔([幽闭空间])自编自导，部分取材于洛克威尔的父亲、历史学教授罗伯特·罗克韦对兰斯基的真实采访。本片讲述兰斯基在被FBI调查和追捕了几十年之后，默默无闻地生活在迈阿密海滩。兰斯基请来年轻记者大卫·斯通(沃辛顿饰)来讲述他的故事时，FBI却把他当作了一枚棋子以追查涉嫌藏匿数亿美元的案件。本片将于8月开机。	萨姆·沃辛顿/美国电影/犯罪/剧情/传记/亚历珊德拉·达达里奥	2021	哈威·凯特尔:1048131|萨姆·沃辛顿:1000147|艾莫里·科恩:1033093|奥斯汀·斯托维尔:1317023
33452845	瓢虫和黑猫觉醒					0.0	0	动画/音乐	tt10364034		0		美国		6Y3VZvaMe	热门动画剧《瓢虫雷迪》(Miraculous-Tales of Ladybug & Cat Noir)将拍成动画音乐电影《瓢虫和黑猫觉醒》(Ladybug & Cat Noir Awakening)，影片已开始制作，正在#戛纳电影节#卖片。动画剧导演Jeremy Zag继续执导该片，六获格莱美奖的Harvey Mason Jr.(《追梦女孩》)打造片中音乐。		2021
32579501	反贪风暴5		古天乐		林德禄	0.0	0	动作/犯罪		粤语 / 汉语普通话	0		中国香港 / 中国大陆		UviNQQYJf	电影《P风暴》日前在香港铜锣湾举行首映，一众演员包括古天乐、林家栋、林峯、郑嘉颖、周秀娜、谭耀文、廖启智等均有出席；而在首映礼上，老板兼监制的黄百鸣更当场宣布将会开拍第五集《G风暴》，灵魂人物古天乐当然继续做主角，并预计将在今年8月开工。	古天乐/ICAC系列第五部/反贪风暴/香港/香港电影/犯罪/电影/警匪	2021	古天乐:1027577	林德禄 :1326068
33437164	幸福生活		伊万杰琳·莉莉/伊克·巴里霍尔兹		大卫·斯塔森	0.0	0	喜剧/爱情	tt10299286		0		美国		3rqMAuMQe	伊万杰琳·莉莉、伊克·巴里霍尔兹([护航父母])将主演爱情喜剧[幸福生活](Happy Life，暂译)，大卫·斯塔森(《明迪烦事多》)自编自导，故事讲述新手妈妈(莉莉饰)怀疑自己的工作狂丈夫(巴里霍尔兹饰)与一名Instagram明星有染，当她挣扎于自己的人生决定，并渴望成为自己想成为的母亲时，接连的误会让她投入了一个年轻男人的怀抱。影片将于今年夏季开拍。	EvangelineLilly	2021	伊万杰琳·莉莉:1021963|伊克·巴里霍尔兹:1004936	大卫·斯塔森:1359124
30424308	Only		芙蕾达·平托/小莱斯利·奥多姆/钱德勒·里格斯			0.0	0	科幻	tt3984356	英语	0		美国		qa6AYnNYf	After a comet releases a mysterious virus that begins to kill all of the women in the world, a young couple's relationship is severely tested. They hide out (from both the illness and the savages who hunt the remaining women) in their over-sterilized apartment. Ultimately the duo escapes their self-imposed quarantine to head to the wilderness for one final experience together.	科幻	2021	芙蕾达·平托:1025061|小莱斯利·奥多姆:1179291|钱德勒·里格斯:1265151
30448591	枪口下的婚礼		瑞恩·雷诺兹		杰森·摩尔	0.0	0	喜剧/动作	tt9686790	英语	0		美国		mz72NAYva	瑞恩·雷诺兹将主演并制片动作喜剧电影《Shotgun Wedding》！电影由杰森·摩尔（《完美音调》）执导，讲述了一对夫妻的婚礼出了意外，婚礼场地突然被全副武装的罪犯团伙劫持了，夫妻俩在想办法解救家人与宾客的同时，也消解了矛盾、重拾爱情。这是瑞恩·雷诺兹自《假结婚》之后第一次出演爱情喜剧片，他将与《王牌保镖》的团队一同制片，预计将于今年夏天开拍。	瑞恩·雷诺兹/美国电影/喜剧/动作	2021	瑞恩·雷诺兹:1053623	杰森·摩尔:1131666
27029838	智取威虎山前传	智取威虎山2			徐克	0.0	0	剧情/动作/战争/冒险		汉语普通话	0		中国大陆		NmNeqERea	在去年北影节“跨界与融合—中国电影投融资高峰论坛”上，博纳副总裁丁一岚透露，徐克计划拍《智取威虎山》前传。丁一岚谈到“投资瞄准度”话题时表示博纳是一个“传统的电影公司”，“传统的电影公司会去养一个市场，不会一本万利，我们人人都期待有爆款，可爆款是建立在一将功成万骨枯的基础上，我也不指望所有的项目里面一定有爆款，所以只能按照基础的商业规则去运作每一个项目。接着我们可能启动《智取威虎山》前传，可能还是徐克来导，因为这是用一种新的方式，开发一些被大家忽略的地方。	徐克/华语电影/大陆/动作/电影/X徐克/待看/1	2021		徐克:1007152
2042941	养鬼吃人	新养鬼吃人		https://img1.doubanio.com/view/subject/l/public/s6875508.jpg		0.0	0	恐怖	tt0887261	英语	0		美国		AAYvMmVnb	经典恐怖片[养鬼吃人]将被重启。大卫·S·高耶([蝙蝠侠：黑暗骑士])将担任重启影片制片人与编剧。在这30年来，[养鬼吃人]这个IP已推出10部影片、漫画及周边商品，首部[养鬼吃人]于1987年上映，故事改编自克莱夫·巴克小说《受地狱羁绊之心》，讲述英国人弗兰克·科顿通过某种神秘的仪式打开了魔方和另一个世界的通道，魔鬼赛诺贝斯降临人间，弗兰克也为其所杀。在此之后，弗兰克的哥哥莱瑞和妻子朱莉搬到这座房子里。朱莉是莱瑞的新任妻子，她曾背着丈夫和弗兰克有染。莱瑞搬家具时不慎弄伤右手，血滴到阁楼地板上，偏巧使埋在下面的弗兰克得以复苏。为了使情人恢复本来面貌，朱莉开始想方设法为其奉上活人的血肉。	恐怖/美国/美国电影/克里夫·巴克/惊悚/奇幻/三浦/Horror	2021
27094792	死射	死亡射手				0.0	0	喜剧/动作/冒险	tt6334364	英语	0		美国		aibMQuU3b		DC/超级英雄/美国/2021/漫画改编/DCEU/正义联盟/科幻	2021
30465307	尽数杀光					0.0	0	动作/犯罪	tt9764152	英语	0		美国		uqURu6eyb	The story, first published in 2015, centers on a betrayed murderess seeking revenge who partners up with a hard drinking former cop wants his job back. They have to fight their way through 15 floors of criminals, assassins, drug lords, murderers, and accountants in a Miami high rise. Elizabeth Raposo and Jon Gonda will oversee the project for Paramount.		2021
30433455	碟中谍7		汤姆·克鲁斯		克里斯托弗·麦奎里	0.0	0	动作	tt9603212	英语	0		美国	2021-07-23	6uib6I3Ne	据外媒报道，克里斯托弗·麦奎里已经与派拉蒙影业签下合同，将执导两部《碟中谍》系列续集电影麦奎里与汤姆·克鲁斯在推特上确认合作，这两部续集将采用背靠背连续拍摄的方式，《碟中谍7》和《碟中谍8》选择在2021年、2022年暑期上映，为续集赢得了充分的制作时间。	谍中碟/汤姆克鲁斯/美国/动作/2021/电影/IMAX/派拉蒙	2021	汤姆·克鲁斯:1054435	克里斯托弗·麦奎里:1276314
3148018	流沙		艾米丽·沃森/大卫·田纳特/托比·凯贝尔		马克·布罗泽	0.0	0	惊悚	tt1832404		0		英国		r6QmNuMIf	A British couple, Dan and Sarah, living out their dream in paradisal Spain come to grief when their visiting son is accidentally killed. A stranger offers to avenge his death and a cycle of innocent murders unfolds.	大卫·田纳特/英国/犯罪/惊悚/艾米丽·沃森/美國/美国电影/悬疑	2021	艾米丽·沃森:1013814|大卫·田纳特:1002671|托比·凯贝尔:1010533	马克·布罗泽:1303082
34458863	银河				白宗烈	0.0	0	剧情		韩语	0		韩国		F3FfaEJnb			2021		白宗烈:1352926
30246373	未定名超杀女独立电影					0.0	0	动作	tt8528654		0		美国		EZBIReyVf	Marv Studios确认会重启《海扁王》系列，同时也可能打造《超杀女》独立电影，聚焦年龄大一些的超杀女，或者她被Big Daddy教导时候的故事！	待看	2021
25770128	姐妹				玛高扎塔·施莫夫兹卡	0.0	0	剧情	tt3225514	法语	0	http://international.memento-films.com/	法国 / 波兰		y7QA2Fvqa		NEW/N/France	2021		玛高扎塔·施莫夫兹卡:1033346
34778519	甜心女孩		杰森·莫玛			0.0	0	动作	tt10731768		0		美国		6Y37Q2rMe	杰森·莫玛将主演Netflix复仇题材动作电影《甜心女孩》(Sweet Girl)，并担任制片人。该片讲述一个丈夫在妻子死后，要向造成妻子的死的人讨回公道，同时保护他唯一的亲人——自己的女儿。	美国电影/杰森·莫玛/惊悚/动作	2021	杰森·莫玛:1022614
34658989	亚特兰蒂斯：失落的帝国真人版电影	失落帝国 / 迷失帝国：阿特兰蒂斯				0.0	0	科幻/家庭/冒险		英语	0		美国		RYJ3ba6Qe	据外媒报道，迪士尼正在开发真人版《亚特兰蒂斯：失落的帝国》，而汤姆·赫兰德有望出演该片，饰演绘图师迈罗·詹姆斯·塔奇。		2021
30419720	中国拳王	拳击俱乐部			李正	0.0	0	剧情/运动			0		中国大陆		irE3jVBQe	老拳王熊文辉退役后回到县城老家，他无法离开热爱的拳击事业，为了能开一家拳击俱乐部，39岁的他决定打一场名为“拳王之战”的商业比赛。该片由山东正春文化发展有限公司策划摄制。2019年7月，该片片名由《拳击俱乐部》变更为《中国拳王》。		2021		李正:
26907479	摸金玦	摸金玦之鬼门天师 / 摸金玦电影	刘烨/成龙		刘烨	0.0	0	动作/冒险		汉语普通话	0		中国大陆		mFJR2VBua	《摸金玦》是天下霸唱的全新盗墓系列，包罗志异、悬疑、探险，故事背景仍旧是二十世纪60年代，“我”和胖子、陆军被分配到黑龙江生产建设兵团农垦三师的17号农场，眼见寒冬将至，老排长安排我们三人和通信员尖果留守看护物资。遇到百年不遇的暴风雪，几人为了逃命，跟着狐狸钻进一个土窟窿，却误打误撞进入一个隐秘千年的辽国古墓……	刘烨/天下霸唱/盗墓/古墓/冒险/悬疑/内地/中国	2021	刘烨:|成龙:	刘烨:
30459571	幽灵征募	幽灵分遣队	克里斯·帕拉特/伊冯娜·斯特拉霍夫斯基		克里斯·麦凯	0.0	0	动作/科幻	tt9777666	英语	0		美国		U37mjVf6e	克里斯·帕拉特商谈主演科幻影片[幽灵征募](Ghost Draft，暂译)，克里斯·麦凯([乐高大电影])执导，扎克·迪恩([陷阱])操刀剧本。故事讲述一对父子被征募到一场未来战争中，这场战争决定着人类的命运。天空之舞(Skydance)出资制作。	美国电影/科幻/克里斯·帕拉特/J·K·西蒙斯/美国/待看/伊冯娜·斯特拉霍夫斯基/ChrisPratt	2021	克里斯·帕拉特:1017967|伊冯娜·斯特拉霍夫斯基:1022574	克里斯·麦凯:1276297
34779806	未定名郎朗传记电影		郎朗		朗·霍华德	0.0	0	剧情/传记		英语	0		美国		Neq6mFnba	据《纽约时报》消息，导演朗·霍华德(Ron Howard)正在根据郎朗在中国的成名经历制作一部传记电影。		2021	郎朗:1224366	朗·霍华德:1031844
34768157	冠军亚瑟		马克·沃尔伯格			0.0	0	动画	tt10720352		0		美国		IJZJRmNQe	根据国外媒体报道，马克·沃尔伯格确定出演派拉蒙动物题材新片《冠军亚瑟》。影片根据小说《亚瑟：穿越丛林寻家狗》中的真实故事改编，讲述沃尔伯格饰演的一位瑞典越野赛车手和队友们，在比赛中穿越厄瓜多尔雨林时，给了一只可怜兮兮的流浪狗肉丸吃，没想到狗狗跟着他们完成了剩余的700公里比赛的故事。		2021	马克·沃尔伯格:1035674
26657516	刀锋剑客		塞缪尔·杰克逊/迈克尔·塞拉/梅尔·布鲁克斯/杰曼·翰苏/杨紫琼/加布里埃尔·伊格莱西亚斯/武井乔治/阿西夫·曼德维/梅兰妮·布朗/桑德拉·青乐		克里斯·贝利	0.0	0	动画	tt4428398	英语	0		美国	2021-06-10	aayzrij7e	华谊兄弟与好莱坞合拍的动画电影《刀锋剑客》定档2017年8月4日，塞缪尔·杰克逊、迈克尔·塞拉和杨紫琼将为影片角色配音。	动画/美国/美国动画/搞笑/2018/电影/喜剧/未上映	2021	塞缪尔·杰克逊:1054408|迈克尔·塞拉:1053576|梅尔·布鲁克斯:1010574|杰曼·翰苏:1044880|杨紫琼:1022664|加布里埃尔·伊格莱西亚斯:1009632|武井乔治:1002752|阿西夫·曼德维:1031879|梅兰妮·布朗:1018154|桑德拉·青乐:1006244	克里斯·贝利:1001472|Mark Koetsier:
30209725	355		杰西卡·查斯坦/佩内洛普·克鲁兹/黛安·克鲁格/露皮塔·尼永奥/塞巴斯蒂安·斯坦/埃德加·拉米雷兹/范冰冰/李奥·斯塔/朱利安·费罗/杰森·王/亚历克西斯·巴尔博萨/赖云		西蒙·金伯格	0.0	0	动作/惊悚	tt8356942	英语	0		美国	2021-01-15	uU3FnNAYf	讲述世界各地的顶级女特工们联合起来，阻止一个全球性组织获得一种武器，这个武器可能会使原本就不稳定的世界陷入完全的混乱之中。她们必须克服文化和政治上的分歧，形成一种纽带，共同努力。355是几位组成的新派系的代号。	范冰冰/美国/特工/2020/谍战/动作/美国电影/电影	2021	杰西卡·查斯坦:1000225|佩内洛普·克鲁兹:1005774|黛安·克鲁格:1025151|露皮塔·尼永奥:1334862|塞巴斯蒂安·斯坦:1021985|埃德加·拉米雷兹:1000230|范冰冰:1050059|李奥·斯塔:1356574|朱利安·费罗:1407589|杰森·王:1260279|亚历克西斯·巴尔博萨:1392981|赖云:1379246|Francisco Labbe:|Waleed Elgadi:|John Douglas Thompson:|Sam Heeremans:	西蒙·金伯格:1022982
25769235	拿破仑				鲁伯特·桑德斯	0.0	0	传记	tt3329914	英语	0		美国		A2NIRuizb	据报道，这部新版本的《拿破仑》将由电视剧《谋杀》的编剧杰瑞米·杜内尔撰写。而影片的故事或许不会有太大的史诗级别的维度，情节很可能会聚焦在拿破仑的个人性格和命运沉浮的方面。影片的主题和风格，会与著名电影《疤面煞星》极为相似。而曾经担任了《300勇士》的制片人的吉安尼·努纳利将为这部电影把舵。	电影	2021		鲁伯特·桑德斯:1320096
34781459	太空歌剧					0.0	0	科幻/歌舞	tt8493990		0		美国		FBmjVZfqa	环球新片《太空歌剧》找到编剧：作品曾登上2017年好莱坞剧本黑名单的上升中编剧Joe Epstein。	美国电影/科幻/歌舞	2021
26741632	自杀小队2	X特遣队2 / 自杀突击队2(台)	玛格特·罗比/伊德里斯·艾尔巴/乔尔·金纳曼/维奥拉·戴维斯/杰·科特尼/斯托姆·瑞德/约翰·塞纳/大卫·达斯马齐连/弗卢拉·博格/丹妮拉·曼希沃/内森·菲利安		詹姆斯·古恩	0.0	0	动作/科幻/悬疑/奇幻/冒险	tt6334354	英语	0		美国	2021-08-06	uqayzrE3b	詹姆斯·古恩正式确认执导《#X特遣队2#》。据悉，这部片子会采用几乎全新的卡司，朝着新的方向执行。影片定于2021年8月公映。	DC/美国/美国电影/犯罪/科幻/电影/漫画改编/动作	2021	玛格特·罗比:1272303|伊德里斯·艾尔巴:1049501|乔尔·金纳曼:1036743|维奥拉·戴维斯:1022676|杰·科特尼:1324668|斯托姆·瑞德:1372985|约翰·塞纳:1044883|大卫·达斯马齐连:1337583|弗卢拉·博格:1349608|丹妮拉·曼希沃:1415828|内森·菲利安:1000003|Amanda Rabinowitz:	詹姆斯·古恩:1092322
30449238	云中阴影	云中的阴影	科洛·莫瑞兹		罗丝安妮·梁	0.0	0	动作/恐怖	tt9691136		0		美国		yNAmzriba	科洛·莫瑞兹将出演动作恐怖新片[云中阴影](Shadow In The Cloud，暂译)。本片由罗丝安妮·梁执导，马克斯·兰迪斯([超能失控])撰写剧本。莫瑞兹扮演一名携带绝密文件的上尉，她登上B-17轰炸机与迎面而来的日本伏击以及全男性的机组人员作斗争。	美国电影/科洛·莫瑞兹/恐怖/动作/待看	2021	科洛·莫瑞兹:1018981	罗丝安妮·梁:1308694
30463829	角头3					0.0	0	剧情/动作/犯罪		汉语普通话 / 闽南语	0		中国台湾		RQuEnVnFf		孙红雷/台湾黑帮/香港/古天乐	2021
34460415	新世界的孩子				王子逸	0.0	0	科幻	tt10619246		0		美国		qijVJBInb	[别告诉她]导演王子逸将执导科幻题材影片[新世界的孩子](Children of the New World，暂译)，影片根据Alexander Weinstein撰写的同名短篇故事集改编。目前影片剧情处于保密状态，不过导演透露该片将“继续探索家庭问题”。		2021		王子逸:1409871
30450313	言而有信的年轻女人	有前途的年轻女子	凯瑞·穆里根		埃默拉尔德·芬内尔	0.0	0	惊悚	tt9620292		0		英国		Nu6eEZ3zb	凯瑞·穆里根将主演惊悚片[言而有信的年轻女人](Promising Young Woman，暂译)。该片也是女演员埃默拉尔德·芬内尔的导演处女作。穆里根饰演一个被过去的悲剧所困扰的年轻女人凯西，她开始以一种特殊的方式报复身边那些有掠夺性的男人。本片将于今春开始制投入制作。	凯瑞·穆里根/美国电影/惊悚/2021	2021	凯瑞·穆里根:1025144	埃默拉尔德·芬内尔:1352049
30394797	尚气	上气 / 上气与十戒传奇 / 上气：十戒传奇 / 上气与十诫传说 / 商奇 / 尚气与十指环传奇	刘思慕/梁朝伟/奥卡菲娜		德斯汀·克里顿	0.0	0	动作/奇幻/冒险	tt9376612	英语	0		美国	2021-02-12	ijjr6QYva	Marvel Studios宣布拍摄以华人为目标的超级英雄电影《尚气与十戒传奇 Shang-Shi and the Legend of the Ten Rings》，这部电影定位类似《黑豹 Black Panther》般（它幕前幕后找的很多都是黑人），美藉华人Dave Callaham负责剧本，Destin Daniel Cretton负责执导。刘思慕饰演尚气丶梁朝伟饰演满大人，奥卡菲娜亦会参与演出。	漫威/Marvel/美国/科幻/李小龙/辱华/电影/超级英雄	2021	刘思慕:1369905|梁朝伟:1115918|奥卡菲娜:1360857	德斯汀·克里顿:1310608
30373664	怪物史瑞克	新怪物史瑞克				0.0	0	喜剧/动画/冒险		英语	0		美国		VnbMmbqMe	据外媒报道，梦工厂雇佣了照明娱乐的麦雷丹德瑞，来将《史瑞克》系列重新介绍给新一代的电影观众们。	待映/动漫	2021
30459570	乐高蝙蝠侠大电影2	乐高蝙蝠侠2 / 乐高大电影：蝙蝠侠2	威尔·阿奈特/迈克尔·塞拉		克里斯·麦凯	0.0	0	喜剧/动作/动画/家庭/冒险	tt9673190	英语	0		美国		YJ3NYvyNe	Plot unknown. This is a sequel to The Lego Batman Movie (2017).	乐高蝙蝠侠/喜剧/DC/2021/美国/待看/动画/动漫	2021	威尔·阿奈特:1044709|迈克尔·塞拉:1053576	克里斯·麦凯:1276297
26681550	喜羊羊与灰太狼大电影8	喜羊羊与灰太狼大电影3D	祖晴/张琳/邓玉婷/高全胜/梁颖/刘红韵/赵娜		黄伟明	0.0	0	动画		汉语普通话	90		中国大陆	2021-01-22	R2bqUJBua	在诡谲多变的游戏世界中，男孩一诺和灰太狼连手，只为抓到喜羊羊，来拯救红太狼。但狼族明星狼将军不能让他们成功。他们从羊村战斗到现实世界，引发世纪混乱，但灰太狼发挥潜能，用发明打败了狼将军，恢复和平。	童年回忆/动画/国产动画/中国/小孩子们的梦想/喜羊羊与灰太狼/喜羊羊与灰太狼大电影/2021	2021	祖晴:1316493|张琳:1316497|邓玉婷:1316494|高全胜:1316496|梁颖:1316492|刘红韵:1316495|赵娜:1316498	黄伟明:1322246
30456637	沿路而下		利亚姆·坎宁安/法米克·詹森/弗莱迪·海默/阿斯特丽德·伯格斯-弗瑞斯贝/萨姆·赖利/何塞·科罗纳多/路易斯·托萨尔/弗兰克·费斯/亨特·特里梅恩/阿克塞尔·施泰因/埃米利奥·古铁雷斯·卡巴/大卫·切弗斯/克雷格·史蒂文森		豪梅·巴拉格罗	0.0	0	动作	tt9742794	英语	0		西班牙		RYfqayVfa	弗莱迪·海默将主演[沿路而下](Way Down，暂译)，豪梅·巴拉格罗([死亡录像])执导。故事讲述一名天才工科研究生(海默饰)计划在2010年的世界杯决赛时，闯进世界上最难以闯入和最危险的一家银行，抢劫宝藏。影片将于今年4月在西班牙与英国开拍。海默也将担任影片制片人。西班牙Mediaset Espana、法国TF1 Group出资拍摄。		2021	利亚姆·坎宁安:1018077|法米克·詹森:1040523|弗莱迪·海默:1016672|阿斯特丽德·伯格斯-弗瑞斯贝:1227601|萨姆·赖利:1013934|何塞·科罗纳多:1074062|路易斯·托萨尔:1027448|弗兰克·费斯:1081555|亨特·特里梅恩:1393958|阿克塞尔·施泰因:1150800|埃米利奥·古铁雷斯·卡巴:1099930|大卫·切弗斯:1385517|James Giblin:|Julius Cotter:|克雷格·史蒂文森:1365770	豪梅·巴拉格罗:1040748
30435044	钟楼怪人					0.0	0	歌舞	tt9613354	英语	0		美国		BmV3VJBAe	迪士尼将拍摄[钟楼怪人]真人音乐电影。托尼奖得主黄哲伦([蝴蝶君])将为本片操刀剧本。奥斯卡得主艾伦·曼肯([美女与野兽]、[阿拉丁])和斯蒂芬·施瓦茨([埃及王子]、[风中奇缘])将为本片创作音乐，乔什·加德([美女与野兽])将作为联合制片人。有传言说加德可能会在这部真人音乐电影中扮演主角，但目前还没有确定消息。		2021
27056396	宝贝老板2		亚历克·鲍德温/詹姆斯·麦格拉思		汤姆·麦格拉思	0.0	0	喜剧/动画/家庭	tt6932874	英语	0		美国	2021-03-26	UBuUfEJnb	梦工厂动画《宝贝老板》将拍续集，《宝贝老板2》最新宣布了导演：第一部导演Tom McGrath将回归执导。该片预计将继续聚焦西装革履的小婴儿“童老版”，2021年3月26日北美上映。	动画/小宝宝/萌/喜剧/蠢萌/卖萌/搞笑/兄弟	2021	亚历克·鲍德温:1000011|詹姆斯·麦格拉思:1371493	汤姆·麦格拉思:1291597
25834936	空中大灌篮2	宇宙大灌篮2 / 太空也入樽2(港) / 怪物奇兵2(台)	勒布朗·詹姆斯/唐·钱德尔/索尼夸·马丁-格林/卡桑德拉·斯塔尔/德里克‧吉尔伯特		马尔科姆·D·李	0.0	0	喜剧/动作/动画/冒险/运动	tt3554046	英语	120		美国	2021-07-16	37AeMYB2b	迈克尔·乔丹换成勒布朗·詹姆斯主演的《宇宙大灌篮2》说了几年，如今终于有消息了：宣布瑞恩·库格勒(《黑豹》《奎迪》)任制片人，也定下导演：Terence Nance(《对彼之美的过度简化》)，此前说有望执导的林诣彬任执行制片，计划明年夏天NBA休赛期开拍。并发布首张宣传照(图1)，兔八哥+詹姆斯+Nance+库格勒的更衣室～	篮球/勒布朗詹姆斯/LebronJames/詹姆斯/运动/美国/动画/喜剧	2021	勒布朗·詹姆斯:1016622|唐·钱德尔:1053573|索尼夸·马丁-格林:1327556|卡桑德拉·斯塔尔:1336662|德里克‧吉尔伯特:1414026|Katie McCabe:|Julyah Rose:|Harrison White:|Bryan Scamman:	马尔科姆·D·李:1014323
34659906	女高怪谈重启：母校	女高怪谈重启版 / 母校	金瑞亨/金贤秀/崔莉/权海孝			0.0	0	剧情/恐怖		韩语	0		韩国		BQY3zVR2b	韩国经典恐怖电影系列《女高怪谈》宣布重启。制作公司CINE2000今日宣布这部名为《女高怪谈重启：母校》的电影已经完成了选角，2019年7月已经开机。《母校》将讲述高中时期失去记忆的恩熙（金瑞亨 饰）在成人后作为校监回到母校工作后找回从前可怕的过去和秘密的故事，演员金贤秀和演员崔莉将在片中饰演女高中生角色，此外权海孝将出演学校的警卫员。	韩影/韩国电影/金贤秀	2021	金瑞亨:1042142|金贤秀:1317532|崔莉:1356963|权海孝:
30304994	奇异博士2	奇异博士2：进入疯狂多元宇宙 / 奇异博士在疯狂多元宇宙中 / 斯特兰奇博士2	本尼迪克特·康伯巴奇/伊丽莎白·奥尔森		斯科特·德瑞克森	0.0	0	动作/恐怖/奇幻	tt9419884	英语	0		美国	2021-05-07	ReqybEZBe	外媒报道称，《奇异博士2》计划于明年春天展开六个月的拍摄工作，预计于2020年上映。演员本尼迪克特·康伯巴奇将获得750万英镑（约合6572万元）的片酬饰演奇异博士并完成电影。	漫威/Marvel/本尼迪克特康伯巴奇/超级英雄/科幻/奇幻/美国电影/漫画改编	2021	本尼迪克特·康伯巴奇:1009405|伊丽莎白·奥尔森:1129847	斯科特·德瑞克森:1320372
30444966	大侦探皮卡丘2		瑞恩·雷诺兹			0.0	0	喜剧/动画/冒险	tt9664112	英语	0		美国		2zFRI3jjb	瑞恩·雷诺兹主演的[大侦探皮卡丘]续集正在开发中！传奇影业已聘请奥伦·尤济尔([龙虎少年队2])撰写剧本。	皮卡丘/2021/美国/经典动画/游戏改编/动画/Pokemon/冒险	2021	瑞恩·雷诺兹:1053623
24325859	心碎画廊		杰拉尔丁·维斯瓦纳坦/戴克·蒙哥马利/乌特卡什·安邦德卡尔			0.0	0	喜剧/爱情	tt2140571	英语	0		美国		2FRAAQmba	A brokenhearted New York museum curator begins a collection of things connected to break-ups and writes about it on her blog.	13reasonswhy	2021	杰拉尔丁·维斯瓦纳坦:1391348|戴克·蒙哥马利:1354781|乌特卡什·安邦德卡尔:1237549
34456104	轨道纪元				大友克洋	0.0	0	科幻/动画	tt10591956	日语	0		日本		MIfEvibUf	《ORBITAL ERA 》以近未来建设中的太空殖民星为背景，讲述了在特异的环境、社会中被命运捉弄的少年们冒险故事。原案、剧本、设计、导演均为大友克洋， 动画由SUNRISE制作。	大友克洋/动画/日本/科幻/日本动画/2021/剧场版/动作	2021		大友克洋:1164635
34467461	巴比伦		艾玛·斯通/布拉德·皮特		达米恩·查泽雷	0.0	0	剧情/传记	tt10640346	英语	0		美国		3NA27YvUf	据《Deadline》独家报道，达米恩·查泽雷将自编自导新片[巴比伦](Babylon，暂译)，艾玛·斯通商谈主演。据悉，影片将讲述古典好莱坞时期的故事。狮门影业有望制作发行该片。达米恩妻子奥莉维亚·汉密尔顿、Matt Plouffe、马克·普拉特担任制作。	DamienChazelle/2021/艾玛·斯通/待映/布拉德·皮特/传记/美国电影/达米恩·查泽雷	2021	艾玛·斯通:1040506|布拉德·皮特:1054452	达米恩·查泽雷:1014996
30443452	回声					0.0	0	科幻/冒险	tt9679378	英语	0		美国		272VJJ3ba	第三人称科幻冒险游戏《回声》将被拍成电影，F·加里·格雷(《速度与激情8》《冲出康普顿》)的制片公司拿下版权，他参与制片但不执导，德里克·科尔斯塔(《疾速追杀》系列)编写剧本。《回声》游戏发生在一座巨大而神秘的宫殿内，女主En到达后，有自我意识的宫殿会创造出En的多个复制体“回声”，“回声”会学习En的一切行为，然后对付她。	美国电影/科幻	2021
27093500	氧气		安妮·海瑟薇			0.0	0	科幻/惊悚	tt6341832		0		美国		bqibUnNea	安妮·海瑟薇将主演科幻新片《氧气》(O2)，剧本由Christie LeBlanc操刀，曾上过2016年剧本黑名单，讲述一个女人在一间低温室里醒来，而她对此前发生的事完全没有记忆，与此同时室里的空气也在慢慢耗尽，她将竭尽所能逃出这间密室。IM Global公司投资参与制作，海瑟薇同Suzan Bymel、 Adam Riback、James Engle等共同制片，目前正在寻找导演，预计秋天开拍。	美国电影/美国/惊悚/悬疑/恐怖/2019/美漫宇宙/安妮·海瑟薇	2021	安妮·海瑟薇:1048027
26745332	花月杀手	花开之月的杀手	莱昂纳多·迪卡普里奥/罗伯特·德尼罗		马丁·斯科塞斯	0.0	0	剧情/历史/犯罪	tt5537002	英语	0		美国		QAYvibyjb	莱昂纳多·迪卡普里和马丁·斯科塞斯再次合作的高关注度新片《花月杀手》终于有谱了：派拉蒙最新宣布拿下了该片。	莱昂纳多·迪卡普里奥/马丁·斯科塞斯/犯罪/美国/真实事件改编/美国电影/LeonardoDiCaprio/小李	2021	莱昂纳多·迪卡普里奥:1041029|罗伯特·德尼罗:1054445	马丁·斯科塞斯:1054425
3010390	紫色		范塔茜娅·巴里诺			0.0	0	音乐	tt1200263		0		美国		aUJJ37eEf	由艾丽斯·沃克创作的小说《紫色》将再次被搬上大银幕，这次可能会拍摄成音乐歌舞电影，片方称会在百老汇音乐剧《紫色》的基础上改编。史蒂文·斯皮尔伯格会出任新版《紫色》的制片人，音乐剧的制作人奥普拉·温弗瑞、昆西·琼斯、斯科特·桑德斯也会参与电影的制作。片方称，目前还在寻找编剧的阶段，演员阵容和开机日期都在商议中。	TBA/Coming/?	2021	范塔茜娅·巴里诺:1187965
34470709	与我结婚		詹妮弗·洛佩兹/欧文·威尔逊		凯特·凯罗	0.0	0	喜剧/爱情	tt10223460	英语	0		美国		baqqy7Yva	哥伦比亚歌手Maluma加盟，詹妮弗·洛佩兹、欧文·威尔逊主演的浪漫喜剧[与我结婚]。影片由凯特·凯罗([关于你])执导，约翰·罗杰斯、塔米·赛格、哈柏·希尔操刀剧本。故事讲述一名流行巨星(洛佩兹饰)在麦迪逊广场花园与摇滚明星未婚夫结婚时，发现未婚夫与她的助手有染。于是她在台上随意挑选一名数学老师(威尔逊饰)，与他结婚。影片原由STX制作发行，先转由环球影业制作发行。	詹妮弗·洛佩兹/美国电影/喜剧	2021	詹妮弗·洛佩兹:1019000|欧文·威尔逊:1006964|Maluma:	凯特·凯罗:1281614
3323941	岛王		基里安·墨菲/莎莉·霍金斯/渡边谦/拉菲·卡西迪	https://img1.doubanio.com/view/photo/s_ratio_poster/public/p2552557087.jpg		0.0	0	动画	tt5674658		0		英国		qa6I3j7Qe	莎莉·霍金斯、基里安·墨菲、渡边谦、拉菲·卡西迪将担任动画影片[岛王](Kensuke's Kingdom，暂译)配音。影片故事根据迈克尔·莫波格同名小说改编，讲述麦克坐船环游世界途中，他和小狗史特拉被风浪扫落大海。靠着一个足球，他们漂浮到一座荒岛。荒岛上住着一个二次世界大战因船难流亡的日本老兵健介。[淘气大侦探]动画师尼尔·鲍伊、柯尔克·亨德瑞执导。	莎莉·霍金斯/温情/动画/电影/murphy/cillian	2021	基里安·墨菲:1047992|莎莉·霍金斯:1044915|渡边谦:1027181|拉菲·卡西迪:1328234
34477861	雷神4	雷神4：爱与雷霆(暂译)	克里斯·海姆斯沃斯/泰莎·汤普森/娜塔莉·波特曼		塔伊加·维迪提	0.0	0	动作/奇幻/冒险	tt10648342	英语	0		美国	2021-11-05	6u62N2rqa	塔伊加·维迪提确定将回归执导并参与编剧《雷神4》！克里斯·海姆斯沃斯或将再次出演雷神！	漫威/雷神/Marvel/锤哥/漫威4阶段/海总/美国/电影	2021	克里斯·海姆斯沃斯:1021959|泰莎·汤普森:1027395|娜塔莉·波特曼:1054454	塔伊加·维迪提:1076354
25709322	许我向你看	许我向你看电影版	汤唯/张涵予		高群书	0.0	0	剧情/爱情		汉语普通话	0		中国大陆		JvaybyzFf	辛夷坞：正式启动都应该是2014年的事了。演员的阵容现在还没有完全确认，但我能够透露的是，这两部作品的男女主角都会是现在国内炙手可热的优秀演员。	汤唯/许我向你看/爱情/张涵予/中国/电影/翻拍/青春	2020	汤唯:1025141|张涵予:1274319	高群书:1274943
33422436	思い、思われ、ふり、ふられ					0.0	0	动画		日语	0	https://furifura-movie.jp/	日本		j7QeUv6Yf	アニメ版	剧场版/日本动画/日本/动画/アニメ	2020
30435110	黑暗的心		麦克·辛/马修·瑞斯/安德鲁·斯科特			0.0	0	动画	tt2856442		80		英国		Beyz7QYfa	麦克·辛、马修·瑞斯、安德鲁·斯科特将担任根据约瑟夫·康拉德著作《黑暗的心》改编动画影片配音。马克·杰金斯、玛丽·卡特·欧-弗兰纳根操刀剧本。《黑暗的心》故事围绕海员马洛早年在非洲刚果河流域行船时的一段经历展开，讲述一个叫库尔茨的白人殖民者是一名矢志将“文明进步”带入野蛮的非洲的理想主义者，他如何堕落成贪婪的殖民者的故事。麦克·辛同时将担任执行制片人。	安德鲁·斯科特/麦克·辛/马修·瑞斯/美国电影/动画/剧情/美国动画/改编	2020	麦克·辛:1004566|马修·瑞斯:1040614|安德鲁·斯科特:1274365
25782720	GT赛车					0.0	0	动作	tt4495098	英语	0		美国		IReU3jrEf	据《好莱坞报道者》的最新消息，电影版GT赛车的制作团队已经初具雏形，《守望者》编剧亚历克斯•谢被选中操刀剧本，剧情将围绕真实比赛展开，选手可以像游戏中的玩家一样，根据喜好选装自己的赛车参加比赛。	未定档	2020
33425932	鸣鸟不飞				牧田佳織	0.0	0	动画		日语	0		日本		AY3z72bqa		日本/同性/动画/日本动画/剧场版/BL/攻铁/动漫	2020		牧田佳織:
33425939	她来看我的电影				安少	0.0	0	爱情		汉语普通话	0		中国大陆		6u6eqybMe			2020		安少:
33422501	舞会		梅丽尔·斯特里普/詹姆斯·柯登/妮可·基德曼/爱莉安娜·格兰德/奥卡菲娜/科甘-迈克尔·凯/安德鲁·兰内斯		凯西·尼科洛	0.0	0	喜剧/歌舞	tt10161886	英语	0		美国		zjrEv6u6e	瑞恩·墨菲将执导改编自百老汇同名音乐剧的音乐新片[舞会](Prom，暂译)。影片将由Netflix开发，墨菲担任制片人。梅丽尔·斯特里普、詹姆斯·柯登、妮可·基德曼、爱莉安娜·格兰德、奥卡菲娜、科甘-迈克尔·凯、安德鲁·兰内斯领衔主演。影片计划于今年12月开机，2020 年秋季档颁奖季北美上映，之后再上线Netflix。 据悉，墨菲在今年春季开始与这些卡司接洽，卡司全都是墨菲的第一选择，这些演员在看完原版音乐剧后火速确认出演该片。本片关键角色“艾玛”的饰演者正在美国全国海选中。	2020/电视剧/梅丽尔斯特里普/TBA/LGBT	2020	梅丽尔·斯特里普:1054437|詹姆斯·柯登:1017966|妮可·基德曼:1054442|爱莉安娜·格兰德:1315469|奥卡菲娜:1360857|科甘-迈克尔·凯:1000430|安德鲁·兰内斯:1318690	凯西·尼科洛:1129094
33427541	离·岛				江诗雯	0.0	0	剧情		汉语普通话 / 粤语	106		马来西亚 / 中国香港 / 中国台湾		UnNAYv6If	想要逃离香港来到台北生活的阿蛇；		2020		江诗雯:
26771668	天空制造				韩寒	0.0	0	剧情/喜剧/科幻		汉语普通话	0		中国大陆		FnjzzbERe	韩寒：在这里宣布两部由我导演的两部电影作品。2017年秋天，电影《天空制造》。2018年暑期，电影《三重门》。感谢大家。希望#天空制造#与#电影三重门#能更不负朋友们的期待。	韩寒/中国电影/中国/航空航天/大陆/大陆电影/内地/科幻	2020		韩寒:1275307
33429617	我的佣兵生涯		成龙/刘烨/黄景瑜		吕建民/蒋丛	0.0	0	动作/战争		汉语普通话	0		中国大陆		JfUnrURQe	柯童被国际安保防务公司老板关志阳招募，连同小队，远赴库利国，保护中资代表曲风的安全，并不惜一切在36小时内解除危机的故事。	刘烨/动作/黄景瑜/成龙	2020	成龙:1054531|刘烨:1000572|黄景瑜:1354442	吕建民:1317203|蒋丛:1318099
26433395	超体2		阿马尔·维克德		吕克·贝松	0.0	0	动作/科幻/惊悚	tt4809774	英语	0		法国		AeMQQuaMe	斯嘉丽·约翰逊主演的好莱坞科幻动作大片《超体》在全球引发了史无前例地有关人类大脑开发的热议，超高的票房口碑“迫使”吕克·贝松不得不继续烧脑，与基美影业联手创制了一个当大脑已经开发到了100%之后的故事。	超体/科幻/吕克·贝松/续集/ScarlettJohansson/哲学/法国/法国电影	2020	阿马尔·维克德:1300271	吕克·贝松:1031876
30395841	银翅		威廉·赫特			0.0	0	动作/战争	tt4489370	英语	0		英国		mrqMYZvEf	威廉·赫特([最后一搏])将出演史蒂文·霍尔执导，詹姆斯·霍兰德编剧的[银翅](A Pair Of Silver Wings，暂译)，故事讲述72岁的二战老兵爱德华·恩德比，他前往马耳他、意大利等地，而这段旅途目的却是寻求自我救赎。威廉·赫特片中也将扮演一名退伍老兵。该片2019年英国、意大利、马耳他拍摄。		2020	威廉·赫特:1031849
30371713	代客泊车		诺亚·琴蒂内奥		阿萨夫·伯恩斯坦	0.0	0	动作	tt4424540	英语	0		美国		3jVnryjra	诺亚·琴蒂内奥将出演艾瑟夫·巴德伯恩斯坦执导，杰森·霍尔([美国狙击手])操刀剧本的新片[代客泊车](Valet，暂译)。电影讲述一个年轻泊车小哥(琴蒂内奥饰)在为一名政府特工泊车后，卷入了一项抓捕国际军火商的政府任务。		2020	诺亚·琴蒂内奥:1345500	阿萨夫·伯恩斯坦:1010787
25926351	悲惨世界		彭浩翔/郭子健		杜汶泽	0.0	0	喜剧	tt3550436	粤语	0		中国香港		BYn7I3FJf	《悲惨世界》讲述某城市因受病毒感染，全城男人死剩彭浩翔和郭子健两人，饥渴的全城女士抢着“强奸”这两位地球男	有杜汶泽，肯定是烂片！/杜汶泽/看都不用看直接给低分系列/烂片/抵制杜汶泽/恶心/垃圾/为了给个差评，特意注册了个账号，我也够拼的。	2020	彭浩翔:1000148|郭子健:1274244	杜汶泽:1019343
26820621	西区故事		安塞尔·艾尔高特/丽塔·莫雷诺/寇瑞·斯托尔/麦迪·齐格勒/布莱恩·达西·詹姆斯/瑞秋·泽格勒/大卫·阿尔瓦雷茨/塔莉娅·莱德/迈克·费斯特		史蒂文·斯皮尔伯格	0.0	0	剧情/爱情/歌舞/犯罪	tt3581652	英语 / 西班牙语	0		美国	2020-12-18	i7eaaqURe	史蒂文·斯皮尔伯格日前确认他将翻拍百老汇经典音乐剧《西区故事》，曾与其合作《林肯》的编剧托尼·库什纳目前正在创作剧本。关于影片的演员阵容和档期尚未确定。	斯皮尔伯格/美国/音乐/史蒂文·斯皮尔伯格/电影/西区故事/美国电影/音乐剧	2020	安塞尔·艾尔高特:1335176|丽塔·莫雷诺:1036541|寇瑞·斯托尔:1315557|麦迪·齐格勒:1363232|布莱恩·达西·詹姆斯:1349669|瑞秋·泽格勒:1409199|大卫·阿尔瓦雷茨:1270121|塔莉娅·莱德:1415055|Ana Isabelle:|迈克·费斯特:1394552|Jamila Velazquez:|Paloma Garcia Lee:|Ariana DeBose:|Ben Cook:|Kevin Csolak:	史蒂文·斯皮尔伯格:1054440
27596836	睿智的金发女郎		安娜莱吉·阿什福特			0.0	0	传记	tt8415848	英语	0		美国		I3VRYBe6e	《洛奇》制作人Gene Kirkwood将打造一部奥斯卡影后朱迪·霍利德的传记片《睿智的金发女郎》（Smart Blonde），讲述她如何打破当时好莱坞的潜规则、性骚扰威胁，坚持演艺事业。由曾提名普利策奖的剧作家Willy Holtzman写剧本，Holtzman讲起霍利德的故事：		2020	安娜莱吉·阿什福特:1257274
5327162	弗兰肯斯坦	科学怪人	道格·琼斯		吉尔莫·德尔·托罗	0.0	0	恐怖	tt1606380	英语	0		美国		2by7YBeUf		道格·琼斯/吉尔莫·德尔·托罗	2020	道格·琼斯:	吉尔莫·德尔·托罗:
3804584	弗兰肯斯坦的新娘		哈维尔·巴登		比尔·康顿	0.0	0	惊悚/恐怖	tt1457762	英语	0		美国		3V3zFBuUf	环球“黑暗宇宙”又一重磅作品[弗兰肯斯坦的新娘](Bride of Frankenstein，暂译)定档2019年2月14日，比尔·康顿已确定将执导本片，此前有传闻如果档期允许，安吉丽娜·朱莉或将加盟。	黑暗宇宙/美国/美国电影/2020/电影/哈维尔巴登/neil/burger	2020	哈维尔·巴登:1054414	比尔·康顿:1027245
26981368	独一无二的伊万	独一无二的伊凡	安吉丽娜·朱莉/山姆·洛克威尔/布莱恩·科兰斯顿/海伦·米伦/丹尼·德维托/阿丽亚娜·格林布拉特/布鲁克琳·普林斯/埃莉诺·松浦/拉蒙·罗德里格兹/戴维娜·西塔拉姆/杰奎琳·拉姆娜莱恩/奥文·亚瑟/罗伊·贝克		西娅·夏罗克	0.0	0	喜剧/动画/家庭/奇幻	tt3661394	英语	0		美国	2020-08-14	7Yf6AYnba	根据同名获纽伯瑞大奖小说改编，Katherine Applegate写作，Patricia Castelao绘制插图。	待映/2019/想买/动画/迪士尼/美国/安吉丽娜朱莉/20-08	2020	安吉丽娜·朱莉:1054447|山姆·洛克威尔:1047972|布莱恩·科兰斯顿:1031807|海伦·米伦:1054390|丹尼·德维托:1040516|阿丽亚娜·格林布拉特:1389345|布鲁克琳·普林斯:1382847|埃莉诺·松浦:1342338|拉蒙·罗德里格兹:1036497|戴维娜·西塔拉姆:1407303|杰奎琳·拉姆娜莱恩:1395000|奥文·亚瑟:1327214|罗伊·贝克:1373101	西娅·夏罗克:1321243
4001700	全民超人汉考克2			https://img3.doubanio.com/view/photo/s_ratio_poster/public/p2493060550.jpg		0.0	0	喜剧/动作/科幻	tt1498780	英语	0		美国		3VfqMmFZf	据《好莱坞报道》消息，哥伦比亚公司已确定由亚当&middot;费耶罗和格伦&middot;马扎拉操刀《全民超人汉考克2》的剧本，《全民超人汉考克》原班制作人马也有望回归。《全民超人》花费了12年时间才最终搬上大银幕，本片在2008年收入了6.24亿美元全球票房，这个不错的成绩决定了续集的进展要远远超过上一集	科幻/威尔·史密斯/WillSmith/美国/动作/美国电影/威尔史密斯/喜剧	2020
26771667	三重门				韩寒	0.0	0	剧情		汉语普通话	0		中国大陆		qEnraERQe	据电影《三重门》的故事梗概显示，“林雨翔在学校里遇到了好友罗天成、女神Susan、亦师亦友的老师马德保，面对学业的压力，成长的困惑、人生的挑战，他倍感迷茫，但是接下来发生的事情，成就了众人的热血与青春。”从故事梗概可以看出，电影《三重门》和韩寒当年的同名小说，在人物设计上基本相似。	韩寒/青春/中国电影/小说改编/中国/文艺/大陆/未上映	2020		韩寒:1275307
30433583	刺杀黄大仙				黄锎	0.0	0	剧情/喜剧/奇幻		粤语	100		中国香港		EBmjVvi7e	年長的區議員提出「VR活化黃大仙」工程，好使外家親戚所經營的電腦軟件公司從中得益，勢在必行，反而黃大仙廟附近的山坡失修等問題卻未受關注。「金獅道人」才叔因道路崎嶇意外受傷，解籤學徒周同仁與老友散工王賴亞樂趁師傅養傷期間，自作主張幫助信眾解籤。信眾包括黑道中人九叔、星途 暗淡的女演員何夢潔等。過程中二人洞悉到「改變」一個人的運氣（人為製造「假好運」或「假衰運」）是可以改變一個人的行為與決定的。例如阿樂令九叔認為自己行運，導致他採取行動，最後順利把世仇滅口。二人企圖以「改運」的方法阻止區議員通過「VR活化黃大仙」這項大白象工程。	香港香港	2020		黄锎:1409030
33424358	永不言败				李杨	0.0	0	爱情		汉语普通话	0		中国大陆		ybEBYBeib		李杨	2020		李杨:1305724
33427430	猎盗者之彼岸花		王婷/肖一鸣/栾可昕		李克	0.0	0	剧情/悬疑		汉语普通话	0		中国大陆		EfaMAYBua	文物被盗，教授Hoffman失踪，警察江岚肩负找回被盗文物，解救教授。偷盗团伙出现在小镇，教授学生亦正亦邪，各方势力蜂拥而至，到底有什么惊天大阴谋？警局上下团结一致，女警江岚肩负重任，破获大案的故事。		2020	王婷:|肖一鸣:|栾可昕:	李克:
6799033	危险女孩				杰夫·瓦德洛	0.0	0	动作	tt1635650		0		美国		Q2VZZf6Yf	[王牌保镖]导演杰夫·瓦德洛将执导漫画改编影片[危险女孩]。该片原版同名漫画由漫威蜘蛛侠漫画御用画师J·史葛·坎贝尔打造。漫画中冒险女郎艾比·琪丝被招入秘密组织，随后她和组织内的诸多女冒险者(Sydney Savage、纳塔利娅·卡斯特尔等)展开危险而刺激的行动。影片由乌迈尔·阿莱姆([终极救援])操刀剧本，康斯坦丁影业打造。该片计划于2020年开拍。	美国/待看	2020		杰夫·瓦德洛:1300241
26888761	青蜂侠				加文·欧康诺	0.0	0	喜剧/动作/犯罪	tt6246104	英语	0		美国		V3zNAYZBe	加文·欧康诺接受时光网独家专访时，爆料他将拍摄全新的《青蜂侠》电影。 “前几年电影版的《青蜂侠》拍成了搞笑片，但《青蜂侠》不是搞笑片，所以我取得了这项版权并选择在派拉蒙开发。”		2020		加文·欧康诺:1293387
30433388	Free！完全新作劇場版	遥、向着未来	岛崎信长/铃木达央/宫野真守/代永翼/平川大辅/渡边明乃/雪野五月/津田健次郎/宫田幸季/家中宏			0.0	0	剧情/动画/运动		日语	0		日本		MuaMQQeMe		Free！/日本动画/日本电影/动画电影/动漫/剧场动画/アニメ/Free	2020	岛崎信长:1318730|铃木达央:1274746|宫野真守:1018576|代永翼:1315697|平川大辅:1020547|渡边明乃:1042710|雪野五月:1019608|津田健次郎:1194806|宫田幸季:1029594|家中宏:1035863
30396388	剧透预警：主角死了		吉姆·帕森斯		迈克尔·肖沃特	0.0	0	同性	tt7775720		0		美国		fMuMmrqEf	“谢耳朵”吉姆·帕森斯将主演新片《剧透预警：主角死了》(Spoiler Alert: The Hero Dies)，聚焦一对共同面对绝症的同志恋人。焦点影业刚经过竞争拿下该片，Michael Showalter(《大病》)导演并参与制片。	吉姆·帕森斯/美国电影/LGBT/改编/剧情	2020	吉姆·帕森斯:1000004	迈克尔·肖沃特:1019137
27039048	天狼		滕奎兴		施佳欣	0.0	0	喜剧/动作/动画/冒险		汉语普通话	95		中国大陆		aMQuUZBAe	《天狼》讲述的是一个有关狼类、狗类和人类的遥远的故事。	动画/剧情/国漫/毛发/梦工厂/动画长片	2020	滕奎兴:1355841	施佳欣:
33424111	白井		饭丰万理江/稻叶友/忍成修吾/谷村美月/江野泽爱美/染谷将太		安達寛高	0.0	0	恐怖		日语	0	http://shiraisan.jp/	日本	2020-01-10	IRY37Y3Vf	连续出现眼球破裂的尸体，被害者直接死因是心脏麻痹，死前似乎都很恐惧，仿佛被附身。大学生端纪（饭丰万理江 饰演）亲眼目睹好友死去，春男失去了弟弟，于是两人一起展开调查，他们找到关键人咏子，而她只留下一句“白井……”也以同样的方式死去，关注事件的杂志记者间宫也加入了端纪两人，逐渐接近“白井”诅咒的核心，而等待他们三人的，是超乎常理，令人战栗的事实。	染谷将太/日本/饭丰万理江/谷村美月/日本电影/忍成修吾/稻叶友/江野泽爱美	2020	饭丰万理江:1337889|稻叶友:1314701|忍成修吾:1033189|谷村美月:1020236|江野泽爱美:1319419|染谷将太:1315737	安達寛高:
26337873	昔日恋人		炎亚纶/金素恩/宋洋			0.0	0	爱情		汉语普通话	0		中国大陆 / 韩国		e6IZnbqyb	云集中韩实力团队打造的爱情喜剧《昔日恋人》即将在深圳开机，人气偶像炎亚纶，韩国国民美女金素恩与动作男神宋洋，首发的主演阵容令期待已久的影迷眼前一亮，三位帅哥美女狂飙颜值，将展开一场饱含笑点与泪点的浪漫风暴。	炎亚纶/炎大大/金素恩/电影/中韩合作/♥/好想看/宋洋	2020	炎亚纶:1275315|金素恩:1050929|宋洋:1316200
33423676	警醒		凯特·贝金赛尔		谭雅·维克斯勒	0.0	0	动作	tt10228134	英语	0		美国		2N2biF3ra	凯特·贝金赛尔将主演千禧影业动作喜剧新片[警醒](Jolt，暂译)，饰演一位嗜杀的保镖。本片由谭雅·维克斯勒([歇斯底里])指导，贝金赛尔饰演的保镖林迪，在她爱上的第一个男人被杀后，她狂怒并开始了一场复仇，而警察视其为主要嫌疑人对她展开了追捕。	美国电影/惊悚/动作/凯特·贝金赛尔	2020	凯特·贝金赛尔:1003487	谭雅·维克斯勒:1023230
33425808	那年的情书				殷振豪	0.0	0	剧情		汉语普通话	100		中国大陆 / 中国台湾 / 日本		mzrqi7uyb	婚礼前夕，未婚夫出轨，程净选择打破自己的人生规划，远走他乡，调职台北，却意外重拾了多年前未了的一段缘分。与吴建轩重逢，是他让程净再次燃起对爱的信心和渴望，程净相信，他们彼此灵魂契合，一定能够走到最后。然而，两人的性格与人生规划天差地别，吴建轩母亲的出现，将他们的矛盾彻底激化……程净离开台北，吴建轩怅然若失。这是今生只有一次的恋爱，吴建轩放下一切赶往东京，只为重新来过，可已经萌生的裂缝，无法轻易弥合……唯有那年的情书，轻易穿过时光，见证爱情最初、最好的模样。		2020		殷振豪:
30148188	动物总动员2				莱因哈德·克洛斯	0.0	0	动画			0		美国		6AeMAQAmb	万达将与Timeless Films合作打造一部动画片《宠物总动员》（Pets United），莱因哈德·克洛泽执导，这是莱因哈德·克洛泽执导的2010年德国动画《动物总动员》（Animals United）的续集。		2020		莱因哈德·克洛斯:1288722
26353083	盖世英雄					0.0	0	动作/爱情			0		中国大陆 / 美国		ZnzzVRQmb	小马奔腾影业总经理陈雷公布的已在筹拍阶段的中美合拍片。这部与少林寺有关的动作爱情电影是根据中国历史上真人真事改编，主人公的奇遇经历体现了中国除暴安良、锄强扶弱的侠义之道。这种独特的精神类同日本的武士道精神、欧洲中世纪的骑士精神、以及美国西部片的杀手文化，在世界范围内都能吸引人们的眼球。而该片更是由好莱坞知名制片人杰瑞·温特劳布（代表作《十一罗汉》、《功夫梦》）担任制片人，导演和摄影均由好莱坞团队担纲。		2020
2263061	拥挤的房间	24个比利	莱昂纳多·迪卡普里奥	https://img1.doubanio.com/view/photo/s_ratio_poster/public/p2251159789.jpg		0.0	0	剧情/犯罪	tt0411256	英语	0		美国		f6IJJ3byb	《24个比利》(The Crowded Room，直译为拥挤的房间)改编自著名作家丹尼尔·凯斯的多重人格分裂纪实小说《24个比利》与《比利战争》（比利战争在美国一直无法出版），其主角正是臭名昭著的美国话题人物比利·米利根。上世纪70年代末，他在校园犯下三起强奸案被捕，律师以其患多重人格障碍进行辩护，最终无罪释放，但却持续被媒体和公 众质疑“假借多重人格脱罪”。	24个比利/多重人格/心理/莱昂纳多·迪卡普里奥/悬疑/犯罪/美国/LeonardoDiCaprio	2020	莱昂纳多·迪卡普里奥:1041029
25944296	The Black Count				凯瑞·福永	0.0	0	剧情/传记	tt3698602	英语	0		美国 / 法国		7AQI3VJva	The story of Thomas-Alexandre Dumas, the first black soldier to become a brigadier general in the French military.		2020		凯瑞·福永:1009531
30314127	极限营救	达卡	克里斯·海姆斯沃斯/大卫·哈伯/格什菲·法拉哈尼/兰迪普·弘达/马诺杰·巴杰帕伊		山姆·哈格雷夫	0.0	0	动作	tt8936646	英语	0		美国		fiVRuqMAe	克里斯·海姆斯沃斯将主演动作影片[达卡](Dhaka，暂译)。山姆·哈格雷夫首执导筒，乔·罗素操刀剧本。故事讲述了海姆斯沃斯饰演的角色必须去解决被绑架的印度男孩，但他外表看起来很勇敢，内心其实和懦弱。他必须克服自己的缺点。影片将在泰国和印度进行拍摄。	海总/Netflix/美国/2020/动作片/TBA/动作/ChrisHemsworth	2020	克里斯·海姆斯沃斯:1021959|大卫·哈伯:1225637|格什菲·法拉哈尼:1009332|兰迪普·弘达:1325358|马诺杰·巴杰帕伊:1060895	山姆·哈格雷夫:1378299
26822889	Aleister Arcane		金·凯瑞/伊莱·罗斯			0.0	0	惊悚/恐怖	tt5829168	英语	0		美国		nFvEJRuEf	The story will follow a group of young children who befriend an elderly man who has been placed on the fringe of the town. Once the lonely man dies, he leaves a curse on the town and those who shunned him, forcing the children to work together to save their families.	金凯瑞	2020	金·凯瑞:1054438|伊莱·罗斯:1002692
25936914	骷髅岛：金刚之血				尼尔·马歇尔	0.0	0	悬疑/奇幻/冒险	tt3236572	英语	0		美国		IvE3FZnNe	金刚死后25年，卡尔·德纳姆之子再次远征骷髅岛去揭开长久以来的迷团。	科幻/美国/美国电影/奇幻/冒险/怪兽/金刚骷髅岛/抖森	2020		尼尔·马歇尔:1018056
26890972	命悬一线				克林特·伊斯特伍德	0.0	0	传记	tt3014220	英语	0		美国		iVnryrijb	华纳购得杰西卡·布查南自传《命悬一线》电影改编权，克林特·伊斯特伍德有望执导。2012年人道主义援助工作者杰西卡·布查南被索马里武装分子绑架、囚禁了93天，海豹突击队展开了营救行动。编剧布莱恩·海尔格兰德。	克林特·伊斯特伍德/传记/海豹突击队/美国/导演-克林特·伊斯特伍德/绑架/索马里/电影	2020		克林特·伊斯特伍德:1054436
33428612	Invitation					0.0	0	剧情		尼泊尔语	85		印度		Y3jNIZZva	小Tashi和祖母是为一户家庭守护小豆蔻园的租户。房东家中即将到来的一场婚礼让Tashi很激动。他是否会被邀请参加？		2020
26687690	蒙面斗士				F·加里·格雷	0.0	0	动作/科幻	tt5663454	英语	0		美国		RIvU372Ne	派拉蒙影业与孩之宝将再度携手，将把《微星小超人》（Micronauts）、《魔幻骑士》（Visionaries）、《蒙面斗士》（M.A.S.K.）和《宇宙骑士》（Rom The Space Knight）搬上大银幕，并与《特种部队》共享一个电影宇宙。	童年/科幻/动画改编/动作/2020	2020		F·加里·格雷:1009396
30314848	Everything Everywhere All at Once				丹·关/丹尼尔·施纳特	0.0	0	动作			0		美国		6IBeiV3Ff	杨紫琼和奥卡菲娜有望自《摘金奇缘》后再合作，两人商谈加盟动作新片《Everything Everywhere All at Once》，丹·关＆丹尼尔·施纳特(《瑞士军刀男》)执导，罗素兄弟的制片公司AGBO制作，剧情未知。	美国电影/科幻/杨紫琼/动作	2020		丹·关:1356396|丹尼尔·施纳特:1356397
26745341	迷航昆仑墟	迷航昆仑墟电影版				0.0	0	科幻/冒险			0		中国大陆		vyFJRe6ua	3月11日下午，天下霸唱透露已将《迷航昆仑墟》的全版权（电影电视网游等）卖给银润，将和好莱坞制作人迈克·赫德，导演斯蒂芬·范米尔联手打造这部电影。天下霸唱表示《迷航昆仑墟》“是我第一部写的有头有尾的作品，也是第一部出版的作品，算是处女作”。	天下霸唱/大陆/国产电影/2020/2010s/歌剧魅影	2020
26744598	昆仑神宫	鬼吹灯之昆仑神宫			非行	0.0	0	动作/冒险		汉语普通话	0		中国大陆		F3VBInbqa	根据天下霸唱小说《鬼吹灯》系列之《龙岭迷窟》、《云南虫谷》、《昆仑神宫》改编的三部曲电影将于2016年下半年正式开机。并预计于2017、2018、2019年每年一部全球同步公映。本次拍摄的《龙岭迷窟》、《云南虫谷》、《昆仑神宫》三部曲电影为《鬼吹灯》前四部当中的三部，而三部电影都将由导演非行执导。	鬼吹灯/盗墓/奇幻/惊悚/冒险/悬疑/电影/2020年	2020		非行:1320824
30396443	蛇眼	特种部队：蛇眼	亨利·戈尔丁/安德鲁·浩二		罗伯特·斯文克	0.0	0	动作/冒险	tt8404256	英语	0		美国	2020-10-16	jFvMQmVRe	《特种部队》的衍生片《蛇眼》将由罗伯特·斯文克担任导演。	电影/2020	2020	亨利·戈尔丁:1392013|安德鲁·浩二:1396495	罗伯特·斯文克:1297058
33427519	狼图腾2	狼图腾 Ⅱ				0.0	0	剧情/动作/冒险		汉语普通话	0		中国大陆		RuUnNAQea	影片讲述额仑草原被农耕之后，成为沙漠。天鹅湖和草场消失，沙尘暴肆虐，人和狼群都面临生存危机。上级又给农牧场下达新的任务，让农场继续北上，开发北方最后一块封闭的草原——成吉思汗黄金家族的封地。	狼图腾2/2020	2020
25933422	罗宾逊一家		史蒂夫·卡瑞尔			0.0	0	喜剧/动画/家庭/冒险	tt3894082		0		美国		FfU37YJJf		SteveCarell	2020	史蒂夫·卡瑞尔:1054391
30154535	三天一生		夏尔·贝尔林/桑德里娜·博内尔/菲利普·托雷顿		尼古拉斯·布赫里夫	0.0	0	惊悚	tt10204366	法语	0		法国	2019-09-18	2zVZJvyba	法国作家#皮埃尔·勒梅特 Pierre Lemaitre# 几日前发推称，继"天上再见"之后，他的第二部小说"Trois jours et une vie"也即将被搬上银幕。影片将于今年秋季开拍，"法国制造"导演尼古拉斯·布赫里夫担纲执导，卡司：夏尔·贝尔林、桑德里娜·博内尔、菲利普·托雷顿、巴勃罗·保利和玛戈特·邦希勇等...	皮耶尔·勒迈特/法國電影/惊悚小说/gaumont	2020	夏尔·贝尔林:1048315|桑德里娜·博内尔:1018278|菲利普·托雷顿:1028374|Pablo Pauly:|Margot Bancilho:	尼古拉斯·布赫里夫:1019943
26354675	幻觉之书		查尔斯·丹斯/洛特·弗贝克/斯瓦利尔·古德纳松/薇拉·菲拉托娃/伊索尔达·戴查克/菲利波·尼格鲁/吉塞尔达·沃洛迪			0.0	0	剧情	tt4016312	英语	0		意大利 / 英国 / 比利时 / 德国		j7YRuMe6e	《权力的游戏》男星查尔斯·丹斯将合作《古战场传奇》女星洛特·弗贝克，加盟奇幻冒险片[幻觉之书]。影片为欧洲制作，投资5200万欧元。意大利导演卡罗·亨特曼执导，泰伦斯·马力克担任制片，卡司还包括瑞典男星斯瓦利尔·古德纳松([博格对战麦肯罗])。	英国电影/电影/洛特·弗贝克/查尔斯·丹斯/悬疑/2018/電影/剧情	2020	查尔斯·丹斯:1027299|洛特·弗贝克:1009738|斯瓦利尔·古德纳松:1050003|薇拉·菲拉托娃:1040734|伊索尔达·戴查克:1247129|菲利波·尼格鲁:1037267|吉塞尔达·沃洛迪:1300176|Marco Quaglia:|Douglas Dean:|Justin Korovkin:|Abel Tesch:|Rocco Gottlieb:
30466323	Snatchers		乔纳森·弗尔南德斯			0.0	0	科幻	tt7189226	英语	0		美国		ba6e6Ynra			2020	Rachel Grant:|乔纳森·弗尔南德斯:1362383|Dave Hill:
27594454	奥林匹斯				泰勒·谢里丹	0.0	0	动作	tt2509226	英语	0		美国		YRY3FfMQe	A decorated soldier turned spy finds out he his descended from the Greek Gods and could actually be humanity's last hope.		2020		泰勒·谢里丹:1340379
33414470	阳光码头					0.0	0	剧情/传记		汉语普通话 / 粤语	0		中国大陆		3riFBuMmb	青岛女子曾婧和带着两个女儿去香港与丈夫会和，不料等来的是一纸离婚书；母女三人留在香港，婧和为了生计开始在码头摆摊卖水饺，同时也认识了一帮挚友；经过多年艰苦奋斗，婧和成为享誉中外的“水饺皇后”。		2020
3269127	洛克军士长			https://img3.doubanio.com/view/photo/s_ratio_poster/public/p2383556802.jpg		0.0	0	剧情/喜剧/动作	tt0795466	英语	0		美国		iF3zrMI3b	洛克中士》的主角是一个美军步兵中士弗兰克·洛克（Sgt. Frank Rock），他带领Easy Company连的弟兄在二战战场上浴血奋战。	DC/美国电影/漫画改编	2020
27205125	太太请小心轻放：天国与地狱篇		绫濑遥/西岛秀俊		佐藤东弥	0.0	0	剧情/动作		日语	0		日本		7uaEZvqUf		绫濑遥/綾瀬はるか/日本/日本电影/日剧SP/电影/日影/日剧	2020	绫濑遥:1035655|西岛秀俊:1001042	佐藤东弥:1237800
30389671	最幸福的季节		克里斯汀·斯图尔特/麦肯兹·戴维斯		克里·杜瓦尔	0.0	0	同性	tt8522006	英语	0		美国	2020-11-20	vy7eU3rEf	克里斯汀·斯图尔特商谈主演新片《最幸福的季节》(Happiest Season)，克丽·杜瓦尔(《干涉》)和玛丽·霍兰德编写剧本，前者执导，TriStar Pictures出品。讲述一个年轻女子准备在家庭一年一度的假日聚会上向女友求婚，结果发现女友还未向保守的父母出柜。	克里斯汀·斯图尔特/LGBT/les/麦肯兹·戴维斯/美国电影/剧情/美国/Lesbian	2020	克里斯汀·斯图尔特:1012533|麦肯兹·戴维斯:1326533	克里·杜瓦尔:1027191
26996619	古董局中局	古董局中局电影版	葛优/雷佳音		郭子健	0.0	0	剧情		粤语 / 汉语普通话	0		中国大陆		ZZJBYf6ua	《古董局中局》是马伯庸的长篇代表作，同名网剧和电影都在制作中。	马伯庸/电影/中国电影/潘粤明/小说改编/雷佳音/中国/待看	2020	葛优:1000905|雷佳音:1312940	郭子健:1274244
30389627	糖果人		叶海亚·阿卜杜勒-迈丁/泰柔娜·派丽丝/托尼·托德/内森·斯图尔特-贾瑞特/科尔曼·多明戈		尼娅·达科斯塔	0.0	0	惊悚/恐怖	tt9347730	英语	0		美国	2020-06-12	6eiVfEJva	据恐怖电影网站Bloody Disgusting消息，乔丹·皮尔有望担任新版[糖果人]制片，其制片公司Monkeypaw Productions有望担任制作。恐怖片[糖果人]系列首部于1992年上映，导演伯纳德·罗斯，主演托尼·托德，影片围绕一名研究生调查神秘传说中“糖果人”取人性命的故事展开。1995年、1999年该系列曾推出过两部续集。	美国电影/惊悚/恐怖/美国/乔丹·皮尔/翻拍/环球/灵异	2020	叶海亚·阿卜杜勒-迈丁:1374708|泰柔娜·派丽丝:1342538|托尼·托德:1036498|内森·斯图尔特-贾瑞特:1314887|科尔曼·多明戈:1088744	尼娅·达科斯塔:1373998
30362311	我的英雄学院					0.0	0	喜剧/动作		英语	0		美国		fMAQmV3ba	传奇影业宣布将日漫《我的英雄学院》改编成真人电影。这是传奇继《精灵宝可梦：大侦探皮卡丘》之后，又一部日漫真人化作品。	我的英雄学院/动漫/待看/日本/2020/美国电影/映画/传奇影业	2020
6873942	Black Money				阿德里安·维多利亚	0.0	0	动作	tt1865315		0		美国		iVfUv62zb	High octane, high concept action thriller about a team of black-ops on an international political man-hunt.		2020		阿德里安·维多利亚:1366967
33415860	Saules aveugles, femme endormie					0.0	0	动画	tt9320184	法语	0		法国		BIBYZBQIf	An adaptation of six short stories by the famous Japanese author Haruki Murakami transformed into a single narrative directed and written by French artist Pierre Foldes.		2020
3269043	Bob: The Musical					0.0	0	歌舞	tt0488969		0		美国		JJJBuaqaa	Bob - The Musical follows a mild-mannered man who suddenly hears the "inner song" of people's hearts after being struck in the head		2020
27089207	乔瑟夫·巴林米的左臂				吉约姆·布哈克	0.0	0	剧情		法语	0		法国		YvyriV3jb			2020		吉约姆·布哈克:1382660
26897886	辛巴达				米格尔·萨普什尼克	0.0	0	动作/奇幻/冒险	tt6172508		0		美国		FJn7QYnjb	Studio 8公司日前买下了一个“辛巴达”电影的创意，他们将邀请凯尔·基伦（Kyle Killen）为该片编剧、米格尔·萨波齐尼克（Miguel Sapochnik）担任导演。米格尔·萨波齐尼克是电视剧《权力的游戏》导演之一，本季（第六季）最后两集“私生子大战”和“凛冬寒风”都是他导演的。		2020		米格尔·萨普什尼克:1350650
25817052	只谈情，不说爱				戴玮	0.0	0	爱情			0		中国大陆		6QeyF3zzb	——约法三章，能否保住爱情？一夜情之后，是否还有真爱？女导演戴玮曾拍过“西藏三部曲”（《西藏往事》、《冈拉梅朵》《古格王朝》），这次转型拍情感题材商业片，直言要追求“时尚”。其中男人不仅是高富帅，还有深度，女人不仅漂亮，还性感。编剧秦海燕写过《分手合约》，她认为《只谈情，不说爱》是一部都市爱情喜剧，在情感和价值观上很新鲜，就是“反着怎么谈恋爱”。		2020		戴玮:1328542
26776334	初恋教我的十八件事	初恋教我的18件事	陈瑶			0.0	0	剧情/爱情		汉语普通话	0		中国大陆		NmN2b62Ff	《初恋教我的十八件事》讲述一个假小子暗恋温柔学霸的爱情故事，通过女主角在青涩暗恋中学到的感情哲学，带观众重温难以忘怀的初恋；	陈瑶/爱情/国产电视剧/2018/成片/中国/Q/B港台	2020	陈瑶:1350207
33418682	Jacob and the Sea Beast				克里斯·威廉姆斯	0.0	0	动画	tt9288046	英语	0		美国		VJnzjri7e	奥斯卡奖得主克里斯·威廉姆斯(《超能陆战队》、《海洋奇缘》)将执导NetflixCG动画长片《Jacob and the Sea Beast》。讲述一位海员驶进未知水域，与水怪结成盟友的故事。		2020		克里斯·威廉姆斯:1300949
33413727	Serious Men					0.0	0	剧情	tt10230414		0		印度		2jFJZZvEf	Netflix开发改编自曼努·约瑟夫(Manu Joseph)同名小说的电影《Serious Men》。讲述的是一个狡猾的贫民窟居民，他欺骗国家相信他10岁的笨儿子是个天才，而后来意识到他的危险游戏的唯一受害者是他的儿子。将由苏迪尔·米什拉(Sudhir Mishra)改编并执导。		2020
27089580	恐惧街		阿什利·祖克曼/基亚娜·马德拉/小本杰明·弗洛雷斯/弗莱德·海辛格/马特·伯克		丽恩·贾尼埃克	0.0	0	悬疑/恐怖	tt6566576	英语	0		美国		zFReE3bEf	福斯计划拍摄三部由美国著名小说家R.L.斯坦(《鸡皮疙瘩》)所著青少年恐怖小说《恐惧街》(Fear Street)改编的电影，全部定下全部导演：Leigh Janiak(《蜜月》《驱魔浪人》)将执导第一、三部，亚历克斯·罗斯·派瑞(《尘世女王》《她的气味》)执导第二部。	美国电影/改编/超自然/恐怖/待看	2020	阿什利·祖克曼:1315353|基亚娜·马德拉:1360691|小本杰明·弗洛雷斯:1386100|弗莱德·海辛格:1395178|马特·伯克:1397595|Julia Rehwald:|Olivia Welch:|Jeremy Ford:	丽恩·贾尼埃克:1377370
33413523	Casandra					0.0	0	惊悚	tt8201714	西班牙语	90		智利 / 西班牙		v6eijriba			2020
30443273	Isolation					0.0	0	恐怖	tt3373864		0		美国		vi7Yfa6mb			2020
26985551	Spectrum				约翰·斯韦特纳姆	0.0	0	科幻/惊悚/恐怖	tt4718700	英语	0		美国		ayVJRIv6e	Eager to perfect his own 3D printing technology, a young scientist finds his dead billionaire father's defunct lab and gets to work, but something left over from his father's studies of the human soul begins to terrorize his colleagues.（IMDb）	美国/电影/悬疑/2018	2020		约翰·斯韦特纳姆:1330393
33413733	Ghost Stories				卡伦·乔哈尔/卓娅·阿赫塔尔	0.0	0	惊悚/恐怖	tt10230404		0		印度		rMYRm72zb	Netflix开发其原创印度电影《Ghost Stories》。导演Karan Johar、Zoya Akhtar、DiBakar Banerjee和Anurag Kashyap继电影《爱欲故事》后再次合作，讲述由Ronnie Screwvala的RSVP和Ashi Dua制作的令人毛骨悚然的故事。		2020		卡伦·乔哈尔:1018224|卓娅·阿赫塔尔:1014480
25908267	千里迢迢				希尔万·肖默	0.0	0	剧情/动画/奇幻	tt3492042	英语 / 意大利语 / 法语	0		英国		mFBuyrqaa	In 1950s Italy, two middle-aged brothers go on a magical odyssey through their past as 77mi.cc they take part in the world's most beautiful car race: the Mille Miglia.	SylvainChomet/动画/法国电影/法国/西维亚·乔迈/法国动画/动画长片/电影	2020		希尔万·肖默:1040620
30355333	偶像		海莉·斯坦菲尔德			0.0	0	剧情	tt9155072	英语	0		美国		jN2bEBuEf	海莉·斯坦菲尔德将出演Netflix音乐题材影片[偶像](Idol，暂译)并任制片。编剧马特·金，故事讲述了一个女孩从成为歌星的助理到一心成为又一个歌星。马特·里夫斯有望担任制片，其制片公司6th & Idaho有望与斯坦菲尔德的公司Federal Films共同制作。		2020	海莉·斯坦菲尔德:1312964
33412976	Auntie Claus				肯尼·奥特加	0.0	0	歌舞/奇幻	tt3154906	英语	0		美国		JBeiFJf6e	Netflix开发由Kenny Ortega导演的影片《Auntie Claus》，该片讲述了一个年轻女孩决心要弄清为什么她古怪的、热爱圣诞节的阿姨每年圣诞节都会消失的原因。		2020		肯尼·奥特加:1000330
5969291	混凝土岛				布拉德·安德森	0.0	0	剧情/悬疑/惊悚/冒险	tt1838489	英语	0		美国		bMeaqqEfa	《混凝土岛》改编自J·G·巴拉德在1974年撰写的同名小说，讲述的是一个扭曲版的鲁滨逊漂流记的故事：影片主角罗伯特梅特兰是一位年轻有为的建筑师，因意外而“搁浅”在城市与高速公路之间的人工小岛上，请注意，这不是《迷失》中的海上小岛，而是两片高速公路之间的废弃之地，并被栅栏隔开了。他只能在他被撞毁捷豹轿车上和岛上找他能赖以生存的物资，之后的境况却越来越差。独自生存的求生状况让罗伯特近乎崩溃。不过，他居然在这里找到了同伴，并决定在抛弃自己以前的生活，在岛上生存下去……	ChristianBale/美国/悬疑/剧情/克里斯蒂安·贝尔/美国电影/惊悚/科幻	2020		布拉德·安德森:1274486
33412319	南方之子		露西·海尔/朱莉娅·奥蒙德/卢卡斯·提尔/布莱恩·丹内利/莱克斯·斯科特·戴维斯/塞德里克·凯尔斯/沙米尔·安德森/迈克尔·艾伦·米利甘/迈克尔·希罗		巴里·亚历山大·布朗	0.0	0	剧情/传记	tt2235372	英语	0		美国		jzb6Q2jVf	基于Bob Zellner的自传《The Wrong Side of Murder Creek: A White Southerner in the Freedom Movement》，Zellner出生于阿拉巴马州，是某个三K党成员的孙子，1961年，他被卷入民权运动的中心。	美国电影/改编/卢卡斯·提尔/剧情/传记	2020	露西·海尔:1017884|朱莉娅·奥蒙德:1013855|卢卡斯·提尔:1022645|布莱恩·丹内利:1013729|莱克斯·斯科特·戴维斯:1396837|塞德里克·凯尔斯:1044959|沙米尔·安德森:1398621|迈克尔·艾伦·米利甘:1366809|迈克尔·希罗:1341422|Emily Towles:|Brad Napp:|Stan Houston:|Wil Deusner:|Chaka Forman:|Sharonne Lanier:	巴里·亚历山大·布朗:1037731
27202852	少女与战车：最终章 — 第6话				水岛努	0.0	0	动画		日语	0		日本		NAuijNQmb		日本动画/剧场版/电影/水岛努/日本/待看/少女与战车/坦克	2020		水岛努:1275368
25908036	超新星纪元		张亦驰		孔二狗	0.0	0	科幻		汉语普通话	0		中国大陆		zjzjzzb6e	1999年末的一天，位于御夫座的一颗超新星突然爆发。在漫长的岁月里，这颗巨大的恒星被星际尘埃所遮挡，没有被人类发现。这次超新星爆发，给人类带来了一场近乎毁灭性的灾难，人类从此进入了一个新的纪元——超新星纪元。	刘慈欣/科幻/中国/电影/大陆/国产/三体/上映日未定	2020	张亦驰:1356221	孔二狗:1321227
26986272	颤慄	颤慄之通灵女尸	徐巾淇/李万年/傅亨		郝一平	0.0	0	惊悚/恐怖		汉语普通话	90		中国大陆		3VBuUfyra	楚楚动人的文艺女作家向南（徐巾淇 饰）自从看了姐姐向北（李茉 饰）的怪异画作后，眼中总有一些不干净的灵异物出现。为了尽快交稿，安心创作。她只身一人来到一处隐密的招待所。入住后，行为诡异的守夜人老万（李万年 饰）让她深感惶恐。为躲避白衣厉鬼她躲进荒坡，却她意外姐姐的尸体。窒息的恐惧让她想逃，可有个声音要她留下为姐姐复仇。这时，不请自来的客人（傅亨 饰）敲响了房门……	恐怖/惊悚/悬疑/国产/2018.3烂/烂片/喜剧/剧情	2020	徐巾淇:1383838|李万年:1324630|傅亨:1313244	郝一平:1372463
25907124	姜子牙				程腾/李炜	0.0	0	动画		汉语普通话	90		中国大陆		mzN2rMYfa	动画电影《姜子牙》的故事发生于封神大战之后。昆仑弟子姜子牙，率领众神战胜狐妖，推翻了残暴的商王朝，赢得封神大战的胜利，即将受封为众神之长。在巅峰时刻，他却因一时之过被贬下凡间。失去神力，被世人唾弃。为重回昆仑，姜子牙踏上旅途。在战后的废墟之上，他重新找到了自我，也发现了当年一切的真相。	国漫/国产动画/中国动画/动画/中国/国产/动漫/奇幻	2020		程腾:1315977|李炜:1385181
25907991	杭州之恋				阿巴斯·基亚罗斯塔米	0.0	0	爱情		汉语普通话	0		中国大陆		UvUfMm7ua	伊朗电影大师阿巴斯应央视微电影频道之邀，将在杭州取景，拍摄一个中国的故事，一个关于杭州、展示杭州文化风情的爱情题材电影。	阿巴斯/阿巴斯·基亚罗斯塔米/伊朗/文艺/中国/爱情/电影/2016	2020		阿巴斯·基亚罗斯塔米:1054510
1892135	神秘别克				威廉·布伦特·贝尔	0.0	0	剧情/恐怖	tt8753656	英语	0		美国		2NuMAQeyb	斯蒂芬·金的恐怖小说《神秘别克》将被搬上大银幕。威廉·布伦特·贝尔([灵偶契约])自编自导。小说于2002年出版，故事围绕一辆神秘别克轿车与一桩离奇命案展开，这辆别克似乎被某种诡异神灵所操控。该片主题类似约翰·卡朋特1983年执导、改编自另一部斯蒂芬·金小说的[克莉丝汀魅力]。Hyde Park Entertainment担任制作。	斯蒂芬·金/美国电影/恐怖/灵异/漫画小说真人版/改编/待看/小说改编	2020		威廉·布伦特·贝尔:1354248
25817050	迎男而上				张猛	0.0	0	爱情		汉语普通话	0		中国大陆		jjry7YJ3b	——《迎男而上：泡男人才是正经事》这本书告诉你，世界上没有白马王子，也没有田螺姑娘，我们要找的是那个和你同甘共苦一起成长，磕磕绊绊白头偕老的Mr. Right。	张猛/大陸/喜剧/电影/中国/一流	2020		张猛:1314120
33415861	穿越				弗洛朗丝·米埃勒	0.0	0	动画	tt8567862	法语	80		法国		mzbMe6YJf	Directed by Florence Miailhe, a specialist of animated painting and winner of the 2002 César for her short film Au premier dimanche d’août, The Crossing is her first feature film, wholly painted. Written with bestselling French writer Marie Desplechin, the script is about two children on the roads of exile.		2020		弗洛朗丝·米埃勒:1274441
26689250	不可战胜：洛奇·马西阿诺的故事		杰瑞米·雷纳			0.0	0	剧情/传记/运动	tt2327972		0		美国		ZRInzF3Ne	杰瑞米·雷纳将主演美国拳击手洛奇·马西阿诺传记片《不可战胜：洛奇·马西阿诺的故事》。洛奇·马西阿诺生于1923年09月01日，曾获得世界重量级拳王等称号。本片将讲述从他的童年直至1969年因飞机失事身故的一生。这也是首部获授权拍摄的马西阿诺传记电影。本片导演目前尚未确定。	杰瑞米雷纳	2020	杰瑞米·雷纳:1013770
25921811	明天我要嫁给你了	爱在坦途	王学兵/张榕容		赵非	0.0	0	爱情		汉语普通话	0		中国大陆		Uvy7Ifyra	如今，光线又一部新片立项，《明天我要嫁给你了》是1990年代周华健的一首经典老歌，也是一代人共同的青春回忆，传唱率极高，如今似乎有再度借力之势。	張榕容/王家卫/王學兵/爱情/中国电影/W王学兵/音乐/王学兵	2020	王学兵:1274550|张榕容:1226703	赵非:1283522
10759015	未定名弗莱明传记片	007之父				0.0	0	动作/传记	tt2403459	英语	0		美国		jN2NQYfEf	本片计划由邓肯·琼斯导演，他曾因导演《月球》以及《源代码》而成为炙手可热的新兴英国导演。	邓肯·琼斯/英国/邓肯琼斯/新片/传记/UK/Film/DuncanJones	2020
27083750	机动警察EZY				押井守	0.0	0	科幻		日语	0		日本		mjFBYn7mb		押井守/日本动画/日本/动画/剧场版/机动警察/日本电影/priority	2020		押井守:1022959
1889250	魔符				麦克·巴克	0.0	0	剧情/奇幻/冒险	tt0384580	英语	0		美国		mF3byNYBe	斯蒂芬·金小说《魔符》(The Talisman)将拍成电影，定下编剧为《星运里的错》、“X战警”系列新片《新变种人》的导演Josh Boone，据称他之后也可能成为该片导演，毕竟项目还处于前期，影片由安培林娱乐运作。《魔符》是金和Peter Straub合著的黑暗幻想小说，讲述12岁的男孩Jack Sawyer前往另一个次元“Territories”，要找到神秘的魔符，拯救她重病垂死的妈妈。还是充满了神奇的幻想、让人印象深刻的人物形象，平行世界也依旧玩得溜。	恐怖/StephenKing/美国/斯蒂芬·金/心理/电影/电影迷/悬疑	2020		麦克·巴克:1064965
30365913	瓦尔多		梅尔·吉布森/查理·汉纳姆/艾莎·冈萨雷斯		蒂姆·柯比	0.0	0	动作/惊悚	tt9244554	英语	0		美国		yzzrqyNmb	A disgraced ex-cop seeks solace by moving to the woods, but his quiet life comes to an end when a private eye recruits him to investigate a murder.	艾莎·冈萨雷斯/梅尔·吉布森/查理·汉纳姆/惊悚/美国电影/犯罪/悬疑/莫蕾娜·巴卡林	2020	梅尔·吉布森:1054530|查理·汉纳姆:1000024|艾莎·冈萨雷斯:1233270	蒂姆·柯比:1042672
26689597	Ineffabilis Amor					0.0	0	剧情	tt5265388	法语	0		法国		jbybUZBmb		柯西胥/2017/#	2020
33416891	Guilty					0.0	0	惊悚	tt10062614	印地语	0		印度		qy7Qe6mVf	Netflix开发印度惊悚电影《Guilty》，将由达拉米奇担任制作人，鲁奇·纳兰执导。		2020
27594254	巴黎爱上海		罗翔			0.0	0	爱情		汉语普通话	0		中国大陆		fER2Vv6ua	影片由罗翔领衔主演，讲诉一位在巴黎学习美食的漂亮女孩，爱上醉辉皇酒店经理的青春爱情故事。		2020	罗翔:1341569
3011370	康斯坦丁2	地狱神探2		https://img3.doubanio.com/view/photo/s_ratio_poster/public/p2558509825.jpg		0.0	0	动作/奇幻	tt1071873	英语	0		美国		zrMQYZ3jb	Constantine （译：地狱神探）电影名称，此片改编自畅销漫画《地狱神探》。由弗朗西斯·劳伦斯导演，基努·里维斯、雷切尔·薇姿、蒂尔达·斯文顿等出演的惊悚恐怖片。《地狱神探》是一部介乎于善与恶、对于错之间的故事片，是一部带有大量动作场面与精彩对话的娱乐片，会令你耐 心地坐在椅子上从头看到尾。	地狱神探2/基努里维斯/魔幻/美国/宗教/康斯坦丁2/美国电影/KeanuReeves	2020
30153453	海滩					0.0	0	剧情/爱情/惊悚/冒险			0		美国		7mrUBQuEf	[机械姬]导演亚历克斯·加兰早年是一名小说家，他1996年的第一部小说《海滩》曾在2000年被丹尼·博伊尔搬上大银幕，影片由李昂纳多·迪卡普里奥主演。近日据亚历克斯·加兰透露，该小说将再次被改编。他表示有一群极具才华的编剧正在操刀剧本，将再次改编该小说。他坦言自己很有兴趣他们会弄成什么样子。目前重新改编版影片(剧集)并没有太多细节透露。	美国/电影/惊悚/小说改编/2020/待看	2020
26818326	西游记之再世妖王	西游记之人参果			王云飞	0.0	0	动画		汉语普通话	0		中国大陆 / 中国香港		mjNeiFJJf	混沌初开之时，世上的第一只妖降世，名元蒂，被奉为妖祖。千百万年后，昔日妖王孙悟空被唐僧从五行山下救出，悟空答应保护唐僧，前往西天取经。而传说中的妖祖元蒂再次现世，三界岌岌可危。两代妖王注定终极一战，但这次，孙悟空遇上了真正的劲敌。	国漫/动画/悟空迷/国产动画/2020/神话/动漫/一万年以后	2020		王云飞:1321732
26772031	La pista de hielo		本杰明·维库纳		瓦莱丽亚·萨米恩托	0.0	0	剧情		西班牙语 / 法语	0		葡萄牙 / 法国 / 西班牙 / 智利		7eUfUvyjb			2020	本杰明·维库纳:1037146	瓦莱丽亚·萨米恩托:1296715
33417088	海豚伯尼2		凯文·索伯/帕特里克·茂顿/洛拉·苏尔坦/文森·德·保罗/瑞奇·韦恩		柯克·哈里斯	0.0	0	喜剧/动作/家庭	tt9149946	英语	0		加拿大		EnzFvUv6e		电影/喜剧/一流	2020	凯文·索伯:1027228|帕特里克·茂顿:1027344|洛拉·苏尔坦:1375109|文森·德·保罗:1050142|瑞奇·韦恩:1370328|Dahlia Legault:|Lily Cardone:|Darla Delgado:1205328|Tommi Rose:|Logan Allen:|Wendell Kinney:|Josué Gutierrez:1177148|Nicole Michelle:	柯克·哈里斯:1286101
27594255	追梦的天空		罗翔			0.0	0	剧情		汉语普通话	0		中国大陆		JBe62zjzb	影片由罗翔领衔主演，展现一位弱不禁风的上戏支教老师，用自己坚韧不拔的努力，将大山里贫困的孩子送上国际音乐大赛舞台的感人励志故事。		2020	罗翔:1341569
26743525	海祭	太平洋大逃杀			翁子光	0.0	0	剧情/惊悚/犯罪		汉语普通话	0		中国大陆		vMIfUvERe	3月3日下午，李海鹏在朋友圈证实了乐视影业买下《太平洋大逃杀》电影版权	犯罪/人性/王千源/国产电影/中国/华语电影/电影/中国电影	2020		翁子光:1319709
30373823	副本	碳变(港/台) / 转变的碳元素				0.0	0	科幻/动画	tt9310328	英语	0		美国		ZZ3b6uEZf	Netflix剧集《副本/碳变》将拍一部动画电影。Netflix透露该动画的世界观来自原剧集，将探索新的元素。由佐藤大(《星际牛仔》《攻壳机动队》《混沌武士》)和Tsukasa Kondo(《HodoBuzz》)编剧，Anima制作。	Netflix/日本动画/Netflix动画/电影/待看/动漫/2019期待的动画/赛博朋克	2020
5326129	明日，战争爆发时2					0.0	0	动作/战争/冒险		英语	0		澳大利亚		ERIJfaaMe	The group is in a state of depression. They spend most of the time in Hell whilst the war rages on outside in Wirrawee and Australia. With relationships beginning to grow and conflicts running high, the group eventually meet a band of free Australians known as 'Harvey's Heroes', which is lead by the mysterious Major Harvey.		2020
27085337	老手2		黄政民		柳昇完	0.0	0	动作/犯罪		韩语	0		韩国		3jFJZB2Vf	此外，姜代表还透露《老手》的续集从两年前也在写剧本了，“我们在努力寻找比《老手》中更强悍的反派。”	黄政民/韩国电影/韩国/刘亚仁/动作/老手/2020/韩影	2020	黄政民:1051046	柳昇完:1138335
30391894	绑架		河正宇		金成勋	0.0	0	剧情/悬疑		韩语	0		韩国		2b627eqaa	河正宇将与[隧道]导演金成勋再度合作影片[绑架](피랍，暂译)，影片故事根据1986年在黎巴嫩贝鲁特，解救被绑架外交官的真实事件改编。影片计划于明年下半年开拍。	韩国电影/河正宇/韩国/悬疑/韩影/犯罪/2016/하정우	2020	河正宇:1032680	金成勋:1341016
25717901	乡村爱情洛杉矶奇遇记	乡村爱情电影版				0.0	0	剧情		汉语普通话	0		中国大陆		IJnVBmN2b	《乡村爱情》电影版，由于赵本山认为路途太远，而转移到韩国拍摄，预计今年6月开机。	雷德利斯科特/释放压力舒缓脑细胞/爱情/流行小说/有帅哥/方法/陈意涵/米娅·华西科沃斯卡	2020
19973409	远古守卫		郑伊健/潘淑钦		徐子牧	0.0	0	动作/战争/奇幻		汉语普通话	0		中国大陆		37mF3V37e	电影《远古守卫》由挪威埃克耐斯赞助，根据著名游戏《DotA》改编，由著名影视人王凤麟担任监制、曾执导过《澳门往事》、《无界之地》的青年导演徐子牧执导的，而电影中的男主角就是亚洲巨星 郑伊健 。问及埃克耐斯亚为何赞助这部电影？埃克耐斯市场总监斯温笑答：“《DotA》是风靡世界的游戏，题材非常有意思，影片的科幻性以及人物的奋斗风貌，其实跟思特莱斯品牌的精神内涵非常吻合。思特莱斯就是将追求舒适作为品牌为之不懈的奋斗目标。”斯温还透露了一个秘密，观众将会在影片《远古守卫》中目睹挪威迷人的风光和埃克耐斯公司的风貌。	dota/好电影/郑伊健/国内/华语/1	2020	郑伊健:1031793|潘淑钦:1379862	徐子牧:1336330
3733937	喋血双雄	喋血双雄美版	露皮塔·尼永奥		吴宇森	0.0	0	动作	tt1121948	英语	0		美国		JB2bEJRua	吴宇森将导演他的经典影片《喋血双雄》的美国版，且露皮塔·尼永奥正在商谈，有望由她饰演原版中周润发的杀手角色。	韩国电影/韩国/动作/郑雨盛/郑宇成/翻拍/韩国，郑宇成/电影	2020	露皮塔·尼永奥:1334862	吴宇森:1027853
2266668	我，机器人2	机械公敌2 / 智能叛变2		https://img3.doubanio.com/view/photo/s_ratio_poster/public/p589731063.jpg		0.0	0	科幻	tt1083849	英语	0		美国		yraay7AQe	In the year 2035 a techno-phobic cop investigates a crime that may have been perpetrated by a robot, which leads to a larger threat to humanity.	科幻/威尔·史密斯/美国/机械公敌/机器人/WillSmith/值得期待/美国电影	2020
26817136	疯狂动物城2	动物乌托邦2			拜伦·霍华德	0.0	0	喜剧/动画/冒险		英语	0		美国		nVRQAQQIf	为“芬尼克”配音的演员汤米·利斯特透露，[迪士尼]正在计划拍摄《#疯狂动物城#》续集。	Disney/动画/美国动画/动物/动画片/美国/喜剧/搞笑	2020		拜伦·霍华德:1286985
30157622	危险赔率		玛格特·罗比			0.0	0	剧情/犯罪	tt4383566		0		美国		NeEfUfyba	Bold Films将为玛格特·罗比新片《危险赔率》(Dangerous Odds)提供资金，罗比自己的制片公司LuckyChap和Entertainment 360联合制作。影片基于Marisa Lankester的回忆录《Dangerous Odds: My Secret Life Inside an Illegal Billion-Dollar Sports Betting Operation》，安德丽亚·贝尔洛夫(《冲出康普顿》《吾父吾血》)操刀剧本，讲述Lankester在1980年代白手起家，成为第一家海外博彩公司老板，建立商业帝国、从事美国历史上最大的非法体育博彩活动的故事。		2020	玛格特·罗比:1272303
26383112	斗战神		韦琪/林强		萨拉雷	0.0	0	剧情/喜剧/动作/动画		汉语普通话	0		中国大陆		jFReyjNAe	腾讯公布了7个知名IP将陆续被改编成电影，包括腾讯游戏《斗战神》、《QQ飞车》、《天天酷跑》、《洛克王国》、《QQ炫舞》，动漫《尸兄》以及小说《藏宝图》。	国产动画/战神/中国/二次元/111/腾讯出品	2020	韦琪:1391257|林强:1340112	萨拉雷:
26984285	猎杀大脚怪		杨紫琼			0.0	0	动作/科幻/冒险	tt6690006	汉语普通话	110		中国大陆		VBIJfyVZf	《猎杀大脚怪》讲述了在马来西亚的原始森林里，生存着传说中富有研究价值的大脚怪。杨紫琼饰演的环境保护研究者，在一次度假村游玩途中，意外地发现了大脚怪的存在并开始了保护它的旅程。	杨紫琼/待看/华语	2020	杨紫琼:1022664
30443686	穷途鼠的奶酪梦	爱在末路之境 / 优柔有情人 / 穷鼠梦见奶酪	大仓忠义/成田凌		行定勋	0.0	0	剧情/爱情/同性	tt9770716	日语	0		日本		MI3N2NAIf	异性恋者的已婚上班族，因为妻子怀疑他外遇而被徵信社的人调查，没想到那人正是他大学时的学弟！这学弟是同性恋者，爱慕学长多年，为此他竟要胁学长跟他发生关系……	日本/同性/大仓忠义/日本电影/漫改/LGBT/成田凌/电影	2020	大仓忠义:1274862|成田凌:1345900	行定勋:1023405
30391109	蓝甲虫					0.0	0	动作/科幻	tt9362930	英语	0		美国		7QuyrMYnb	首部拉丁裔做主角的独立超级英雄电影要来了？华纳和DC正在开发一部超英新片《蓝甲虫》(Blue Beetle)。	DC/2020/超级英雄/美国电影/科幻/待看/电影	2020
26356335	Superior					0.0	0	动作/科幻	tt3677664		0		美国		iriFviFnb	A young boy suffering from multiple sclerosis is granted a wish that allows him to become a superhero.		2020
2988974	玩偶		陆培		陆培	0.0	0	悬疑/惊悚/黑色电影		普通话/国语	0		中国大陆		6eMuqUZJf	《玩偶》剧本通过国家电影局的立项审查后，经过近两年的精心策划和筹备，于2007年12月26日在北京开机。制作团队云集了电影界各行高手，有张艺谋的御用摄影师、掌机《满城尽带黄金甲》、《圆明园》等多部大片的温德光倾力加盟，为《玩偶》担任摄影指导及艺术顾问，还有《霸王别姬》等多部电影的知名灯光师郝峰为陆培的这部电影掌控照明。	玩偶/囧/陆培/大陆/歌特/恐怖/你麻痹！/心理	2020	陆培:	陆培:1353365
30391140	致埃文·汉森	亲爱的埃文·汉森			斯蒂芬·卓博斯基	0.0	0	剧情/歌舞	tt9357050	英语	0		美国		b6IZv62Ne	大热音乐剧《致埃文·汉森》将拍成电影。斯蒂芬·卓博斯基(《奇迹男孩》《壁花少年》)正商谈执导，还不确定剧版主角本·普拉特是否会继续主演电影。环球运作，知名制作人马克·普拉特(也是本·普拉特的父亲)的公司制片。剧版词曲作者Benj Pasek和Justin Paul(《爱乐之城》《马戏之王》)也已将版权卖给了环球。	音乐剧/百老汇/青春/美国/BenPlatt/2020/美国电影/托尼奖	2020		斯蒂芬·卓博斯基:1070754
26979204	眼泪之盐		欧莱雅·阿玛拉/安德烈·维尔姆斯		菲利普·加瑞尔	0.0	0	剧情	tt10132976	法语	0		法国		mzjjNA2ba	It has recently boarded Philippe Garrel’s next film, provisionally titled Première Chasse, following a boy’s first amorous adventures, which will go into production in 2018.	法国/2019/加瑞尔/法国电影/剧情/期待/Garrel/2020	2020	欧莱雅·阿玛拉:1365040|安德烈·维尔姆斯:1166228|Logann Antuofermo:|Souheila Yacoub:	菲利普·加瑞尔:1002874
33426211	迷惘星空	旅行者 / 远航者	科林·法瑞尔/泰伊·谢里丹/昆泰莎·斯文戴尔 /伊萨克·亨普斯特德-怀特/莉莉-罗丝·德普/菲恩·怀特海德/胡紫蕊/香缇·亚当斯		尼尔·博格	0.0	0	科幻/惊悚	tt9664108	英语	0		美国		nVRuEfUnb	在人类的一项长久的计划中，30个少年被送往一颗新行星居住。但是在他们的船长离奇的死亡以后，年轻的船员们陷入了混乱的局面当中。在屈服于人类原始的兽性之后，这些少年分别集结成了不同的部落。	伊萨克·亨普斯特德-怀特/菲恩·怀特海德/莉莉-罗丝·德普/科幻/泰伊·谢里丹/美国电影/美国/科林·法瑞尔	2020	科林·法瑞尔:1084255|泰伊·谢里丹:1328390|昆泰莎·斯文戴尔 :1418396|伊萨克·亨普斯特德-怀特:1314652|莉莉-罗丝·德普:1342384|菲恩·怀特海德:1355522|胡紫蕊:1352956|香缇·亚当斯:1390683|Archie Madekwe:|Viveik Kalra:|Archie Renaux:	尼尔·博格:1303891
30312849	Untitled Brad Parker/FilmNation Project				布莱德利·帕克	0.0	0	惊悚/恐怖	tt2017633		0		美国		vqa6mbEZf	A group of friends stranded in an abandoned town find out they are not alone.		2020		布莱德利·帕克:1293972
27666642	Si Paris nous sépare				克里斯托夫·奥诺雷	0.0	0	剧情		法语	0		法国		QeUZfijVf			2020		克里斯托夫·奥诺雷:1000537
30307029	死亡笔记 2	死亡笔记真人版 第二部 / 死亡笔记美国版 续集				0.0	0	悬疑/惊悚/犯罪		英语	0		美国		UnzzVJ3Ff	'Death Note 2' Confirmed for Netflix Release	科幻/神作/真人漫改/漫改/死亡笔记/日本动漫/日本/推理	2020
30306666	未定名兰德斯姐妹传记片		娜塔莉·波特曼		娜塔莉·波特曼	0.0	0	传记	tt8879892		0		美国		EZvEnN2ra	娜塔莉·波特曼确认将自导自演一部未定名传记片，该片聚焦专栏作家双胞胎姐妹艾比·盖尔·范布伦、安·兰德斯。二人原名姓费尔德曼，上世纪50年代中期她们分别在《旧金山纪事报》、《芝加哥太阳报》撰写的问答专栏“亲爱的艾比”、“问问安·兰德斯”广受欢迎，但两专栏之间的竞争却让姐妹关系走向敌对。波特曼饰这对双胞胎姐妹，编剧卡蒂·罗宾斯(《婚外情事》)，制片彼得·萨拉夫([阳光小美女])。波特曼曾在2015年首执导筒，执导以色列电影[爱与黑暗的故事]。新片开拍时间暂未确定。	美国电影/娜塔莉·波特曼/传记/Natalie·Portman/待映/剧情	2020	娜塔莉·波特曼:1054454	娜塔莉·波特曼:1054454
26754230	律师与杀手				彼得·西格尔	0.0	0	喜剧/动作			0		中国大陆		EZvMIJvaa	曾与亚当·桑德勒多次合作、好莱坞著名喜剧导演Peter Segal执导的动作喜剧《律师与杀手》，将以中国光头男神配好莱坞型男的神秘阵容出演，上演爆笑对决。		2020		彼得·西格尔:1315762
26970865	窃听	韩版窃听风云 / 盗听	李政宰/金宇彬/廉晶雅/金义城		崔东勋	0.0	0	惊悚/犯罪	tt6931058	韩语	0		韩国		JnFfyFBmb	《夺宝联盟》《暗杀》的韩国名导崔东勋又有了新动作，据韩国媒体报道，崔东勋日前在参加某电影节时现场透露，他将翻拍香港悬疑犯罪电影《窃听风云》第一部。该片改编剧本由崔东勋本人撰写，目前正在剧本修改阶段，预计2017年内确定演员阵容并投入制作，有望2018年与观众见面。	李政宰/韩国电影/韩国/犯罪/金宇彬/电影/动作/韩影	2020	李政宰:1109907|金宇彬:1316155|廉晶雅:1023421|金义城:1325012	崔东勋:1307614
27046287	圣斗士星矢 真人版				托默克·巴金斯基	0.0	0	动作			0		日本		MIvMI3VRe	深受全球粉丝喜爱的人气漫画《圣斗士星矢》，戛纳时间5月18日在第70届戛纳电影节场刊《银幕》（《SCREEN》）上公布即将开拍全英文真人版电影。	圣斗士星矢/美国电影/日本电影/日本/日本动画电影/2020/科幻奇幻魔幻/真人漫改	2020		托默克·巴金斯基:1014660
3243582	糊涂侦探2			https://img3.doubanio.com/view/photo/s_ratio_poster/public/p2314411782.jpg	彼得·西格尔	0.0	0	喜剧/动作	tt1304617	英语	0		美国		FBAu6QAua	Maxwell "Max" Smart, an analyst for the top secret American intelligence agency, CONTROL, yearns to become a field agent like his idol, Agent 23. Despite top scores in the acceptance tests, Max is denied the promotion due to his higher value as an analyst. m.ysgou.cc When CONTROL headquarters is attacked by the terrorist organization KAOS, almost all of CONTROL's agents' identities are exposed, l…	喜剧/美国/SteveCarell/安妮海瑟薇/动作/2016/西片/电影	2020		彼得·西格尔:1315762
30408043	记忆屋	记忆使者	山田凉介/芳根京子/莲佛美沙子		平川雄一朗	0.0	0	剧情/科幻		日语	0	http://kiokuya-movie.jp/	日本		JnNIZJ3Vf	★第22届日本HORROR小说大赛读者奖，令人心痛落泪的作品。	山田凉介/日本/漫改/日本电影/日影/电影/2018/漫画改编	2020	山田凉介:1239272|芳根京子:1348883|莲佛美沙子:1274976	平川雄一朗:1275838
30411656	麦克斯·克劳德的星际历险		斯科特·阿金斯/汤米·弗拉纳根/约翰·汉纳/拉什纳·林奇/山姆·哈兹尔丁/弗朗茨·德拉姆/伊莎贝尔·艾伦/安迪·奥修/艾略特·詹姆斯·朗格里奇/露丝·霍洛克斯/杰森·马扎			0.0	0	喜剧/动作/科幻	tt9472532	英语	0		英国		I3VRuiNIf		动作/斯科特阿金斯	2020	斯科特·阿金斯:1017912|汤米·弗拉纳根:1081424|约翰·汉纳:1044879|拉什纳·林奇:1412327|山姆·哈兹尔丁:1332704|弗朗茨·德拉姆:1235418|伊莎贝尔·艾伦:1326084|安迪·奥修:1173750|艾略特·詹姆斯·朗格里奇:1366505|露丝·霍洛克斯:1397361|杰森·马扎:1045403|Lois Amber Toole:|Sally Collett:|Nigel Black:
26087739	最后的魁拔	魁拔IV / 魁拔4 / 魁拔4之梅零落			王川	0.0	0	动作/动画/奇幻/冒险		汉语普通话	0		中国大陆		QYvUBAAmb	光线彩条屋影业宣布《魁拔》系列影片正式重启，并更名为《最后的魁拔》。据悉，这或将成为《魁拔》系列的最终章。	魁拔/国产动画/国漫/中国动画/希望/动画/青春树/电影	2020		王川:1319345
30407178	裸奇点	裸露奇点	比尔·斯卡斯加德/艾德·斯克林/奥利维亚·库克/约翰·博耶加/莉莎·科伦-扎亚斯		蔡斯·帕默	0.0	0	剧情/犯罪	tt9598214		0		美国		qE3FfUBua	约翰·波耶加正商谈主演新片《裸奇点》(A Naked Singularity)。由《小丑回魂》《沉默的天使》编剧Chase Palmer执导，David Matthews(《毒枭》《黑胶时代》)写初版剧本，Palmer进行了润色。	美国电影/比尔·斯卡斯加德/剧情/艾德·斯克林/约翰·波耶加/犯罪/改编/奥利维亚·库克	2020	比尔·斯卡斯加德:1022798|艾德·斯克林:1329130|奥利维亚·库克:1327806|约翰·博耶加:1339915|莉莎·科伦-扎亚斯:1334989|Robert Bogue:1066914|Brian Faherty:	蔡斯·帕默:1380976
27046670	Good Morning, Mr. Mandela					0.0	0	剧情/传记	tt5500228	英语	0		美国		FZfEZ3zzb			2020
27062775	Courting Danger		奥利维亚·库克			0.0	0	剧情/传记	tt6731098	英语	0		美国		iNIfMeijb	About Alice Marble, a three-time tennis world champion who at the time, defied the wishes of her longtime coach and left the sport in order to become an Allied spy, gathering intel on the Nazis that proved instrumental in the Nuremberg trials.		2020	奥利维亚·库克:1327806|George Mantis:
5330499	阿尼塔	安妮塔	艾什莉·贾德/尼尔·帕特里克·哈里斯		查德·霍奇	0.0	0	传记	tt1595654	英语	0		美国		eERQQ2jVf	艾什莉·贾德、尼尔·帕特里克·哈里斯将主演聚焦反同活动家安妮塔·布朗特的传记片[安妮塔]。[请以你的名字呼唤我]制片人霍华德·罗森曼和《欲望都市》制片人达伦·思达将担任本片制片人。上世纪70年代末，布朗特发起了一场名为“拯救我们的孩子”的运动，反对禁止基于性取向的歧视的规定。在这个过程中，她的职业生涯受到了打击。哈里斯饰演的霍奇将遇到贾德饰演的布朗特。本片由《一善之差》编剧查德·霍奇自编自导，将于9月开拍。	美国/传记/美国电影/尼尔·帕特里克·哈里斯/剧情/us/Uma_Thurman/LGBT	2020	艾什莉·贾德:1000014|尼尔·帕特里克·哈里斯:1017896	查德·霍奇:1345697
30306570	囧妈	俄囧	徐峥/王祖蓝/彭昱畅/潘虹		徐峥	0.0	0	剧情/喜剧		汉语普通话	0		中国大陆	2020-01-25	Qey7eM2ra	讲述了小老板伊万缠身于商业纠纷，却意外同母亲坐上了开往俄罗斯的火车。在旅途中，他和母亲发生激烈冲突，同时还要和竞争对手斗智斗勇。为了最终抵达莫斯科，他不得不和母亲共同克服难关，并面对家庭生活中一直所逃避的问题。	徐峥/喜剧/囧系列/2020/彭昱畅/国产/大陆/囧	2020	徐峥:1274297|王祖蓝:1274238|彭昱畅:1354775|潘虹:1043330	徐峥:1274297
30428359	胜利号		宋仲基/金泰梨/陈善圭/柳海真/理查德·阿米蒂奇		赵圣熙	0.0	0	科幻		韩语	0		韩国		U3rERIvqa	宋仲基、金泰梨、陈善圭、柳海真确认主演，赵圣熙([狼少年])执导的科幻片[胜利号](暂定名)。宋仲基将饰演负责胜利号Taeho战舰的问题飞行员，金泰梨饰演胜利号船长，胜利号具有弯曲整个宇宙的巨大动力。影片将是韩国影史首部全太空背景创作的影片，该片将于7月底正式开机。	金泰梨/송중기/김태리/韩国电影/韩国/电影/待看/2020	2020	宋仲基:1274931|金泰梨:1351047|陈善圭:1382194|柳海真:1312810|理查德·阿米蒂奇:1022639	赵圣熙:1324190
30307194	Bad Vibes					0.0	0	恐怖	tt3170536	英语	0		美国		MQAAIv6Qe			2020
30422332	Dragheist					0.0	0	喜剧	tt4679278	英语	0		英国		Zv6m7e6mb	A troupe of drag queens help a young family take revenge on the banker that ruined their lives.		2020
3878006	比扎罗	异魔		https://img1.doubanio.com/view/subject/l/public/s6521947.jpg		0.0	0	动作/科幻/冒险	tt1477836	英语	0		美国		ibUJRAeEf		DC/科幻/漫画改编/反英雄主义/美国/超英/电影/2020	2020
26973618	卡尔·马克思：最后的旅程		马里奥·阿多夫		王全安/马里奥·阿多夫	0.0	0	传记			0		美国		nVvqUJZfa	王全安将同马里奥·阿多夫合作新片[卡尔·马克思：最后的旅程](Karl Max:The Last Journey，暂译)。电影根据发生在1870年的真实事件改编，马克思当时被朋友恩格斯敦促，以健康为由离开伦敦，完成了后续的《资本论》。影片预计投资2700万-3200万美元。电影将于2018年马克思诞辰200周年完成。	王全安/纪录片/2018/马克思/德国/传记/歷史題材/紀錄片	2020	马里奥·阿多夫:1050273	王全安:1274667|马里奥·阿多夫:1050273
30425219	从邪恶中拯救我	请救我于邪恶	黄政民/李政宰/朴正民		洪元灿	0.0	0	动作/悬疑/犯罪		韩语	0		韩国		jraaMei7e	黄政民将主演动作影片[从邪恶中拯救我](다만 악에서 구하소서，暂译)，洪元灿([办公室])执导。故事围绕一名杀手在最后一次任务中，陷入了困境。该片将于今年下半年在韩国、日本和泰国展开拍摄。	韩国/黄政民/李政宰/韩国电影/电影/犯罪/新世界/2020	2020	黄政民:1051046|李政宰:1109907|朴正民:1335493	洪元灿:1349036
30424163	星梦		凡妮莎·柯比		比约恩·荣格	0.0	0	科幻	tt10076094		0		瑞典		f62NQAAYf	[贤妻]导演比约恩·荣格将执导科幻题材影片[星梦](StarDream，暂译)，菲利克斯·哈里森操刀剧本。影片故事讲述一艘名为“星梦”的宇宙飞船装载着成百上千被冰冻人类逃离破败的地球。为了解决飞船计算机故障，安德雷亚发明名为史蒂芬的人工智能，而人工智能对安德雷亚产生强烈依赖感。[贤妻]摄影师尤弗·布兰塔斯、剪辑师莉娜·朗格也将加盟该片。该片计划今年夏天在英国开拍，目前处于选角阶段。	美国/科幻/瑞典电影/2020	2020	凡妮莎·柯比:1317680	比约恩·荣格:1296328
30401849	魔法环游记	勇往直前(台) / 觅法奇程 / 向前	克里斯·帕拉特/汤姆·赫兰德/茱莉亚·路易斯-德瑞弗斯/奥克塔维亚·斯宾瑟		丹·斯坎隆	0.0	0	喜剧/动画/家庭/奇幻/冒险	tt7146812	英语	0		美国	2020-03-06	mjFvUZfqa	影片设定在一个由精灵、巨魔和灵魂等组成的郊外幻想世界，在那里独角兽在垃圾桶中穿行，像是有着糖果条纹的负鼠。影片提供了一个前提，即魔法是真实的，但它早已被现代技术所遗忘和取代。一对十几岁的兄弟，在他们尚不更事时父亲便已离世，他们决定进入这个幻想世界，与父亲共度最后一个神奇的日子。霍兰德配音弟弟伊安、帕拉特配音聒噪的哥哥、德瑞弗斯配音兄弟二人的母亲、斯宾瑟则会利用其声线的优势。	皮克斯/迪士尼/动画/Pixar/2020/奇幻/动画电影/美国动画	2020	克里斯·帕拉特:1017967|汤姆·赫兰德:1325351|茱莉亚·路易斯-德瑞弗斯:1055305|奥克塔维亚·斯宾瑟:1154263	丹·斯坎隆:1329645
10732056	叫醒爱情				郭在容	0.0	0	爱情		汉语普通话	0		中国大陆		irybqqMIf	因《杨贵妃》“罢导”事件闹的沸沸扬扬的韩国导演郭在容将再度执导爱情片，联手《失恋33天》的编剧鲍鲸鲸以及金牌音乐人李偲菘，打造新片《叫醒爱情》。《叫醒爱情》讲述了一个现代人在职场与爱情之间的故事，发布会现场还举行了中博传媒与人气新锐编剧鲍鲸鲸的签约仪式。	鲍鲸鲸/爱情/鲍鲸鲸，包大人。/文艺/大陆爱情/青春/中国/成长	2020		郭在容:1275604
27044419	脱单记	双十一脱单记	高寒/高杨/炘灿/傅奕晨/边熙蕾/张艺琳/圆圆/牛澳菲/沈腾/杨舞/董立范/张美娥		康锐	0.0	0	喜剧/爱情		汉语普通话	0		中国大陆		ZviVfyjNe	爱情是人类永恒的主题，什么是真爱，如何才能找到真爱，成为每一个单身青年永远探索和思考的话题。恰逢双十一，天人两界单身男女，为了寻找真爱，使出了浑身解数，上演了一场啼笑皆非的爱情闹剧，最后喜乐收场。	喜剧/爱情/速配姻缘/虚假宣传/恶趣味/电影/荒诞/一流	2020	高寒:1363017|高杨:1401352|炘灿:1401349|傅奕晨:1373982|边熙蕾:1401353|张艺琳:1401354|圆圆:1401355|牛澳菲:1401356|沈腾:1325700|杨舞:1401350|董立范:1317039|张美娥:1354116	康锐:1401343
33434965	天堂		朴海日/崔岷植		林常树	0.0	0	剧情		韩语	0		韩国		YvayVvEfa	继朴海日确定出演后，崔岷植将加盟林常树导演新作《天堂》，目前就细节问题协调中。	韩影/南朝鲜电影	2020	朴海日:1219054|崔岷植:1045142	林常树:1045682
25963336	地心历险记4		道恩·强森			0.0	0	动作/冒险	tt3978328	英语	0		美国		jzVvq6mra	出品过《地心历险记》的新线公司绝不会停止他们的旅程，《地心历险记》系列再有进展，准备拍摄第三部和第四部。曾写过《招魂》的两位编剧Chad Hayes和 Carey Hayes兄弟正在执笔《地心历险记》3、4的剧本。	电影/科幻/美国/地心历险记/2020/美影/冒险/*动作	2020	道恩·强森:1044707
30396439	差点把我赶出医学界的病人					0.0	0	恐怖	tt9421690		0		美国		6m7uMYvqa	瑞恩·雷诺兹将制作一部超自然恐怖片《差点把我赶出医学界的病人》(The Patient Who Nearly Drove Me Out of Medicine)， 目前未定导演和演员，福斯出品。基于Jasper DeWitt创作的同名小说，讲述一个理想主义的年轻医生尝试解开一个谜，并治愈最难应付的病人。	超自然/美国电影/恐怖/待看	2020
5349413	头文字D2				刘伟强/麦兆辉	0.0	0	剧情/动作/运动		普通话/国语 / 粤语	108		中国香港		qUBmrUvUf		周杰伦/赛车/陈冠希/期待上映/续集/香港/青春/电影	2020		刘伟强:1106979|麦兆辉:1126158
30308783	Cleopatra Jones					0.0	0	动作	tt7692964	英语	0		美国		ir6mribEf	The film is a remake of the 1973 version starring Tamara Dobson.		2020
30422485	人质		黄政民		毕感成	0.0	0	剧情/犯罪		韩语	0		韩国		IvMmjrMua	黄晸玟日前确定将主演根据《解救吾先生》翻拍的韩国电影《人质》，具体角色尚未透露。黄晸玟原计划在《特工》之后出演尹济均导演的太空题材电影《回归》，但因为该片制作无限延期，遂决定接演电影《人质》。他将在主演话剧《俄狄浦斯》（1月29日－2月24日）的日程结束之后，于今年5月投入《人质》的拍摄。	韩国电影/黄政民/韩国/电影/剧情	2020	黄政民:1051046	毕感成:
26754231	小爷					0.0	0	剧情		汉语普通话	0		中国大陆		N27mr6IZf	管虎导演首度监制作品《小爷》，将延续《老炮儿》的品牌魅力，国际顶级青春偶像的加盟，上演酷炫励志的热血高校故事。	易烊千玺/易烊千璽/国产电影/中国电影/待映/[華語]/(待下)	2020
26587403	柏林2：观察者		河正宇/韩石圭/李政宰/全智贤/金海淑/吴达洙/连姆·尼森		柳昇完	0.0	0	剧情/动作/惊悚		韩语	0		韩国		NYnVvER2b	由河正宇、柳承范、韩石圭、全智贤主演的《柏林》是以阴谋迭起的柏林城为背景，讲述了朝鲜秘密间谍、韩国情报机构为了各自的目的而作战的故事。2013年在韩国上映之后，被称为是韩国谍战动作片的新纪元，并吸引了750万名观众。影片以主人公表宗盛奔跑在林中的场面结束，当时上映是就令影迷非常好奇是不是要拍摄续集。而当时柳承莞导演也表示并没有拍续集的计划。不过这次柳承莞导演在采访中说：“当时确实没有拍续集的计划，但是现在有了一个想讲述的故事。所以准备开始制作续集。”	河正宇/韩国电影/韩国/李政宰/全智贤/谍战/动作/犯罪/警匪/动作	2020	河正宇:1032680|韩石圭:1037285|李政宰:1109907|全智贤:1035649|金海淑:1015294|吴达洙:1203077|连姆·尼森:1031220	柳昇完:1138335
3008663	黑湖妖潭			https://img3.doubanio.com/view/subject/l/public/s22719736.jpg		0.0	0	科幻/恐怖/冒险	tt0485799	英语 / 英语	0		美国		BmzbUvEJf	环球影业并没有放弃翻拍《黑湖妖谭》的计划，近日有消息传出，曾为《超凡蜘蛛侠2》撰写剧本的杰夫·平克纳将执笔这部惊悚冒险片的重启之作。 《黑湖妖谭》是1954年由杰克·阿诺德执导的惊悚片，讲述了一群深入亚马逊丛林的地质科考队发现了一头史前鱼怪，而鱼怪爱上并掳走了一名科考队员(理查德·加尔森 饰)的女友(朱莉·亚当斯 饰)。 据报道，杰夫·平克纳已经与环球影业签约，他将在戴夫·凯甘尼奇撰写的第一版剧本上进行修改和加工，前者曾于2012年写出了《黑湖妖谭》初稿。除了《黑湖妖谭》外，杰夫·平克纳日前还加入了派拉蒙“变形金刚电影宇宙”编剧团队，将与阿齐瓦·高斯曼共同执笔《变形金刚5》的剧本。	美国/2020/美国电影/恐怖/科幻/电影/怪兽/奇幻	2020
27619748	唐人街探案3	唐探3	刘昊然/王宝强/张子枫/妻夫木聪/托尼·贾		陈思诚	0.0	0	喜剧/悬疑		汉语普通话	0		中国大陆	2020-01-25	i7A2FZR2b	在《唐探2》结局的部分，唐仁和野田昊都接到一个来自日本的电话，大呼案子太难，提前透露了第三部的故事地点——东京。陈思诚透露，《唐探3》已被列入拍摄计划，未来将在2020年大年初一和观众见面。	推理/刘昊然/悬疑/喜剧/搞笑/犯罪/国产电影/中国电影	2020	刘昊然:1336305|王宝强:1274388|张子枫:1274254|妻夫木聪:1037028|托尼·贾:1004643	陈思诚:1274763
26588792	猛鬼街	猛鬼街10 / 新猛鬼街				0.0	0	恐怖	tt4920216	英语	0		美国		YRY37eiNe	新线电影公司今日宣布将重启旗下经典恐怖电影系列《猛鬼街》，片方表示这部影片将是全新的作品，与之前的电影没有任何剧情上的关联。	猛鬼街/经典/恐怖/惊悚/美国电影/美国/2010s/待看	2020
26087471	未定名俄罗斯方块电影					0.0	0	科幻	tt5232628	英语	0		美国		AYZR2Neib	据国外媒体报道，陪伴一代人长大、风靡全球的游戏《俄罗斯方块》(Tetris)要被搬上大银幕啦！Threshold娱乐公司日前正式宣布，他们将把这款老少咸宜的电子游戏改编成一部大型史诗科幻电影！	美国/科幻/电影/游戏/美剧/2020/香港/美国电影	2020
25812001	日月人鱼	日月人鱼：国王的女儿 / 路易十四与美人鱼	皮尔斯·布鲁斯南/威廉·赫特/本杰明·沃克/卡雅·斯考达里奥/范冰冰/本·劳埃德-休斯/巴勃罗·施瑞博尔/克里斯塔·克拉克/瑞切尔·格里菲斯		肖恩·麦克纳马拉	0.0	0	动作/奇幻/冒险	tt2328678	英语	0		美国		6m7QQI3ba	这是一个属于国王和王后的年代, 电影讲述了发生在美人鱼和路易十四国王之间一段独一无二的奇幻故事……法国, 路易十四建立起了强大的太阳帝国, 却只有一个低能儿的王子可以继承他的王位. 对于未来忧心忡忡的他, 经多方探访得知获得美人鱼的力量可以获得生命的永恒，确保王位的稳固。他派出得力干将伊夫斯,带领法国海军出海苦苦搜捕，终于抓得一只美人鱼,并带回凡尔赛宫软禁。与此同时, 美丽天真的女孩子玛丽.约瑟夫, 被人从海边修道院送入了皇宫。她其实是路易十四与最心爱的情妇的私生女,为了解决一笔战争欠款路易十四为她安排了一场联姻。初到皇室的玛丽对一切阴谋一无所知, 却邂逅了被禁皇宫的美人鱼并和她成为了好友，并逐渐爱上了看守美人鱼的军官伊夫斯。随着玛丽和美人鱼之间的关系越来越紧密, 玛丽决定反抗父亲, 冒着失去生命和自由的危险, 救出她的朋友…	美人鱼/奇幻/范冰冰/美国/科幻/美国电影/爱情/2015	2020	皮尔斯·布鲁斯南:1031219|威廉·赫特:1031849|本杰明·沃克:1313507|卡雅·斯考达里奥:1031178|范冰冰:1050059|本·劳埃德-休斯:1326002|巴勃罗·施瑞博尔:1045049|克里斯塔·克拉克:1341238|瑞切尔·格里菲斯:1036393	肖恩·麦克纳马拉:1048290
4915856	小美人鱼	小美人鱼真人版		https://img1.doubanio.com/view/photo/s_ratio_poster/public/p2208998048.jpg	丽贝卡·托马斯	0.0	0	爱情/奇幻/冒险	tt1687916	英语	0		美国		zFn7IZZRe	由环球和Working Title公司联合制作的真人版《小美人鱼》（The Little Mermaid）最近又失去了它的导演——索菲亚·科波拉（Sofia Coppola）。这部根据安徒生（Hans Christian Andersen）经典童话《海的女儿》改编的电影迄今已经先后失去两位导演，在科波拉之前，还有英国导演乔·怀特（Joe Wright）。	美国电影/美国/奇幻/艾玛沃森/电影/爱情/英国电影/漫画小说真人版	2020		丽贝卡·托马斯:1336471
33437044	我的姐姐是杀手		文松/代乐乐/高捷/韩云云/崔心心/容尔甲/章绍伟		张凯强	0.0	0	喜剧/动作		汉语普通话	0		中国大陆		VvayF3FJf	喜剧电影《我的姐姐是杀手》宣布7月31日开机，曝光概念海报。电影讲述了一对性格迥异的姐弟，因一场阴差阳错的暗杀，开启啼笑皆非的追凶故事，领衔主演文松、代乐乐“姐弟式”掐架引欢乐。		2020	文松:1351426|代乐乐:1275749|高捷:1276076|韩云云:1354356|崔心心:1335532|容尔甲:1393514|章绍伟:1359116	张凯强:
27059073	全然降服				肖恩·麦克纳马拉	0.0	0	传记	tt4958248	英语	0		美国		IRuaqy7ea	Absolute Surrender follows the life of famed runner Eric Liddell after the 1924 Olympics as he becomes a missionary in China and eventually in a Japanese internment camp at the end of World War II.		2020		肖恩·麦克纳马拉:1048290
6878129	The House on the Edge of the Park Part II		大卫·赫斯/乔瓦尼·隆巴多·雷迪斯		鲁杰罗·德奥达托	0.0	0	恐怖	tt1853705	英语 / 意大利语	0		英国 / 意大利		JJfizFvyb	After thirty years at the mercy of a brutal Warden in Sing Sing prison, Ricky is released and returns to the old garage in New York City. Desperate for a place to belong, he falls in with a dangerous sociopath named The Poet and his blood thirsty girlfriend Muriel. But the memories of Ricky's old friend Alex continue to haunt him.	恐怖	2020	大卫·赫斯:1050098|乔瓦尼·隆巴多·雷迪斯:1117143	鲁杰罗·德奥达托:1048256
33437042	痒神来了		蒋易/杨蕊嘉/丁文博/郭曦文		余斌	0.0	0	喜剧/爱情/奇幻		汉语普通话	0		中国大陆		qURIn7eyb	轻夫妇何立与陆曼遭遇七年之痒彼此都觉得自己为家庭牺牲太多而争吵不断。这天，一名自称“痒神”的奇		2020	蒋易:1365811|杨蕊嘉:|丁文博:1351384|郭曦文:	余斌:1382583
33437041	止罪海				窦欣平	0.0	0	动作/悬疑/犯罪		汉语普通话	120		中国大陆		EZJ3baiNe			2020		窦欣平:
27663812	未命名幻影猫外传				蒂姆·米勒	0.0	0	动作/科幻/奇幻/冒险	tt7845850	英语	0		美国		JRIBIBAAe	有消息称《死侍》导演提姆·米勒正在开发《X战警》成员幻影猫凯蒂·普莱德（Kitty Pryde）的独立电影，并且有可能亲自指导。	漫威/Marvel/美国/电影/超英/美漫宇宙/科幻/2020	2020		蒂姆·米勒:1324984
25792685	险恶六人组	罪恶六人帮			德鲁·高达	0.0	0	动作/科幻	tt3402242	英语	0		美国		Ae6IJBQYf	漫画中六人帮在不同宇宙有不同的成员，不过目前于电影中出镜的是章鱼博士、电光人、沙人、小绿魔、犀牛人、毒液。	Marvel/科幻/漫画改编/美国/超级英雄/2016/美国电影/动作	2020		德鲁·高达:1032271
25978260	古剑千古情	古剑奇谭电影版				0.0	0	剧情/奇幻		汉语普通话	0		中国大陆		7AAuqUZRe		李易峰/杨幂/电影/古装/游戏改编/大陆/好评/奇幻	2020
6878149	Payne & Redemption					0.0	0	剧情/动作/犯罪	tt1986097	英语	120	http://www.payneandredemption.com	英国	2020-10-04	2Vnraybyb	The story of "Payne & Redemption" surrounds the psychological trauma endured by the film's main character, a weathered New York Detective, and his journey to seek redemption, after having to deal with a long line of traumatic incidents that have occurred in his recent life. Written by Fergle Gibson		2020
33437048	第七次爱上你				肖飞/黄炼	0.0	0	爱情/科幻		汉语普通话	0		中国大陆		2V3zVvEva	事业有成的程飞在失去前女友丁小彤后遭遇了一场飞来横祸，随着程飞生命的终结，他的另一个人生却拉开了序幕，然而事情并没有按照剧本应有的轨迹发展，一个怪博士的出现，一个机器人的身份，让程飞发现他的世界远比他想象的更加复杂，程飞将面对的到底是真还是假，是真爱还是赎罪？		2020		肖飞:1349513|黄炼:
1951285	飞侠哥顿				朱利叶斯·艾弗里	0.0	0	动作	tt0421201	英语	0		美国		qiVZnjzba	朱利叶斯·艾弗里(《霸王行动》《枪之子》)将执导福斯打造的新版《飞侠哥顿》电影，2015年福斯曾与马修·沃恩商谈执导，沃恩现在将担任制片人。	马修·沃恩/美国电影/动作/2020/电影/待看/一流/MatthewVaughn	2020		朱利叶斯·艾弗里:1334258
1951283	汉尼拔将军		范·迪塞尔		范·迪塞尔	0.0	0	剧情/传记/冒险	tt0382731	英语	0		美国		NIn7mNeaa	本片的主角汉尼拔与那位食人魔毫无关联，片中的汉尼拔是一位北非古国迦太基的名将，曾率领军队，不顾恶劣的天气和险峻的地形，成功翻越阿尔卑斯山进入意大利北部，随后击溃罗马人，立下赫赫战功。	汉尼拔/美国电影/VinDiesel/美国/战争/我看过的电影/犯罪/我看过的英语电影	2020	范·迪塞尔:1041020	范·迪塞尔:1041020
26342631	Cranium Intel: Magnetism X.3		戴维·马斯特森			0.0	0	动作/科幻/动画/惊悚/冒险	tt3157636	英语	0		美国	2020-05-22	ReyrirMea			2020	戴维·马斯特森:1247091|Denise Moreno:1212576
30425444	宫门口胡同二条	《宫门口胡同二条》、《无名巷子团伙》	赵德龙			0.0	0	剧情/喜剧		汉语普通话	120		中国大陆		BIZ3V37Qe	下岗后的康海鸥与多年未曾谋面的儿子葛阿兰共同创业，专为病人家属提供胡同	现实/母爱/国产/伦理	2020	赵德龙:1333310
30414748	纸花		金喜善		高勋	0.0	0	剧情		韩语	0		韩国		MAuyjjjjb	金喜善将出演安圣基主演，高勋执导的新片[纸花](종이꽃，暂译)，本片也是金喜善暌违大银幕15年后的全新作品。影片故事围绕济州岛一个女人的一生展开。预计明年展开拍摄。	韩影	2020	金喜善:1186530	高勋:
33458622	木兰特工		邱子芯/李相林		王毓雅	0.0	0	动作		汉语普通话	0		美国 / 中国大陆 / 中国台湾		UfEnVJvEf	电影《木兰特工》是集动作、爱情、悬疑于一身的大制作电影。故事讲述了五位各怀绝技、出身地下世界的亚裔女孩，受世界安全组织委派组成“木兰特工”小组，凭借高超的智慧与非凡的身手，战胜了以生化武器威胁世界的国际恐怖组织，使全体亚洲儿童免受了一场巨大疫毒灾难的侵袭。作为国内罕有的、以年轻女性担纲主角的动作悬疑影片，《木兰特工》致力打造“亚洲版霹雳娇娃”，将好莱坞经典的科幻动作元素与现代东方女性乐观、善良、独立的人物形象完美融合，为观众奉上耳目一新的视听盛宴。		2020	邱子芯:|李相林:1367887	王毓雅:1307461
30412466	Sher		卡里希马·坦纳/桑杰·达特/桑尼尔·谢迪/帕莱什·拉瓦尔/维克·奥贝欧/维诺德.康纳/沙棘·乔杜里			0.0	0	动作	tt6485306	印地语	0		印度		mbUB2FvUf	story of a Don based in 70s Gujarat.	期待中国大陆上映消息	2020	卡里希马·坦纳:1396467|桑杰·达特:1025276|桑尼尔·谢迪:1025321|帕莱什·拉瓦尔:1138139|维克·奥贝欧:1049961|维诺德.康纳:1107051|Omaima Abbasi:1264004|沙棘·乔杜里:1346011|Freddy Daruwala:
30419041	Hump		西蒙·佩吉/伽塔·马塔拉佐			0.0	0	动画/家庭/冒险	tt5821450		0		德国 / 比利时		AQIJRmzFf		动漫	2020	西蒙·佩吉:1035648|伽塔·马塔拉佐:1360120|Ramy Youssef:
33457717	大红包		包贝尔/李成敏/贾冰/张一鸣/许君聪/王小利/廖蔚蔚/岳跃利		李克龙	0.0	0	喜剧/爱情		汉语普通话	0		中国大陆	2020-01-25	ZJvUvEZZf	男主陈重的前女友杜莹劈腿傍大款，两人的分手在公司闹得沸沸扬扬，颜面扫地	大红包，很支持/很喜欢包贝尔的喜剧一面/赵公子的作品很不错，有份额/影视投资	2020	包贝尔:1315866|李成敏:1336802|贾冰:1367925|张一鸣:1322777|许君聪:1362516|王小利:1313910|廖蔚蔚:1342129|岳跃利:1313611	李克龙:1319721
26673282	爵迹2	爵迹2：冷血狂宴 / 爵迹Ⅱ	范冰冰/吴亦凡/陈学冬/陈伟霆/郭采洁/林允/王源/王俊凯/易烊千玺/汪铎		郭敬明	0.0	0	动画/奇幻		汉语普通话	0		中国大陆		aaa62bMmb	为了完成前六度王爵西流尔的遗愿，鬼山莲泉、银尘、麒零、天束幽花四人决定一起前往，解救被白银祭司封印的前一度王爵吉尔伽美什。而当四人克服重重阻碍赶到囚禁之地，却不幸遇上白银祭司派出的最强杀手阵容：幽冥、特蕾娅、漆拉，一场正面交锋在所难免，整个亚斯蓝帝国最阴暗的秘密也将逐渐浮出水面。	爵迹/奇幻/郭敬明/吴亦凡/真人动画/烂片/大烂片/垃圾	2020	范冰冰:1050059|吴亦凡:1337000|陈学冬:1326363|陈伟霆:1275970|郭采洁:1274814|林允:1345908|王源:1339808|王俊凯:1339594|易烊千玺:1340022|汪铎:1352236	郭敬明:1313751
26967858	雁侠行				成龙	0.0	0	动作/武侠/古装		汉语普通话	0		中国大陆		2b62NmVva		华语电影/香港/成龙/励志	2020		成龙:1054531
26969264	我们已婚		莉莉·拉贝/克里斯·梅西纳			0.0	0	剧情/喜剧/爱情	tt2476774	英语	0		美国		2zV3NuyVf	故事设定在20世纪70年代，讲述一名已婚女子Mary因与邻居发生婚外情后结束了自己婚姻，在原本平静保守的小镇和街道掀起了风暴。	爱情/未上映2017/SamRockwell	2020	莉莉·拉贝:1315786|克里斯·梅西纳:1022680
6008284	光荣日					0.0	0	剧情		汉语普通话	0		中国大陆		UnF3jFJJf	2011年，韩寒作品将有四部电影开拍。其中包括关锦鹏导演的《他的国》，侯咏导演的《长安乱》和《光荣日》。路金波对此明确表示：“《长安乱》和《光荣日》已经进入电影的筹拍阶段。观众最快明年就能看到了。 至于版权费的收入,路金波表示每部都在百八十万。	韩寒/中国电影/剧情/类型-形式-短片/中国/经典收藏/国家-中国/M中国	2020
30305568	犬父				仇晟	0.0	0	剧情		汉语普通话	0		中国大陆		IJR2NeEZf	一个少年在父亲去世后在城市流浪，遇到了一条狗，他觉得这条狗很像他的父亲。	2020/成长/仇晟/中国大陆	2020		仇晟:1356127
26345406	重力反转		杨采钰/塞缪尔·杰克逊		马克·沃特斯	0.0	0	科幻/灾难	tt3739090	英语	0		美国		JBAmVvMmb	故事讲述一名美国人和一位中国物理学家，共同争分夺秒拯救地球的故事。地球突然失去了重力，突然面对如此灾难，各国的顶尖科学家也为之手足无措，唯一的希望却寄托在一个来自中国物理学家和一个美国人身上。	刘亦菲/科幻/科幻电影/动作/2018/科幻小说/电影/美国	2020	杨采钰:1320350|塞缪尔·杰克逊:1054408	马克·沃特斯:1009536
3071595	单身派对					0.0	0	喜剧/爱情	tt0762071		0		美国		vayjjNAQe	Just after she was left at the altar, a young schoolteacher is tasked with handling her cousin's bachelorette party. Making matters worse is the fact that her cousin is marrying her best male friend.		2020
27052234	捉妖记外传		梁朝伟		许诚毅	0.0	0	剧情/喜剧		汉语普通话	0		中国大陆 / 中国香港		uaERmFRmb	#戛纳电影节#安乐老板江志强接受新浪娱乐专访时透露，《捉妖记》将开拍以梁朝伟角色为故事主线的外传电影，目前梁朝伟已经签约，剧本还在制作中，具体什么时候开拍得看导演许诚毅的时间。	华语电影/梁朝伟/电影/国内大片/华语	2020	梁朝伟:1115918	许诚毅:1287124
33436743	好味之魂		哈尼·劳伦/莎拉·J·巴塞洛缪/安珀·加斯顿/杰西·勒努瓦			0.0	0	科幻/惊悚/恐怖	tt8985390	英语	0		美国		i7uEJ3rib			2020	哈尼·劳伦:1415888|莎拉·J·巴塞洛缪:1415889|安珀·加斯顿:1415880|Mark Valeriano:|John Salandria:|Thom Michael Mulligan:|Frank Papia:|杰西·勒努瓦:1319007|Darn Oldham:|Scott Alin:|Lonny Curtis:|Samantha Larson:|Mark Allyn:|Dawna Lee Heising:|Arkady Unterleidner:
3003840	IQ 83		史蒂夫·卡瑞尔			0.0	0	科幻/灾难	tt1196330		0		美国		bEnzNYBua	曾创作出[傀儡人生]和[纽约提喻法]的“鬼才编剧”查理·考夫曼，日前有了新的动向，据Deadline.com报道，考夫曼将受派拉蒙之邀改编亚瑟·赫尔佐格的经典科幻小说《IQ83》，小说里一种会降低人们智商的病毒肆虐人间。此外，故事主角、科学家们的领袖詹姆斯博士将会由史蒂夫·卡瑞尔出演。	待看/SteveCarell	2020	史蒂夫·卡瑞尔:1054391
33436805	堕落人鱼		安珀·加斯顿			0.0	0	恐怖	tt3584496	英语	0		美国		rqaqaMeaa	一条美人鱼从太平洋上被撕裂，尾巴被切掉，她被扔进了一个精神病院，在那里没有人相信她是美人鱼。		2020	Eryn Rea:|Drew Moore:|Burt Culver:|Jessica Honor Carleton:|Cara Bamford:|安珀·加斯顿:1415880|E. Shepherd Stevenson:|Michelle Gallagher:|Ashley Cordelia:|Caroline Dunaway:|Megan Therese Rippey:|Alexandra Bokova:|Melissa Lugo:|Shani Drake:|Meggan Kaiser:
27662541	女福尔摩斯	福尔摩斯小妹探案 / 福尔摩斯小妹	米莉·波比·布朗/亨利·卡维尔/海伦娜·伯翰·卡特/费奥纳·肖/山姆·克拉弗林/苏珊·沃卡曼/阿迪勒·阿赫塔尔		哈利·布拉德比尔	0.0	0	剧情/悬疑/儿童	tt7846844	英语	0		美国		njjV3jVfa	当母亲在自己十六岁生日那天神秘失踪后，伊诺拉·福尔摩斯向她的哥哥麦考夫和大名鼎鼎的神探夏洛克寻求帮助。但伊诺拉很快意识到，相较于侦破案件，这两人更愿意将她送到寄宿学校。于是伊诺拉做了一个聪明伶俐、足智多谋、无所畏惧的，19世纪80年代年轻女性唯一能做的举动——她逃到了伦敦。在那里，她开始了自己非凡的破案生涯，且总是能比神探夏洛克领先一步。	米莉·波比·布朗/millie！！！！/福尔摩斯/美国电影/悬疑/HenryCavill/待看/改编	2020	米莉·波比·布朗:1360134|亨利·卡维尔:1044713|海伦娜·伯翰·卡特:1016680|费奥纳·肖:1009364|山姆·克拉弗林:1010617|苏珊·沃卡曼:1214840|阿迪勒·阿赫塔尔:1352050	哈利·布拉德比尔:1320182
26369765	忍者神龟3	真人版忍者神龟3				0.0	0	喜剧/动作/科幻		英语	0		美国		R2VfM2NYf	派拉蒙将打造第三部《忍者神龟》电影！这是忍者神龟系列继2016年《忍者神龟2：破影而出》严重扑街之后，再出续作，不禁让人为它捏了一把汗。前两部分别于2014和2016年上映，全球票房分别为4.93亿、2.46亿，烂番茄新鲜度分别为22%和37%。这惨不忍睹的票房和口碑让参与过两部电影制作的安德鲁·福姆都在采访中表示派拉蒙绝对不会再拍第三部，因为风险实在太高了。据悉，本次自打脸重出江湖的派拉蒙为第三部《忍者神龟》找来了喜剧片《脏话》的编剧安德鲁·道奇撰写剧本。与前两部一样，还是由迈克尔·贝负责制片。	漫画改编/科幻/美国/派拉蒙影业/2020/美国电影/童年回忆/尚未上映	2020
3072073	怪形动物					0.0	0	喜剧/动画/奇幻/冒险	tt1167480	英语	0		英国		MIJR2b6ea		看看是不是/RickyGervais/animotion/Ricky/JasonSegel/IMRunnin'OutOfTime/Gervais	2020
26760156	天国罗曼史				吴相昊	0.0	0	爱情			0		中国大陆 / 韩国		bUnbUZnjb	嘉映影业2016项目，《少女时代》监制再造少女心，逗比高富帅撞上中二呆萌女，中韩联手打造2016最暖爱情。		2020		吴相昊:
3166589	阴阳魔界				约瑟夫·科辛斯基	0.0	0	剧情/科幻/惊悚	tt1269597	英语	0		美国		IJ37Yfqyb	华纳要再翻拍一次名剧《阴阳魔界》，由莱昂纳多·迪卡普里奥的亚壁古道公司（Appian Way）参与制作，小李亲自担任制片人。目前，导演已选定执导过《创：战纪》、《遗落战境》的约瑟夫·科金斯基，艾伦·伊莱·考雷特（《英雄》《神秘之河》）担任编剧。目前，影片演员，开拍及上映日期均未确定。	美国/科幻/惊悚/美国电影/电影/未上映/美剧/恐怖	2020		约瑟夫·科辛斯基:1313149
27017721	牌皇	牌王	查宁·塔图姆			0.0	0	动作/科幻/奇幻/冒险	tt3729594	英语	0		美国		2VJBIfqyb	20世纪福克斯想要拍“X战警”外传电影《牌王》（Gambit）早已不是秘密，而这一角色的人选也很早就被锁定在了钱宁·塔图姆（Channing Tatum）的身上。今天《X战警》系列的制片人劳伦·多娜（Lauren Shuler Donner）向《Total Film》证实，在她心目中钱宁就是“牌王”的完美人选。	X战警/漫威/Marvel/科幻/超级英雄/美国/漫画改编/美国电影	2020	查宁·塔图姆:1031224
30309322	Rate Your Stay					0.0	0	恐怖	tt8145200		0		美国		FBmbMYvMe			2020
30430741	The Au Pair					0.0	0	惊悚/恐怖	tt1581838		0		美国		yr6eaMIfa	A young woman takes a summer job as the nanny for a child who hasn't spoken for months, seemingly haunted by a horrifying presence.		2020
27073752	神奇女侠1984	神奇女侠2	盖尔·加朵/克里斯·派恩/克里斯汀·韦格/佩德罗·帕斯卡/娜塔莎·罗斯韦尔/加布瑞拉·王尔德/拉维·帕特尔		派蒂·杰金斯	0.0	0	动作/奇幻/冒险	tt7126948	英语	0		美国	2020-06-05	uaUJZZ37e	TheWrap爆料，据Screenrant消息，[神奇女侠2]故事背景将设置在上世纪80年代美苏冷战时期，戴安娜的对手来自苏联！此外有消息称，华纳准备在续集中为克里斯·派恩保留一个位子。在首部结尾派恩饰演的女侠恋人史蒂夫已经死去，史蒂夫究竟会以何种面貌回归实在让人好奇。目前续集剧本正在撰写中。	DC/盖尔加朵/超级英雄/正义联盟/美国/动作/科幻/漫画改编	2020	盖尔·加朵:1044996|克里斯·派恩:1053621|克里斯汀·韦格:1022588|佩德罗·帕斯卡:1329628|娜塔莎·罗斯韦尔:1362240|加布瑞拉·王尔德:1315804|拉维·帕特尔:1036902|Soundarya Sharma:	派蒂·杰金斯:1023041
26747919	749局	749：异族崛起 / 九层妖塔2 / 两万里计划	王俊凯/苗苗/郑恺/李晨/辛柏青/任敏/张钧甯/杨皓宇/李梦/李光洁/周一围/刘坤/金世佳/刘陆/李勤勤		陆川	0.0	0	动作/奇幻/冒险		汉语普通话	118		中国大陆		VRQYZnjzb	电影《749局》是导演陆川编剧并执导的最新力作，讲述了一个少年成长冒险的热血故事。影片灵感源于导演陆川军校毕业后在749局的工作经历，有着悬疑紧张的冒险故事，热血澎湃的动作场面，少年成长的故事内核，以及浪漫的情节元素，并集结了一批国内演技出众的青年演员，是一部商业类型与情感元素并重的影片，也是他致敬自己少年和那一代人的一部少年气十足的作品。	王俊凯/超自然现象/从天坑鹰猎摸过来的/科幻/国产电影/陆川/国产/神盾局特工	2020	王俊凯:1339594|苗苗:1366978|郑恺:1275564|李晨:1274252|辛柏青:1021293|任敏:1397388|张钧甯:1257882|杨皓宇:1318482|李梦:1317539|李光洁:1275178|周一围:1276085|刘坤:1356681|金世佳:1313839|刘陆:1340364|李勤勤:1274639	陆川:1005319
30148172	白蛇					0.0	0	剧情		汉语普通话	0		中国大陆		QYJ3VfqMe	严歌苓编剧，导演陈凯歌新片《白蛇》，2018年开机 。小说《白蛇》讲的是一个女反串“许仙”的戏曲演员与她的“白娘子”纠缠的情感故事。	巩俐/天海佑希/陈凯歌/严歌苓/天海祐希/电影/女性/中国	2020
2996693	丁丁历险记2：太阳的囚徒	太阳的囚徒			彼得·杰克逊	0.0	0	剧情/动画/冒险	tt1037226	英语	0		美国		rEZRA2rqa	影片故事来源于《七个水晶球》和《太阳的囚徒》，这是两段连续的冒险故事，发生在南美洲的秘鲁。前者充满悬念和神秘色彩，讲述了一支七人欧洲探险队发现了印加王的坟墓，并把他的木乃伊带了回来，但不久后印加王可怕的诅咒便逐一降临到他们头上。为阻止事态继续恶化，丁丁和船长来到了南美洲；而后者则着重在精彩的探险，丁丁他们在当地向导Zorrino的带领下，踏上了寻找太阳神殿的旅程。	动画/丁丁历险记2/美国/冒险/PeterJackson/丁丁历险记/StevenSpielberg/美国动画	2020		彼得·杰克逊:1040524
10743962	Untitled Tom Hardy Outlaw Biker Project		汤姆·哈迪			0.0	0	剧情/动作	tt2305027		0		美国		rqEB2FRIf	A Vietnam veteran returns home to San Francisco and transformers himself into the leader of California's most notorious biker club.	TomHardy/汤姆·哈迪/on-the-way/美国/2014	2020	汤姆·哈迪:1049489
33428143	Limbo				约翰·斯托伯格	0.0	0	剧情/喜剧/动作/科幻/惊悚	tt2125544	荷兰语 Dutch	0	http://www.limbodefilm.nl/	美国 / 法国 / 荷兰 Netherlands		qUR2bMYnb	Set in a large American city in the near future, the Exorcist Corporation, led by a vain commander, sends elite armed exorcists into purgatory to kill ghosts, preventing them from returning to the world of the living.		2020		约翰·斯托伯格:1323609
33428144	A Taste for Blood				约翰·斯托伯格	0.0	0	剧情/动作/运动	tt7708226		0		美国		qqqERQm7e	Story follows an out-of-work steel worker as he struggles to provide for his family and avenge his brother's death by fighting in a mixed martial-arts match against a dangerous opponent.		2020		约翰·斯托伯格:1323609
3010389	棒棒骨	鬼骨兄弟 / 鬼骨家族		https://img3.doubanio.com/view/photo/s_ratio_poster/public/p2458866562.jpg	马克·奥斯本	0.0	0	动画/奇幻	tt1199780		0		美国		BmNu6IRYf	导演马克·奥斯本将为华纳把人气漫画《鬼骨家族(Bone，暂译)》搬上大银幕，并与亚当·凯莱联手负责剧本。原漫画曾被《时代》评为2004年十大漫画之一，画风属于滑稽复杂的冒险漫画：3个鬼骨家族小伙伴在一个村庄走散，被一个小女孩和她外婆拯救后，发现村庄被邪恶力量所操控。	待看	2020		马克·奥斯本:1293683
33428393	大祭司				韦永垚	0.0	0	剧情/悬疑		玉林方言	90		中国大陆		EfqEfyVBe	南方深山，备受灵异事件威胁的村中祭司为了过世母亲灵魂的完整，决定举办一场城里家人都反对的古老葬礼。		2020		韦永垚:
25953643	血躯				陈冉	0.0	0	剧情/悬疑/惊悚/犯罪/冒险		汉语普通话	0		中国大陆		qaMuU3Vfa	谜一样的公馆。	血躯/推荐/推理/电影/用心/好像不错/出色/不错	2020		陈冉:1342687
33428397	BB复仇记				陆以心	0.0	0	剧情		粤语	90		中国香港		ZRQ2z7uMe	宝宝突然进驻子宫，爱自由的家敏吃尽苦头。七个月孕期过后，她终于明白宝宝不是恶魔，而是天赐的礼物。		2020		陆以心:1318642
33428468	扎拉瓦				阿萨兰·阿米日	0.0	0	恐怖/黑色电影		波斯语	100		伊朗		JBm7AAInb	在一个受恶魔所困扰的村庄，驱魔人声称捕获了一个看不见的恶魔。警官不相信恶魔的存在，以欺诈的罪名逮捕了驱魔人，挑战了当地的信仰。		2020		阿萨兰·阿米日:1415482
33428441	证婚人				黄真真	0.0	0	剧情/爱情			100		中国香港		Yn7YRe6If	因为怀孕而没机会举办婚礼的漪薇，却意外地得到了一个“证婚人”的执照。过程中，她才发现自己的婚姻早就没有“爱情”了……		2020		黄真真:1274280
26748225	实习高手				袁和平	0.0	0	喜剧/动作			0		中国大陆		FvizbMIRe	《实习高手》是袁和平首次与英皇电影合作并执导电影，讲述几位隐世高手隐藏于社会上的种种奇遇，是一部动作喜剧片。		2020		袁和平:1275026
33428617	盐谷					0.0	0	剧情		日语 / 瑞典语 / 英语	477		美国 / 日本 / 瑞典 / 英国 / 中国香港		EJJReMYnb	影片记述了日本京都府山中一个只有47人的村庄里，一位农民在她的丈夫生命最后几年的日常劳作。		2020
27075045	메가레이서				李石勋	0.0	0	动画	tt6552604	韩语	0	http://www.redrover.co.kr/project/mega-racer	韩国		r62FRIvqa		韩影/韩国/宋康昊	2020		李石勋:1319566
33427646	SHISHIGARI		潘めぐみ		押山清高	0.0	0	动画		日语	0		日本		EJRQuURQe		动画/日本/押山清高/原创动画/Anime	2020	潘めぐみ:	押山清高:
30309323	Naked Fury					0.0	0	喜剧/恐怖	tt4846732		0		美国		6Y37I3b6e			2020
27605632	捍卫者					0.0	0	剧情/动作/冒险	tt1139293	英语	0		美国		ZJvUJRYBe			2020
26685157	失恋旅行团				鸿水	0.0	0	喜剧/爱情		汉语普通话	0		中国大陆		7mNQQ2zNe	由鸿水编剧、导演的治愈系爱情爆笑公路喜剧《失恋旅行团》正式开始筹拍，自认为很“奋青”的导演鸿水刚刚完成了《恐怖爱情故事》的拍摄就马不停蹄地开始了新电影的筹备，并旗帜鲜明地打出了“一场粉身碎骨的爱情，一次说滚就滚的旅行”的宣传口号。据透露，该片剧本历经两年多时间倾力打造，前前后后修改了20多版，不满意的地方还在修改，且已经有诸多业内人士非常看好这个原创IP。而导演鸿水也将斥资5000万组团，力邀请国内外一线人气演员加盟，强势推出明星大咖云集的爆笑公路喜剧。该片拟定2016年5月开机。	爱情/旅行/喜剧/公路/中国/2016	2020		鸿水:1336003
27077479	招魂3	诡屋惊凶实录3(港) / 厉阴宅3(台)	帕特里克·威尔森/维拉·法米加/英格丽·比苏/艾希礼·勒孔特·坎贝尔/基思·阿瑟·鲍顿/林赛·艾利夫		迈克尔·查维斯	0.0	0	悬疑/惊悚/恐怖	tt7069210	英语 / 葡萄牙语	0		美国	2020-09-11	eyjbqUR2b	恐怖片迷肯定会为这个消息激动——《招魂3》正式启动！《招魂2》的编剧大卫·约翰逊已经在为新线影业撰写这个恐怖系列的续集剧本，将继续以艾德和劳瑞的真实驱魔事件改编。前两部影片的导演兼编剧温子仁有望以制片人身份回归《招魂3》，亲自执导的可能比较小。	恐怖/温子仁/招魂/惊悚/招魂宇宙/美国/悬疑/詹姆斯温	2020	帕特里克·威尔森:1006919|维拉·法米加:1053584|英格丽·比苏:1366027|艾希礼·勒孔特·坎贝尔:1369573|基思·阿瑟·鲍顿:1397737|林赛·艾利夫:1374783|Andrea Andrade:	迈克尔·查维斯:1402142
27077476	会计刺客2	暗算2(港) / 会计师2(台)			加文·欧康诺	0.0	0	剧情/动作/惊悚/犯罪	tt7068946	英语	0		美国		fMuqyr6If	由加文·欧康诺执导，本·阿弗莱克、安娜·肯德里克等人主演的动作惊悚片《会计刺客》虽然口碑较为平庸，但出色的票房表现还是让片方决定推出续集。目前华纳兄弟正在推动续集的进展，并正在和本·阿弗莱克洽谈中，将力邀其回归。影片的主角是一个具有双重身份的人，白天他是普通会计师，到了晚上则变成神秘杀手的故事。	第一部不错期待/动作/犯罪/美国/BenAffleck/美国电影/经典/智商犯罪	2020		加文·欧康诺:1293387
30377311	加菲猫				马克·汀戴尔	0.0	0	动画	tt5779228	英语	0		美国		j7AeUBm7e	马克·汀戴尔([四眼天鸡])将执导Alcon娱乐打造的全新CG动画片[加菲猫]。本片由保罗·卡普兰和马克·托格夫操刀剧本，约翰·可汗([神偷奶爸]、[愤怒的小鸟])等担任制片人。在原漫画中加菲猫是一只愤世嫉俗的可爱肥猫，其他角色还包括主人乔恩·阿佛克和宠物狗欧迪。该片的前期制作将于下月在洛杉矶开始。	动漫/待看/加菲猫	2020		马克·汀戴尔:1282455
30432331	如何成为一位好妻子		朱丽叶·比诺什/埃德瓦·贝耶/诺埃米·洛夫斯基/友兰达·梦露		马丁·波渥斯	0.0	0	剧情	tt10441958	法语	0		法国		Fvi7e6eEf	朱丽叶·比诺什将主演影片[如何成为一位好妻子](How To Be A Good Wife，暂译)，马丁·波渥斯([助产士])执导。故事背景设定在20世纪60年代法国东边的阿尔萨斯小镇，比诺什饰演的女主角经营着一家将十几岁的女孩培养为完美主妇的学校。她丈夫的突然离世，对她的事业产生了极大的影响。卡司还包括埃德瓦·贝耶、友兰达·梦露。MFI将负责该片国际销售。该片计划于今年夏季开拍。	法国电影/法国/朱丽叶·比诺什/剧情	2020	朱丽叶·比诺什:1016677|埃德瓦·贝耶:1037147|诺埃米·洛夫斯基:1037367|友兰达·梦露:1032335	马丁·波渥斯:1294949
27605351	笨笨村					0.0	0	动画	tt6564032	英语	0		英国		NmNYZJv6e	阿德曼公司制作，黏土定格定格动画，目前剧本正在创作当中……		2020
26775911	无可争辩				塞巴斯蒂安·席佩尔	0.0	0	剧情/传记	tt5615540	英语	0		美国		j72jFvayb	施普尔将拍一部名为《Undeniable》的剧情片，制片人则是近几年不爱导片爱制片的达伦·阿伦诺夫斯基同学。这部将改编美国恐怖事件研究者Jessica Stern的回忆录，她在书中披露了自己与姐姐在15岁被暴力性侵的经历。《羞耻》编剧Abi Morgan执笔剧本，施普尔本人也会参与。	＠性侵/艾比摩根/美国电影/塞巴斯蒂安·	2020		塞巴斯蒂安·席佩尔:1045843
26976365	Untitled Barbra Streisand Project				芭芭拉·史翠珊	0.0	0	剧情/爱情/传记	tt2995932	英语	0		美国		FJRm7Yvaa	The tumultuous love affair between Margaret Bourke-White and Erskine Caldwell.		2020		芭芭拉·史翠珊:1048139
3415990	海底两万里：尼摩船长				詹姆斯·曼高德	0.0	0	剧情/动作/冒险	tt1351678	英语	0		美国		7mFfUB2Ff	曾创作过电视剧《超人前传》（Smallville）的编剧阿尔弗雷德·高夫（Alfred Gough）和迈尔斯·米拉（Miles Millar）日前将自己根据《海底两万里》创作的电影剧本《尼摩船长》（Captain Nemo）卖给了索尼，后者将把它拍成大制作。	科幻/大卫·芬奇/海底两万里/美国/DavidFincher/美国电影/电影/2013	2020		詹姆斯·曼高德:1036395
26683754	侠道飞车					0.0	0	喜剧		汉语普通话	0		中国大陆 / 韩国		EZRmribyb	《侠道飞车》是由传承无限文化传媒（北京）有限公司和法缘影视文化集团联合出品的一部动作喜剧电影。影片将由当红演员林更新和周迅联袂主演，将由韩国著名导演和中国新锐导演联合执导，演绎一部新颖公路动作喜剧电影。当红演员林更新曾出演过《西游伏妖篇》、m.dianshiyu.com《长城》、《火烧云》、《煎饼侠》等热门影片，是国内内地新生代男演员。另一主演周迅曾演过《我的早更女友》、《撒娇女人最好命》、《窃听风云3》《画皮2》等热门影片。	黄渤/上映日未定/周迅/华语电影/中国电影/资料过少/林更新/未上映2017	2020
30399119	The Chinese Cop		西娅拉·蕾妮/马志/陈凌/克里夫顿·戴维斯/凯瑟琳·科廷/丹·劳里亚/达米安·杨/凯利·奥科/西康·塞布罗/比尔·布尔			0.0	0	剧情/惊悚/犯罪	tt8588414	英语	92		美国		VnjN2Vf6e	An Asian-American cop grapples with race and responsibility after accidentally shooting an innocent African-American man.		2020	Kenny Leu:|西娅拉·蕾妮:1355863|Fiona Fu:|马志:1321381|陈凌:1173729|克里夫顿·戴维斯:1087798|Derek Goh:|凯瑟琳·科廷:1333381|丹·劳里亚:1002792|达米安·杨:1346153|凯利·奥科:1348237|西康·塞布罗:1143699|比尔·布尔:1073640
26825482	月球坠落				罗兰·艾默里奇	0.0	0	科幻	tt5834426	英语	0		美国		AYviVZRmb	罗兰·艾默里奇(《独立日》《后天》《2012》)将执导科幻新片《月球坠落》(Moonfall)，他和Harald Kloser(《2012》《后天》)、Spenser Cohen(《灭绝》)编写剧本，成本1.5亿美元。	罗兰·艾默里奇/科幻/灾难/美国/2018/美国电影/未上映2018/烂	2020		罗兰·艾默里奇:1040593
30399121	After Tuesday		丹泽尔·惠特克			0.0	0	剧情/爱情	tt3591966		0		美国		uirMIJJ3b			2020	丹泽尔·惠特克:1018096|Alicia Dea:|Kristine Gerolaga:|Kenny Leu:1406458|Taylor Lawrence:|Skipper Elekwachi:|Byron James:|Kathrin Beck:1062003|Victoria Ma:
33427475	狂刀		黄劲棠/韦娜/李丞汐/唐文龙/元宝/苑琼丹/魏小欢/刘昊岩/康恩赫		张莫贤	0.0	0	动作/悬疑/古装		汉语普通话	90		中国大陆		iVnVvaMAe	通过两代刀客与一把刀互相认知和驯化的过程，讲述了身处乱世中的主人公阿狗，在经历了一些江湖厮杀与纷争后，发现并勇于改变自我，最终，从一位籍籍无名的自卑小乞丐，成长为一位心怀天下、救世为民的英雄的励志故事。		2020	黄劲棠:|韦娜:1329519|李丞汐:|唐文龙:1043564|元宝:1346065|苑琼丹:1274445|魏小欢:1381873|刘昊岩:1368699|康恩赫:1326907	张莫贤:
33434967	嘴巴不可以		柳承龙/吴娜拉/金熙元/成侑彬/武振成			0.0	0	剧情/喜剧		韩语	0		韩国		v6QeijzNe	柳承龙、吴娜拉、金熙元、成侑彬及以200：1竞争率获胜的武振成最终加盟电影《嘴巴不可以》，该片讲述陷入已经是第七年低迷期的畅销作家“贤”面前天才作家志愿生“柳振”出现之后发生的喜剧故事。	韩影/柳承龙	2020	柳承龙:1316165|吴娜拉:1376103|金熙元:1321571|成侑彬:1384047|武振成:
33428619	牧羊女与七支歌					0.0	0	剧情		古吉利语	100		印度		YfqEviNea	受困于懦弱的丈夫和当地人频繁的骚扰，吉普赛部落少女Laila决定逃离身份的束缚，绘制新的生命道路。		2020
33428661	世界唯独一个你				马岩/李甲贤	0.0	0	爱情		汉语普通话	0		中国大陆		6Q2jzra6e	陈麦因小时候目睹了母亲在医院病痛的样子，长大后做了一名护士，把病人当家属般对待，本以为善良的人老天都会爱惜，但不料和马上的爱情终结在了一个夏天	郑合惠子	2020		马岩:1324158|李甲贤:
30312180	极震区		邵兵/余少群/萨顶顶/多布杰/赵毅/周浩东/白红标/王恩茂/付宏声/靖龙/卢奕霏/叶沛/许乐骁/叶品锋/袁梓恒/李南/秦大森/张珺/张艺漩/何军/徐丹/楼学贤		郝平	0.0	0	剧情/灾难		汉语普通话	120		中国大陆	2020-05-12	QmFZRmraa	《极震区》主要讲述汶川大地震发生后，人民军队以“灾情就是命令，时间就是生命”为行动准则，第一时间从四面八方火速奔赴灾区，配合当地政府、公安并联合劫后余生的幸存者共同营救受灾群众的情景。其中突出表现了空降兵15名官兵克服重重困难，空降至地震中心区域，查情况，救灾民的感人故事。剧本主题积极昂扬，生动表现了部队官兵为营救受灾群众，英勇无畏、奋不顾身的感人事迹，同时讴歌了灾区人民在巨大灾难面前互助互爱、积极自救的可贵精神。		2020	邵兵:1274884|余少群:1275100|萨顶顶:1379736|多布杰:1308818|赵毅:1314844|周浩东:1316046|白红标:1371804|王恩茂:1418252|付宏声:1418253|靖龙:1418254|卢奕霏:1418255|叶沛:1405034|许乐骁:1418256|叶品锋:1418257|袁梓恒:1418258|李南:1418259|秦大森:1418260|张珺:1396607|张艺漩:1418261|何军:1365453|徐丹:1418262|楼学贤:1327277	郝平:1413326
26351808	中国大妈		吴君如		陈可辛	0.0	0	剧情			0		中国香港		zrUReEnba	《中国大妈》讲述的并不是跳广场舞的大妈，而是纽约炒黄金、迪拜炒楼这个层面的大妈，代表中国最基本的投资人，《华尔街日报》为此还创造了“dama”这个单词。	陈可辛/香港/吴君如/巩俐/喜剧/香港电影/电影/华语电影	2020	吴君如:1127819	陈可辛:1274300
30405970	我爸爸的龙				诺拉·托梅	0.0	0	动画/家庭/冒险	tt9288748	英语	0		爱尔兰		ZfqiFvizb	《My Father's Dragon》（暂译：我爸爸的小飞龙）是一部 2D 动画家庭电影，由诺拉·托梅（《凯尔经的秘密》《养家之人》）担任导演，梅格·勒福夫（《头脑特工队》《恐龙当家》）担任编剧，故事出自梅格·勒福夫和约翰·摩根之手，他们二人也同时担任监制。邦尼·柯蒂斯和朱莉·林恩（就职于 Mockingbird Pictures）与保罗·杨（就职于 Cartoon Saloon，《凯尔经的秘密》《养家之人》）和汤姆·摩尔共同担任制作人。《我爸爸的小飞龙》改编自鲁思·斯泰尔斯·甘尼特荣获纽伯里奖的儿童小说，讲述了一名逃跑的年轻人埃尔默·埃莱瓦托的故事，他在野蛮岛上寻找被囚禁的龙，随后发现的事情完全超出了他的预期。艾伦·莫洛尼和鲁思·科迪（就职于 Parallel Films）将与格里·希林共同担任监制。	诺拉·托梅/动画/电影/温情/治愈/欧洲电影/欧洲/文艺	2020		诺拉·托梅:1378464
5330302	Untitled Jerry Lee Lewis Project				泰伦斯·马力克	0.0	0	传记	tt1726812	英语	0		美国		YJnryj7Yf	About the life of Jerry Lee Lewis.	马力克/美国/2018	2020		泰伦斯·马力克:1036442
33432155	Speedhunters				罗伯·科恩	0.0	0	动作/惊悚/运动	tt6743490	英语 / 汉语普通话	0		美国 / 中国大陆		3j7InNuMe	A colorful team of racers and crew get caught into High intrigue around a revolutionary technology threatening to change the world as we know it.		2020		罗伯·科恩:1032129
33432158	血量子		麦克尔·格雷耶斯/福勒斯特·古德勒克			0.0	0	恐怖	tt7394674	英语	0		加拿大 Canada		6m7YfaqMe	The dead are coming back to life outside the isolated Mi'gMaq reserve of Red Crow, except for its Indigenous inhabitants who are strangely immune to the zombie plague.		2020	麦克尔·格雷耶斯:1018299|Elle-Máijá Tailfeathers:|福勒斯特·古德勒克:1354169
1947656	无足轻重的女人	一个无关紧要的女人		https://img3.doubanio.com/view/subject/l/public/s4473806.jpg	布鲁斯·贝尔斯福德	0.0	0	喜剧/爱情	tt0808544	英语	0		美国		mV3jrMQua	故事根据王尔德的同名作品改编而成。女主人公在年轻时与一位男子相恋，并生下了一个私生子，然而该男子此后却音信全无。多年后，女主人公发现自己儿子的未来雇主竟然就是当初那个负心人，她该如何面对那段不堪回首的过往呢？	美国/王尔德/amandaseyfried/AnnetteBening/美国电影/sienna/我看过的英语电影/看电影	2020		布鲁斯·贝尔斯福德:1025303
6875594	Chronicle		米拉·乔沃维奇/本·福斯特/丹尼·马斯特森/贾斯汀·朗/瑞恩·菲利普			0.0	0	惊悚/犯罪	tt1817117	英语	0		美国		qyVRQ27If	此为米拉·乔沃维奇 Milla Jovovich主演的影片，非科幻片	美国/美国电影/惊悚/2012/悬疑/讽刺/米拉·乔沃维奇/电影	2020	米拉·乔沃维奇:1025154|本·福斯特:1040512|丹尼·马斯特森:1031859|贾斯汀·朗:1017904|瑞恩·菲利普:1040999
26349949	愚人游戏				谢尔盖·波德罗夫	0.0	0	悬疑	tt3470152		0		中国大陆 / 德国 / 俄罗斯		Yfi7AYJva	4月17日，第五届北京国际电影节电影市场在中华世纪坛拉开帷幕，多部新片随即曝光。孙红雷、范冰冰、蕾雅·赛杜有望合作《愚人游戏》。	孙红雷/中国/LéaSeydoux/范冰冰/悬疑/F范冰冰/俄罗斯/中国电影	2020		谢尔盖·波德罗夫:1067015
26975314	未定名约翰·布鲁克林传记片		小罗伯特·唐尼		理查德·林克莱特	0.0	0	传记	tt6534532	英语	0		美国		U3VB2F3Vf	《少年时代》导演理查德·林克莱特将执导一部改编自真人事例的新片。据《好莱坞报道》消息，“钢铁侠”小罗伯特·唐尼也将参与该片的重要制作。	未上映/m2019/RobertDowneyJr/????	2020	小罗伯特·唐尼:1016681	理查德·林克莱特:1025246
30129454	75区警局				克雷格·吉勒斯佩	0.0	0	剧情/犯罪	tt4504024	英语	0		美国		AQuMAAuEf	《我，托尼娅》导演克雷格·格里斯佩新片确定，他将执导一部聚焦警察腐败的剧情片《75区警局》(The Seven Five)。Annapurna Pictures、Eli Holzman、John Lesher参与制片， Lauren Abrahams监督运作。索尼自2014年起就在开发此项目，基于Tiller Russell执导，Holzman制作的同名纪录片，聚焦纽约75区警局的腐败现象，该警局是80年代美国最混乱、暴力的一个分局。		2020		克雷格·吉勒斯佩:1284873
27067979	靠谱兄弟		萧敬腾/马龙/周杰伦		奚岳隆	0.0	0	剧情/音乐		汉语普通话	0		中国台湾		YZ3r6IJBe	[靠谱兄弟]开机发布会，周杰伦、萧敬腾空降上海。导演奚岳隆称这是一部关于乒乓球的电影，十分热血。对于变身成为监制的周杰伦今次出不出演本片，主创们在现场卖起关子：“这是一个不能说的秘密。”萧敬腾则表示已经在为电影进行大量的技能训练。电影[靠谱兄弟]近日将在福建石狮正式开机。	周杰伦/马龙/萧敬腾/国产电影/周杰倫/[華語]/我男人/2020	2020	萧敬腾:1262478|马龙:1379583|周杰伦:1048000	奚岳隆:
26826323	水仙已乘鲤鱼去				张悦然	0.0	0	剧情/爱情		汉语普通话	0		中国大陆		bMIJReaUf		张悦然/成长/中国电影/中国	2020		张悦然:1359355
27066152	无限悲情				鲁本·奥斯特伦德	0.0	0	剧情	tt7322224		0		瑞典		jFRuEnzjb	刚刚凭[自由广场]拿下“史上最贵”金棕榈的鲁本·奥斯特伦德，又要马不停蹄投入新工作了。近日接受采访时奥斯特伦德透露，自己的下一部作品[无限悲情](Triangle of Sadness，暂译)中，将会把镜头对准浮华的时尚圈，通过一男一女两位模特的视角，展现年轻至上的时尚帝国，残忍冷酷的一隅。	鲁本·奥斯特伦德/瑞典/RubenÖstlund/剧情/2019/北欧/瑞典电影/电影	2020		鲁本·奥斯特伦德:1332211
30309325	Blood					0.0	0	恐怖	tt3829844	英语	0		美国		jV3NeqaMe			2020
30425275	火药奶昔		凯伦·吉兰/琳娜·海蒂/杨紫琼/安吉拉·贝塞特/保罗·吉亚玛提/卡拉·古奇诺		亚伦·凯莎莱斯/纳沃特·帕普莎多	0.0	0	动作	tt8368408	英语	0		美国		3FRAea6Yf	凯伦·吉兰将主演动作惊悚片《火药奶昔》(Gunpowder Milkshake)，Aharon Keshales和Navot Papushado(《大坏狼》)执导，两人同Ehud Lavski编写剧本，详细剧情未知，将是刺客题材，跨越多代人，整个卡司都会是女性，吉兰的角色是基础。	动作/美国/琳娜·海蒂/杨紫琼/2020/美国电影/电影/犯罪	2020	凯伦·吉兰:1036344|琳娜·海蒂:1053571|杨紫琼:1022664|安吉拉·贝塞特:1025214|保罗·吉亚玛提:1017893|卡拉·古奇诺:1049495|David Burnell IV:	亚伦·凯莎莱斯:1410585|纳沃特·帕普莎多:1410586
26430054	失焦				郭翔	0.0	0	悬疑/惊悚/恐怖		汉语普通话	120	http://www.jinshijie.cn/a/yule/yingshixinwen/20150620/229484.html	中国大陆		uE3FJnb6e	作品以现实主义为基础，在悬疑的色调中，讲述了围绕着主人公方显达所发生的、令人毛骨悚然的故事。作者运用多途叙述的手法，巧妙布局，以时代发展、变革的大背景为基点，利用“失焦”这一摄影术语，揭示并解析在社会转型期这一特殊历史阶段中，人的思想、情感、利益、以及人与人、人与社会、人与自我之间关系错位、迷茫的深层次原因。		2020		郭翔:
4132364	谁陷害了兔子罗杰2					0.0	0	喜剧/动画	tt1540148		0		美国		RmjFnjNIf		2020	2020
27043921	Browse		莎拉·拉弗提/克洛伊·布里吉斯/卢卡斯·哈斯			0.0	0	惊悚/恐怖	tt5580306	英语	0		美国		aq6eEvi7e	A solitary man becomes convinced that someone hacked into all of his devices and that they're being used to manipulate and control him.		2020	莎拉·拉弗提:1315100|克洛伊·布里吉斯:1219730|卢卡斯·哈斯:1002713
6390766	The Watching					0.0	0	恐怖	tt1924425		0		美国		IvMA2Nmzb			2020
3822687	神秘海域	神秘海域：德雷克船长的宝藏	汤姆·赫兰德	https://img3.doubanio.com/view/photo/s_ratio_poster/public/p2558964271.jpg		0.0	0	动作/冒险	tt1464335	英语	0		美国	2020-12-18	yjjVRAAAe	汤姆·霍兰德主演的《神秘海域》真人电影仍在开发，日前该项目的创意总监、同名游戏的开发人Neil Druckmann接受采访，分享了一些想法。该片此前已经定下由肖恩·利维(《铁甲钢拳》《博物馆奇妙夜》)执导，他决定不根据已经出的4款同名游戏进行改编，而是讲述男主角Nathan Drake的起源故事。这也得到了Druckmann的支持，他认为比起仅仅将原游戏搬上大银幕，开发新故事要有趣得多。	游戏改编/冒险/美国/动作/电影/美国电影/科幻/RobertDeNiro	2020	汤姆·赫兰德:1325351
6875430	凯撒	马赛三部曲：凯撒	丹尼尔·奥特伊		丹尼尔·奥特伊	0.0	0	剧情	tt1872100	法语	0		法国		FRAAeaqqa		法国/DanielAuteuil/爱情/剧情/丹尼尔·奥图“马赛”三部曲/Auteuil,Daniel/2014/欧洲小镇	2020	丹尼尔·奥特伊:1007064	丹尼尔·奥特伊:1007064
26749938	酱园弄杀夫案					0.0	0	剧情/悬疑		汉语普通话 / 粤语	0		中国香港		Yn7QAIfMe	深夜，上海新昌路酱园弄内发生了一起骇人听闻的杀人案，平日饱受欺凌的妻子詹周氏持刀杀死多年虐待自己的丈夫詹云影，并将其分尸16块。此后，层出不穷的嫌犯和证人陆续揭开詹周氏苦难的人生，却使案情陷入层层迷雾。	陈可辛/悬疑/中国电影/香港/张柏芝/华语片/大陆/华语	2020
27042553	超凡菊一郎				赵晔	0.0	0	动画/奇幻		汉语普通话	0		中国大陆		MAIRQIvEf	由《有人赞美聪慧，有人则不》动画导演、《长江图》美术指导赵晔执导及编剧的二次元喜剧电影《超凡菊一郎》启动，电影去年立项成功，已进入前期筹备阶段，相关制作工作也将展开，影片有望于2018年国庆档上映。		2020		赵晔:1316182
30395081	致所有我曾爱过的男孩2	致所有我曾爱过的男孩：P.S.我仍然爱你 / 爱的过去进行式2(台)	诺亚·琴蒂内奥/拉娜·康多/乔丹·费舍/贾娜尔·帕里希/罗斯·巴特勒/约翰·考伯特/埃米利娅·巴拉纳茨/安娜·卡思卡特/特雷佐·马霍洛/吉尔·莫里森/霍兰德·泰勒/莎拉尤·拉奧		迈克尔·费穆格纳瑞	0.0	0	剧情/爱情	tt9354842	英语	0		美国	2020-02-12	mrUvyzVZf	迈克尔·费穆格纳瑞(Michael Fimognari)将执导Netflix影片[致所有我曾爱过的男孩2]。迈克尔曾为首部影片的摄影指导，首部导演苏珊·约翰逊将担任执行制片人。首部主演拉娜·康多、诺亚·琴蒂内奥、安娜·卡思卡特、 贾娜尔·帕里希、约翰·考伯特回归出演。首部编剧索菲娅·阿尔瓦雷斯正打造剧本。	老夫的少女心/青春/爱情/Netflix/2019/美国电影/电影/校园	2020	诺亚·琴蒂内奥:1345500|拉娜·康多:1349157|乔丹·费舍:1385534|贾娜尔·帕里希:1040507|罗斯·巴特勒:1372592|约翰·考伯特:1044870|埃米利娅·巴拉纳茨:1396182|安娜·卡思卡特:1396181|特雷佐·马霍洛:1396180|吉尔·莫里森:1409265|霍兰德·泰勒:1013862|莎拉尤·拉奧:1326670	迈克尔·费穆格纳瑞:1283701
25955505	乐高大电影3					0.0	0	动画		英语	0		美国		Buqiz7AIf		动画/喜剧/美国/欧美电影/欧美动画/冒险/美国电影/科幻	2020
26975469	无人返还之远洋大逃杀	无人返还 / 远洋大逃杀之无人返还	崔金迪/陈若熏/高伟/何索/景璇/李秉润		孙时	0.0	0	悬疑/惊悚		汉语普通话	0		中国大陆		MAuqyjVZf	由楚门文化传播（武汉）有限公司出品，武汉光影之家文化管理有限公司、北京百年中房国际文化传媒有限公司联合出品，血悍工场电影工作室制作，由华中地区新媒体电影的领军人物、血悍工场艺术总监孙时担任导演，崔金迪、陈若熏、高伟、何索、景璇、李秉润领衔主演的一部青春、悬疑、惊悚电影，讲述一群青年人参加毕业旅行的人在游轮上发生的离奇故事……	悬疑/大陆/剧情/WORK/FOR	2020	崔金迪:|陈若熏:|高伟:|何索:|景璇:|李秉润:	孙时:
33429763	抓不住的你				松岛友润/武优青	0.0	0	剧情		汉语普通话	0		中国大陆 / 印度		6I37mbyra	院线电影《抓不住的你》		2020		松岛友润:|武优青:
30403683	菊石		西尔莎·罗南/凯特·温丝莱特/费奥纳·肖/亚力克·塞克雷亚努/杰玛·琼斯/詹姆斯·麦卡德尔		弗朗西斯·李	0.0	0	剧情/同性	tt7983894	英语	0		英国		Uv6QQQQua	《上帝之国》弗朗西斯·李执导，古生物学家玛丽·安宁真实故事改编，讲述1840年代的英国海边小城，玛丽（凯特饰）来到此地疗养并采集化石，与伦敦年轻富家女孩（罗南饰）不期而遇，两人的姬情故事改变了彼此的人生。预计明年3月开拍，BFI与BBC Films联合出品。	西尔莎·罗南/凯特·温斯莱特/英国/LGBT/同性/女性/爱情/LGBTQ	2020	西尔莎·罗南:1022004|凯特·温丝莱特:1054446|费奥纳·肖:1009364|亚力克·塞克雷亚努:1368881|杰玛·琼斯:1036553|詹姆斯·麦卡德尔:1338875|Sam Parks:	弗朗西斯·李:1368880
3822676	杀手：代号47 2	杀手：代号47 II	琼·库萨克/内森·连恩/凯莉·霍威/菊地凛子			0.0	0	动作/惊悚/犯罪	tt1464220	英语	0		美国		UJJnN2NQe	At a low point in his life, Agent 47 endeavors to regain his spot atop of pantheon of elite assassins.	杀手/动作/非常想看！/47/美国/电影/Hitman/炫酷	2020	琼·库萨克:1027139|内森·连恩:1007022|凯莉·霍威:1004645|菊地凛子:1014006
26547008	淑女与熊猫	纽约·女人·熊猫	丽贝卡·弗格森		贾斯汀·查德维克	0.0	0	剧情	tt4789816	汉语普通话	0		中国大陆		FZJfiVfEf	根据 维基·康斯坦丁·克鲁克小说《淑女与熊猫：首位从中国带回其最富异国情调动物的美国女探险家的真实经历》改编。这是著名美国传奇服装设计师、探险家露斯•哈克内斯的真实故事。1936年露丝千里迢迢只身来到中国，踏上了丈夫曾经走过的探险之路，为捕获当时最为神秘的动物——熊猫，她克服了各种难以想象的困难。这是一段充满艰辛的冒险之旅，也是一段撩动人心的浪漫的经历。	刘烨/美国电影/2020/电影/想买/华语电影	2020	丽贝卡·弗格森:1088314	贾斯汀·查德维克:1037033
26752112	成长	中国版少年时代				0.0	0	剧情		汉语普通话	0		中国大陆		3bUv62N2b	英皇电影和美亚娱乐举行电影项目巡礼。（中国版少年时代）《成长》		2020
30403681	AI崩坏		大泽隆夫/贺来贤人/广濑爱丽丝/岩田刚典/高岛政宏/芦名星/玉城蒂娜/余贵美子/三浦友和		入江悠	0.0	0	剧情/科幻	tt10579380	日语	0		日本	2020-01-31	JRA2Neizb	故事发生在2030年的日本，AI在国民生活中成为不可缺少的存在，而AI的暴走也使日本卷入了大灾难之中...	贺来贤人/日本/岩田刚典/日本电影/日本電影/悬疑/三浦友和/预告片	2020	大泽隆夫:1134773|贺来贤人:1275257|广濑爱丽丝:1275551|岩田刚典:1343114|高岛政宏:1042884|芦名星:1041391|玉城蒂娜:1339636|余贵美子:1048388|三浦友和:1008191	入江悠:1321622
26680666	永不放弃	西藏的孩子	王珞丹/欧豪		关心	0.0	0	剧情		汉语普通话	0		中国大陆		VfMIJf6Yf	根据小说《西藏的孩子》改编，青春励志院线电影《永不放弃》将于12月中旬开机。主演：女一号王珞丹（已定）、男一欧豪（暂定）、天王刘德华（特邀），天后王菲倾情演唱主题曲。原著中记录了中国一群特殊群体——西藏内地班孩子的成长历程，展现了喜怒哀乐的另外一个世界。	欧豪/王珞丹/2017/王菲/2019	2020	王珞丹:1274301|欧豪:1337644	关心:1364167
33429773	美食大冒险2					0.0	0	动画		汉语普通话	0		中国大陆		zVJvaaUJf			2020
30486815	小美人鱼	小美人鱼真人版 / 迪士尼版小美人鱼	哈里·贝里/雅各布·特伦布莱/奥卡菲娜/梅丽莎·麦卡西		罗伯·马歇尔	0.0	0	剧情/歌舞/奇幻	tt5971474	英语	0		美国		V3zzN2Nua	迪士尼终决定将其复兴的里程碑之作《小美人鱼》（The Little Mermaid）改编成真人歌舞片！这一消息是Deadline首先曝光的，据他们报道，迪士尼已经接洽过好几位重量级的制作人，他们不想输给环球公司，因为后者也在筹拍他们的真人版《小美人鱼》电影。	美国/迪士尼/真人版/毁童年/智障正确/2020/电影/美国电影	2020	哈里·贝里:1194645|雅各布·特伦布莱:1332866|奥卡菲娜:1360857|梅丽莎·麦卡西:1049660	罗伯·马歇尔:1027276
26357307	花木兰	木兰传说 / 花木兰真人版 / 迪士尼真人版花木兰	刘亦菲/安佑森/甄子丹/巩俐/唐莎娜/李连杰/袁文忠/乌特卡什·安邦德卡尔/钱姆·艾希勒珀拉/李截/马志/赵家玲/郑佩佩/尼尔森·李/袁之正/黄谷悦/道阿·茂阿/唐辰瀛		妮琪·卡罗	0.0	0	剧情/冒险	tt4566758	英语 / 汉语普通话	0		美国 / 中国大陆	2020-03-27	mz7QIviFf	在古代中国，一位年轻的女子为了救她的父亲假扮成男装代父从军。在穿越中国广袤土地的壮丽征程中，她从紧张的训练和战争中存活下来，发现自己内心的战士，并且最终从外族侵略者手中救回了皇帝和她的祖国。。	刘亦菲/花木兰/迪士尼/Disney/真人版/电影/古装/美国	2020	刘亦菲:1049732|安佑森:1369789|甄子丹:1025194|巩俐:1035641|唐莎娜:1391526|李连杰:1025146|袁文忠:1032226|乌特卡什·安邦德卡尔:1237549|钱姆·艾希勒珀拉:1390251|李截:1040585|马志:1321381|赵家玲:1027926|郑佩佩:1037023|尼尔森·李:1189346|袁之正:1354776|黄谷悦:1327848|道阿·茂阿:1005137|唐辰瀛:1393126	妮琪·卡罗:1280119
30388363	尤里卡				利桑德罗·阿隆索	0.0	0	剧情			0		荷兰 / 法国 / 德国 / 巴西 / 阿根廷		y7mFB2rib	[安乐乡]导演利桑德罗·阿隆索导演将打造下一部影片[尤里卡](Eureka，暂译)。据悉该片探讨美国文化问题，故事发生在1870年到2019年期间，涉及地区包括美国、墨西哥以及亚马逊雨林。故事主角是一个经历波折，辗转各地的女性。本片今年7月已在达科他开拍，预计将在2020年上映。	Alonso/+阿根廷	2020		利桑德罗·阿隆索:1302564
30489782	阿甘正传		阿米尔·汗/卡琳娜·卡普尔		阿德瓦·香登	0.0	0	剧情/喜剧	tt10028196		0		印度	2020-12-25	MuyFviVRe	阿米尔·汗近日在庆祝54岁生日时，宣布他将主演一部印度版、印地语《阿甘正传》。	阿甘正传/阿米尔·汗/阿米尔汗/印度/待看/印影/改编/電影	2020	阿米尔·汗:1031931|卡琳娜·卡普尔:1049635	阿德瓦·香登:1379532
30372378	意大利制造		连姆·尼森/比尔·奈伊/杰克·劳登		詹姆斯·达西	0.0	0	喜剧	tt9207700	英语	0		英国 / 意大利		6AYnNe6mb	詹姆斯·达西将打造其导演处女作[意大利制造](Made in Italy，暂译)，连姆·尼森、米歇尔·理查森、比尔·奈伊、杰克·劳登加盟该片。影片故事讲述波西米亚艺术家罗伯特(连姆·尼森饰)打算卖掉妻子遗留下的房产，转而和关系疏远的儿子杰克(米歇尔·理查森饰)来一场前往托斯卡纳的旅行。该片将在美国电影市场交易。	英国电影/连姆·尼森/詹姆斯·达西/英国/比尔·奈伊/杰克·劳登/2020/父子	2020	连姆·尼森:1031220|比尔·奈伊:1041002|杰克·劳登:1344553|Micheál Richardson:	詹姆斯·达西:1049713
27088813	节奏组		布蕾克·莱弗利/裘德·洛/斯特林·K·布朗/马克斯·凯塞拉/理查德·布雷克/拉扎·杰夫里/丹尼尔·梅斯/杰夫·贝尔/阿米拉·加扎拉/伊万娜·贝斯克/托菲克·巴霍姆/纳赛尔·米马齐亚/努拉·凯利		瑞德·穆拉诺	0.0	0	动作/悬疑/惊悚	tt7134096	英语	0		英国	2020-01-31	I37uEnFRe	根据Mark Burnell所著“Stephanie Patrick”系列小说四部曲的首部改编，女主Stephanie的生活在家人遭遇空难后分崩离析，她开始沉溺于酒精、毒品、卖淫之中。当她发现空难其实是一场谋杀案后，决定脱离苦海探索事情真相。这不是一本惊悚复仇小说，虽然女主角要踏上这一道路。这是一个关于自我救赎的故事，她必须要从过去扮演的多个角色里清醒过来，认清自己到底是谁。作为妓女，她名叫Lisa，金发惹火；随后从一名无政府主义变成恐怖分子的雇佣兵，化名Petra Reuter；偶尔作为瑞士女商人Marina Gaudenzi或美国学生Susan Branch，亦或是英国业务顾问Elizabeth Shepherd。无论是谁，她都不是自己，因为她的生活基于她扮演的角色，这是她服务的秘密机构所履行的准则。而当她爱上Frank White后，身份危机逐渐引发灾难。	2019/布蕾克·莱弗利/悬疑/惊悚/裘德·洛/英国/美国/裘德洛	2020	布蕾克·莱弗利:1041026|裘德·洛:1010510|斯特林·K·布朗:1325589|马克斯·凯塞拉:1068973|理查德·布雷克:1036682|拉扎·杰夫里:1275052|丹尼尔·梅斯:1000257|杰夫·贝尔:1321777|阿米拉·加扎拉:1387268|伊万娜·贝斯克:1179115|托菲克·巴霍姆:1376778|Jade Anouka:|Jack McEvoy:|纳赛尔·米马齐亚:1388860|努拉·凯利:1113905	瑞德·穆拉诺:1001097
25857431	新版粉红豹				大卫·斯沃曼	0.0	0	喜剧/动画	tt3640382	英语	0		美国		nV3VJnbaa	高梅近期正在筹划重启电影《粉红豹》，并且已经和《怪兽公司》的导演大卫·斯沃曼初步达成合作协议。新版《粉红豹》最大的看点将是真人与动画相结合，那只著名的“粉红豹”将以动画形象首次在正片中登场。	2020	2020		大卫·斯沃曼:1032493
2364001	梦幻岛		迈克尔·佩纳/李美琪/波茜娅·道布尔戴/露西·海尔/欧阳万成/瑞恩·汉森		杰夫·瓦德洛	0.0	0	喜剧/悬疑/恐怖/奇幻/冒险	tt0983946	英语	0		美国	2020-02-28	vEZnFBInb	迈克尔·佩纳将主演电影版[梦幻岛]，饰演剧集版中里卡多·蒙特尔班的角色。原剧包含黑暗主题及超自然元素，讲述太平洋上坐落着一个神秘度假岛屿，人们的各种古怪要求似乎都可以在这里得到满足。本片由杰夫·瓦德洛([海扁王2])自编自导，故事讲述岛上的监工罗尔克警告客人们，他们的幻想可能无法实现。	美国电影/美国/奇幻/翻拍/电影/改编/戴夫·巴蒂斯塔/待看	2020	迈克尔·佩纳:1131634|李美琪:1019013|波茜娅·道布尔戴:1313435|露西·海尔:1017884|欧阳万成:1340211|瑞恩·汉森:1009328	杰夫·瓦德洛:1300241
3033061	恐怖黑手	马塔拉斯杀手团	汤姆·克鲁斯/丹泽尔·华盛顿		大卫·柯南伯格	0.0	0	动作/悬疑/惊悚	tt1213901	英语	0		美国		yjbqiVf6e	电影改编自《伯恩的身份》原著作者Robert Ludlum 的小说[The Matarese Circle]，剧本改编由[刺客联盟Wanted]的剧作Derek Haas and Michael Brandt和Cronenberg担任。	汤姆·克鲁斯/DenzelWashington/美国电影/动作/美国/丹泽尔·华盛顿/大卫·柯南伯格/TomCruise	2020	Denzel Washington:|Tom Cruise:|汤姆·克鲁斯:|丹泽尔·华盛顿:	David Cronenberg:|大卫·柯南伯格:
26730555	Funambule				塞德里克·康	0.0	0	剧情		法语	0		法国		7IZnbEfib			2020		塞德里克·康:1018714
30373082	暮色渐浓		米基·洛克			0.0	0	犯罪	tt9248348		0		美国		nrUnzjrUf	米基·洛克将参演全新犯罪题材影片[暮色渐浓](Twilight Into Darkness，暂译)，与此同时他还将担任影片制片人。布莱恩`梅特卡夫自编自导。故事讲述洛克饰演的侦探追查谋杀儿童的凶手，当然期间他还要处理自己过往琐事，以及内心的挣扎。该片摄影工作将于明年展开。	美国电影/米基·洛克/犯罪/惊悚/剧情	2020	米基·洛克:1035646
30374121	停转星辰		约翰·博耶加/利蒂希娅·赖特		李·杜兰·克里格	0.0	0	爱情/科幻	tt7798658	英语	0		美国		zzrURYB2b	戏剧学院同班同学约翰·波耶加(《星球大战7、8》)和Letitia Wright(《黑豹》《黑镜》)将主演科幻爱情片《停转星辰》(Hold Back The Stars，暂译)。	美国电影/约翰·博耶加/科幻/改编/TBA	2020	约翰·博耶加:1339915|利蒂希娅·赖特:1356810	李·杜兰·克里格:1308752
30318174	鹰猎长空		魏千翔/甘婷婷/矢野浩二/黄海冰/曾黎/曾江		李晓军	0.0	0	剧情/动作/历史/战争		汉语普通话	0		中国大陆		IJRuyNu6e	【空战电影《鹰猎长空》开机发布会】——由@魏千翔、@甘婷婷TD 领衔主演，携盛冠森、黄小戈、赫子铭、扎西顿珠、CHANCE CLAYTON·MORRIS、BRASILEIRO·RAFAEL、矢野浩二等参演的《鹰猎长空》于8月30日在国家中影数字制作基地隆重举行开机新闻发布会。据悉，剧组邀请了韩国Macro Graph公司加盟，视效总监姜泰钧先生是监制《红海行动》、《湄公河行动》、《美人鱼》等电影的视觉效果，还有国内唯一使用与好莱坞媲美的Ncam模拟摄影技术的杭州时光坐标特效公司加盟影片为空战戏份的设计和制作。相信《鹰猎长空》将是继《战狼》系列影片、《红海行动》后又一部经典的中国战争题材影片。	甘婷婷/爱国/黄海冰/魏千翔/韩三平/高曙光/赫子铭/高军	2020	魏千翔:1323017|甘婷婷:1313247|矢野浩二:1314964|黄海冰:1312939|曾黎:1053438|曾江:1275451	李晓军:1355011
30487738	魔法鼠乐园					0.0	0	喜剧/动画/家庭		汉语普通话	84		中国大陆		7QmFJfi7e	冒失冲动的魔法鼠罗宾，无意中掉入魔法密室，放走了魔法球，魔法鼠乐园面临着黑暗城堡的威胁，为了保护魔法鼠乐园，罗宾与他的好朋友，踏上了寻找魔法球的冒险旅程……		2020
30488003	满月		金喜爱/中村优子/金素慧/成侑彬		林大迥	0.0	0	剧情/爱情		韩语	0		韩国		zN2zbaqib	由金喜爱、中村优子、金素慧 、成侑彬主演影片[满月](만월，暂译)已在日本和韩国完成拍摄，宣布杀青。影片故事讲述女主角收到初恋来信，前去寻找遗失的记忆。	金喜爱/金素慧	2020	金喜爱:1047700|中村优子:1015928|金素慧:1380891|成侑彬:1384047	林大迥:1403069
30344758	无名女孩				谭雅·维克斯勒	0.0	0	动作/西部			0		美国		6AYZJZvUf	《歇斯底里》导演谭雅·维克斯勒将执导一部女性主角的西部/动作片《无名女孩》(Girl With No Name)，Legion M和Co-Op娱乐公司共同制作。设定在1869年的狂野西部，一个女孩5岁时父母被强盗杀害，当赏金猎人的叔叔不情愿地收养了她，10岁时她开始学枪，很快发现对此天赋惊人，18岁的今天，女孩的叔叔也被强盗杀死，房屋被烧毁，她拿起枪开始复仇。在电影上映前，该片还将于明年春天推出一部相关漫画。		2020		谭雅·维克斯勒:1023230
30488714	我本少年				白铭建	0.0	0	剧情		汉语普通话	0		中国大陆		yFnVnjbaa	以中国科学技术⼤学少年班为创作背景的电影《我本少年》即将开启全国演员招募活动，⾄此创办整四十年的少年班终于要揭开了她的神秘面纱，这也是中科大少年班首次分享出⾃己的影视拍摄权，旨在向青少年传递积极向上的价值观和坚持追寻真理的勇气，抱着同样的期许和情怀。	青春/垃圾	2020		白铭建:
27156522	你的名字	你的名字真人版			马克·韦布	0.0	0	爱情	tt7456298	英语	0		美国		yj7Ae6eUf	据日媒、美媒官方消息，新海诚《你的名字。》改编权已被派拉蒙和坏机器人制片公司买下，两家公司将联手日本东宝株式会社把这部风靡全球的动画电影翻拍成好莱坞真人版。	你的名字真人版/君の名は/翻拍/美国电影/你的名字/日本动画电影/美国/青春	2020		马克·韦布:1049688
27157557	罗斯福		莱昂纳多·迪卡普里奥		马丁·斯科塞斯	0.0	0	剧情/传记/历史	tt7428530	英语	0		美国		eMQuqaqyb	A biographical drama about President Theodore Roosevelt.	传记/莱昂纳多·迪卡普里奥/美国/剧情/Leonardo·DiCaprio/美国电影/马丁斯科塞斯/罗斯福	2020	莱昂纳多·迪卡普里奥:1041029	马丁·斯科塞斯:1054425
26436359	无声告白					0.0	0	剧情	tt4686828		0		美国		zFBe6Yfaa	LD Entertainment获得女作家伍绮诗2014年创作小说《无声告白》改编权，与此同时还将联合迈克·德·鲁卡(曾担任[社交网络]、[菲利普船长]等制片)将小说搬上大银幕，茱莉亚·考克斯(《最后的大亨》)操刀剧本。故事讲述女主角莉迪亚意外落水死亡，种种迹象表演莉迪亚是自杀，然而随着家人等秘密的浮现，死亡事件不再简单。	无声告白/小说改编/成长/美国电影/美国/感动/剧情/书籍	2020
25828589	黑寡妇		斯嘉丽·约翰逊/佛罗伦斯·珀/大卫·哈伯/蕾切尔·薇兹/O·T·法格本		凯特·绍特兰	0.0	0	动作/科幻/冒险	tt3480822	英语	0		美国	2020-05-01	7AeUBmbEf	圣迭戈漫展上《黑寡妇》单人电影logo曝光，官宣演员阵容：斯嘉丽·约翰逊、大卫·哈伯、弗洛伦斯·珀、O·T·费本勒、蕾切尔·薇姿。宣布档期：明年5月1日北美上映。	斯嘉丽·约翰逊/漫威/很期待黑寡妇独立电影出现/marvel/超级英雄/美国/科幻/ScarlettJohansson	2020	斯嘉丽·约翰逊:1054453|佛罗伦斯·珀:1378921|大卫·哈伯:1225637|蕾切尔·薇兹:1018989|O·T·法格本:1338901|Olivier Richters:	凯特·绍特兰:1023398
26782642	沉默的海湾		欧嘉·柯瑞兰寇/克拉斯·邦		葆拉·范德厄斯特	0.0	0	惊悚	tt5617312	英语 / 法语 / 意大利语	0		芬兰 / 英国 / 爱尔兰		fUBmVnbUf	欧嘉·柯瑞兰寇、克拉斯·邦将主演的[沉默的海湾]，保·范·德·奥斯特，卡罗琳·古多尔编剧，影片根据Lisa de teran同名小说改编。故事讲述一个男子的家人神秘失踪，而他将跨越整个欧洲展开疯狂搜索。IFT已将该片售往西班牙、中国、波兰。以色列等地。本片将在7月11日展开拍，拍摄地涉及英国、意大利、荷兰等。	悬疑/惊悚/Uma·Thurman/2016/美國/美国/犯罪/推荐	2020	欧嘉·柯瑞兰寇:1035654|克拉斯·邦:1067129	葆拉·范德厄斯特:1293476
30264004	动物世界2				韩延	0.0	0	剧情/动作		汉语普通话	0		中国大陆		z7QYvUvqa	据悉，Netflix目前已拿下电影《动物世界》海外数字版权，届时全球190个国家和地区的观众均可欣赏到该片。此前制片人透露《动物世界》将拍摄三部曲。	动物世界2/李易峰/烧脑/人性/剧情/刺激/韩延/燃	2020		韩延:1314828
30348666	狂舞派3		颜卓灵/蔡瀚亿/杨乐文/刘敬雯/刘皓岚/何启华/霍喜路/游学修/吴肇轩/易健儿/何故		黄修平	0.0	0	剧情/爱情/歌舞		粤语	0		中国香港		JJ3727uMe	今次故事發生於工廈區，一班音樂人及舞者為了較平租金已進駐工廈，漸漸形成一個藝術家社群，一天他們收到一份奇特的工作邀請，將於龍城工廈區定期表演。各人的仕途、家庭、人際關係以至愛情，均因參與這項計劃而發生變化，一場「義利間的鬥爭」隨即展開……	香港电影/香港/babyjohn	2020	颜卓灵:1318260|蔡瀚亿:1335563|杨乐文:1335564|刘敬雯:1348416|刘皓岚:1382604|何启华:1385473|霍喜路:|游学修:1353199|吴肇轩:1353200|易健儿:1388627|何故:1355515	黄修平:1309385
30371657	孤胆特工(美版)	美版大叔				0.0	0	动作/惊悚/犯罪		英语	0		美国		eUJ3Vfi7e	元斌主演的韩国电影《孤胆特工》将被翻拍为美版，《疾速追杀》的编剧德里克·科尔斯塔将为美版《孤胆特工》撰写剧本。	动作	2020
30267287	犯罪都市2		马东锡		姜允成	0.0	0	动作/犯罪		韩语	0		韩国		NI3jzjzVf	《犯罪都市》制作公司表示该片的续集将于2019年中旬开机，仍由前集导演姜允成执导，马东锡主演。目前续集正在进行剧本创作，特别值得注意的是，制片方表示续集将拍成能让更多人观看的15禁警匪动作片，同时还强调希望将马东锡饰演的警察角色打造成韩国的代表警察形象。	马东锡/韩国/暴力/韩国电影/动作/电影/2020/2016	2020	马东锡:1322205	姜允成:1380153
25851745	卫斯理	新卫斯理 / 卫斯理传奇				0.0	0	科幻	tt5901632	英语	0		中国大陆		YZJvUnbEf	no	科幻/中国/小说/未知	2020
30347093	解聘师				李海蜀/黄彦威	0.0	0	喜剧/动作/悬疑		汉语普通话	100		中国大陆		fizzbEBAe	高智商的金牌解聘师接到一桩无法拒绝的解聘案件，陷入进退两难，却又遇圣母心的菜鸟HR搅局，上演了一场环环相扣、惊心动魄又笑料百出的解聘阴谋之战。		2020		李海蜀:1321164|黄彦威:1321340
30321309	警告		安娜贝拉·沃丽丝/爱丽丝·伊芙/托马斯·简/亚历克斯·帕蒂弗/鲁伯特·艾弗雷特/帕特里克·施瓦辛格/夏洛特·勒·邦/凯莉·班伯里/本尼迪克特·萨缪尔/托马斯·科特/加朗斯·马里利埃/托妮·伽恩/安娜贝尔·穆利恩/理查德·帕蒂弗		阿加塔‧亚历山大	0.0	0	科幻/惊悚	tt8956324	英语	0		美国 / 加拿大		nbaijbyFf	亚历克斯·帕蒂弗(《关键第四号》《魔力麦克》)、夏洛特·勒·邦(《云中行走》《伊夫圣罗兰传》)加盟科幻新片《警告》(Warning)，詹姆斯·达西、劳拉·哈里尔、梅纳·马苏德(《阿拉丁》)参演，艺术家Agata Alexander献出电影长片导演首秀，并与Rob Michaelson、Jason Kaye编写剧本，冬季罗马尼亚开拍。	科幻/本尼迪克特·萨缪尔/美国/鲁伯特·艾弗雷特/詹姆斯·达西/美国电影/爱丽丝·伊芙/托马斯·简	2020	安娜贝拉·沃丽丝:1315815|爱丽丝·伊芙:1004565|托马斯·简:1031816|亚历克斯·帕蒂弗:1035645|鲁伯特·艾弗雷特:1019038|帕特里克·施瓦辛格:1050048|夏洛特·勒·邦:1330092|凯莉·班伯里:1324803|本尼迪克特·萨缪尔:1352171|托马斯·科特:1196338|加朗斯·马里利埃:1368368|托妮·伽恩:1326746|安娜贝尔·穆利恩:1414207|理查德·帕蒂弗:1136850	阿加塔‧亚历山大:1414218
30465830	囍门洗笑录				侯国涛	0.0	0	喜剧/爱情/悬疑/古装		汉语普通话	0		中国大陆		6IBuMIfMe	网大方面，《囍门洗笑录》由推出过《白鹿原》的陕西旅游集团公司制作；《美容怨》的中标公司《南极之恋》制片方是凤凰传奇影业；《镇魂歌》由星空传媒的子公司北京星宏影视制作；77mi.cc《前女友俱乐部》由《滚蛋吧，肿瘤君》的出品方北京果实创想影视文化有限公司中标。		2020		侯国涛:1379516
30372307	行尸走肉电影版		安德鲁·林肯/宝拉雅娜·麦金托什		格里高利·尼克特洛	0.0	0	剧情/惊悚/恐怖	tt9859436	英语	0		美国		YfiryFRea	《行尸走肉》中饰演瑞克的安德鲁·林肯确认第9季是他的谢幕季，然而他不会离开“行尸走肉宇宙”。据外媒消息，安德鲁·林肯已经正式签约，出演《行尸走肉》电影版。	惊悚/2020/行尸走肉电影/未上映	2020	安德鲁·林肯:1049600|宝拉雅娜·麦金托什:1192182	格里高利·尼克特洛:1128804
27087179	黄金蝴蝶				园子温	0.0	0	剧情		汉语普通话	0		中国大陆		qq6QIJfaa	以血腥暴力题材著称的日本名导园子温将在中国执导首部电影，名为#黄金蝴蝶#。据电影局公示，该片已正式立项，电影讲述青年昆虫科学家林优与领队祖穗等人一起前往某岛，寻找传说中的黄金蝴蝶“苏微苏微”的故事。	园子温/日本/2018/潜在客户/记号/未上映/日本电影/中国大陆	2020		园子温:1274406
7007225	特工绍特					0.0	0	动作/悬疑/犯罪	tt1958011	英语	0		美国		mFnF3z7mb		安吉丽娜朱莉/特工/动作/安吉丽娜·朱莉/美国电影/AngelinaJolie/悬疑/美国	2020
26791681	普通人	凡人 / 凡人烦人 / 你我皆凡人	纳特·沃尔夫/亚瑟·哈卡拉赫蒂		安德烈·艾弗道夫	0.0	0	动作/奇幻/冒险	tt5715066	挪威语 / 英语	0		挪威 / 美国		3bMQe6QYf	Fantasy adventure origin story about a young man discovering he has God-like powers based on ancient Norwegian mythology.	美国电影/挪威电影/动作/2018/经典/电影/未上映或无资源/未上映2017	2020	纳特·沃尔夫:1213072|亚瑟·哈卡拉赫蒂:1379563|Priyanka Bose:|Iben Akerlie:|Kai Kolstad Rødseth:|Geir Kaspersen:|Ravdeep Singh Bajwa:|Sunniva Lind Høverstad:	安德烈·艾弗道夫:1352843
26716010	Wild Kat				司徒永华	0.0	0	动作	tt3899986	粤语	0		中国香港		rMuiVnVZf			2020		司徒永华:1037643
27146766	回归之路	复出痕迹	罗伯特·德尼罗/摩根·弗里曼/汤米·李·琼斯/艾迪·格里芬/文森特·斯帕诺/伯勒尔·戴斯托捏/凯特‧卡茨曼/克里斯‧穆利纳克斯/梅丽莎‧格林斯潘/保罗‧威滕/艾琳·麦基尔南		乔治·加洛	0.0	0	动作	tt5420210		0		美国		v6mzjV3jb	罗伯特·德尼罗、汤米·李·琼斯、摩根·弗里曼将出演乔治·加洛执导的动作喜剧新片[回归之路](The Comeback Trail，暂译)。德尼罗饰演一个欠黑帮老大(弗里曼饰)债的人麦克斯·巴伯。于是在一部写得很差的西部片中，他选了一个自暴自弃、有自杀倾向的牛仔影星杜克·蒙塔纳(琼斯饰)来演主角，并打算在开拍的头几天杀死他 ，从而制造一起保险诈骗案。可杜克突然振作起来，弥补了他过去的错误，并带领麦克斯与其他人一起走上了回归之路。该片由乔希·波斯纳与导演共同根据上世纪70年代的同名电影撰写剧本，将于6月在新墨西哥州开拍。		2020	罗伯特·德尼罗:1054445|摩根·弗里曼:1054534|汤米·李·琼斯:1047994|艾迪·格里芬:1010643|文森特·斯帕诺:1027910|伯勒尔·戴斯托捏:1000806|凯特‧卡茨曼:1416160|克里斯‧穆利纳克斯:1416161|梅丽莎‧格林斯潘:1416162|保罗‧威滕:1416163|艾琳·麦基尔南:1228763	乔治·加洛:1284451
30486588	故乡异客	来访者	叶麒圣/慈婉彤/陈帮会		李崧鸣	0.0	0	剧情/家庭		汉语普通话 / 贵州方言	180		中国大陆		7eijFnbEf	30岁的兴贵，工作不顺、无法与女友沟通、与父母情感疏离，现在连健康也失去了，在康复的过程中，母亲与女友悉心的照料，让他像婴儿般的沉浸在关爱中。身体逐渐康复，他对爱的感知力也在慢慢回归，他渴望通过心理咨询去深入了解自己，并获得爱的能力，他开始回顾并接纳过去的自己与身边的亲人，不久，他觉察到现实的生活竟然跟他多年来感受到的生活有很大的不同，他渐渐明白，爱应该始于接纳……	贵州/文艺/北漂	2020	叶麒圣:|慈婉彤:1385236|陈帮会:	李崧鸣:
26279679	间或之地		伊万·麦克格雷格/海伦娜·伯翰·卡特/大卫·威廉姆斯/特瑞·琼斯		莱昂·乔森	0.0	0	动画	tt3517106		0		英国		QIR2zraEf	Based on the critically acclaimed Audio Book, The Land of Sometimes follows the journey of Elise and Alfie who are whisked off to a mysterious Island filled with strange and wonderful characters and a world of adventure, music and fun.	海伦娜/EwanMcGregor/英国/2020/骚娟/英国动画/动画/冒险	2020	伊万·麦克格雷格:1012532|海伦娜·伯翰·卡特:1016680|大卫·威廉姆斯:1025261|特瑞·琼斯:1007073|Ruby Turner:1155963|Brendan Murphy:|Gregory Gudgeon:|Russ Bray:1224039|Austin Howard:	莱昂·乔森:1336647
30489719	花滑女王2		亚历山大·佩特罗夫/阿格拉娅·塔拉索娃/玛丽亚·阿龙诺娃			0.0	0	剧情/爱情/运动		俄语	0		俄罗斯	2020-02-14	zjNYJf6Ae		花滑女王/俄罗斯	2020	亚历山大·佩特罗夫:1370381|阿格拉娅·塔拉索娃:1384010|玛丽亚·阿龙诺娃:1364751
30349248	出走的乔		杰弗里·迪恩·摩根/大卫·斯特雷泽恩/大卫·詹森/苏珊加拉赫		汤姆·怀特	0.0	0	剧情/动作	tt4427800	英语	0		美国		UnNInjzba	杰弗里·迪恩·摩根、大卫·斯特雷泽恩将主演徒步[出走的乔](Walkaway Joe，暂译)。本片是汤姆·怀特的首部执导的电影作品，迈克尔·米里洛操刀剧本。故事讲述达拉斯骑着自行车去寻找抛弃家庭的父亲。有着一段宁愿忘记的过去的流浪汉乔觉得有责任保护这孩子的安全，于是不情愿地收留他了。		2020	杰弗里·迪恩·摩根:1044708|大卫·斯特雷泽恩:1007009|大卫·詹森:1055924|Andrea Frankle:|苏珊加拉赫:1092031	汤姆·怀特:1167094
30489677	地球重构日					0.0	0	科幻		汉语普通话	0		中国大陆		iFJfaUB2b	2028年，企图“创世界”的科学狂人但丁古尔斯利用“聚合能量”和地球重构的谎言准备毁灭世界，中国退役上校彭传贵奉命打入但丁古尔斯内部，于千钧一发之际拯救了整个人类。		2020
32579297	爱情自有天意	假如爱有天意泰国版	提迪蓬·德查阿派坤			0.0	0	爱情	tt10075442		0		韩国		raM2z7e6e	韩国CJ娱乐宣布将翻拍旗下经典爱情片[假如爱有天意]，制作成泰国版！泰版命名为[爱情自有天意](Classic Again，暂译)，将是新人导演Thatchaphong Suphasri的导演处女作，提迪蓬·德查阿派坤、Ranchrawee Uakoolwarawat主演。影片将于今年晚些时候发行。	new	2020	提迪蓬·德查阿派坤:1368661|Ranchrawee Uakoolwarawat:
27104400	塞尔瓦贾拉：第3卷，卢塔				米格尔·戈麦斯	0.0	0	剧情		葡萄牙语	0		葡萄牙 / 法国 / 巴西 / 德国 / 墨西哥		jrqMY3raa		葡萄牙/戈麦斯	2020		米格尔·戈麦斯:1285102
30244173	Untitled Abner Pastoll Project				阿布内尔·帕斯托尔	0.0	0	动作/惊悚	tt5330804	英语	0		英国 / 美国		3z7mzbqib			2020		阿布内尔·帕斯托尔:1133420
32579719	大力水手					0.0	0	喜剧/动画		英语	0		美国		ERIJRQAQe	经典动画《大力水手》将被搬上大银幕咯！片方会将其大荧幕之作制成一部3D立体电脑CG动画片，该片也将邀请《蜘蛛侠》的制片人阿维·阿拉德担纲制片，而《大力水手》的动画大电影的编剧则有望由迈克·琼斯担任哦！据悉，阿维·阿拉德从小就是看着《大力水手》长大的，因而他对《大力水手》是存在着比较深厚的感情的。当《大力水手》的电影改编权终于尘埃落定之后，阿维·阿拉德更是情不自禁哼起了记忆中的《大力水手》的主题歌。		2020
1428057	间谍猎手			https://img3.doubanio.com/view/subject/l/public/s2987672.jpg	鲁本·弗雷斯彻	0.0	0	动作/冒险	tt0382315	英语	0		美国		ayFRIRIRe	本片改编自1983年版的同名游戏。前F-15战斗机飞行员亚历克斯重被政府招募，加入了一个名叫国际间谍处的组织，成为间谍猎手。亚历克斯将要面对的是一伙用高科技武装试图控制全世界的坏蛋，为了维护社会安定，亚历克斯驾驶着G-6155高级飞车，开始了他间谍猎手的职业生涯。	我看过的英语电影/我看过的电影/科幻/美国/看电影/我的电影/间谍/赛车	2020		鲁本·弗雷斯彻:1274906
30243396	逃跑	跑	莎拉·保罗森/帕特·希利/埃里克·阿塔瓦尔/布拉德利·索茨基		阿尼什·查甘蒂	0.0	0	惊悚	tt8633478	英语	0		美国	2020-01-24	VBYBeqaMe	A home schooled teenager begins to suspect her mother is keeping a dark secret from her.	美国电影/惊悚/悬疑/莎拉·保罗森/恐怖/剧情/2020/电影	2020	莎拉·保罗森:1036443|帕特·希利:1095374|埃里克·阿塔瓦尔:1396160|布拉德利·索茨基:1174109|Kiera Allen:|Clark Webster:|Conan Hodgkinson:|Carter Heintz:	阿尼什·查甘蒂:1393516
25866683	十三号星期五	13号星期五			布瑞克·埃斯纳尔	0.0	0	恐怖	tt3364774	英语	0		美国		bEnzNQQ2b	《杀出狂人镇》《最后的巫师猎人》导演布瑞克·埃斯纳尔有望接过大旗。布瑞克的父亲迈克尔·埃斯纳尔正是影片发行商派拉蒙影业1976年-1984年期间的CEO。影片曾延期三次，从15年3月推迟到11月，又推迟到16年5月，最后延期至17年1月13日，目前来看恐怕又要延期。	恐怖/血腥/森哥/屠杀/美国电影/百人斩少男/惊悚/等待	2020		布瑞克·埃斯纳尔:1014076
27104394	塞尔瓦贾拉：第2卷，哦！人类				米格尔·戈麦斯	0.0	0	剧情		葡萄牙语	0		葡萄牙 / 法国 / 巴西 / 德国 / 墨西哥		mNYvirEfa		葡萄牙/戈麦斯/2020	2020		米格尔·戈麦斯:1285102
27104351	塞尔瓦贾拉：第1卷，大地				米格尔·戈麦斯	0.0	0	剧情		葡萄牙语	0		葡萄牙 / 法国 / 巴西 / 德国 / 墨西哥		7Y3zzVRua	Arte France Cinéma将制作葡萄牙导演米格尔·戈麦斯新片[Selvajara]，影片剧本由导演和Maureen Fazendeiro、提尔莫·舍罗、马里亚娜·里卡多共同打造。影片改编自Euclides da Cunha的小说《背离叛乱》(Rebellion in the Backlands)。故事围绕1897年的一场血腥战争展开。与此同时该公司还将打造菲利普·加瑞尔的新片[眼泪的盐]( Le Sel des larmes，暂译)，加瑞尔将和Jean-Claude Carrièr、阿莱特·朗曼操刀剧本。故事围绕一对相互抗拒的父子展开，[眼泪的盐]将于今年9月展开拍摄。	葡萄牙/期待/戈麦斯/2019	2020		米格尔·戈麦斯:1285102
30378779	Charter				阿曼达·克内尔	0.0	0	剧情			0		瑞典 / 挪威 / 丹麦		UJJZ3ba6e	Charter is a contemporary drama about Alice (40) who finds out that she will lose the custody battle over her two children. She decides to abduct them and take them on a Charter trip, as a last attempt to win them back. Lindström said: “I think the film will raise a debate around custody and ask how far, as a parent, you are prepared to go to avoid losing your children. This debate will most prob…		2020		阿曼达·克内尔:1362770
26707485	人人都爱查尔斯					0.0	0	科幻		汉语普通话	0		中国大陆		nN272Nuyb	科幻穿越爱情喜剧《人人都爱查尔斯》是网络文学原创，该片改编自新锐人气科幻作家宝树的同名小说	科幻/文曰小强/娱乐化/互联网	2020
26707484	晋阳三尺雪				韩轶	0.0	0	科幻		汉语普通话	0		中国大陆		QmNIfU3ra	科幻穿越类型《晋阳三尺雪》，影片源自优质小说IP，电影版《晋阳三尺雪》由韩轶导演执导，该片将颠覆原有的故事模型，开创全新的电影类型	科幻/中国/未上映/制作中	2020		韩轶:1320534
25868125	穿靴子的猫2	无敌猫剑侠2(港) / 鞋猫剑客2(台) / 穿靴子的猫2：九条命和四十大盗	克里斯·米勒		鲍勃·佩尔西凯蒂	0.0	0	喜剧/动作/动画/家庭/奇幻/冒险	tt3915174	英语	0		美国		QIRIRYBua	梦工厂动画宣布，将时隔八年拍摄《穿靴子的猫》的续集电影，更令人惊喜的是，《蜘蛛侠：平行宇宙》的导演之一鲍勃·佩尔西凯蒂将执导这部影片。	动画/梦工厂/美国/喜剧/猫/动画片/美国电影/2018	2020	克里斯·米勒:1313416	鲍勃·佩尔西凯蒂:1310107
33218229	地下城堡		伊莫琴·普茨/汤姆·库伦/亚历克斯·沃尔夫/凯尔·吉克瑞斯特/内芙·坎贝尔		乔伊·克莱恩	0.0	0	剧情	tt3689484	英语	0		加拿大		3z7YJR2Ff	亚历克斯·沃尔夫(《遗传厄运》《勇敢者游戏》)、伊莫珍·波茨(《极品飞车》《绿色房间》)将主演犯罪剧情片《地下城堡》(Castle in the Ground)，乔伊·克莱恩(《另一半》)自编自导，目前正在拍摄中。	犯罪/亚历克斯·沃尔夫/TBA/美国电影/剧情/内芙·坎贝尔/伊莫琴·普茨	2020	伊莫琴·普茨:1274510|汤姆·库伦:1316843|亚历克斯·沃尔夫:1220062|凯尔·吉克瑞斯特:1027285|内芙·坎贝尔:1027828	乔伊·克莱恩:1336869
33376860	侍从				克劳迪奥·法	0.0	0	动作/犯罪	tt2232168	英语	0		美国		JRAmriVfa	本片由《疾速追杀》系列编剧德里克·科尔斯塔执笔剧本。讲述主人公的妻子被绑架后，孤身一人的他集结昔日战友进行营救的故事。		2020		克劳迪奥·法:1360555
26708475	忘记我				韩轶	0.0	0	科幻		汉语普通话	0		中国大陆		rEvEvy7Yf	穿越喜剧《忘记我》感情戏份充沛，内涵更丰富和深刻，饱含对人生的思考。剧本本身属于好莱坞一流原创一手剧本，摆脱翻拍，更具延展性、新鲜程度大大提高。		2020		韩轶:1320534
30459680	僵尸高校2	少年僵尸2	麦洛·曼海姆/梅格·唐纳利/金斯顿·福斯特/杰丝敏·芮妮·托马斯		保罗·霍恩	0.0	0	喜剧/爱情/歌舞	tt9766166	英语	0		美国		vE3zriryb	西布鲁克高中的学生艾迪森和泽德持续冒险，他们萌芽的爱情受到狼人到来的威胁。		2020	麦洛·曼海姆:1393698|梅格·唐纳利:1362100|金斯顿·福斯特:1393695|杰丝敏·芮妮·托马斯:1393691	保罗·霍恩:1286746
30337003	往废墟里爱				吕柏勋	0.0	0	剧情		汉语普通话	0		中国台湾		yFnzj72ba	家庭破碎的偏乡少女，前往城市找寻人生出口，却逃不出宿命轮回。隔代教养、爱情友情的双重背叛、疏离的亲子关系、漠然的社会险恶，美好只能想像，现实宛如废墟，命中注定，人无胜天。看似通俗的情节，却堆叠出不流于俗的写实张力。		2020		吕柏勋:1377225
3451680	尤卡坦		小罗伯特·唐尼			0.0	0	动作/冒险	tt0465311		0		美国		VvUvyNmba	《尤卡坦》最初的剧本诞生于上世纪60年代，创作者正是好莱坞硬汉小生史蒂夫·麦昆（Steve McQueen），麦昆希望自己能主演这部影片，但他的这一设想直到去世也没能实现。剧本草稿还是他的家人在他去世后整理遗物时才发现的。	RDJ/未上映2017/未上映/待看/2020	2020	小罗伯特·唐尼:1016681
26795304	我的驱魔总裁		李柄辉		邹涛	0.0	0	喜剧/爱情		汉语普通话	0		中国大陆		7YBQI3Vva	霸道总裁唐小山（李柄辉 饰）本是衣食无忧的富二代，但出于好奇，拜酒中仙为师学习了崆峒派驱魔术，但也因此不能近女色，他在驱魔重任和个人幸福之间苦恼纠结。	网络大电影/奇幻/喜剧/励志/魔幻|奇幻/魔幻/美女/网络电影爱奇艺	2020	李柄辉:1357087	邹涛:1357839
30252459	一天一夜		叶海亚·阿卜杜勒-迈丁/艾什顿·桑德斯/杰弗里·怀特/雷吉娜·泰勒		乔·罗伯特·科尔	0.0	0	犯罪	tt3993886	英语	0		美国		JfqU3z7ea	在全球轰下超过13亿美元票房的迪士尼电影《黑豹》的主要编剧之一乔·罗伯特·科尔将自编自导 Netfilx （网飞）新片《All Day and a Night》。这是他的导演处女作，也是一部犯罪题材的剧情片。《美国犯罪故事》第一季制作人妮娜·雅可布森、巴拉德·辛普森将为该片担任制作。		2020	叶海亚·阿卜杜勒-迈丁:1374708|艾什顿·桑德斯:1367169|杰弗里·怀特:1036484|雷吉娜·泰勒:1156810	乔·罗伯特·科尔:1389011
27108750	Mahabharata: Part 1					0.0	0	动作/历史	tt6403778		0		印度		IR2NeqMua	The film is set as a retelling of the Indian epic Mahabharata, from the view of Bhimasenan, the second Pandava.		2020
30196825	活在火星	火星生活			约翰·卡拉辛斯基	0.0	0	科幻/恐怖	tt8272028	英语	0		美国		qUReiNeEf	约翰·卡拉辛斯基将和[寂静之地]制作团队再次打造全新恐怖片[活在火星](Life on Mars，暂译)，影片灵感来源于Cecil Castellucci的短篇故事《我们生活在火星》，故事讲述一个妇女被抛弃到火星，然而她发现自己竟然可以呼吸火星的空气。派拉蒙目前正在商谈拿下本片发行权。目前影片暂未敲定编剧，约翰·卡拉辛斯基或不参与影片演出。	2020/美国电影/约翰·卡拉辛斯基/科幻/恐怖/待看/剧情	2020		约翰·卡拉辛斯基:1027146
27162505	孤战		陈小春/谢天华/林晓峰/朱永棠		钱国伟	0.0	0	动作/犯罪		粤语	0		中国香港		mzraEZ3Vf	电影《孤战》由香港导演钱国伟执导、孙建担纲总制片人、王大为跨刀总监制、香港经典“兄弟天团”陈小春、谢天华、林晓峰、朱永棠霸气领衔主演。	香港/华语/警匪/标记	2020	陈小春:1075760|谢天华:1010833|林晓峰:1029805|朱永棠:1312868	钱国伟:1320972
26796764	哥谭魅影		玛格特·罗比		大卫·阿耶	0.0	0	动作/奇幻	tt5726658	英语	0		美国		Mui7Ynb6e	华纳DC将为《犯罪敢死队》里的“奸雄”小丑女（Harley Quinn）制作一部独立的电影。	DC/小丑女/科幻/超级英雄/玛格特·罗比/美国/动作/电影	2020	玛格特·罗比:1272303	大卫·阿耶:1319045
3569919	妙探寻凶	妙探寻凶真人版	瑞恩·雷诺兹			0.0	0	喜剧/悬疑/犯罪	tt1385861	英语	0		美国		VR2FBeUZf	瑞恩·雷诺兹的制片公司Maximum Effort与福斯签订了3年的第一优先合作协议，将陆续开发一系列项目，双方目前已在打造真人版《妙探寻凶》(Clue)电影，根据同名游戏改编，游戏公司孩之宝旗下的电影部门Allspark Pictures参与制作。福斯计划招募《死侍》编剧Rhett Reese和Paul Wernick再与雷诺兹合作，两人已在商谈中。	瑞恩雷诺兹/喜剧/2020/真人版/犯罪/未上映/悬疑	2020	瑞恩·雷诺兹:1053623
30458999	西游记之人参果				易立	0.0	0	动画		汉语普通话	0		中国大陆		i7uMeaqEf	唐僧师徒行至万寿山五庄观，徒弟们趁主人镇元子不在偷摘万年人参果并打倒人参树，受镇元子三番追杀，险些丧命，最后悟空求得各路仙人和菩萨相助，终于复活人参树，解救师徒，并与镇元子冰释前嫌结为兄弟。	中国电影	2020		易立:1345141
32493124	悬崖之上				张艺谋	0.0	0	剧情		汉语普通话	0		中国大陆		mVJ3NQ2Ff	张艺谋执导新片《悬崖之上》，阵容暂未官宣	张艺谋/大陆/2020/英皇/尚未上映/国产电影/剧情/中国	2020		张艺谋:1054398
26377031	看见恶魔(美版)				亚当·温加德	0.0	0	剧情/惊悚/犯罪	tt4522918	英语	0		美国		bqaUvEJnb	Following an unspeakable tragedy, a rogue secret agent seeks revenge against a serial killer m.ysgou.cc through a demented game of cat and mouse.	韩国/美国/2020	2020		亚当·温加德:1306635
26732350	你是我学生又怎样					0.0	0	爱情		汉语普通话	0	http://weibo.com/u/5861363751	中国大陆		FZBAAYnNe	讲述的是师生恋又不是师生恋，十八岁的赵水光遇见二十八岁的谈书墨，他说：“我大你九岁又怎样，这有什么不好的呢？所有的快乐我与你分享，所有的苦痛ysgou.cc我比你先尝。”	师生恋/123456789	2020
3262044	Frankenstein	弗兰肯斯坦				0.0	0	恐怖	tt1312221		0		美国		bEZZRQeUf		美国	2020
26709220	花落流年		虞书欣/韩野/张亮		薛飞	0.0	0	剧情		汉语普通话	0		中国大陆		uEJBYnrMe	《花落流年》主要讲述了小提琴手李逸凡为过世的奶奶完成爱情的遗憾，并在这个过程中找到了真正的爱情。虞书欣饰演女主角李逸凡，同时也饰演奶奶的青年时期，95后萌妹子将首次挑战民国服饰。	想看/虞书欣/青春	2020	虞书欣:1354078|韩野:|张亮:	薛飞:
32576076	盗掘		李帝勋/赵宇镇/申惠善/林元熙		朴晸培	0.0	0	犯罪		韩语	0		韩国		Iv6eaqaEf	李帝勋有望出演犯罪题材新片[盗掘](도굴，暂译)。该片由[我的父亲]、[熔炉]副导演朴正裴执导，将以市中心盗掘展开故事。	申惠善/李帝勋/韩国电影	2020	李帝勋:1316048|赵宇镇:1353641|申惠善:1352669|林元熙:1029525	朴晸培:1417060
30482645	数码宝贝大冒险：最后的进化·羁绊	数码宝贝大冒险剧场版	花江夏树/细谷佳正/三森铃子/田村睦心/吉田仁美/池田纯矢/榎木淳弥/市道真央/坂本千夏/山口真弓/重松花鸟/山田蘑菇/竹内顺子/樱井孝宏/松本美和/德光由禾		田口智久	0.0	0	动画	tt9507234	日语	0	http://digimon-adventure.net/	日本	2020-02-21	ZZBmrUvaa	系列20周年剧场版动画《数码宝贝大冒险》（暂定名） 公开了特报影像。在影片中，八神太一和石田大和将会成长为22岁，确认将于 2020年2月21日在日本上映	数码宝贝/怀旧/2020/动画/日本动画/日本/动漫/剧场版	2020	花江夏树:1323704|细谷佳正:1315177|三森铃子:1324060|田村睦心:1275890|吉田仁美:1321459|池田纯矢:1315158|榎木淳弥:1378653|市道真央:1314940|坂本千夏:1025582|山口真弓:1047368|重松花鸟:1382789|山田蘑菇:1321139|竹内顺子:1000744|樱井孝宏:1019264|松本美和:1126024|德光由禾:1150484	田口智久:1383402
27138584	心症		赵汝贞/徐睿知		金泰俊	0.0	0	惊悚		韩语	0		韩国		mrMAIZ3ba	该片由金泰俊执导，讲述被家人困在精神病院的女人目击了在同一个病房里发生的杀人案而引起的心理惊悚片，电影在选角结束后将于下半年正式开拍。	韩影/惊悚/韩国电影/韩国	2020	赵汝贞:1205984|徐睿知:1337233	金泰俊:
27200990	Sunny		莎朗·斯通			0.0	0	惊悚/犯罪	tt7552900		0		美国		jF3r6e6ea			2020	莎朗·斯通:1031822
25845392	长津湖之战	抗美援朝				0.0	0	剧情/历史/战争		汉语普通话	0		中国大陆		mrqi7eyba	朝鲜战争时期，中美两国的王牌部队——中国人民志愿军第9兵团与美军陆战第1师、步兵第七师，双方在第二次战役东线战场，展开了一场异常激烈的殊死较量。	抗美援朝/战争/冯小刚/长津湖/朝鲜战争/中国/大陆/^战争	2020
11594973	少林寺	少林寺3D / 少林寺之十三棍僧救唐王			林诣彬	0.0	0	剧情/动作/冒险	tt0201091	汉语普通话	0		中国大陆 / 美国		eaUJJnbyb	全新版本的功夫电影《少林寺》在北京举行启动仪式，河南嵩山少林寺与光线影业将联手重造经典，并宣布将采用3D方式拍摄。少林寺第30代方丈释永信携少林俗家弟子——制片人傅华阳与光线传媒董事长王长田等出席了启动签约仪式。王长田表示，影片不是简单的翻拍，而是根据“十三棍僧救唐王”的经典故事重新创作，至于主角“觉远”的扮演者以及导演、武指人选，他表示都还尚在考虑之中，不过，他表示很希望当年凭借82版《少林寺》一战成名的“功夫皇帝”李连杰再度加盟，“我觉得他很适合演当年于海扮演的昙宗师傅那个角色。”据悉，影片将在明年8月开机。	中国/电影/中国/武侠/古装/电影/国产电影/华语电影/美国/2016	2020		林诣彬:1290066
26789193	L'écrivain national				马修·阿马立克	0.0	0	剧情		法语	0		法国		IReyjjFfa		马修·阿马立克	2020		马修·阿马立克:1040679
26984392	夜翼				克里斯·麦凯	0.0	0	动作	tt6569988	英语	0		美国		vizjjVRQe	华纳兄弟正在筹备《蝙蝠侠》系列衍生角色“夜翼”的真人独立电影，改编自DC漫画，《乐高蝙蝠侠大电影》导演克里斯·麦凯有望执导。	DC/DCEU/超级英雄/电影/正义联盟/美国/漫画改编/2020	2020		克里斯·麦凯:1276297
30359463	战地杀人				朱贤哲	0.0	0	剧情		汉语普通话	0		中国台湾		mjVJZBmba	《战地杀人》是以历史真实事件改编的类型电影，取材自1987年金门守军屠杀越南难民的「金门东岗37事件」。一个误杀事件，演变成一场焚船灭迹的屠杀。一名小兵经历过程终于觉醒，看透军队杀戮本质，决心揭发这场荒谬的战地杀人事件。历史犹如一面镜子，回顾是对过去事件反省，也是对未来彰显普世价值。		2020		朱贤哲:1362211
30359442	能借我两个鸡蛋吗？				张秉坚	0.0	0	剧情/惊悚/犯罪		汉语普通话	0		中国大陆		bUJJfqUnb	犯罪惊悚类型片《能借我两个鸡蛋吗？》设定在2020年：美国总统川普连任，种族歧视变得日益严重，对外来文化的恐慌和抵触被急遽放大，世界格局发生巨变。一对中国青年男女，在加州沙漠裡被警察追赶，被激进种族份子追杀，一件看似微不足道的小事，竟引来杀身之祸。透过这故事对非理性的暴力与荒诞，提出尖锐的讽刺和抵抗。		2020		张秉坚:1348501
30359431	海龙改改				黄士铭/赵大威	0.0	0	喜剧/动画		汉语普通话	0		中国台湾		3VJJJZRQe	四个高中生意外发现二战时消失的潜艇「海龙改」。透过改造老潜艇，他们也改变了自己与家乡的命运。魔幻喜剧动画《海龙改改》直指当代青少年面对的生存压力与环境问题，将疯狂怪诞的冒险，转化为青年主角内心的写照。	金马创投2018	2020		黄士铭:|赵大威:
30366445	爱是一把枪		科洛·莫瑞兹/杰克·奥康奈尔		凯克·麦罗	0.0	0	动作/传记/犯罪	tt9244560		0		美国		MYn7IRAea	科洛·莫瑞兹和杰克·奥康纳尔将主演新片《爱是一把枪》(Love Is a Gun)，饰演著名的“雌雄大盗”邦妮和克莱德。	科洛·莫瑞兹/美国电影/犯罪/杰克·奥康奈尔/改编/剧情	2020	科洛·莫瑞兹:1018981|杰克·奥康奈尔:1022761	凯克·麦罗:1019743
27126375	人质列车		保剑锋/余男/洪天照/黄奕/冯远征/许亚军/闫妮/斯琴高娃/王姬		尹哲	0.0	0	剧情/犯罪		汉语普通话	0		中国大陆		ZZ3FBuqib	反恐电影《人质列车》在大连金普新区文化广场举行了开机仪式。影片讲述一列满载乘客的列车被一伙恐怖分子劫持，他们向中国政府提出了释放大毒枭詹子濠的要求。武警反恐突击队长陈飚寻机登上列车，与列车上的人一道展开了自救行动……	余男/尹哲导演/国产影视/保剑锋/保劍鋒/Y余男/黄奕/[華語]	2020	保剑锋:1044611|余男:1050430|洪天照:1316889|黄奕:1051051|冯远征:1043136|许亚军:1314762|闫妮:1274496|斯琴高娃:1274429|王姬:1275275	尹哲:1326188
26727212	老师好美					0.0	0	剧情			0		中国大陆		FB2j7AIva	真实故事改编而成的严歌苓的《老师好美》将被搬上荧幕。	严歌苓/爱情/不伦之恋/大陆/剧情/李玉/忘年交/中国大陆	2020
30367463	心脏		乔治娜·坎贝尔/费·唐纳薇		弗雷德里克·雅尔丹	0.0	0	动作/惊悚	tt9252500		0		英国		YJfq62NAe	乔治娜·坎贝尔(《黑镜》)、费·唐纳薇加盟动作惊悚片[心脏](Visceral，暂译)，法国导演弗雷德里克·雅尔丹([不眠夜])首执英语片导筒。故事讲述年轻的心脏外科医生朱莉原本准备为一个男孩做换心脏手术，不料却被黑手党绑架，他们的目的是得到那颗心脏以救病危的祖母。	惊悚/美国电影	2020	乔治娜·坎贝尔:1362218|费·唐纳薇:1013857	弗雷德里克·雅尔丹:1021207
30469922	密室逃生2	密弑游戏2(台) / 密室逃杀2(港)			亚当·罗比特尔	0.0	0	悬疑/惊悚	tt9844522	英语	0		美国	2020-04-17	QIRYBuEfa	Deadline消息：《密室逃生2》筹备工作启动。[索尼哥伦比亚]于本周一宣布续集定档2020年4月17日。前作制片人尼尔·H·莫瑞兹、导演亚当·罗比特尔、编剧布拉吉·F·舒特都将回归第二部。	悬疑/密室/解谜/美国/冒险/美国电影/2020/电影	2020		亚当·罗比特尔:1144483
30473279	不要先生，好的小姐				安然	0.0	0	喜剧/爱情		汉语普通话	0		中国大陆		IJvM2NeUf			2020		安然:1353007
26789812	毒宠法医狂妃		杨清/张天野/孙浩然/吴飞儿/应昊岩/马晓萌/陈威旭/韩雨洁		贺丰	0.0	0	动作/悬疑/武侠/古装		英语	0		中国大陆		BuqaMAAAe	《毒宠法医狂妃》是网络人气作家灭绝师太所著的零差评小说，原著小说一上线即被二十余家主流小说阅读平台强势推荐。阅读过千万，受到数百万粉丝的追捧。是一部有着完整世界观的小说作品。本系列电影将为观众展现出一个恢弘磅礴的“龙熙王朝”，并从不同的角度还原“龙熙王朝”的衣食住行、社会结构，司法体系等。本系列电影共八部，本次开机两部，影片融合了悬疑，推理，动作，爱情等元素，题材包含了现代法医学、古代刑侦、宫斗、武侠等热门题材。	想看看是不是很娇宠的	2020	杨清:1334493|张天野:1349126|孙浩然:|吴飞儿:|应昊岩:|马晓萌:|陈威旭:1323591|韩雨洁:1333833	贺丰:1354395
30465538	半个晴朗的早晨		蕾雅·赛杜/布朗什·加丁		布鲁诺·杜蒙	0.0	0	剧情/喜剧	tt9714030	法语	0		法国		y7Y3rMQIf	巴黎电影公司Indie Sales将负责布鲁诺·杜蒙自编自导新作[半个晴朗的早晨](Par ce demi-clair matin，暂译)的国际销售。该片由蕾雅·赛杜主演，故事讲述一名明星记者(赛杜饰)忙于自己的职业与个人生活，她的生活因一场车祸而发生改变。	蕾雅·赛杜/法国电影/剧情/Léa·Seydoux/杜蒙/喜剧/2020	2020	蕾雅·赛杜:1009295|布朗什·加丁:1392878	布鲁诺·杜蒙:1275128
3601108	女孩与枪					0.0	0	剧情/爱情/惊悚	tt1343718	英语	0		美国		MAIJJfqib		期待	2020
30360277	齐天小太子				约翰·A·戴维斯	0.0	0	动画	tt9204274		0		中国大陆 / 美国 / 日本		eU37AAuib	讲述齐天大圣之子淘气不上进，正值外星人侵犯地球，大圣派其去保护地球，期间遇到了艾丽姐弟，在带领他们去寻找父母的途中一直受到外星人的攻击。后老沙和猪仔加入进来，他们一起并肩作战，战胜外敌小太子成长的故事。	待看/国产动漫/动画/marza	2020		约翰·A·戴维斯:1281913
27125309	腹中甜		达科塔·范宁/叶海亚·阿卜杜勒-迈丁/昆瑙·内亚/乌米·马萨库/加文·德里/阿梅吉特·德尤			0.0	0	剧情	tt6489562	英语	0		加拿大 / 爱尔兰 / 英国		FRYJZZRAe	Lilly, orphaned as a child, experiences her parents homeland of England, escaping civil war. She becomes the heart of a disenfranchised community in London, where she attempts to reunite people with their families. But her friend Amira discovers Lilly's mission isn't purely altruistic and a passionate lost love affair is revealed between Lilly and Aziz, an idealistic doctor.	Saoirse/英国/Ronan/达科塔·范宁/英国电影/改编/Ronan,Saoirse/加拿大电影	2020	达科塔·范宁:1013785|叶海亚·阿卜杜勒-迈丁:1374708|昆瑙·内亚:1044886|乌米·马萨库:1230130|加文·德里:1384003|阿梅吉特·德尤:1086900|Peter Bankole:|Sharon Coade:|Neelam Bakshi:|Mylène Gomera:
30360286	烈火青春				杨永光	0.0	0	剧情	tt9102742		0		中国香港 / 加拿大		BuyFRIZva	影片描述三位内地青年远赴加拿大求学，在遥远的异国他乡，面对现实与梦想之间的差距，在迷茫与反叛之间摇摆的故事，是一部聚焦成长之痛的现实主义作品。		2020		杨永光:
30299515	釜山行2：半岛	釜山行2 / 半岛	李贞贤/姜栋元/李来/权海虓/具教焕/金敏载		延尚昊	0.0	0	动作/惊悚	tt8850222	韩语	0		韩国		j7Yf6mjzb	电影《釜山行》导演延尚昊正在筹划第二部《釜山行2：半岛》，将延续前作，讲述僵尸病毒蔓延至剩下的安全地带釜山地区的故事。目前剧本的初期版本已完成，选角还没有确定，但前作演员不会回归，预计2019年上半年开拍。	丧尸/灾难/人性/韩国电影/韩国/恐怖/电影/2020	2020	李贞贤:1033233|姜栋元:1211334|李来:1336326|权海虓:1043692|具教焕:1363439|金敏载:1381255	延尚昊:1322175
3546539	死亡拼图			https://img3.doubanio.com/view/photo/s_ratio_poster/public/p2513464454.jpg		0.0	0	动作/悬疑/惊悚/犯罪/冒险	tt1379730	英语	0		美国		m7m7QmVfa	张艺谋签约好莱坞环球影业，将改编拍摄《谍影重重》原作者罗伯特·鲁德鲁姆的另一部经典作品《死亡拼图》（The Parsifal Mosaic）。这是一部精彩的间谍小说，出版于1982年冷战后期，讲述的是一名美国特工亲眼目睹了他的爱人被处决，尔后又在罗马重新遇见他的爱人，为追查爱人的生死之谜，他卷入了一起跨国阴谋。朗·霍华德将担任本片制片。	张艺谋/美国电影/惊悚/美国/章子怡/电影/死亡拼图/张艺谋导演	2020
30365099	会说话的汤姆猫					0.0	0	喜剧/动画	tt4126486		0		美国		3zbybqaEf	Outfit7旗下游戏《会说话的汤姆猫》将被打造为真人动画电影。该游戏问世于八年前，随后相继诞生相关动画剧集，Outfit7首席产品官Boris Dolenc表示，该片将是一部融合现代生活的家庭影片，涉及《会说话的汤姆猫》中包含的宽容、幽默、冒险、友谊等主题。目前影片暂无其他消息。		2020
30364838	山雨欲来	稻田少年杀人事件始末			何荣欣/彭畯益	0.0	0	剧情/悬疑/犯罪		汉语普通话	110		中国大陆		B2bUZJvMe	第四十三届香港国际电影节·香港国际影视展推荐项目	电影/悬疑/一流	2020		何荣欣:1389080|彭畯益:1408029
30465916	红		夏帆/妻夫木聪		三岛有纪子	0.0	0	爱情		日语	0		日本		iNeyNIRAe	平凡的婚姻，可爱的姑娘，无忧无虑的过日子的村主塔子(夏帆 饰)。某天与相别十年的前男友鞍田秋彦（妻夫木聪 饰）重逢。像恶魔一样进入塔子的心灵缝隙中的鞍田，将她的命运带往意想不到的方向。	夏帆/日本电影/妻夫木聪/日本/日影	2020	夏帆:1274311|妻夫木聪:1037028	三岛有纪子:1321716
25837131	怪物史瑞克5					0.0	0	喜剧/动画	tt6113186	英语	0		美国		Y3FJfiz7e	梦工场动画近一两年的作品都鲜有惊喜的票房表现，所以这就需要拿出《怪物史瑞克》这个赖以成名的王牌系列了。外界猜测《怪物史瑞克5》或许会重启，重新来讲述史瑞克的故事，不过这个说法很快就被否定了，目前梦工场对故事梗概也三缄其口。从时间来看，《怪物史瑞克5》可能会选择暑期档，那么距离2019年暑期档还有3年的时间，梦工场动画该如何继续史瑞克的故事？观众只有等待了。	动画/怪物史瑞克/美国/梦工厂动画/系列/2019/动画电影/动画Movie	2020
30362825	尤巴县突发新闻	尤巴猛料	艾莉森·珍妮/米拉·库尼斯/劳拉·邓恩/雷吉娜·赫尔		泰特·泰勒	0.0	0	剧情/惊悚/犯罪	tt7737640	英语	0		美国		NIZ3Vnzba	苏·宝特姆斯(珍妮饰)将丈夫与一个女子捉奸在床，却没成想，她的丈夫被吓到心脏病发离世。苏随即把丈夫尸身埋掉。老公的消失，倒是让苏的名望、地位日益增长。但是苏很快发现，她自己不仅要躲避警察和罪犯，更要对她那迫切想要获得猛料的新闻主播妹妹南希三缄其口。	美国电影/萨米拉·威利/米拉·库尼斯/惊悚/悬疑/剧情	2020	艾莉森·珍妮:1041139|米拉·库尼斯:1003481|劳拉·邓恩:1006983|雷吉娜·赫尔:1036471	泰特·泰勒:1299015
20276229	007：间不容死	邦德25 / 007：没空去死(豆友译名)	丹尼尔·克雷格/蕾雅·赛杜/拉米·马雷克/本·卫肖/克里斯托弗·沃尔兹/娜奥米·哈里斯/罗里·金奈尔/拉尔夫·费因斯/比利·马格努森/安娜·德·阿玛斯/达利·本萨拉赫/杰弗里·怀特/大卫·丹席克/拉什纳·林奇		凯瑞·福永	0.0	0	动作/惊悚	tt2382320	英语	0		美国 / 英国	2020-04-03	F3FR2r6Qe	据《The Playlist》报道，[谍影重重3]编剧斯科特·Z·本恩斯将对[邦德25]剧本进行改写。原剧本由尼尔·珀维斯、罗伯特·韦德编写，据悉，本恩斯这次改写将进行大幅度的修改。由于剧本问题，该片开拍时间也由3月推迟到了4月。本片由凯瑞·福永执导，主演丹尼尔·克雷格以及拉尔夫·费因斯、本·卫肖、娜奥米·哈里斯、蕾雅·赛杜均回归。影片北美定档2020年4月8日。	007/特工/动作/英国/间谍/经典/系列/2020	2020	丹尼尔·克雷格:1025175|蕾雅·赛杜:1009295|拉米·马雷克:1044903|本·卫肖:1025149|克里斯托弗·沃尔兹:1054405|娜奥米·哈里斯:1049542|罗里·金奈尔:1187874|拉尔夫·费因斯:1006956|比利·马格努森:1239332|安娜·德·阿玛斯:1045259|达利·本萨拉赫:1415277|杰弗里·怀特:1036484|大卫·丹席克:1276058|拉什纳·林奇:1412327	凯瑞·福永:1009531
30465790	Last Day: The Best of Me					0.0	0	恐怖	tt7677542	意大利语	0		意大利	2020-07-11	6YnNmjjFf			2020
30366385	快递员		欧嘉·柯瑞兰寇/加里·奥德曼/德蒙特·莫罗尼/威廉·莫斯里		扎克瑞·阿德勒	0.0	0	动作	tt9207616	英语	0		美国		IBYvE3VZf	本片由扎卡里·阿德勒执导，讲述一名快递员(柯瑞兰寇饰)发现自己运送的最新包裹是一枚炸弹，目标是一名犯罪集团老大谋杀案的目击者(奥德曼饰)后，从腐败的CIA特工和俄罗斯雇佣兵手中拯救目标。该片将于本月在伦敦开拍。Sweet Charm Pictures已购得影片中国发行权。	美国电影/欧嘉·柯瑞兰寇/惊悚/加里·奥德曼/犯罪/电影未播/TBA/GaryOldman	2020	欧嘉·柯瑞兰寇:1035654|加里·奥德曼:1010507|德蒙特·莫罗尼:1040534|威廉·莫斯里:1044875	扎克瑞·阿德勒:1411764
26786674	第五纵队	第5列 / 第五列	宋康昊/柳承龙/郑宇/朴素丹		元新渊	0.0	0	悬疑		韩语	0		韩国		R2FfqaaMe	宋康昊确定出演新片《第5列》。影片由元新渊(《嫌疑人》)执导，Showbox出品，讲述宋康昊饰演的国防部调查官，在距离退伍只有十天的时候，在侦查案件时卷入了一场巨大阴谋的故事，“第5列”实为间谍集团的代号。影片目前正在进行选角工作，预计下半年投入拍摄。	宋康昊/韩国/韩国电影/元新渊/谍战/剧情/2010s/韩影	2020	宋康昊:1031238|柳承龙:1316165|郑宇:1330454|朴素丹:1343344	元新渊:1318846
25841130	雪中血	雪地芳魂			托比·马奎尔	0.0	0	惊悚/犯罪	tt3279350	英语	0		美国		Evq62zNea	影片根据尤·奈斯博的小说改编，身为雇佣杀手的男主在行动失败后，被迫跟目标人物一起逃亡，并得悉后者是雇主的妻子。	美国/电影/犯罪/美国电影/Leonardo·DiCaprio/未上映/惊悚/LeonardoDiCaprio	2020		托比·马奎尔:1047997
11583456	Blister				加雷斯·埃文斯	0.0	0	动作	tt2222074		0		美国		M2Ff6mFnb		暗恋/情书	2020		加雷斯·埃文斯:1320029
30473247	Whisper of Death					0.0	0	恐怖	tt3954908		0		美国		eyVRQuEJf	In "Whisper of Death", five teenagers awaken one morning to find themselves alone and trapped within their small remote hometown, once full of life, but now completely lifeless. Having only casual connections to one another, they soon realize their one common acquaintance was a socially withdrawn class mate, a girl who had recently committed her own horrendous suicide.		2020
30465793	Unburied Tales					0.0	0	恐怖	tt4996636	意大利语	0		意大利	2020-04-11	3jrEBQAYf			2020
26720399	易副官				刘若英	0.0	0	剧情/传记		汉语普通话	0		中国台湾		bEBmrMQIf	巧儿是上世纪台湾乐坛黄金年代的歌手。她在千喜年时渴望改变，却成了所有人事物的背叛者。这是她与影响她最深的人。	刘若英/台湾/奶茶/张艾嘉/电影/传记/台湾电影/中国	2020		刘若英:1041007
30485870	花咲了女孩	花吃了那女孩2 / 花吃女孩之随心所欲	郭雪芙/谢沛恩		魏瑛娟/陈宏一	0.0	0	爱情			0		中国台湾	2020-02-14	NuaqEfEnb	[花吃了那女孩]续集影片[花吃女孩之随心所欲]将于今年4月14日开拍，并定档2020年2月14日中国台湾上映。该片由前作导演陈宏一执导，影片故事改编自莎士比亚剧作《皆大欢喜》，讲述四对恋人的爱情游戏与两代之间的爱恨交织。该片全部演员将都为女性。	女同/台湾电影/台湾/2012	2020	郭雪芙:1321186|谢沛恩:1346423	魏瑛娟:|陈宏一:1317192
30464089	Derp-Man					0.0	0	喜剧/动作/犯罪	tt4292358	英语	0		美国		ZJ3VBm7mb	A nerdy comic book collector creates his own superhero. Eventually, he takes it a little too far.		2020
26790056	末路英雄		李炳渊/李炳雷		李炳渊	0.0	0	喜剧/动作/爱情		汉语普通话	0		中国大陆		AAmb6Auaa	影片讲述替身演员小东在事业历经坎坷之时，误打误撞牵涉进一桩离奇案件的故事。		2020	李炳渊:1343152|李炳雷:1357568	李炳渊:1343152
27008573	蝙蝠女	蝙蝠女孩				0.0	0	科幻	tt6718412	英语	0		美国		6AIZfUJfa	《好莱坞报道者》消息：乔斯·韦登正式退出“DC电影宇宙”《#蝙蝠女#》的导演和编剧职位。乔斯·韦登在给THR的一份声明中说道：“《蝙蝠女》是一个让人感到激动的项目，还有[华纳兄弟]和DC这样的合作、支持的伙伴，花费了数月以后我意识到自己并没有可以讲述的故事。”他同时感谢们“DC电影宇宙”领导人杰夫·琼斯和[华纳兄弟]电影部门主席托比·艾默里奇：“我非常感激杰夫和托比以及每一个在我到来时欢迎我的人，并且能理解我...有没有什么更好听的词替换’失败’二字？”	DC/科幻/超级英雄/动作/正义联盟/DCEU/2020/美国	2020
30368448	无限	无限轮回	马克·沃尔伯格/索菲·库克森/约翰内斯·豪克尔·约翰内森/加绘·亚历山大		安东尼·福奎阿	0.0	0	科幻	tt6654210	英语	0		美国	2020-08-07	e6eUR2b6e	克里斯·埃文斯因档期冲突退出主演惊悚片《无限》，马克·沃尔伯格商谈顶替。安东尼·福奎阿(《伸冤人》)执导，John Lee Hancock和Ian Shorr编剧，北美2020年8月7日上映。	克里斯·埃文斯/美国电影/奇幻/美国/改编/惊悚/待看/ChrisEvans	2020	马克·沃尔伯格:1035674|索菲·库克森:1343282|约翰内斯·豪克尔·约翰内森:1353438|加绘·亚历山大:1401072	安东尼·福奎阿:1013907
30368790	角斗士2	鬼神战士2			雷德利·斯科特	0.0	0	剧情/动作/冒险	tt9218128	英语	0		美国 / 英国		qUvqUZJva	近日，影片制片人之一的沃尔特·F·帕克斯向外媒透露，影片的故事线将在首部的30年、25年后展开。而究竟哪些角色会回归，仍未揭晓。	古罗马/历史/美国/战争/欧美电影/动作/经典/电影	2020		雷德利·斯科特:1054416
30353418	狮巢恶战				杰西·约翰逊	0.0	0	动作	tt2091338	英语	0		美国		QeqyNI3Vf			2020		杰西·约翰逊:1103525
30481476	国王理查德	王者理查德	威尔·史密斯		雷纳尔多·马库斯·格林	0.0	0	传记	tt9620288	英语	0		美国	2020-11-25	QeizNuyjb	威尔·史密斯主演的网球题材新片《国王理查德》定下导演：雷纳尔多·马库斯·格林(《怪物与人》《停下》)，并定档2020年11月25日北美上映。	美国/威尔史密斯/体育/2021/美国电影/待映/华纳/TBA	2020	威尔·史密斯:1027138	雷纳尔多·马库斯·格林:1340427
3026741	爱难开口	想说爱你不容易 / 爱你在心口难开 / 难以开口 / 无语 / 我的失语男友 / 想说爱你并不是一件很容易的事		https://img3.doubanio.com/view/photo/s_ratio_poster/public/p2378494591.jpg	汤姆·哈伯	0.0	0	爱情	tt1105310	英语	0		英国		EnFRuUJnb	英国老帅哥休·格兰特（Hugh Grant）已经离开浪漫喜剧片《爱难开口》（Lost for Words）的剧组，放弃了此片的演出。休·格兰特的一名发言人说原因是创作上的分歧，主要问题是不能在剧本上意见达成一致，不过休·格兰特仍不失风度地祝愿影片一切顺利。	章子怡/HughGrant/爱情/英国/美国/新片.期待/英国电影/电影	2020		汤姆·哈伯:1014470
30428032	尊重		詹妮弗·哈德森		丽莎·汤米	0.0	0	传记	tt2452150	英语	0		美国		Y3V3VJnzb	丽莎·汤米将执导记述“灵魂歌后”艾瑞莎·弗兰克林的传记片[尊重]。卡莉·克里(《音乐之乡》)将操刀剧本。影片将由詹妮弗·哈德森主演，讲述富兰克林从她童年时在父亲的教堂当歌手，到她成为当今公认的音乐传奇人物，再到民权活动家的一生。	音乐/美国电影/传记/2020s	2020	詹妮弗·哈德森:1049673	丽莎·汤米:1390944
30352910	上帝国度					0.0	0	动作/奇幻			0		美国		2F3b6AA2b	传奇影业将把Image漫画《上帝国度》(God Country)拍成电影，原漫画作者Donny Cates继续写电影剧本。讲述鳏夫Emmett Quinlanm年老体衰，患有老年痴呆，突然一场龙卷风扫平了他的家——西得克萨斯某小镇，Quinlanm从风暴中重生，还从龙卷风眼中获得一把有魔法的神剑，他变得疾病全无、身强体壮，并且成为了唯一一个能对抗超自然怪物的人，这些怪物被神剑的面世召唤到了Quinlanm的家乡。	美剧/漫改/改编/待看/奇幻/剧情	2020
25977279	讲故事的人	讲述者			杨涵博	0.0	0	剧情	tt3822510	英语	0		中国大陆	2020-12-31	IJvUReqaa	TERENCE W. YANG构思3年的野心长片计划，现已无限期搁置。		2020		杨涵博:
25832730	大变西游	神猎 / 西游后传	何贵清		张钢/周洁/何贵清	0.0	0	剧情/动画		汉语普通话	85	http://www.vasoon.com/works/西游后传	中国大陆		YJv6AYBea	在死亡威胁面前，作为超级英雄的孙悟空，是如何用他特有的智慧和举动拯救这个他想躲都躲不开的世界的？他和几个兄弟之间，又是如何“冷漠地”表达着各自火热的情感的？心灵深处的那种真诚就埋藏在这个光怪陆离的神话闹剧之中。	动画/国产动画/中国/青青树/中国动画/国产支柱！/国产/2015	2020	何贵清:	张钢:1343105|周洁:1343106|何贵清:
26718011	NickToons		卡洛斯·阿拉斯拉奇/理查德·史蒂文·霍维茨/尼克·巴凯/梅森·瓦尔·科顿		杰瑞德·赫斯	0.0	0	动画	tt5006214		0		美国		MQuEZB2ra	Plot details are vague, but the film will feature famous characters from shows like “Doug,” “Rugrats,” “Ren & Stimpy” and “Ahh! Real Monsters,” combining them into a film that would bear similarities to “Who Framed Roger Rabbit.”	2020	2020	卡洛斯·阿拉斯拉奇:1057634|理查德·史蒂文·霍维茨:1102289|尼克·巴凯:1027876|梅森·瓦尔·科顿:1238738	杰瑞德·赫斯:1099813
30352626	音轨上的血	血泪交织	科洛·莫瑞兹		卢卡·瓜达尼诺	0.0	0	剧情	tt9145640	英语	0		巴西 / 美国		3zFBAeMua	据《纽约客》消息，卢卡·瓜达尼诺有望将鲍勃·迪伦的专辑《音轨上的血》改编成电影搬上大银幕。1975年，鲍勃·迪伦推出专辑《音轨上的血》，这张专辑是他与第一任妻子失败婚姻的写照。	鲍勃迪伦/传记/美国/巴西/卢卡瓜/剧情	2020	科洛·莫瑞兹:1018981	卢卡·瓜达尼诺:1285579
30369602	阿尔法				史蒂文·奎里	0.0	0	剧情/动作/惊悚	tt8589850		0		美国		7AQYv6Y3b	史蒂文·奎里([深海异形])将执导鲨鱼题材惊悚片[阿尔法](Alphas，暂译)。故事讲述一群大白鲨在海滨小镇制造惶恐，而人们寄希望于一头曾伤人，至今被囚禁的虎鲸身上。该片由沃尔太奇(Voltage Pictures)打造。目前影片暂无其他消息。	美国电影/惊悚	2020		史蒂文·奎里 :1315582
30482592	二人小町		陈汉娜/刘漪琳/和泉素行/滨津隆之/何超仪		曽根剛	0.0	0	爱情		日语	0		日本 / 中国香港		yVf6mr6Qe	故事改篇自小說家芥川龍之介，電影講述了兩個同名同姓同年的女子黎小町和死神相識相遇的黑色幻想故事。		2020	陈汉娜:1378950|刘漪琳:1386140|和泉素行:1408981|滨津隆之:1400576|何超仪:1014212	曽根剛:
26782705	我是艺术家	细节 / 我是一个艺术家 / 法斯宾德的死亡纪事			阿尔伯特·塞拉	0.0	0	剧情		德语	0		西班牙 / 法国 / 德国 / 葡萄牙		fEvaqEJnb	赖纳·维尔纳·法斯宾德在柏林一家剧院创作并教授了一出十八世纪的戏剧，而个人的野心。内心的挣扎以及潜在的心理报复欲使得他和演员的关系一度恶化，尤其是和君特·考夫曼	2019/+西班牙/Serra/NewCast	2020		阿尔伯特·塞拉:1274920
33384699	十字追杀令3		布莱恩·奥斯汀·格林/汤姆·塞兹摩尔/维尼·琼斯/丹尼·特雷霍			0.0	0	动作	tt6197400	英语	0		美国		qEf6mV3ba			2020	布莱恩·奥斯汀·格林:1010550|汤姆·塞兹摩尔:1036371|维尼·琼斯:1013804|丹尼·特雷霍:1044721
11599143	The Hills Have Eyes: The Beginning					0.0	0	惊悚/恐怖	tt4442030		90		美国		njVvyzFJf		恐怖/血腥/惊悚/暴力/美国电影/美国/隔山有眼3/洞穴	2020
27019572	时栈中的指针	时光的针脚	辛西娅·艾莉佛/奥兰多·布鲁姆/芙蕾达·平托/小莱斯利·奥多姆/亚历桑德罗·朱利安尼/蕾斯拉·德·奥利维拉/詹姆斯·柯克/伊丽莎白·韦恩斯坦		约翰·里德利	0.0	0	科幻	tt7099280		0		美国		a6uMuqaMe	奥兰多·布鲁姆、芙蕾达·平托、小莱斯利·奥多姆、Cynthia Erivo将主演约翰·雷德利(《美国重案》)执导新片《时栈中的指针》(Needle in a Timestack)，Bron Studios制作。	Orlando/Bloom/待看	2020	辛西娅·艾莉佛:1372029|奥兰多·布鲁姆:1008069|芙蕾达·平托:1025061|小莱斯利·奥多姆:1179291|亚历桑德罗·朱利安尼:1112885|蕾斯拉·德·奥利维拉:1398950|詹姆斯·柯克:1109192|伊丽莎白·韦恩斯坦:1212047|Jadyn Wong:1343316|Ulka Simone Mohanty:	约翰·里德利:1312526
30355901	鸟鸣嘤嘤	树王			田壮壮	0.0	0	剧情	tt10711918	汉语普通话	0		中国大陆		bijNQQuyb	上世纪 60 年代末，知识青年胸怀人定胜天的理想来到云南。为了种植“有用”的橡胶树，他们开始大肆砍伐“没用的”原始森林。当山上的树已倒了大片，人们继而向村民们世代敬畏的“树王”举起了砍刀。当地农民“肖疙瘩”，一个懂山、懂森林的伙夫，以命相抵，双方展开了一场较量 … …	田壮壮/阿城/文学改编/文艺/国产电影/中国/2020/中国大陆	2020		田壮壮:1274287
3279094	身在高地	活在上城	林-曼努尔·米兰达/丽塔·莫雷诺	https://img1.doubanio.com/view/subject/l/public/s4107759.jpg	朱浩伟	0.0	0	剧情/歌舞	tt1321510	英语	0		美国	2020-06-26	JBuqyjNmb	华纳以5000万美元购得音乐剧《身在高地》电影拍摄权。该片2016年最早由韦恩斯坦公司立项，自韦恩斯坦宣布破产后，影片的拍摄权引发多家公司竞标。音乐剧《身在高地》由百老汇全能才子林-曼努尔·米兰达主演，曾获封2008年托尼奖最佳音乐剧。新片导演朱浩伟，原剧编剧奎埃拉·阿里格里亚·赫德兹操刀剧本，影片围绕纽约曼哈顿区一个拉丁移民家庭的追梦故事展开。	音乐剧/LMM/musical/2020/舞台剧/美国/电影/待映	2020	林-曼努尔·米兰达:1118251|丽塔·莫雷诺:1036541	朱浩伟:1040849
26790579	大奖		布莱恩·科兰斯顿/米拉·库尼斯/詹妮弗·加纳		威尔·古勒	0.0	0	喜剧/动作/犯罪	tt4209550		0		美国		M2zVReaaa	Four guys win a jackpot over a million dollars, but when it comes to dividing it up, things get bloody. Based on the 2011 Norwegian film, "Jackpot".	ArmieHammer/电影/美国/sele/cannes/US/Kunis,Mila/Crime	2020	布莱恩·科兰斯顿:1031807|米拉·库尼斯:1003481|詹妮弗·加纳:1054512	威尔·古勒:1274281
27176644	循环	死亡循环	黄渤		陈正道	0.0	0	剧情/悬疑			0		中国大陆		IZnb6uUJf	天下霸唱小说改编，场地震过后，坠星湖旁曾经消失的神秘古村重现。报社记者阿计与同伴前往调查，意外进入了一个“疯狗肆虐、村民感染”的时空漩涡……	黄渤/悬疑/天下霸唱/徐铮/中国/大陆/小说改编/电影	2020	黄渤:1274242	陈正道:1189801
27131211	神雕侠侣	神雕侠侣三部曲			徐克	0.0	0	剧情/爱情/武侠/古装		汉语普通话	0		中国大陆		MYBAQInFf	徐克将拍摄电影版《神雕侠侣》三部曲，施南生监制。这是徐克自执导《东方不败风云再起》后，24年来再次拍摄金庸武侠作品，杨过和龙女的故事将登大银幕。自1983年香港邵氏出品制作《杨过与小龙女》电影版后，这部作品34年来都再未出现在大银幕上。	徐克/武侠/神雕侠侣/香港/国产电影/电影/动作/2020	2020		徐克:1007152
27131221	午夜慢车	猎梦人	佟大为/郑秀文/王双宝		戴思杰	0.0	0	剧情/喜剧/爱情		汉语普通话	0		中国大陆		3zFvyFZva	缪大同（佟大为饰）是一个爱情理想主义者。他在国外主修心理学，最擅长用现代心理科学来解释人的梦境。于1947年博士学成归来，回到四川嘉阳县， 踌躇满志准备做当地的第一个精神分析医生。为了搭救因革命活动锒铛入狱的未婚妻尹本，接受了一个姓狄的大法官（此人自称“嘉阳狄仁杰”）（王双宝饰）交给他的使命，即通过对女性梦的解析， 找到狄法官心目中的红颜知己，从而狄法官释放缪大同的未婚妻。在释梦过程中结实翁女士（郑秀文饰），一场荒诞不羁的性梦破解之旅即将展开。	郑秀文/精神分析/中国电影/鄭秀文/戴思杰/杜可风/释梦/人性	2020	佟大为:1009179|郑秀文:1023284|王双宝:1275977	戴思杰:1033214
27115004	帕丁顿熊3					0.0	0	喜剧/动画/奇幻	tt5822536		0		英国 / 法国 / 美国		BIfqib6ua	Plot undisclosed. The third installment of the Paddington films.	温馨/喜剧/家庭/英国/英国电影/动画/童话/电影	2020
30481985	嗨！美男子		陈晓/杨子姗		茅毛	0.0	0	剧情/奇幻	tt10344378	汉语普通话	0		中国大陆		izV3FvEfa	赵薇监制、茅毛导演的新电影顺利开机了！	陈晓/赵薇/陳曉/杨子姗/国产电影/赵薇导演/华语/大陆	2020	陈晓:1325412|杨子姗:1312862	茅毛:1356534
2373480	金属人	金属战队		https://img3.doubanio.com/view/photo/s_ratio_poster/public/p2562646342.jpg		0.0	0	科幻	tt1002541	英语	0		美国		JZfUfM2zb	Based on a DC Comics hero created by Robert Kanigher and Ross Andru in 1962, "Metal" revolves around a brilliant scientist, William Magnus, and his creations: six highly advanced robots who have powers associated with their respective metals -- gold, iron, lead, tin, mercury and platinum. Instead of having to be programed, the Metal Men can think for themselves, which is both their genius and the…	DC/电影/漫画改编/2020/科幻/美国	2020
30481991	重回地球		于文文/任达华/王冠逸/魏翔		王子鸣/侯继元	0.0	0	喜剧/科幻		汉语普通话	0		中国大陆		qizzVJJBe	科幻喜剧电影《重回地球》讲述了因一次机缘巧合，在月球上生活了五千两百多年的嫦娥阴差阳错跟着中国宇航员从月球回到了地球的故事。	呵呵/喜剧/轻科幻/动作/不想看	2020	于文文:1342252|任达华:1031194|王冠逸:1347952|魏翔:1355058	王子鸣:1329206|侯继元:
30477182	一路惊奇				大卫·艾根伯格/冯超	0.0	0	剧情		汉语普通话	0		中国大陆 / 美国		jNQYR27mb	院线电影《一路惊奇》 发行公司：中国电影集团公司、五洲电影发行、影联传媒	期待一路惊奇上映	2020		大卫·艾根伯格:1044912|冯超:1316520
30477201	放逐的救赎				谷峰	0.0	0	剧情/悬疑		汉语普通话	0		中国大陆		7Y37A2FZf	男主人公阿海和女主人公安拉，两人因为童年的不幸造成了心理创伤。成年后，两人带着童年的心理创伤杀人。		2020		谷峰:
30367866	驱逐		杰西卡·布朗·芬德利/西恩·哈里斯		克里斯托弗·史密斯	0.0	0	恐怖	tt7329642	英语	0		英国		UfaaE3FRe	杰西卡·布朗·芬德利(《名姝》)、西恩·哈里斯([碟中谍6：全面瓦解])将主演惊悚片[驱逐](The Banishing，暂译)，[恐怖游轮]导演克里斯托弗·史密斯执导。影片故事背景设定在20世纪30年代，讲述一名年轻的牧师与妻子和女儿搬进了一座庄园，而这座庄园背后隐藏着可怕的秘密。影片将于本月5日在英国开拍。	杰西卡·布朗·芬德利/西恩·哈里斯/英国电影/英国/惊悚/恐怖	2020	杰西卡·布朗·芬德利:1273698|西恩·哈里斯:1286119	克里斯托弗·史密斯:1274962
30354162	撒玛利亚		西尔维斯特·史泰龙			0.0	0	剧情/科幻/奇幻	tt5500218	英语	0		美国		FnNYfiNYf	西尔维斯特·史泰龙旗下制片公司巴尔博亚制片公司(Balboa Productions)将打造多部影片，其中史泰龙或将参演两部影片[撒玛利亚](Samaritan，暂译)及[亨特](Hunter，暂译)。	西尔维斯特·史泰龙/美国电影/待看/奇幻/2020	2020	西尔维斯特·史泰龙:1047996
11599093	尖峰时刻4		成龙/克里斯·塔克			0.0	0	喜剧/动作/犯罪	tt2324606	英语	0		美国		UBAeMQeyb	北京时间7月31日消息，据美国媒体报道，距离成龙和克里斯-塔克主演的《尖峰时刻3》已经有五年之久，日前，影片制片人亚瑟-萨金逊透露，一段新的惊险幽默旅程将和《尖峰时刻4》一起到来。同时，两位男主角成龙和克里斯-塔克也将回归。《尖峰时刻4》的编剧即将到位执笔。剧制片人亚瑟-萨金逊表示，他计划将《尖峰时刻4》塑造成十分接近第一部的风格，更加真实，格外精彩。其实他本人对《尖峰时刻3》不是很满意，该片只是介绍两名毫无关联的警察意外的凑到一起搞笑磨合和破案的故事，毫无新意。亚瑟认为第一和第二部还是比较成功的，第三部则有点失控。但是，这丝毫不会影响到《尖峰时刻4》再次邀请成龙和克里斯-塔克来担纲主演，因为亚瑟为他们准备了一个新颖的故事，把他们放到一座全新的城市让他们继续斗嘴。新片《尖峰时刻4》锁定的导演依旧是执导《尖峰时刻》前三部的布莱特-拉特纳，他曾是《越狱》的制作人，也导演过《X战警3》。虽然布…	成龙/动作/喜剧/尖峰时刻/美国/美国电影/系列/电影	2020	成龙:1054531|克里斯·塔克:1049514
30334977	林森北路				马志翔	0.0	0	剧情		汉语普通话	0		中国台湾		qEnryjbqa	林森北路上的明日香咖啡厅，宛如龙门客栈，汇聚三教九流。长袖善舞的老板娘镶玉姐受旧友请託打听女儿遭害线索，却曝出自己最深的秘密⋯⋯《林森北路》以龙蛇杂处却独树一格的在地风景，写出历史和人性，探索道义原则、与传统承袭的新旧矛盾。		2020		马志翔:1314142
30334968	乩身：踏火伏魔的罪人				张训玮	0.0	0	剧情/动作/奇幻		汉语普通话	0		中国台湾		rqUnb6QAe	奇幻动作类型片《乩身：踏火伏魔的罪人》提出颇具禅意的叩问：人人皆会犯错，但如何坦然面对，决定了品格高下。		2020		张训玮:1319592
27005248	诚心荡漾		孙红雷		郭爽	0.0	0	剧情/喜剧		汉语普通话	0		中国大陆		FZ3bMe6If	都市情感喜剧电影#诚心荡漾#，主演：孙红雷	S孙红雷/颜值/华语电影/中国大陆/@仅自己可见	2020	孙红雷:1053581	郭爽:1317864
26995689	Lieland				彭浩翔	0.0	0	喜剧/爱情		英语	0		美国 / 中国香港		E37mribqa	Hong Kong auteur Pang Ho-cheung will make his first directing foray into English-language filmmaking with an adaptation of Lieland from Israeli novelist Etgar Keret’s 2012 short story collection Suddenly, A Knock on the Door.		2020		彭浩翔:1000148
30199520	泰坦		莉莉·柯林斯		奥斯汀·邦恩	0.0	0	惊悚/犯罪	tt8300084		0		美国		BAIfijjra	好莱坞女星莉莉·科林斯确定加盟犯罪惊悚片《泰坦》，影片由奥斯汀·本恩编剧兼导演。电影讲述了女音乐家艾玛（莉莉·科林斯饰）的姐姐意外身亡了，艾玛找到姐姐生前的同事贾斯汀，希望能了解姐姐生前的工作内容和工作场所。结果，贾斯汀带着艾玛来到一处茂密的红杉林，艾玛不久就发现自己深陷大自然的危险之中，她必须实现一次荒野求生。	莉莉·柯林斯/犯罪/惊悚/2020/美国电影/美国	2020	莉莉·柯林斯:1018977	奥斯汀·邦恩:1333546
5323517	最想要的					0.0	0	喜剧/动作	tt1669795	英语	0		美国		VZnVfizjb		RyanReynolds/SandraBullock/美国/欢乐的结局/喜剧/電影/美片/爱情	2020
10745592	Cali				尼玛·诺里扎德	0.0	0	喜剧/动作	tt2388655	英语	0		美国		yVfUnz7ua		Kristen_Jaymes_Stewart/KristenStewart/2013/美国电影/美国/等/电影/喜剧	2020		尼玛·诺里扎德:1320056
27192462	请以你的名字呼唤我2	寻找我	蒂莫西·柴勒梅德/艾米·汉莫/迈克尔·斯图巴/阿蜜拉·卡萨/艾斯特·加瑞尔		卢卡·瓜达尼诺	0.0	0	爱情/同性	tt7581524	英语 / 意大利语	0		意大利		j7QY3V3zb	续集故事发生在前作的5、6年后，艾力奥和奥利弗将在美国再见面，二人将在续作中周游世界。	甜茶/同性/爱情/意大利/爱/电影/2020/锤子	2020	蒂莫西·柴勒梅德:1325862|艾米·汉莫:1049997|迈克尔·斯图巴:1009409|阿蜜拉·卡萨:1045238|艾斯特·加瑞尔:1342203	卢卡·瓜达尼诺:1285579
26579392	情迷曼哈顿	曼哈顿爱情故事	艾德里安·布洛迪/谢依霖/欧弟		安迪·坦纳特	0.0	0	喜剧/爱情		英语	0		中国大陆 / 美国		YJvaUfaEf	据外媒消息，倪妮将与奥斯卡影帝、“钢琴家”阿德里安·布洛迪合作主演爱情喜剧《曼哈顿爱情故事》(Manhattan Love Story)，。讲述意大利男子和中国女子相遇在纽约，这对文化背景迥异的男女渐渐擦出火花，坠入爱河。导演是安迪·坦纳特(《安娜与国王》《全民情敌》)，他和布洛迪参与写剧本，下个月在纽约开拍，预算达1500万美元。	倪妮/爱情/美国/美国电影/爱情片/电影/2017/未上映2018	2020	艾德里安·布洛迪:1002665|谢依霖:1319858|欧弟:1317360	安迪·坦纳特:1315521
3688314	失落的秘符	起源 / 本源				0.0	0	剧情/悬疑	tt1422137	英语	0		美国		RAeiVfUZf	哈佛大学符号学专家罗伯特·兰登受邀前往西班牙毕尔巴鄂古根海姆博物馆出席一场重大的发布会。他二十年前的学生——如今已是享有国际声誉的计算机专家、未来学家——埃德蒙·基尔希将要揭开一个惊人的发现，它关系到人类长久以来未能解开的两大难题：我们从哪里来？我们要往哪里去？	悬疑/美国/丹布朗/剧情/美国电影/TomHanks/汤姆·汉克斯/宗教	2020
26996745	变蝇人				J·D·迪拉德	0.0	0	科幻/恐怖	tt6651942	英语	0		美国		VnVnNQAYf	新人导演J·D·迪拉德([魔术技法])将联合编剧亚历克斯·塞尔共同改编大卫·柯南伯格的[变蝇人]。1986年大卫·柯南伯格执导的[变蝇人]是科幻惊悚经典，故事围绕科学家塞斯(杰夫·高布伦饰)的意外传送事故展开，塞斯不幸和苍蝇的机体融为一体，随后一个异种诞生。该片将由20世纪福斯制作发行。	恐怖/经典/美国电影/美国/科幻/电影	2020		J·D·迪拉德:1370386
27192660	黑脸大包公之西夏风云		倪其涵/骆材璐/曾杰/王昊阳/王贝/夏柏/林泉/彭鹏		李长炎	0.0	0	动作/动画		汉语普通话	86		中国大陆		VRuaaMIJf	包公与展昭、护身精灵、妙妙猫等前往大辽途中，突然接到皇帝谕旨，被派回开封府调查惊天大案：征西大元帅狄青杀妻通敌！要知道狄青可是全民的英雄偶像啊。包拯明察暗访，正要为狄青洗刷冤屈，狄青却越狱逃往西夏，不久爆出带兵反攻大宋的消息！断案不成又要背放走嫌犯的锅？这真是包青天遇到最大的坑，但第一神探何许人也，看他怎么将坏蛋们一网打尽。	动画/中国/颜值高/喜欢/2018/烂片/幻想科幻魔幻系/李长炎	2020	倪其涵:1383840|骆材璐:1383841|曾杰:1377697|王昊阳:1383842|王贝:1383843|夏柏:1383844|林泉:1383845|彭鹏:	李长炎:1383834
33401952	沙海巨蛛				李亚东	0.0	0	动作/惊悚/冒险		汉语普通话	0		中国大陆		J3VfqaEfa			2020		李亚东:1381663
25901634	隐形					0.0	0	喜剧/恐怖	tt3704334		0		美国		3VnFfM2ba	由小罗伯特·唐尼创意的影片"Cloaked"(隐形)已由华纳买下版权，据说是一部超自然恐怖喜剧，故事线与1981年影片《美国狼人在伦敦》一脉相承。	英国电影/电影/恐怖/一流/RDJ	2020
26807677	兰陵王入阵曲				陈凯	0.0	0	动画/奇幻		汉语普通话	0		中国大陆		IZJBmzNQe	作为中国古代具有传奇色彩的英雄故事，此次《兰陵王入阵曲》将被搬上大银幕，影片采用虚拟拍摄的手法，通过与CG技术的融合呈现出一曲雄浑壮阔的战争史诗。	动画/中国/魔幻/国产影视/兰陵王/大陆/动漫	2020		陈凯:
27028776	胜利者					0.0	0	动作		汉语普通话	0		中国大陆		6YJnV3VBe	据悉，《胜利者》是一部火爆惊天的动作大片，由光景映画发起，并请到了《无间道》出品人庄澄任制片人、《杀破狼2》编剧黄英撰写第一稿剧本，目前，该项目正在紧锣密鼓的推进中，该片将打造华语动作片的新标杆，并与好莱坞展开了深度合作，火爆场景将席卷全球		2020
6873117	早晨八点				马特·里夫斯	0.0	0	科幻/惊悚	tt1893189	英语	0		美国		F3zVZf6Ae		电影未播/2020	2020		马特·里夫斯:1045032
26995819	尖疯姐妹	厉小龙与程序媛 / 双刃	马丽/贝丝·比厄		金依萌	0.0	0	剧情/喜剧/动作	tt6736072	汉语普通话	0		中国大陆 / 美国		V3NQQYJva	该影片由金依萌导演，马丽联手“破产女孩”贝丝·比厄破次元壁主演，好莱坞金牌班底保驾护航，制片人白金现场表示，这是一部融合了好莱坞与开心麻花两种元素的喜剧	中美合拍/马丽/美国电影/喜剧/动作/2019/电影未播/电影	2020	马丽:1319032|贝丝·比厄:1316011	金依萌:1274853
26779681	飓风营救中国版	飓风营救中文版	孙红雷			0.0	0	剧情/动作/惊悚/犯罪		汉语普通话	0		中国大陆		nFRYZBQAe	原版《飓风营救》中塑造了一位被西方影评人誉为“史上最硬汉老爸”的形象，而同样的铁骨柔情，同样的出生入死，同样为营救自己的女儿敢与世界叫板的父亲，在中国也同样存在。	孙红雷/动作/暴力/电影/冒险/S孙红雷/犯罪/华语电影	2020	孙红雷:1053581
33400368	猎鹰计划				刘力嘉	0.0	0	爱情/犯罪		汉语普通话	0		中国大陆		nVJv6uEZf	长生不老这个人类梦寐以求的愿望终于在今天得以实现。如果你想永生永世守护自己所珍惜的东西，如果你想永葆青春，如果你想亲眼见证几千年以后人类的发展，就不妨加入鹰组织。你的愿望马上就会实现，长生之术将呈现在你的面前。谎言是需要用眼睛去发现的。qiwan.cc长生不老的谎言注定要被猎鹰集团所揭穿，而市民们被蛊惑的心也将注定被猎鹰集团所唤回。一场史无前例的猎鹰计划即将展开！		2020		刘力嘉:
30323120	酒精计划		麦斯·米科尔森/托玛斯·博·拉森/拉斯·兰特/马格努斯·米兰		托马斯·温特伯格	0.0	0	剧情	tt10288566	丹麦语	110		丹麦	2020-08-27	RIJ3jN2Ff	TrustNordisk has acquired rights and will kick off pre-sales for Thomas Vinterberg’s upcoming feature at the Toronto International Film Festival.	麦斯·米科尔森/瑞典电影/剧情	2020	麦斯·米科尔森:1040529|托玛斯·博·拉森:1037165|拉斯·兰特:1182014|马格努斯·米兰:1372713	托马斯·温特伯格:1045236
3829465	美国狼人在伦敦				马克斯·兰迪斯	0.0	0	恐怖	tt1465834		0		美国		A2FRYfq6e	《超能力记事》（Chronicle）编剧麦克斯·兰迪斯（Max Landis）即将自编自导新版《美国狼人在纽约》（American Werewolf in London）。有趣的是，当年正是他的父亲——约翰·兰迪斯（John Landis）导演了老版电影。	美国电影/恐怖/翻拍/美国/2011/电影	2020		马克斯·兰迪斯 :1023473
26803994	疯狂突袭		沈恩京/成东日/韩胜妍		黄东赫	0.0	0	剧情		韩语	0		韩国		vEnNuEvUf	以昆虫为素材由10个短篇构成。摄制组表示继沈恩京出演的1篇‘蚊子’后2篇‘蟑螂’篇正在准备中。以后的短篇因为还在构思中没有能透露的具体内容。	韩国电影/韩国/沈恩京/2020	2020	沈恩京:1315769|成东日:1316208|韩胜妍:1339503	黄东赫:1317274
20388685	No Entry Mein Entry				阿尼斯·巴兹弥	0.0	0	喜剧	tt2373236	印地语 Hindi	0	http://www.noentrymeinentry.net	印度		FRmzr6uEf		萨尔曼汗	2020		阿尼斯·巴兹弥:1278133
33397838	利剑之刃		史蒂文·席格			0.0	0	动作	tt5678202	英语	0		美国		iraa62zra			2020	史蒂文·席格:1002685
30323687	鬼屋		丽贝卡·豪尔		大卫·布鲁克纳	0.0	0	惊悚/恐怖	tt9731534	英语	0		美国		YvEfaibqa	大卫·S·高耶(诺兰《蝙蝠侠》三部曲编剧)的制片公司Phantom Four将联合Anton Corp(《帕丁顿熊》《黑暗物质》剧)打造一部超自然惊悚新片《鬼屋》(The Night House)，大卫·布鲁克纳(《致命录像带》《黑森灵》)执导，Ben Collins＆Luke Piotrowski(《超级黑暗时代》《斯蒂芬妮》)编写剧本。详细剧情未知，讲述一名寡妇开始发现亡夫令人不安的秘密。	惊悚/美国电影/美国/灵异/恐怖/2020/超自然/待看	2020	丽贝卡·豪尔:1044871	大卫·布鲁克纳:1306564
30451909	蜘蛛头				约瑟夫·科辛斯基	0.0	0	科幻	tt9783600	英语	0		美国		Qm7uyjNua	Netflix继续壮大自己的内容创作团队，邀请《壮志凌云2：马弗里克》的导演约瑟夫·科辛斯基执导旗下科幻新片《蜘蛛头》。《蜘蛛头》的故事发生在近未来，罪犯可以通过自愿申请成为医学研究对象，以缩短刑期。一位犯人发现自己身上试验的药物，能够产生有爱意的情感触动，他开始质疑现实中人们的情感，并试图寻找真相。	科幻/美国电影/改编/待看	2020		约瑟夫·科辛斯基:1313149
26928336	爱回家		黄小蕾/刘若谷/范安宜/刘滨		沈江平	0.0	0	剧情		汉语普通话	0		中国大陆		mFBYRmNmb	作为一部公益电影，它在关注农村留守儿童的同时，第一次把视觉转向那些虽身在城市，物质生活充裕，但较少得到父母关心照顾的儿童，呼吁社会给予关注。	纪录片	2020	黄小蕾:1316146|刘若谷:1371771|范安宜:|刘滨:1371228	沈江平:
30206878	哈利路亚！		拉尔夫·费因斯		克里斯·艾迪生	0.0	0	喜剧	tt8342896		0		英国		Qmjribyra	拉尔夫·费因斯将加盟克里斯·艾迪生(《副总统》)执导的复古喜剧[哈利路亚！](Hallelujah!，暂译)，饰演作曲家格奥尔格·弗里德里希·亨德尔。影片表述方式将类似[莎翁情史]，展现亨德尔经典作品《弥赛亚》那场宏大却混乱的首演。本片预计2019年初开机，并将率先于今年戛纳电影节销售发行权。	拉尔夫·费因斯/喜剧/RalphFiennes	2020	拉尔夫·费因斯:1006956	克里斯·艾迪生:1320132
25897280	再青春		黄晓明			0.0	0	爱情		汉语普通话	0		中国大陆		YBmj72jzb	新浪娱乐讯 去年赵薇[微博]执导的《致青春》席卷内地7亿票房，现在《致青春》原著的作者辛夷坞又启动《再青春》，期待青春精神的延续，同时网传黄晓明[微博]有望出演，和老同学、好闺蜜赵薇合作。	黃曉明/再青春/中国电影	2020	黄晓明:1041404
3317140	警察学校8					0.0	0	喜剧/犯罪	tt1332579		0		美国		RI37Y3VZf	The eighth installment of the 'Police Academy' 77mi.cc comedy franchise.	警察学校/搞笑/喜剧/英语发音，中文字幕	2020
25897290	网络风云					0.0	0	传记		汉语普通话	0		中国大陆		7IRYvyrUf	以中国首部互联网+商战小说《网络英雄传I：艾尔斯巨岩之约》为故事蓝本，由东海电影集团打造的中国首部互联网创业大电影。		2020
30383181	Depraved					0.0	0	恐怖	tt7531642	英语	0		美国		uyNmVZRua	Two Brothers travel back home with the company of their loved ones for the passing of their Mother. Once there, they are soon confronted by their Cousins with dangerous intentions that lead into a night of bloodshed in order to survive.		2020
26998133	江湖郎中		伊凡·特洛伊/马瑞克·艾普斯坦/马丁·马斯卡		阿格涅丝卡·霍兰	0.0	0	剧情	tt6510804	捷克语	0		捷克 / 爱尔兰 / 斯洛伐克 / 波兰	2020-02-20	MAYnrUvUf	阿格涅丝卡·霍兰([糜骨之壤])新片[江湖郎中](Charlatan，暂译)正式开拍，该片由伊凡·特洛伊(Ivan Trojan)、弗兰迪斯科·特洛伊(František Trojan)主演。影片故事根据草药医生Jan Mikolášek的真实故事改编，讲述尽管困难重重，他还是毕生致力于照料病人。该片计划于明年2月20日首映。	m2018	2020	伊凡·特洛伊:1011034|马瑞克·艾普斯坦:1304753|马丁·马斯卡:1034333|Jan Vlasák:1005360|Jaroslava Pokorná:1294654|Miroslav Hanus:|Juraj Loj:|Václav Kopta:1210017|Josef Trojan:|Jana Olhová:|Kamil Svejda:1208821|Frantisek Trojan:|Jirí Cerný:	阿格涅丝卡·霍兰:1036838
30383582	Devils Night				艾德亚多·桑奇兹	0.0	0	惊悚/恐怖	tt5848930		0		美国		InVvMAQYf			2020		艾德亚多·桑奇兹:1036928
33399972	铃儿响叮当		福里斯特·惠特克/科甘-迈克尔·凯/阿尼卡·诺尼·罗斯/菲利西亚·拉斯海德/休·博纳维尔			0.0	0	歌舞	tt7736496	英语	0		美国		EfEfayFJf	休·博纳维尔将出演Netflix首部真人原创音乐片[铃儿响叮当](Jingle Jangle，暂译)。本片卡司还有福里斯特·惠特克、 科甘-迈克尔·凯、菲利西亚·拉斯海德、阿尼卡·诺尼·罗斯，讲述一家玩具制造商(惠特克饰)努力使他的神奇新发明能在圣诞节前发挥作用，永远改变生活的故事。影片定于2020年北美上映。	美国电影/歌舞/剧情	2020	福里斯特·惠特克:1053567|科甘-迈克尔·凯:1000430|阿尼卡·诺尼·罗斯:1049579|菲利西亚·拉斯海德:1146675|休·博纳维尔:1041224|Tina Louise Owens:|Arun Kapur:|Abraham Popoola:|Gabriel Constantin:|John Alan Roberts:|Madalen Mills:|Miles Barrow:
3279111	The Last Dragon				马里奥·安德烈奇奥	0.0	0	动作/冒险	tt1319720	英语	0		美国		aEBmVBu6e	In order to be "The Last Dragon", a young martial arts student in New York trains to become a great fighter like Bruce Lee, but first he must face off against one mean, bad dude known as Sho'nuff, the Shogun of Harlem.	电影/12	2020		马里奥·安德烈奇奥:1014712
30447648	虎胆杀机	创伤中心	布鲁斯·威利斯		马特·伊斯坎达里	0.0	0	动作/惊悚/犯罪	tt9625664	英语	0		美国		vMQI3r6Ae	A former paramedic gets injured after she witnesses a crossfire involving two corrupt cops. Dispatched to hospital, the woman must survive the night as the men hunt her down. Luckily, a veteran cop is assigned to protect her, and he becomes her protector as the night grows more dangerous.		2020	布鲁斯·威利斯:1010509	马特·伊斯坎达里:1376078
26260821	狼人	新狼人				0.0	0	恐怖	tt4216984	英语	0		美国		EBIRQQIBe	作为大银幕上经典的怪物形象，“狼人”历史悠久，早在1941年就曾被拍成电影，之后陆续出现在《弗兰肯斯坦／科学怪人》、《吸血鬼德古拉》等系列影片中。2010年，环球公司翻拍了《狼人》，由本尼西奥·德托罗（Benicio del Toro）主演，不过那部影片反响平平。	黑暗宇宙/狼人/惊悚/美国/电影/恐怖/2010s/未上映	2020
33218380	江山故人					0.0	0	爱情/奇幻/古装		汉语普通话	0		中国大陆		uyNIBAeMe			2020
30383594	离婚惊情		玛德琳·布鲁尔/鲁伯特·弗兰德/布莱恩·考克斯/麦米·古默/维奥莱特·麦格劳/曼尼·佩雷斯		威廉·布伦特·贝尔	0.0	0	惊悚	tt9173154		0		美国		jV3zFnVva	鲁伯特·弗兰德将主演威廉·布伦特·贝尔([灵偶契约])执导新片[离婚惊情](Separation)。影片剧情细节暂未公开，但据说这是一部当代超自然惊悚片，讲述了离婚的可怕后果。该片借鉴了[克莱默夫妇]、[第六感]、[妈妈]，将于下月在纽约开拍。	惊悚/鲁伯特·弗兰德/超自然/美国电影/恐怖/RupertFriend	2020	玛德琳·布鲁尔:1329954|鲁伯特·弗兰德:1027178|布莱恩·考克斯:1019027|麦米·古默:1022716|维奥莱特·麦格劳:1402642|曼尼·佩雷斯:1048272|Chelsea Debo:|Lorrie Odom:|Eric Miller:1033696	威廉·布伦特·贝尔:1354248
25728006	速度与激情9	狂野时速9(港) / 玩命关头9(台) / 速激9	范·迪塞尔/查理兹·塞隆/芬恩·科尔/海伦·米伦/米歇尔·罗德里格兹/娜塔莉·伊曼纽尔/乔丹娜·布鲁斯特/约翰·塞纳/泰瑞斯·吉布森/卢达克里斯/泽井杏奈/莱克斯·艾尔/亚历山大·瑞斯/温尼·贝内特/克兹托夫·克里斯·马杜拉/迈克尔·鲁克		林诣彬	0.0	0	动作/惊悚/犯罪/冒险	tt5433138	英语	0		美国	2020-05-22	m7QmjzzVf	曾主演过《速度与激情3：东京漂移》的男星卢卡斯·布莱克宣布将加盟《速度与激情7》，据悉，他不仅将加盟第七部，而且已经确定要参演第八部和第九部。这似乎证实了之前媒体的猜测：《速度与激情》的7-9将成为一部新的系列三部曲。	速度与激情/动作/飙车/飙车的视觉艺术/待看续集·未上映/美国/美国电影/电影	2020	范·迪塞尔:1041020|查理兹·塞隆:1018991|芬恩·科尔:1344701|海伦·米伦:1054390|米歇尔·罗德里格兹:1025174|娜塔莉·伊曼纽尔:1328248|乔丹娜·布鲁斯特:1000036|约翰·塞纳:1044883|泰瑞斯·吉布森:1010486|卢达克里斯:1049714|泽井杏奈:1270490|莱克斯·艾尔:1419250|亚历山大·瑞斯:1251649|温尼·贝内特:1419615|克兹托夫·克里斯·马杜拉:1419252|迈克尔·鲁克:1002751	林诣彬:1290066
27200014	蜂鸟蝾螈					0.0	0	科幻/惊悚	tt8000720	英语	0		美国		faMeMYZfa	Netflix接近拿下Jeff VanderMeer(《遗落的南境》三部曲)所著新书《蜂鸟蝾螈》(Hummingbird Salamander)的电影改编权，计划让Sugar23公司负责制片。		2020
30355043	阿肯色	阿肯色州	利亚姆·海姆斯沃斯/文斯·沃恩/克拉克·杜克/雅各布·扎哈尔/约翰·马尔科维奇/迈克尔·肯尼斯·威廉姆斯/薇薇卡·福克斯		克拉克·杜克	0.0	0	犯罪	tt9139586	英语	0		美国		ybqMmzzFf	利亚姆·海姆斯沃斯、文斯·沃恩将主演克拉克·杜克导演处女作[阿肯色]。本片讲述迪克西黑手党中两名低级毒贩(海姆斯沃斯、杜克饰)本按照阿肯色州毒枭(沃恩饰)的命令生活，但一笔交易出了可怕的差错，随之而来的是致命的后果。该片将于本周开拍。	美国电影/约翰·马尔科维奇/犯罪/文斯·沃恩/惊悚/利亚姆·海姆斯沃斯	2020	利亚姆·海姆斯沃斯:1012478|文斯·沃恩:1002673|克拉克·杜克:1048119|雅各布·扎哈尔:1211344|约翰·马尔科维奇:1041013|迈克尔·肯尼斯·威廉姆斯:1036428|薇薇卡·福克斯:1025223	克拉克·杜克:1048119
30446493	爱情人偶		高桥一生/苍井优/古关安广/渡边绘里/泷正则/滨野谦太/三浦透子/大仓孝二		棚田由纪	0.0	0	剧情/爱情		日语	0	http://romancedoll.jp	日本	2020-01-24	mjjjNmFZf	影片改编自导演的同名小说，讲述的是制作充气娃娃的职人哲雄与其妻子园子的爱情故事：哲雄对园子一见钟情而结婚，他隐瞒着自己的真实工作普通过活，但却因过度热衷充气娃娃的制作而令夫妻关系产生危机。在这样的情况下，园子向哲雄坦白了心中怀揣着的秘密……	苍井优/日本/高桥一生/日本电影/高橋一生/蒼井優/2019/爱情	2020	高桥一生:1275907|苍井优:1018990|古关安广:1111204|渡边绘里:1016983|泷正则:1002495|滨野谦太:1316095|三浦透子:1333905|大仓孝二:1011644	棚田由纪:1319228
30444960	信条	时空追捕	罗伯特·帕丁森/约翰·大卫·华盛顿/伊丽莎白·德比茨基/亚伦·泰勒-约翰逊/迈克尔·凯恩/肯尼思·布拉纳/克蕾曼丝·波西/希米什·帕特尔/迪宝·卡帕蒂娅/尤里·科洛科利尼科夫		克里斯托弗·诺兰	0.0	0	剧情/动作/惊悚	tt6723592	英语	0	http://www.tenetmovie.com	英国 / 美国	2020-07-17	Bm7IReyVf	克里斯托弗·诺兰下部作品确认将于2020年7月17日在北美公映。包括标题名、情节概述、演员阵容在内的任何细节都没有透露，只是被称为会是一部重磅电影（event film），同时会采用IMAX技术进行拍摄。	克里斯托弗·诺兰/克里斯托弗诺兰/想拍烂片但实力不允许/信诺兰得永生/不知道是啥我也要看/2020/拿个小金人吧/ChristopherNolan	2020	罗伯特·帕丁森:1035656|约翰·大卫·华盛顿:1023042|伊丽莎白·德比茨基:1322172|亚伦·泰勒-约翰逊:1017887|迈克尔·凯恩:1054509|肯尼思·布拉纳:1036342|克蕾曼丝·波西:1161250|希米什·帕特尔:1391915|迪宝·卡帕蒂娅:1104658|尤里·科洛科利尼科夫:1038720	克里斯托弗·诺兰:1054524
26726250	僚机	我欲振翅 / 飞行员的故事	查宁·塔图姆/约瑟夫·高登-莱维特			0.0	0	喜剧/歌舞	tt5441370	英语	0		美国		UZnrEZvqa	在《情圣囧色夫》时隔4年后，约瑟夫·高登-莱维特有望重执导筒，操刀一部环球影业出品的R级音乐喜剧，并与查宁·塔图姆共同担纲主演。这部影片暂定名为《僚机》（Wingmen），主角是两名飞行员。	Channing·Tatum/美国电影/高登/飞行员/美国/osephGordon-Levitt/ChanningTatum	2020	查宁·塔图姆:1031224|约瑟夫·高登-莱维特:1101703
27031463	再见怪兽					0.0	0	动画		汉语普通话	0		中国大陆		InFfiriFf	《再见怪兽》讲述在中国上古神兽世界，昆仑仙山医馆的守护神兽“白泽”因一个人类问题男孩的闯入，被打乱了原本浪荡不羁的生活，与男孩共同踏上了一场奇幻的心灵治愈之旅。	国产动画/动画/神话/奇幻/国产/中国/动画电影/中国大陆	2020
26990214	进击的巨人				安德斯·穆斯切蒂	0.0	0	动作/惊悚/奇幻/冒险	tt6450560	英语	0		美国		2zjzbaMQe	好莱坞要拍摄真人版《进击的巨人》的消息已经传出很久，如今终于有了实质性的进展。根据国外媒体报道，本周一华纳公司已经与讲谈社达成合作，确认《小丑回魂》导演安德斯·穆斯切蒂将执导真人版《进击的巨人》！	进击的巨人/漫画改编/日本/美国/电影/2020年/科幻/待看	2020		安德斯·穆斯切蒂:1326370
27200839	分身人		詹姆斯·弗兰科			0.0	0	动作/科幻/冒险	tt7641882	英语	0		美国		nzjVvUJJf	据外媒报道，詹姆斯·弗兰科将加盟X战警电影宇宙，饰演分身人(Multiple Man)。福斯正在制作分身人单行电影，将由西蒙·金伯格执导，詹姆斯·弗兰科同时也会担任这部影片的制片。截至目前，已经在计划之内的X战警系列影片包括《X战警:黑凤凰》《X战警:新变种人》《牌皇》。	Marvel/2020/美国/漫威/James·Franco/美漫宇宙/美国电影/电影	2020	詹姆斯·弗兰科:1019001
27200859	来自远方					0.0	0	歌舞	tt7638556	英语	0		美国		2FfEZRmVf	托尼奖获奖百老汇音乐剧《来自远方》(Come from Away)将被改编成电影，The Mark Gordon Company投资制片，原作者、词曲家Irene Sankoff和David Hein将编写剧本，剧版导演克里斯托弗·阿什利也确定执导影片。设定在9·11事件之后，38架飞机意外迫降加拿大纽芬兰与拉布拉多省的小镇Gander，7000名旅客滞留。在被迫停飞的处境下，小镇的居民热情地欢迎并接纳了所有旅客，他们的慷慨善良与恐怖袭击形成了鲜明的对比。文化相互碰撞，人们情绪高涨，不安感转变为信任，音乐响彻深夜，感激最终形成了长久的友谊。	音乐剧/真实故事/改编/托尼奖/911/歌舞/美国/电影	2020
33408066	游走的欲望				李军	0.0	0	剧情/爱情/悬疑		汉语普通话	0		中国大陆		MIZRIJfib			2020		李军:1377900
26989740	生死无门		姜涛/刘乐妍/汪盛/王熳宁/马英伦/张筱萱/鞠小云		汪盛	0.0	0	剧情		汉语普通话	108		中国大陆 / 中国香港		uE3bEfUJf	根据真实事件改编，女主角李阿兰被迫拿起法律武器，想让自家三姐妹过上正常人生活的故事。李阿兰的父亲（老李）因为超生被免了村干部公职而变得暴躁，经常家暴导致母亲患上精神病，后被患有精神病的母亲打死。几年后，代养她的伯父以童养媳的方式将其“嫁人”。12岁“结婚”，14岁生女，四次逃婚后才逃离魔窟。当她费尽周折与丈夫离婚，准备向伤害过她的人讨公道时，在几经周折，束手无策的情况下一下把她的维权努力推向了绝境。	大陆/中国/马泮艳/文艺影片/文艺/国产电影	2020	姜涛:1349999|刘乐妍:1318087|汪盛:1356189|王熳宁:1353576|马英伦:1363659|张筱萱:|鞠小云:	汪盛:1356189
33412122	终极解密		史蒂文·席格			0.0	0	动作/犯罪	tt4755454	英语	0		美国		q6e6AYvaa			2020	史蒂文·席格:1002685
33412140	阿尔法密令		布伦·福斯特/丹妮丝·理查兹/兰迪·库卓		基翁尼·韦克斯曼	0.0	0	科幻/惊悚/犯罪	tt7507924	英语	0		美国 / 捷克		RIfUnVRua			2020	布伦·福斯特:1325466|丹妮丝·理查兹:1004601|兰迪·库卓:1009313	基翁尼·韦克斯曼:1009818
26905569	移动心迷宫	移动地宫	都钊/崔文璐/刘萌哒		刘昊权	0.0	0	悬疑/惊悚/恐怖		汉语普通话	0		中国大陆		jrqiF3jFf	三个青年，一次意外，犯下弥天大错。一番心理斗争，几人选择分头逃逸，希望可以侥幸躲避惩罚。安然误进了一家酒店。酒店中隐藏着神秘而恐怖的面具人，随时准备伏击安然。而更另安然想不到的是，当面具人摘下面具的那一刻，安然惊奇地发现面具后的那个人竟然和自己长得一模一样……	悬疑/精彩/恐怖	2020	都钊:1362474|崔文璐:1334226|刘萌哒:	刘昊权:
26581125	赤道2	赤盗2	张学友/王学圻		梁乐民/陆剑青	0.0	0	剧情/动作		汉语普通话	0		中国香港		Uvqqqijzb	《赤道2》延续的依旧是《赤道》中的阵容，在片中张震饰演的是一位代号为“赤道”的国际通缉犯，他盗走了韩国核武器的手提箱，因此整个亚洲都面临着被核武器轰炸的危险。为了社会的稳定和国家安全，中韩两国的安全专家齐聚，和犯罪分子展开了一轮轮的智商角力。	张学友/香港电影/犯罪/香港/续集/剧情/电影/警匪	2020	张学友:1012563|王学圻:1054562	梁乐民:1318764|陆剑青:1318745
3012034	比尔和泰德寻歌记		基努·里维斯/萨玛拉·维文/安东尼·凯瑞根/亚历克斯·温特/威廉姆·赛德勒/杰玛·梅斯/埃瑞恩·海耶斯/吉莉恩·贝尔/布里盖特·伦迪·佩恩/贝克·班尼特/卡迪小子/小哈尔·兰登	https://img1.doubanio.com/view/photo/s_ratio_poster/public/p2521615678.jpg	迪恩·帕里索	0.0	0	喜剧/科幻/音乐	tt1086064	英语	0		美国	2020-08-21	N27Q2FJnb	此前基努·里维斯、亚历克斯·温特已确认联手回归喜剧[比尔和泰德]系列第三部[比尔和泰德寻歌记]，导演迪恩·帕里索特，该系列原编剧克里斯·马瑟森、艾德·索罗门操刀剧本。但近日里维斯却对该片能否如期而至表示不太确定。里维斯是在接受“雅虎娱乐”采访时透露的这一消息，他称由于一些幕后问题，该片能否照原计划进行现在并不确定。里维斯表示：“我们为这部片子已经等了很长时间，但现在还是存在一些‘挑战’。我很喜欢这个系列的这些角色，新片剧本已经就绪，故事很棒，但在‘资金、版权、合同’上还存在一些问题。”	基努里维斯/KeanuReeves/美国/待看/喜剧/科幻/电影/比尔和泰德寻歌记	2020	基努·里维斯:1008070|萨玛拉·维文:1267671|安东尼·凯瑞根:1352164|亚历克斯·温特:1009331|威廉姆·赛德勒:1000095|杰玛·梅斯:1009237|埃瑞恩·海耶斯:1078179|吉莉恩·贝尔:1335295|布里盖特·伦迪·佩恩:1379157|贝克·班尼特:1335427|卡迪小子:1273118|小哈尔·兰登:1111337|Amy Stock-Poynton:1157417|Angela Abadie:	迪恩·帕里索:1293954
26581175	墨西哥毒枭	卡特尔	莱昂纳多·迪卡普里奥		雷德利·斯科特	0.0	0	剧情/犯罪	tt4882292	英语	0		美国		EZvUfqMea	20世纪福克斯最近买下了唐·温斯洛（Don Winslow）上月出版的畅销新书《卡特尔》（The Cartel）的电影版权，雷德利·斯考特（Ridley Scott）已经签约执导该片，而其中一位男主角有望由莱奥纳多·迪卡普里奥（Leonardo DiCaprio）扮演。	犯罪/莱昂纳多·迪卡普里奥/雷德利·斯科特/美国/莱昂纳多/黑帮/美国电影/2019	2020	莱昂纳多·迪卡普里奥:1041029	雷德利·斯科特:1054416
33407124	浪客剑心：最终章之人诛篇	浪客剑心：人诛篇 / 浪客剑心 真人版5 / るろうに剣心 続編5	佐藤健/柳乐优弥/桥本爱/新田真剑佑		大友启史	0.0	0	动作		日语	0		日本		nF3rqU3ra	佐藤健主演的电影『浪客剑心 最终章』发表、2020年夏、2作连续公开！ 为第四第五部真人版电影	佐藤健/日本电影/日本/真人版/柳乐优弥/动作/漫画小说真人版/映画	2020	佐藤健:1227580|柳乐优弥:1000910|桥本爱:1275733|新田真剑佑:1350197	大友启史:1318593
27096037	天外魔花					0.0	0	科幻	tt7157644	英语	0		美国		JBIvirEfa	华纳将再次翻拍《天外魔花》，《招魂2》编剧大卫·莱斯利·约翰森操刀剧本。 1956年上映的科幻恐怖片《天外魔花》改编自科幻小说《人体入侵者》，由唐·希格尔、凯文·麦卡锡主演，讲述在一个小镇遭到外星人入侵，人类被复制脑子变得不再有意识，外星人逐渐控制整个局面。这次翻拍将是这部电影继1978年的《人体异形》、1993年的《外星人入侵》和2007年的《致命拜访》后第四次被搬上大银幕。	科幻/等上映/2020/美国/电影/待看	2020
26779370	黄雀记				高群书	0.0	0	剧情		汉语普通话	0		中国大陆		rEJvqyF3b	电影《黄雀记》源自茅盾文学奖获奖同名作品。小说延续了苏童惯常的小人物、小地方的叙事风格和节奏，主要围绕着上世纪80年代发生的一起青少年强奸案展开，并通过三个不同当事人的视觉去描绘故事中的青少年一路的成长和不停的碰撞，以及他们或受侮辱或受损害的命运。不知被搬上大银幕的《黄雀记》会将展现另一番怎样的大荧幕风貌？ 近年来，各种青春题材的影视作品充斥着大荧幕小荧屏，但却很极少有能够真正深入人心的优秀作品，不知未来的《黄雀记》能否打造出不同于以往的关于青少年、关于成长的精彩影片！更多精彩内容尽在《黄雀记》，详情请继续关注漫漫看影视剧！	金世佳/黄雀记/高群书/王凱/剧情/中国大陆/[華語]/(待下)	2020		高群书:1274943
26808542	全境封锁		杰克·吉伦哈尔/杰西卡·查斯坦		大卫·雷奇	0.0	0	动作/科幻	tt5776468	英语	0		美国		YReMmbayb	由育碧软件公司开发的大热游戏《全境封锁》将被搬上大银幕，男主已锁定杰克·吉伦哈尔。吉伦哈尔还将担任该片制片。故事设定在致命疫情爆发后的纽约，病毒来袭，暴徒横行，社会一片混乱。一个专门应对恐怖袭击的特种部队展开行动，寻求最后一线生机。目前导演、编剧尚未确定。	游戏改编/杰克·吉伦哈尔/科幻/动作/战争/美国/JakeGyllenhaal/美国电影	2020	杰克·吉伦哈尔:1048002|杰西卡·查斯坦:1000225	大卫·雷奇:1289765
30386253	老妪好嘢		伊莎贝尔·于佩尔/莉莲娜·罗维埃/伊波利特·吉拉尔多/伊里斯·布里		让-保尔·萨罗米	0.0	0	喜剧/犯罪	tt9288726	法语 / 阿拉伯语	0		法国	2020-03-11	7YJZZZRQe	伊莎贝尔·于佩尔晒出犯罪喜剧[老妪好嘢]片场照，影片由让-保尔·萨罗米([卢浮魅影])执导。于佩尔饰演一名为巴黎禁毒小组工作的法语-阿拉伯语翻译。一天她被派遣帮助一个女人陷入困境的儿子，却因此卷入了一场失败的毒品交易，获得了一堆大麻。在坚持与禁毒小队工作的同时，这名翻译悄然走向另一方，成为了知名的毒贩。	喜剧/法国电影/犯罪/法国/于佩尔/Isabelle·Huppert/IsabelleHuppert/Huppert	2020	伊莎贝尔·于佩尔:1054515|莉莲娜·罗维埃:1415017|伊波利特·吉拉尔多:1028158|伊里斯·布里:1387959|Pierre Rousselet:|Kamel Guenfoud:|Carl Ernouf:|Farida Ouchani:|Marcelo de Souza:|Youssef Sahraoui:	让-保尔·萨罗米:1296533
30447378	Cross the Line				大卫·维多利	0.0	0	惊悚	tt4359330	西班牙语	0		西班牙		2bUBeEZJf	A good-natured man has an unexpected deadly confrontation. Instincts kick in to clean up the mess caused in the name of self-defense but does one really get away free after killing someone?		2020		大卫·维多利:1052859
30447440	Soho区惊魂夜		安雅·泰勒-乔伊/特伦斯·斯坦普/马特·史密斯/黛安娜·里格/托马辛·麦肯齐/莉莎·麦格里利斯/詹姆斯·菲尔浦斯/西诺薇·卡尔森/丽塔·塔欣厄姆/迈克尔·吉普森/安德鲁·比克内尔/科林·梅斯		埃德加·赖特	0.0	0	剧情/惊悚/恐怖	tt9639470	英语	0		英国	2020-09-25	YfEfMAIfa	影片剧情未知，但赖特表示本片受[威尼斯疑魂]、[冷血惊魂]等同类型作品启发。影片预计今年夏天在伦敦Soho区取景拍摄。	惊悚/埃德加·赖特/英国/安雅·泰勒-乔伊/马特·史密斯/恐怖/EdgarWright/英国电影	2020	安雅·泰勒-乔伊:1354934|特伦斯·斯坦普:1010570|马特·史密斯:1197648|黛安娜·里格:1009410|托马辛·麦肯齐:1394824|莉莎·麦格里利斯:1373964|詹姆斯·菲尔浦斯:1031950|西诺薇·卡尔森:1374443|丽塔·塔欣厄姆:1032395|迈克尔·吉普森:1208463|安德鲁·比克内尔:1337062|科林·梅斯:1335291|Joakim Skarli:|Michael Ajao:|Abdul Hakim Joy:	埃德加·赖特:1002716
25770730	美国密探				拉扎·马拉勒	0.0	0	悬疑/惊悚/战争	tt2338636	英语	110		美国 / 英国		I37eyb6Qe	Based on a true story. A renegade Moscow detective, Ivanov defies government pressure and investigates the assassination of a maverick war reporter. However, he becomes embroiled in a web of counter espionage involving chemical warfare, an untraceable gun,an overdue library book, a disappeared daughter and the assassination of the Russian president.	美国/JohnCusack/约翰库萨克/英国/法米克詹森/未上映2017/FamkeJanssen	2020		拉扎·马拉勒:1341541
30318525	珀西		克里斯托弗·沃肯/克里斯蒂娜·里奇/卢克·科比 /扎克·布拉夫/亚当·比奇/马丁·唐文/彼得·斯戴宾斯/罗伯塔·马克斯韦尔/布拉德利·索茨基/辛蒂·迈斯科/埃内斯托·格里菲思/吉姆·科比/洛丽·帕帕佐普洛斯/德里克·詹姆斯·特拉普		克拉克·约翰森	0.0	0	剧情	tt8976696	英语	0		加拿大		YReMAuM2b	克里斯托弗·沃肯、克里斯蒂娜·里奇加盟新片[珀西](Percy，暂译)，克拉克·约翰森(《卢克·凯奇》)执导。影片改编自真实事件，故事围绕加拿大萨斯喀彻温省一个小镇上一场“大卫与歌利亚式的对抗”展开，沃肯饰保护农民权益的农场主，里奇饰抵制转基因农作物的活动家。影片已在加拿大开机。		2020	克里斯托弗·沃肯:1053574|克里斯蒂娜·里奇:1035653|卢克·科比 :1114638|扎克·布拉夫:1000047|亚当·比奇:1041158|马丁·唐文:1025232|彼得·斯戴宾斯:1032173|罗伯塔·马克斯韦尔:1334661|布拉德利·索茨基:1174109|辛蒂·迈斯科:1397335|埃内斯托·格里菲思:1396165|Steve Pacaud:|吉姆·科比:1397357|洛丽·帕帕佐普洛斯:1397334|德里克·詹姆斯·特拉普:1397332	克拉克·约翰森:1287775
27030016	印度超人4		赫里尼克·罗斯汉		拉克什·罗斯汉	0.0	0	动作/科幻/惊悚	tt6475412	印度手语	0		印度	2020-12-25	7ua62VZBe	Plot unknown. Fourth installment of the 'Krrish' franchise.	印度超人/动作/印度电影/印影/印度/2018/科幻/科幻奇幻魔幻	2020	赫里尼克·罗斯汉:1017834|Naman Jain:	拉克什·罗斯汉:1050261
30177283	盲点：游戏		米歇尔·李/袁之正/乔·布卡罗三世/皮特·安蒂克		克莱顿·巴伯	0.0	0	动作	tt7115904	英语	0		美国		Ffqa6Q27e			2020	米歇尔·李:1029192|袁之正:1354776|David William No:|Khalid Ghajji:|Eric Jacobus:|乔·布卡罗三世:1074157|皮特·安蒂克:1277302	克莱顿·巴伯:1277867
27199851	致命线索	余罪番外之致命线索	杜子名/陈雅婷/吴毅将/刘洋/周浩东/王昱超/郭家诺		梁杰	0.0	0	剧情/动作/犯罪		汉语普通话	110		中国大陆		zzNmNuUnb	三天内，警方安插在岳西省各贩毒网络中的卧底几乎在同一时刻暴露，与此同时，公安厅刘局（周浩东饰）和缉毒队长周睿（王昱超饰）在一次失败的抓捕行动后与自己最后一名卧底曹旭亮失联，进而认定警队内部有鬼。		2020	杜子名:1344492|陈雅婷:1347650|吴毅将:1314642|刘洋:1275691|周浩东:1316046|王昱超:1384069|郭家诺:	梁杰:1325323
33407575	Isi & Ossi					0.0	0	喜剧/爱情	tt9806322	德语	0		德国		eaUZBYvEf	Netflix开发德语电影《Isi & Ossi》。		2020
33407573	火腿骑士				凯西·尼科洛	0.0	0	喜剧/歌舞/奇幻	tt8369688	英语	0		美国		27Y3zNYZf	20世纪福克斯宣布开发电影《Spamalot》。		2020		凯西·尼科洛:1129094
30318665	离我远一点		张震/春夏		夏永康	0.0	0	剧情	tt10097442	汉语普通话	95		中国大陆 / 中国香港		3zbaEf6Ae		张震/張震/春夏/王家卫/爱情喜剧/2020/香港电影/喜剧	2020	张震:1077991|春夏:1339442	夏永康:1274448
26803475	这些小事是爱吗？	这件小事是爱吗？ / 初恋这件小事中国版				0.0	0	爱情		汉语普通话	0		中国大陆		FJ3bUf6If	泰国青春片《初恋这件小事》翻拍中国版，定名《这件小事是爱吗？》。原版故事讲述长相平凡、家境平平的初中生小水，因暗恋学长阿亮，为喜欢的人慢慢变好，而阿亮学长看到小水的努力喜欢对方。此次中方买下剧本改编权，影片有望年内开拍，导演、男女主均在筹备中。	陆地/中国	2020
30324304	#我在这里		裴斗娜/阿兰·夏巴/文森特·内梅斯		艾里克·拉缇戈	0.0	0	喜剧	tt9828918	法语	0		法国 / 比利时		UR2bqqMea	法国高蒙影业将拍摄浪漫喜剧[#我在这里](#iamhere，暂译)，导演艾里克·拉缇戈([贝利叶一家])，编剧托马斯·彼得葛恩([希斯特斯兄弟])，主演阿兰·夏巴([星际特工：千星之城])、裴斗娜。故事讲述一个知名法国大厨史蒂芬与一个神秘韩国女子在Instagram上相识后坠入情网，史蒂芬前往首尔开启寻爱之旅。影片将在法国、韩国取景拍摄。	裴斗娜/电影/法国/電影/喜剧/priority	2020	裴斗娜:1057004|阿兰·夏巴:1036749|文森特·内梅斯:1354292|John Sehil:1410740	艾里克·拉缇戈:1313896
2051764	合金装备	潜龙谍影(台)	奥斯卡·伊萨克	https://img1.doubanio.com/view/photo/s_ratio_poster/public/p2533737687.jpg	乔丹·沃格特-罗伯茨	0.0	0	动作/科幻/冒险	tt0808372	法语 / 西班牙语 / 日语 / 英语	0		美国 / 日本		ZfybEZJfa	索尼有意将小岛秀夫的游戏《合金装备》搬上大银幕，目前与作家杰·巴苏([怪物：黑暗大陆]编剧)达成协议，执笔电影版剧本。《合金装备》是从红白机时代以来一直风靡全球的经典潜入类游戏，主角蛇君Snake是最知名的游戏人物之一，乔丹·福格特-罗伯茨([夏日之王])有望担当电影版[合金装备]导演。	合金装备/游戏改编/小岛秀夫/日本/科幻/经典/美国/动画	2020	奥斯卡·伊萨克:1012481	乔丹·沃格特-罗伯茨:1326532
3666922	海盗地带	海盗纬度 / 海盗的地盘				0.0	0	动作/冒险	tt1414547	英语	0		美国		zNAAAYZJf	影片描述一名叫做杭特的海盗，与牙买加总督计划袭击一艘西班牙宝藏船的故事。	美国/美国电影/电影/海盗/冒险	2020
30228801	Untitled Hell's Kitchen Project					0.0	0	剧情/犯罪	tt6869196	英语	0		美国		NAeMAei7e			2020
30458186	最后的人类				菲尔·罗德/克里斯托弗·米勒	0.0	0	科幻	tt9764220	英语	0		美国	2020-09-18	2FZJBIvUf	《蜘蛛侠：平行宇宙》编剧、制片人菲尔·洛德&克里斯托弗·米勒将继续为索尼做动画电影——索尼最新以高价抢下了他们执导的新动画《最后的人类》(Last Human)，一部“人机扭转”作品，这次人类是珍稀动物。环球、华纳、派拉蒙、Netflix、MGM/安纳普尔那、NewRegency、MRC⋯除迪士尼/福斯之外都在抢这部，索尼为拿下花了高达八位数，据称是1500万美元。	美国电影/科幻/改编/动画/2020	2020		菲尔·罗德:1290316|克里斯托弗·米勒:1119399
30458093	Smash and Grab				丹尼·博伊尔	0.0	0	剧情/犯罪	tt3266304		0		美国		62NeUR27e	Feature film based on the documentary, 'Smash and Grab', which followed the the most successful diamond thieves in the world.		2020		丹尼·博伊尔:1054404
27102476	第一炉香	沉香屑·第一炉香	马思纯/俞飞鸿/彭于晏/张钧甯/范伟/梁洛施/张佳宁/尹昉/秦沛/白冰/吴彦姝		许鞍华	0.0	0	剧情/爱情		汉语普通话	0		中国大陆		fqMAQmVZf	上海女学生葛薇龙求学香港，投靠姑母梁太太，被梁太太利用，当作诱饵来吸引男人，葛薇龙渐渐沉迷在纸醉金迷中，后来被花花公子乔琪乔吸引，为了继续过声色犬马的上流社会生活，不惜出卖自己的灵魂，费尽心机嫁给了乔琪乔，最终沦为姑母梁太太和乔琪乔敛财的工具。结局不言而喻，当葛薇龙失去利用价值时就会被乔琪乔无情地抛弃。	张爱玲/许鞍华/香港/香港电影/2019/电影/华语/剧情	2020	马思纯:1275243|俞飞鸿:1014618|彭于晏:1013782|张钧甯:1257882|范伟:1051526|梁洛施:1189924|张佳宁:1315030|尹昉:1340310|秦沛:1048476|白冰:1275547|吴彦姝:1338004	许鞍华:1053570
27174399	西游记后传	西游记后传电影版 / 西游记之斗战胜佛			曹荣	0.0	0	动作/奇幻		汉语普通话	0		中国大陆		aMAmbiFva	《西游记后传》显然是无数人心中是一部经典之作，该剧也于2000年播出时还获得了第18届金鹰奖电视美术片类最佳奖。《西游记后传》的重复动作被网友誉为“鬼畜界的鼻祖”。尽管如此，剧情却让人无可挑剔，以至于2015年翻拍了《石敢当之雄峙天东》。多年后的今天，《西游记后传》终于要被搬上大荧幕，被改编成电影，它就是由曹荣制作的《西游记之斗战胜佛》。目前《西游记之斗战胜佛》正在前期筹备中，2018年6月开拍。	童年回忆/期待/曹荣/剧情/大陆/xx	2020		曹荣:1315226
33381152	意外杀手2		斯科特·阿金斯		杰西·约翰逊	0.0	0	喜剧/动作/犯罪	tt9669176	英语	0		英国		UZvUBmF3b		英国电影/斯科特阿金斯/喜剧/动作/犯罪/惊悚	2020	斯科特·阿金斯:1017912	杰西·约翰逊:1103525
30380450	圣徒	侠探西蒙				0.0	0	剧情/动作	tt2203927		0		美国		mjby7Qeqa	派拉蒙将重启《圣徒》电影，克里斯·帕拉特在早期商谈主演，洛伦佐·迪·博纳文图拉(《变形金刚》《特种部队》)制片。	待看	2020
30457989	致命重启	DZ：致命重启			张倾城	0.0	0	动作/悬疑		汉语普通话 / 英语	0		中国大陆		VJZ3ryraa	清末民初，中国大西北丝绸之路的荒漠中有一个匪徒，他叫丹毕坚赞，他带领手下抢劫过往的商旅，对附近县城百姓的人身安全造成了一定的威胁，俄罗斯南兹德巴赫带领霍尔兹和艾林以及蒙古国军警前往黑戈壁马鬃山刺杀丹毕坚赞。丹毕坚赞逃跑途中巧遇周莹及她的贴身丫鬟梨香，丹毕坚赞为了脱身绑架了周莹和梨香，又因与万通镖局镖车相撞发生爆炸导致死伤一片，最后丹毕坚赞能否被南兹德巴赫俘获？周莹梨香和万通镖局镖师们又会怎么样的结局......？		2020		张倾城:
33383338	刺客麦克斯		小杉健/杰森·帕特里克/岩城滉一/尚玄		威克·考撒亚南达	0.0	0	动作	tt8372958	英语	0		美国		3VZRmFf6e	顶级杀手Maxx决定完成自己第五百个刺杀目标之后金盆洗手，然而没想到的是，他发现这次的目标相当棘手。		2020	小杉健:1027528|杰森·帕特里克:1017936|岩城滉一:1003755|尚玄:1338325	威克·考撒亚南达:1333825
30330057	鬼吹灯之天星术	天星术	张涵予/姜武/卢靖姗		西蒙·韦斯特/李依璠	0.0	0	剧情/动作/奇幻/冒险		汉语普通话	0		中国大陆		ea6uqEvUf	又一部根据天下霸唱《鬼吹灯》系列小说改编的电影《鬼吹灯之天星术》公布主演阵容，张涵予、卢靖姗、姜武将分别饰演胡八一、shirley杨、王胖子，组成新的“摸金铁三角”。	鬼吹灯/盗墓/悬疑/电影/国产电影/动作/中国/2019	2020	张涵予:1274319|姜武:1274290|卢靖姗:1018743	西蒙·韦斯特:1300732|李依璠:1343528
33383451	好想结婚				叶晚风	0.0	0	喜剧/爱情		汉语普通话	0		中国大陆		zjFnVZZnb	本片讲述的是一个由彩礼引发的喜剧和爱情的故事。我们的主人公是三个在北京奋斗的女孩儿。		2020		叶晚风:
26733707	球状闪电					0.0	0	科幻		汉语普通话 / 英语	0		中国大陆		ua6uqMe6e	继《三体》开拍电影后，著名科幻作家刘慈欣的又一部科幻小说《球状闪电》也要拍电影。据悉，电影《球状闪电》已于近日备案立项，讲述主人公刘祠目睹父母死于球状闪电发誓破解谜团，随后与恐怖分子斗争，解开球状闪电真相，与所爱之人得以重见的故事。	刘慈欣/科幻/国产科幻/持续关注大刘这条泥船/中国/小说改编/中国电影/电影	2020
33383448	霍元甲之大侠崛起				黄建业	0.0	0	动作		汉语普通话	0		中国大陆		IJZfiNeyb		霍元甲	2020		黄建业:1392312
33383518	Le Lion		丹尼·伯恩/菲烈·卡特林/塞缪尔·朱义/索菲·费尔贝克			0.0	0	喜剧	tt9908390	法语	0		法国	2020-02-05	fqizVfizb			2020	丹尼·伯恩:1009442|菲烈·卡特林:1037786|Anne Serra:|塞缪尔·朱义:1382009|索菲·费尔贝克:1357827
33395862	虽然只是弄丢了手机2	原本以为只是手机掉了2	千叶雄大/成田凌/白石麻衣		中田秀夫	0.0	0	剧情/悬疑/惊悚	tt10127410	日语	0		日本		aa6eMYnVf	去年票房出色，官方宣布拍摄续集，千葉雄大主演，成田凌继续出演。	日本电影/日本/日影/白石麻衣/日本電影/悬疑/千叶雄大/映画	2020	千叶雄大:1314955|成田凌:1345900|白石麻衣:1339098	中田秀夫:1009618
33379696	蔡文姬		高歌声/陈之辉		高占全	0.0	0	传记/历史/古装		汉语普通话	90		中国大陆		uEn72b6mb	东汉末年，曹操统一北方后，积极派人寻找老友蔡邕的女儿——战乱中被南匈奴掳走的才女蔡文姬，并备上厚礼派使臣前往南匈奴不惜一切代价将蔡文姬接回中原。匈奴左贤王经过一番思想斗争后，终于同意文姬归汉。		2020	高歌声:|陈之辉:1317555	高占全:
30330875	未定名亨利·朱斯特/阿里尔·舒曼科幻片		约瑟夫·高登-莱维特/杰米·福克斯/多米尼克·菲什巴克		亨利·朱斯特/阿里尔·舒曼	0.0	0	科幻/惊悚	tt7550000	英语	0		美国		JRAQYnFJf	约瑟夫·高登-莱维特、杰米·福克斯将主演Netflix出品的未定名科幻动作惊悚新片，亨利·朱斯特和阿里尔·舒曼(《玩命直播》《灵动：鬼影实录》系列)执导，10月新奥尔良开拍。	美国电影/惊悚/恐怖/美国/约瑟夫·高登-莱维特/科幻/杰米·福克斯/待看	2020	约瑟夫·高登-莱维特:1101703|杰米·福克斯:1036329|多米尼克·菲什巴克:1380537	亨利·朱斯特:1360573|阿里尔·舒曼:1360574
3284395	马可·波罗	丝绸之路：马可·波罗游记		https://img3.doubanio.com/view/photo/s_ratio_poster/public/p2183002604.jpg	罗伯·科恩	0.0	0	剧情/历史	tt1322377	英语	0		美国 / 中国大陆		uiNIRYfyb	影片会以13世纪（中国元朝时期）意大利人马可·波罗游历中国为背景，但会拍成一部魔幻电影，影片由派拉蒙和中国的电影公司合作拍摄。	美国/TarsemSingh/2014/高中笔记本/电影/欧美古装电影/未上映2017/历史	2020		罗伯·科恩:1032129
33371843	代号：新大陆	代号新大陆	林伟/王明杰/陈明		姜海	0.0	0	科幻/灾难		汉语普通话	0		中国大陆		Jfiz7QeMe	地球即将毁灭，人类开始转移地球，至宇宙新大陆。	预告片不错	2020	林伟:|王明杰:|陈明:	姜海:
33379596	怒火燎原				刘贵伟	0.0	0	动作/家庭		汉语普通话	0		中国大陆		3zNAQuaqa			2020		刘贵伟:
30240112	Beautiful Nightmare				托马斯·丘吉尔	0.0	0	科幻/惊悚	tt2214843	英语	0		美国		RAeUfMYnb			2020		托马斯·丘吉尔:1163253
30241287	悖论				贾瑞德·默谢	0.0	0	科幻	tt8511466		0		美国		E3riFZJ3b	派拉蒙将联手J·J·艾布拉姆斯的坏机器人制片公司打造一部科幻新片《悖论》(Aporia)，Jared Moshe(《左撇子布朗之歌》)自编自导。该片详细剧情未知，描述为一部扎实的科幻剧情片，涉及到时间旅行。	科幻/美国电影/J.J.艾布拉姆斯	2020		贾瑞德·默谢:1329842
5937972	抓猴	抓猴3D			麦大杰	0.0	0	悬疑/恐怖		汉语普通话 / 粤语	0		中国大陆 / 中国香港		7YZvqMuMe	《抓猴》是一 部徐克导演的现代题材的3D惊悚片，剧情悬疑诡异。影片的主要故事在三个女主演身上展开，在窥视、背叛、阴谋、死亡的惊险不断中，导向一个让人意想不到的结局	徐克/香港电影/陈晓东/余男/香港/杨采妮/悬疑/other	2020		麦大杰:1322728
26957900	死侍3		瑞恩·雷诺兹		大卫·雷奇	0.0	0	喜剧/动作/科幻	tt6263850	英语	0		美国		aaU3jNYRe	随着迪士尼对20世纪福克斯的收购，《神奇四侠》《死侍》《X战警》等IP重回漫威宇宙。	漫威/Marvel/美国/科幻/+漫威Marvel/喜剧/2020/动作	2020	瑞恩·雷诺兹:1053623	大卫·雷奇:1289765
3035752	红圈			https://img3.doubanio.com/view/photo/s_ratio_poster/public/p2185244822.jpg	塔里克·萨利赫	0.0	0	动作	tt0965377	英语	0		美国		aizb6Amjb	塔里克·萨利赫(《西部世界》)将执导新版[红圈]。影片翻拍自1970年同名影片，老版导演让-皮埃尔·梅尔维尔，主演阿兰·德龙、布尔维尔、吉安·玛丽亚·沃隆特、伊夫·蒙当，影片围绕一个猫捉老鼠式的惊悚故事展开。斯蒂文·奈特(《浴血黑帮》)操刀新片剧本。	杜琪峰/我看过的电影/银河映像/香港电影/周润发/香港/我看过的华语电影/华语电影	2020		塔里克·萨利赫:1296510
33371681	恋途未卜	交错的想念	滨边美波/北村匠海/福本莉子/赤楚卫二		三木孝浩	0.0	0	爱情	tt10228546	日语	0	http://furifura-movie.jp	日本		I3jbaMmVf		日本电影/日本/滨边美波/北村匠海/2020/漫画改编/浜辺美波/青春	2020	滨边美波:1324483|北村匠海:1314521|福本莉子:1391884|赤楚卫二:1393948	三木孝浩:1274266
25873396	分歧者3：上升之势	忠诚者(下) / 效忠者(下) / 分歧者3：效忠者(下) / 分歧者3：忠诚者(下)	安塞尔·艾尔高特/娜奥米·沃茨/杰夫·丹尼尔斯/乔尼·维斯顿/比尔·斯卡斯加德/凯南·朗斯代尔/奥克塔维亚·斯宾瑟/纳迪娅·希尔克		李·杜兰·克里格	0.0	0	动作/科幻/冒险	tt3663184	英语	0		美国		uMeMQmzba	Starz将打造剧集《分歧者：上升之势》。导演李·杜兰·克里格，编剧亚当·科扎德。[分歧者：上升之势]原为[分歧者]系列第四部，但由于第三部惨淡的票房，狮门去年宣布第四部将“降级”为电视电影。目前关于新剧剧情尚未透露，原系列主演谢琳·伍德蕾等人是否回归尚不确定。新剧将由狮门TV担任制作。	科幻/美国/动作/冒险/电影/爱情/青春/2017	2020	安塞尔·艾尔高特:1335176|娜奥米·沃茨:1016675|杰夫·丹尼尔斯:1006974|乔尼·维斯顿:1327004|比尔·斯卡斯加德:1022798|凯南·朗斯代尔:1339607|奥克塔维亚·斯宾瑟:1154263|纳迪娅·希尔克:1355969	李·杜兰·克里格:1308752
33371654	于勒之死				王晨曦	0.0	0	剧情/爱情/悬疑/历史		汉语普通话	0		中国大陆		AAu6YJ3Ne	一个电影青年为去世的著名导演叔叔拍摄生平纪录片，却意外揭开了尘封的往事和瞒天的阴谋，直到最后亲眼目睹了叔叔的死亡。		2020		王晨曦:1348948
25870731	平安岛		黄立行/戴立忍/焦俊艳/热依扎/黄健玮/王妍之/孙磊/韩立/张春/何育骏		张允炫	0.0	0	动作/悬疑/冒险		汉语普通话	92		中国大陆 / 韩国 / 中国香港		QYJnzzzVf	海洋勘察队队长张海明（黄立行 饰）带领队员郝平生（戴立忍 饰）、刘佳（焦俊艳 饰）、杨卿（热依扎 饰）、秦晖（黄健玮 饰）、徐玲（王妍之 饰）、韩立（孙磊 饰）登陆到一座在地图上没有坐标的岛屿，勘察队意外在岛屿深处的古宅中发现黄金与干尸，面对黄金这突如其来的诱惑，队员间不断地产生猜疑、争吵……直至杀戮。一场人间大逃杀在这个孤岛荒宅中悄然展开，伴随着死亡，更大的危机也随之降临，神秘毒气充满了整个岛屿……进退两难的处境，究竟谁可以在这座岛屿中得到真正的平安？	戴立忍/台独/焦俊艳/负分/黄立行/垃圾/电影/烂片之最！！！	2020	黄立行:1275466|戴立忍:1023718|焦俊艳:1312818|热依扎:1275262|黄健玮:1274687|王妍之:1346564|孙磊:1319092|韩立:1325632|张春:1325173|何育骏:1350445	张允炫:1280470
26705594	寻龙诀之黄金帝国	寻龙诀2				0.0	0	剧情/悬疑/惊悚		汉语普通话	0		中国大陆		rMQuqiNIf	寻龙诀将筹拍第二部黄金帝国 导演未知	鬼吹灯/中国电影/国产电影/奇幻/恐怖/中国大陆/电影/中国	2020
30238436	我的日记		诺亚·琴蒂内奥/凯文·克莱恩/刘德华/王力宏/房祖名/王凯/钱嘉乐/蒋雯丽/徐帆/陈奕迅/寇振海/张嘉译/潘虹		成龙	0.0	0	剧情	tt8811742	汉语普通话 / 英语	0		中国大陆		27mry7QYf	成龙继《十二生肖》后再次执导筒的歌舞剧情片《我的日记》目前正在上海热拍中，据悉影片将以三十年代的民国为故事背景，拍摄地将横跨中国、匈牙利两地，是成龙首部执导的非动作题材电影。早在宣传《英伦对决》时，成龙便透露本片剧本已准备多年，单剧本便改过七八版，曾打算过邀章子怡、张静初等女星主演。	成龙/王凱/国产电影/电影/动作/刘德华/陳奕迅/蒋雯丽	2020	诺亚·琴蒂内奥:1345500|凯文·克莱恩:1040531|刘德华:1054424|王力宏:1045243|房祖名:1036492|王凯:1314544|钱嘉乐:1025476|蒋雯丽:1020487|徐帆:1017207|陈奕迅:1023424|寇振海:1182844|张嘉译:1275044|潘虹:1043330	成龙:1054531
30327842	82年生金智英		郑有美/孔侑			0.0	0	剧情		韩语	0		韩国		qyb6Qei7e	韩国人气小说《82年生的金智英》将翻拍成电影，主角金智英将由郑裕美出演。该小说于2016年出版，不仅是发行量近百万册的畅销书，更一度引发了极高的讨论热度。小说中讲述了许多引发人共鸣的困扰，82年出生的金智英只是一个普通的三十多岁女性，有一天突然开始在自己身上看到了婆婆、姐姐身上的特质。郑裕美将在这部作品中挑战平凡无奇的三十多岁女性，该剧预计将在19年上半年开机。	孔刘/韩国/郑有美/韩国电影/女性/小說改編/鄭裕美/电影	2020	郑有美:1276062|孔侑:1011009
25872896	牛仔裤的夏天3		阿丽克西斯·布莱德尔			0.0	0	剧情/喜剧	tt8363424	英语	0		美国		Yfqi7Y3zb	第三部将根据原著系列第五部《永远的姐妹情》改编，故事讲述10年之后，女孩们各奔东西，却因一次旅行再次重聚。前两部由华纳公司发行，不过目前为止，第三部还没有找到发行商。	青春/友情/牛仔裤的夏天/美国/成长/女生/美国电影/电影	2020	阿丽克西斯·布莱德尔:1041017
33383780	不死之人类们的夜晚	不死之人的夜晚	李贞贤/金圣武/徐英姬/李美度/杨东根		申政元	0.0	0	喜剧/科幻/惊悚		韩语	0		韩国		aaqqyVBIf	由《占卜师们》的申政元导演执导的新作《不死之人类们的夜晚》讲述了和完美的丈夫结婚的妻子（李贞贤 饰）发现丈夫（金圣武 饰）有着不可告人的秘密，她便和朋友们（徐英姬、李美度 饰）以及侦探（杨东根 饰）齐心协力想要先把丈夫杀死却发生了意想不到的事情的SF搞笑惊悚故事。	韩国电影/金喜善/李贞贤	2020	李贞贤:1033233|金圣武:1327144|徐英姬:1018688|李美度:1352600|杨东根:1019481	申政元:1308193
25881612	无敌乒乓兔				迈克·约翰逊/宋岳峰	0.0	0	动画	tt4651660	英语	0		美国 / 中国大陆		JJZvMInra	电影《无敌乒乓兔》的故事发生在一个原始而宁静的村庄——兔镇，乒乓球曾经是这里最流行的运动，但已被年轻的兔子们渐渐遗忘。一个偶然的机会，乒乓技术高超的猴子发现了这个宁静的村庄，他们想要通过乒乓比赛征服兔族并夺得兔镇。为了拯救兔族及赢回自己的尊严，一个名叫萝卜的兔子开始了一段惊心动魄的冒险之旅。	动画/中国/国漫/米粒/国产动画/电影/有能力又有诚意/国产良心之作	2020		迈克·约翰逊:1287802|宋岳峰:1341152
30457155	谎话连篇2		中井贵一/佐佐木藏之介/广末凉子		武正晴	0.0	0	喜剧	tt9763792	日语	0		日本		RYfaiNuib	导演武正晴 X 编剧足立绅话题电影<嘘八百>将推出续集。	广末凉子/日本电影/佐佐木藏之介/中井贵一/日本/日影	2020	中井贵一:1050774|佐佐木藏之介:1006339|广末凉子:1098533	武正晴:1342528
30211506	伤口处理员		方·基默/李美琪/迪伦·麦克德莫特/伊莎贝拉·瑞思/蕾妮·威利特			0.0	0	剧情/悬疑/犯罪	tt6173588		0		美国		ybijzzbUf	伊莎贝拉·凯·莱斯(《大小谎言》《真爱如血》)加盟雷·利奥塔、杰米·金主演犯罪惊悚片《伤口处理员》(Cutman)，迈克尔·梅勒(《盲》《迷情佛罗伦萨》)执导，Tiffany Heath(《桑树渍》)编写剧本。讲述一个前拳击手患了癌症，濒临死亡，他为一个低级犯罪集团工作，他以前的伤口处理员的死亡事件一直纠缠着他，他只想平静地死去，而在遇到了一个毒瘾患者和她女儿后，发现他们都在寻找复仇和生存的意义，生活轨迹也开始发生转变。	雷·利奥塔/美国电影/犯罪/惊悚/剧情	2020	方·基默:1013761|李美琪:1019013|迪伦·麦克德莫特:1040567|伊莎贝拉·瑞思:1372001|蕾妮·威利特:1379234
30327541	试着死了一次（暂）		广濑铃/堤真一/吉泽亮		浜崎慎治	0.0	0	喜剧		日语	0		日本		IBmzFBY3b	广濑铃主演映画<试着死了一次（暂）>官方情报解禁，堤真一&吉泽亮共演，电通王牌广告人澤本嘉光继<审判！>后，又一部完全原创喜剧作品。	日本/日本电影/广濑丝丝/广濑铃/吉沢亮/2020/堤真一/吉泽亮	2020	广濑铃:1328056|堤真一:1151079|吉泽亮:1315730	浜崎慎治:
30382501	浴血黑帮	浴血黑帮电影版				0.0	0	剧情/传记/犯罪		英语	0		英国		jV3NY3jFf	未立项。	黑帮/基里安墨菲/英剧/犯罪/墨菲/Peaky/英国电影/英国	2020
30220880	占有者		肖恩·宾/詹妮弗·杰森·李/克里斯托弗·阿波特/安德丽亚·瑞斯波罗格/塔彭丝·米德尔顿/罗西弗·萨瑟兰/雷欧·巴奈扎/盖奇·格雷厄姆·阿布斯诺特		布兰登·柯南伯格	0.0	0	科幻/惊悚	tt5918982	英语	0		加拿大 / 英国		uizFZv6ea	讲述一个秘密组织的特工Tasya Vos利用大脑植入技术来“栖息”在他人的身体里，驱使他们为某些高薪客户执行暗杀任务。然而一次例行工作出了差错，她很快发现自己陷入了一个不知情的嫌疑犯的思想中，其对暴力的欲望导致她要和自己作斗争。	史黛西·马汀/詹妮弗·杰森·李/肖恩·宾/美国电影/科幻/惊悚/TBA	2020	肖恩·宾:1002683|詹妮弗·杰森·李:1004588|克里斯托弗·阿波特:1327710|安德丽亚·瑞斯波罗格:1040815|塔彭丝·米德尔顿:1265872|罗西弗·萨瑟兰:1027464|雷欧·巴奈扎:1019251|Hanneke Talbot:|Kathy Maloney:|盖奇·格雷厄姆·阿布斯诺特:1396480|Ayesha Mansur Gonsalves:|Daniel Park:|Matthew Garlick:	布兰登·柯南伯格:1319606
33391820	Thunder Force	雷霆之力	梅丽莎·麦卡西/奥克塔维亚·斯宾瑟		本·法尔科内	0.0	0	喜剧/动作	tt10121392	英语	0		美国		viVvMuqMe	Netflix新电影《Thunder Force》将由Melissa McCarthy的丈夫Ben Falcone编导，剧情细节处于保密状态。	美国电影/梅丽莎·麦卡西/奥克塔维亚·斯宾瑟/剧情	2020	梅丽莎·麦卡西:1049660|奥克塔维亚·斯宾瑟:1154263	本·法尔科内:1330277
33392524	鬼吹灯之龙岭迷窟		林雨申/康宁/赵雷棋		朴柱天	0.0	0	剧情/冒险		汉语普通话	0		中国大陆		RIfqizFJf	由新片场影业、梦想者电影、完美文化出品。改编自天下霸唱创作的同名小说，讲述了一个由一只绣花鞋所引发的故事.	鬼吹灯/林雨申/天下霸唱/杨逍/良心剧/这部鬼吹灯真的不是烂片吗	2020	林雨申:1275633|康宁:1347905|赵雷棋:1337573	朴柱天:1331252
26985839	魔发精灵2	魔发精灵2：世界巡演 / 丑娃2 / 巨魔2 / 巨魔娃娃2	安娜·肯德里克/贾斯汀·汀布莱克/詹米·多南/山姆·洛克威尔/詹姆斯·柯登/昆瑙·内亚/凯莉·克拉克森/卡兰·索尼/弗卢拉·博格/安东尼·拉莫斯/罗恩·芬奇斯/钱斯勒/艾诺·贾沃/卡洛琳·耶尔特		沃尔特·道恩	0.0	0	动画/歌舞/奇幻/冒险	tt6587640	英语	0		美国	2020-04-17	BIf6QAAea	讲述Poppy和Branch有了一个惊人的发现——除了他们之外，还有其他的魔发精灵世界，各部落的明显差异导致了巨大的冲突。当一种神秘的邪恶力量让所有的精灵世界都面临危险时，Poppy和Branch以及朋友们将踏上一段史诗般的探寻旅程，在长期不和的各精灵族群中创造和谐氛围，让大家团结起来对抗某种厄运。	动画/梦工厂/动画电影/美国/2020/魔发精灵/美国电影/环球	2020	安娜·肯德里克:1013789|贾斯汀·汀布莱克:1040987|詹米·多南:1045101|山姆·洛克威尔:1047972|詹姆斯·柯登:1017966|昆瑙·内亚:1044886|凯莉·克拉克森:1045009|卡兰·索尼:1329261|弗卢拉·博格:1349608|安东尼·拉莫斯:1388489|罗恩·芬奇斯:1380068|钱斯勒:1387560|艾诺·贾沃:1380069|卡洛琳·耶尔特:1380070	沃尔特·道恩:1371495|David P. Smith:
26577356	The Property of a Lady Fan Film					0.0	0	动作/科幻/冒险	tt4325976	英语	0		爱尔兰	2020-11-17	mzVf6uaUf	CUSACK Studios third and last James Bond fan film, Starring Paul Cusack as Ian Fleming's James Bond 007		2020
25886470	别惹小孩2	灵异万圣夜2 / 不给糖就杀人2 / 万圣夜游戏2 / 谁的万圣节2			迈克尔·道赫蒂	0.0	0	恐怖	tt3300506	英语	0		美国		FZZva6eEf	情节未知。2007部电影《恶作剧》的续集。	恐怖/萌系恐怖片/不给糖就杀人/美国电影/推荐/血腥/不错/去死	2020		迈克尔·道赫蒂:1041313
27099095	大护法2				不思凡	0.0	0	剧情/动画		汉语普通话	0		中国大陆		qybEfybqa	《大护法2》续作在延续第一部设定的同时，做了不少转变，世界观从花生镇转移到市井都城，并会加入新的角色；而花生人也进行了“二次进化”。除此之外，导演不思凡透露，《大护法》片尾彩蛋中“杀手与彩”的故事，也将于第二部中得到延续，同时还会加入一条耐人寻味的情感线。《大护法2》将开启一段全新的故事。	不思凡/反乌托邦/中国动画电影/动画/国产/荒诞/中国/形·国漫	2020		不思凡:1358697
26700731	超能疯人院		杨廷东/姜星呈		高泽阳	0.0	0	喜剧/科幻		汉语普通话	90		中国大陆		Aeizr6mFf	《超能疯人院》讲述一个来自“落后”星球的青年人自制飞行器来到地球，寻找曾经因战争而流亡到地球的亲人，却发现隐藏的坏人一直进行着不为人知的计划……		2020	杨廷东:1373310|姜星呈:1388373	高泽阳:
26735811	我的双核女友					0.0	0	爱情			0		中国大陆		FfURIvqEf	《我的双核女友》聚焦于一个叫做明勋的北京留学的韩国穷学生，他兼职做翻译，赚些生活费，有一天他接到杜俊的电话，让他在一个部分失忆的盲女面前冒充她死去的男友，因为他和那人的声音很相像。从影片剧情设定来看，此次演员方面会是韩国和中国男女明星的搭档。		2020
26700631	斯诺克	斯诺克之台球帝国	查克·拉塞尔/伊恩·萨默海尔德/保罗·韦斯利		李彬/车径行	0.0	0	剧情/喜剧/运动		汉语普通话	0		中国大陆		IJ37QeEJf	首部台球主题巨制《斯诺克》启动 娱乐体育相融合	电影/台球	2020	查克·拉塞尔:1045153|伊恩·萨默海尔德:1016667|保罗·韦斯利:1022568	李彬:|车径行:1324166
26736880	亮剑	亮剑大电影			康洪雷	0.0	0	动作/历史/战争		汉语普通话	0		中国大陆		EZBuq627e	《亮剑》和《血色浪漫》都曾是引发“万人空巷”的热门电视剧，嘉博文化公布了将其改编为电影的消息，《亮剑》由导演康洪雷执导，《血色浪漫》则由演员许晴“首执导筒”。	亮剑/经典/康洪雷/电影	2020		康洪雷:1314924
3808505	云端之上				托尼·班克罗夫特/科迪·卡梅伦	0.0	0	动画	tt1458167	英语	0		美国		q62birEfa	披头士乐队成员保罗·麦卡特尼参与制作的动画电影《云端之上》(High In The Clouds)确认编剧： Jon Croker(《黑衣女人2》《沙漠舞者》《女飞人》)。	动画/动漫/the/in/high/clouds	2020		托尼·班克罗夫特:1277815|科迪·卡梅伦:1334545
30453095	言语如苏打般涌现				石黑恭平	0.0	0	动画		日语	0		日本		MmFZZRuyb	フライングドッグ10周年記念作品	动画/剧场版/日本/日本动画/动画电影/日本动画电影/电影/2020	2020		石黑恭平:1363078
30327691	我心底的美丽世界		程凡		刘大志	0.0	0	剧情/家庭		汉语普通话	68		中国大陆		uU3NeEBmb	八年前，少女林宛之因遭诱奸，意外怀孕生子，母亲顾宏带着小宛之搬离小镇，前往陌生的城市上海定居，而那个孩子被送去了乡下外婆家，从此隐姓埋名。	刘大志/女性/中国/剧情/NewEra/家庭/【大陆】/处女作	2020	程凡:	刘大志:
27177908	凯特		玛丽·伊丽莎白·温斯特德/伍迪·哈里森		塞德里克·萨科	0.0	0	动作/惊悚	tt7737528	英语	0		美国		BAIJRQA2b	Netflix将打造一部以女性为主角的硬动作片《凯特》(Kate)，具有《杀死比尔》和《女囚尼基塔》的风格，“把凯特·布兰切特想象为李·马文带进一部硬汉动作惊悚片，女主角要在24小时之内解决自己的谋杀案”。不过大魔王并没有确定出演，片方将寻找合适导演和主演，明年4月开拍，成本约为2500万美元。剧本由Umair Aleem(《终极救援》)编写，制片人包括 Kelly McCormick(《极寒之城》)、大卫·雷奇(《疾速追杀》《极寒之城》《死侍2》)、 Bryan Unkeless(《饥饿游戏》《我，托尼亚》)。	玛丽·伊丽莎白·温斯特德/伍迪·哈里森/美国电影/惊悚/动作	2020	玛丽·伊丽莎白·温斯特德:1041018|伍迪·哈里森:1053560	塞德里克·萨科:1036186
33386987	不一样的礼物				侯季然/何康/黄修平	0.0	0	剧情			0		中国大陆 / 中国香港 / 中国台湾		uURYJZ3Vf		侯季然	2020		侯季然:1319262|何康:1337796|黄修平:1309385
25823937	天赋异禀		劳米·拉佩斯/杰瑞德·莱托		朱利叶斯·约拿	0.0	0	科幻	tt2776710		0		美国		7mbyNuqaa	《天赋异禀》由环球与传奇联手推出，改编自马库斯-萨基(Marcus Sakey)同名小说，将由新人导演朱利叶斯-约拿(Julius Onah)执导。据称《侏罗纪公园》(Jurassic Park)和《黑衣人3》(Menin Black III)编剧大卫-凯普(David Koepp)将撰写本片的剧本。影片背景设定在一个虚构的未来世界，一些人生来就有超能力，史密斯就是这样一个“天赋异禀”的人，他将自己的超能力用来追捕罪犯。影片的风格就像是《X战警》(X-Men)遇上《猎杀本拉登》(Zero Dark Thirty)。	科幻/美国/美国电影/电影/漫威/JaredLeto/2020/未上映2016	2020	劳米·拉佩斯:1013796|杰瑞德·莱托:1013764	朱利叶斯·约拿:1203909
27178700	少女与战车：最终章 — 第4话				水岛努	0.0	0	动画		日语	0		日本		zjrUf6YZf		日本动画/剧场版/电影/水岛努/日本/待看/少女与战车/坦克	2020		水岛努:1275368
27178701	少女与战车：最终章 — 第5话				水岛努	0.0	0	动画		日语	0		日本		R2bU3FZ3b		日本动画/少女与战车/剧场版/电影/水岛努/日本/待看/坦克	2020		水岛努:1275368
33385812	迷路		杨秀措/多杰才旦		洛旦	0.0	0	剧情		藏语	0		中国大陆		JfE3z7QQe	多杰和旦巴两家赶着牛群，从冬季牧场去往夏季牧场，途中因山路崎岖加上连续几天的大雪纷飞而迷了路 。途中却又遇大风袭击丢失了牛群，面临食物短缺，寒气隆冬，为了活命，两家必须尽快赶路。	中国电影	2020	杨秀措:1351583|多杰才旦:	洛旦:1413907
25881778	我要我们在一起	10年女友 / 十年女友 / 与我十年长跑的女友明天要嫁人了	屈楚萧/张婧仪/孙宁/张垚		沙漠	0.0	0	爱情		汉语普通话	0		中国大陆		EJ3zjrqib	十年前，差生吕钦扬以冒天下之大不韪的勇气当众召告：他爱凌一尧，非她莫娶，绝不后悔！十年后，他为给她更好的生活，不惜以命相博！但家庭、社会的重担渐渐磨砺情感的份量，两个人面临从未出现的考验！	爱情/人生/屈楚萧/恋爱/国产片/凌一尧吕清杨/中国大陆/青年必看异地良品	2020	屈楚萧:1359081|张婧仪:1407562|孙宁:1383926|张垚:1385827	沙漠:1354136
25881783	天涯知己				何蔚庭	0.0	0	剧情			0		中国大陆		VBYf6uijb	世上没有永远的陌生人 他们只是你还没遇见的朋友	台湾/何蔚庭	2020		何蔚庭:1286725
30456563	鸦科		杰克·劳登/费奥纳·肖/爱德华·霍尔克罗夫特/克洛伊·皮里/塔马拉·劳伦斯			0.0	0	惊悚	tt9742392	英语	0		英国		ReEnNYBAe	故事讲述男友意外去世，精神脆弱的女友怀着孕来到了男友的家庭中，男友的家人对她的每个举动都时时关注。由于精神幻觉的困扰，她对男友家人的意图产生了怀疑。	菲奥娜·肖/英国电影/杰克·劳登/惊悚/电影	2020	杰克·劳登:1344553|费奥纳·肖:1009364|爱德华·霍尔克罗夫特:1348118|克洛伊·皮里:1327082|塔马拉·劳伦斯:1374262
25766530	黄豆芽		李己雨/张熙珍			0.0	0	剧情/家庭		韩语	0		韩国		mr6QmVvqa	Il-Hong (Lee Ki-Woo) is a children's story writer. He lost his wife, who he was deeply in love with. Il-Hong feels that he lost everything, but he struggles to live for his daughter Ye-Seo.	韩国电影	2020	李己雨:1028735|张熙珍:1046496
30454682	Sound of Freedom		吉姆·卡维泽/米拉·索维诺/比尔·坎普		亚历杭德罗·戈麦斯·蒙特维尔德	0.0	0	剧情/动作/惊悚	tt7599146	英语 / 西班牙语	0		美国		7A27QAIBe	The story of Tim Ballard, a former US government agent who quits his job in order to devote his life ysgou.cc to rescuing children from global sex traffickers.		2020	吉姆·卡维泽:1027807|米拉·索维诺:1027822|比尔·坎普:1349856	亚历杭德罗·戈麦斯·蒙特维尔德:1009643
2325861	神奇旅程				吉尔莫·德尔·托罗	0.0	0	科幻/冒险	tt1087521	英语	0		美国		jj7Y3FZfa	吉尔莫·德尔·托罗新片[神奇旅程]有望明年1月在多伦多开拍。该片翻拍自科幻片[神奇旅程](1966)，剧本由与导演合作过[刀锋战士2]的编剧大卫·S·高耶操刀。电影讲述医生小队被微缩注射进入一个科学家体内，进行血管手术的故事。上映日期未定。	科幻/神奇旅程/美国/电影/我看过的英语电影/我看过的电影/翻拍/美国电影	2020		吉尔莫·德尔·托罗:1027182
30330416	牛奶				桑迪亚哥·蒙希尼	0.0	0	恐怖	tt9048822		0		美国		eEJ3VRm7e	温子仁将担任新线恐怖新片[牛奶]制片，影片翻拍自同名恐怖短片。短片[牛奶]由桑迪亚哥·蒙希尼自编自导，故事讲述一个少年深夜去厨房取牛奶遇到了睡不着觉的妈妈，一连串诡异事件就此展开。该片为今年西南偏南电影节获奖短片。蒙希尼将出任新片导演，恐怖片[丝黛芬妮]编剧本·柯林斯、卢克·皮厄特罗斯基操刀剧本。	温子仁/恐怖/美国电影/翻拍/美国/惊悚/改编/电影	2020		桑迪亚哥·蒙希尼:1341961
30223616	学长		邱胜翊/林盈臻/董又霖/金澔辰/吴昀廷/戚砚笛			0.0	0	喜剧/爱情		汉语普通话	0		中国台湾		Rmz7uizNe	为了接近梦中的白马王子程沐光（金澔辰 饰），永远包办全班倒数前三名的熊维妮（林盈臻 饰）拼了命，考上了程沐光就读的学校，却没想到这只是劫数的开端。先是在校门口滑倒被王子型学长程沐光目击，再是在电梯里壁咚了暴君型学长秦子宁（邱胜翊 饰），最后又在在开学典礼被邪气型学长何莫（董又霖 饰）公主抱。短短时间 ，熊维妮成了全校的大红人。秦子宁竟是维妮的直属学长，并要挟维妮加入学生会成为他的奴隶，何莫疯狂追求维妮，而维妮心爱的程沐光却疑似有喜欢的人？更糟的是，维妮发现自己竟然喜欢上了秦子宁！三位大神学长的交杂下，维妮该如何生存，她的爱情又该何去何从？	电影/董又霖/笛笛/喜剧/影人	2020	邱胜翊:1312743|林盈臻:1317665|董又霖:1389871|金澔辰:1360653|吴昀廷:1395213|戚砚笛:1373704
6893932	壮志凌云独行侠	捍卫战士：独行侠(台) / 壮志凌云：独行侠 / 壮志凌云：麦德林 / 壮志凌云：独行者 / 壮志凌云2：独行侠 / 壮志凌云2：马弗里克	汤姆·克鲁斯/格伦·鲍威尔/詹妮弗·康纳利/方·基默/乔恩·哈姆/迈尔斯·特勒/艾德·哈里斯/杰·埃利斯/刘易斯·普尔曼/托马辛·麦肯齐/莫妮卡.巴巴罗/巴希尔·萨拉赫丁/查尔斯·帕内尔/曼尼·贾希尼托		约瑟夫·科辛斯基	0.0	0	动作	tt1745960	英语	0		美国	2020-06-26	2FRIRAmFf	目前，关于这部影片传来了令人振奋的好消息。有消息表示，迪士尼的动画片《森林王子》编剧贾斯丁·马科斯有望接手撰写影片的剧本，而原版主演汤姆·克鲁斯也极有可能会回归剧组，重新扮演马弗里克这个角色。	汤姆·克鲁斯/壮志凌云2/军事/美国/阿汤哥/动作/美国电影/电影	2020	汤姆·克鲁斯:1054435|格伦·鲍威尔:1323123|詹妮弗·康纳利:1016673|方·基默:1013761|乔恩·哈姆:1031817|迈尔斯·特勒:1313408|艾德·哈里斯:1048024|杰·埃利斯:1180986|刘易斯·普尔曼:1389925|托马辛·麦肯齐:1394824|莫妮卡.巴巴罗:1344550|巴希尔·萨拉赫丁:1193271|查尔斯·帕内尔:1348421|曼尼·贾希尼托:1328121	约瑟夫·科辛斯基:1313149
27094789	哈莉·奎恩与小丑	哈利·奎因与小丑 / 小丑与哈利·奎因 / 小丑与小丑女	玛格特·罗比/杰瑞德·莱托		格伦·费卡拉/约翰·里夸	0.0	0	动作/冒险	tt7165358	英语	0		美国		UZ3NeqyVf	《疯狂愚蠢的爱》导演格伦·费卡拉和约翰·里夸正在与[华纳兄弟]进行最后的谈判，有望担任DC电影《#小丑与哈利·奎因#》的编剧和导演。在《X特遣队》中饰演“丑爷”的杰瑞德·莱托和“小丑女”玛格特·罗比将继续出演本片。这部电影计划在《X特遣队2》后上映，并会被打造成一部犯罪爱情故事，注重小丑和小丑女的关系。	小丑女/小丑/DC/美国电影/美国/2020/美漫宇宙/JaredLeto	2020	玛格特·罗比:1272303|杰瑞德·莱托:1013764	格伦·费卡拉:1317347|约翰·里夸:1317350
26892539	消夏录		肖承远/陈博/路昊晴/何演斌		丁蕾	0.0	0	剧情		汉语普通话 / 粤语	78		中国大陆		7IJZZfyzb	关于几位异乡青年，频繁的周末聚会，彻夜的酒局长谈，精力无限，啰嗦，无聊，重复，插科打诨，饮食男女，分分合合，在一座一年三分之二时间都是夏天的城市，夏天没来，感觉一切都未开始，夏天过去，一年的事也发生的差不多，每年夏天都不一样，其实又都 一样。		2020	肖承远:|陈博:|路昊晴:|何演斌:	丁蕾:
33428365	活着				郑喜在	0.0	0	剧情/动作/悬疑		韩语	100		韩国		YZnN27Inb	一名中年职业女杀手决定要保护她所刺杀对象的女儿，不得不奋力逃脱帮派对她俩的追捕。		2020		郑喜在:1415481
3150828	傻瓜伊万					0.0	0	动画/家庭/奇幻	tt1254656	英语	90		英国		MYfMmFRYf			2020
34482015	失衡的爱				潘宝明	0.0	0	爱情/悬疑/家庭		汉语普通话	0		中国大陆		eqqMIBYnb	院线电影		2020		潘宝明:
26935358	Vivo				柯克·德·米科	0.0	0	喜剧/动画/歌舞	tt6338498	英语	0		美国	2020-11-06	IZBQm7AYf	索尼动画将与林-曼努尔·米兰达携手打造新动画片《Vivo》，导演柯克·德·米科，编剧奎埃拉·阿里格里亚·赫德兹，米兰达继《海洋奇缘》后再次为动画片操刀歌曲。故事讲述一只热爱音乐和冒险的小猴子为达成梦想，一路从哈瓦那来到迈阿密、开启了一段危险之旅。计划2020.12.16上映。	美国/索尼/哥伦比亚/动画/3D/20-11	2020		柯克·德·米科:1326818
30223877	坦诚相待		谢琳·伍德蕾			0.0	0	喜剧/爱情	tt3707112		0		美国		6YvqirEJf	演员、编剧梅根·朴(《假面真情》《外星邻居》)将为谢琳·伍德蕾主演新片《坦诚相待》(No Baggage)编写剧本，两人此前合作过剧集《青春密语》。朴编写并执导的短片《Lucy in My Eyes》在多个电影节斩获奖项，她也为CBS Studios的剧集《Calvert Collins》的试播集编写剧本。影片基于Clara Bensen写的文章《The Craziest OkCupid Date Ever》，讲述一段不寻常的网恋经历，Offspring Entertainment制作。		2020	谢琳·伍德蕾:1040526
30165214	花花公子之死		安托万-奥利弗·波尼安/加布里埃尔·伯恩		马特·比索内特	0.0	0	剧情	tt7923118		0		加拿大 / 爱尔兰		ZJJJZ3z7e	加拿大导演马特·比索内特自编自导新片[花花公子之死](Death of a Ladies' Man，暂译)。影片卡司包括安托万-奥利弗·波尼安([妈咪])、加布里埃尔·伯恩。故事围绕一个放荡的爱尔兰诗歌教授萨缪尔·奥谢(加布里埃尔·伯恩饰)展开，当他被确诊为患有脑瘤后，他的婚姻，他的生活将发生翻天覆地的变化。该片即将于今年7月蒙特利尔等地辗转拍摄。		2020	安托万-奥利弗·波尼安:1344177|加布里埃尔·伯恩:1044881	马特·比索内特:1278703
30165311	大坏蛋					0.0	0	动画	tt8115900		0		美国		VRInzNuaa	梦工厂拿下漫画《大坏蛋》(The Bad Guys)的改编权，将打造动画新片，伊坦·柯亨(《黑衣人3》《马达加斯加2》)编写剧本。漫画由Aaron Blabey创作，黑白风格，围绕四个“坏蛋”：狼先生、鲨鱼先生、蛇先生、水虎鱼先生展开故事，他们厌倦了听着别人尖叫跑开远离他们，决定为“善”，尽管他们的本性就是“坏”的。该系列首本漫画于2016年出版，全球畅销数百万册。	梦工厂/期待	2020
30284119	宅男腐女恋爱真难	宅男腐女恋爱真难真人版 / 阿宅的恋爱真难 / 阿宅的恋爱太难	高畑充希/山崎贤人/菜菜绪/斋藤工		福田雄一	0.0	0	爱情/歌舞	tt9018612	日语	0	https://wotakoi-movie.com	日本	2020-02-07	3jF372NIf	桃瀨成海是一個深藏腐女屬性的OL，不過在情場上十分失意。而二藤宏嵩是桃瀨的青梅竹馬，雖然是個徹頭徹尾的死宅，但是長著一副英俊的面孔帶著酷冷的形象。在桃瀨情場失意時作為青梅竹馬的二藤迅速拉近了與桃瀨的感情距離，一臉淡然的告白之後正式交往...	山崎贤人/漫改/日本/日本电影/山﨑賢人/高畑充希/日影/贺来贤人	2020	高畑充希:1330848|山崎贤人:1275784|菜菜绪:1325631|斋藤工:1025531	福田雄一:1325118
33477314	血印千纸鹤谜案		毛凡		朱锐	0.0	0	悬疑			0		中国大陆		7QuM27uqa	故事发生在民国二十年：实业家韩望天离奇死亡，大笔遗产留给次子韩安乐，同父异母的长子韩志豪怀恨在心并在父亲追悼会上动了杀弟夺财的念头。谁知名侦探别锐刚好前来调查韩志豪母亲(韩慕)多年前离奇死亡的原因，别锐发现韩望天近日的死实属蹊跷，遂将两案一并调查。韩志豪杀弟弟的阴谋也只能暂时搁置，与此同时，与韩家有千丝万缕利益纠葛的人各自心怀鬼胎，假借吊唁前来谋取利益。一起又一起命案在一夜之间连续发生，被困在庄园里的众人陷入前所未有的恐慌......		2020	毛凡:	朱锐:1416653
26654184	翻译官	翻译官电影版				0.0	0	剧情		汉语普通话	0		中国大陆		zbyjz7uUf	老金带领小文等翻译学院的毕业生到非洲某地实习，返程时却在机场遭到绑匪的绑架。老金和小文与绑匪斗智斗勇，让绑匪从暴力不沟通，转变为谈判沟通，凭借翻译的职业优势带领大家打通了回家之路。	电影/华语/喜剧/一流	2020
30223891	超强实力	实力超群	范·迪塞尔			0.0	0	喜剧/动作	tt8429660		0		美国		jbUfMuMIf	范·迪塞尔将主演STX动作喜剧新片[超强实力](Muscle，暂译)，制作人拜伦·菲利普斯欲将其打造成系列电影，目前剧情暂不得知。		2020	范·迪塞尔:1041020
33591810	无声	无声无息	刘亚仁		洪义正	0.0	0	惊悚/犯罪	tt10431572	韩语	0		韩国		R2NQIfEva	刘亚仁将主演犯罪惊悚片[无声](소리도 없이，暂译)。影片由新人导演洪义正自编自导，描绘了两名男子离开犯罪组织后的生活突遭变故。该片预计7月正式开机。这也是刘亚仁继[燃烧]和[国家破产之日]后接演的首部影片。	刘亚仁/韩国/韩国电影/刘亚仁유아인/犯罪/惊悚/人性/2020	2020	刘亚仁:1246859	洪义正:
33646254	燕舞长安				王凯	0.0	0	歌舞/古装		汉语普通话	0		中国大陆		MQQQuqyNe			2020		王凯:1338542
30283535	Coming Through Slaughter					0.0	0	剧情/音乐/传记	tt4452636	英语	0		美国		bUnjzNeMe		音乐	2020
34482016	超大码浪漫				何泰然	0.0	0	喜剧/爱情		汉语普通话	0		中国大陆		vEZfMY37e			2020		何泰然:1359727
26909786	春风十里	北京，北京				0.0	0	剧情/爱情		汉语普通话	0		中国大陆		2FRYfER2b	90年代初，秋水高中毕业，考入了某医科大学的八年制医学专业。进入学校后，秋水认识留学生小白、校花小红、班长赵英男等人。多年以后，中年秋水还是会回忆起青春的青涩。	逃避现实/拒绝文青/情怀/回忆	2020
30257386	The Mortuary Collection		雅各布·艾洛蒂/汤姆·伍德鲁夫/詹姆斯·巴克曼/巴拉克·哈德利			0.0	0	恐怖	tt7781432	英语	90		美国		Au6InbMQe			2020	雅各布·艾洛蒂:1392905|汤姆·伍德鲁夫:1301250|詹姆斯·巴克曼:1032875|巴拉克·哈德利:1266356|Christine Kilmer:|Ema Horvath:|Brennan Murray:|Michael Bow:|Hannah R. Loyd:|Tristan Byon:|Ben Kleiman:|Eden Campbell:|DeMorge Brown:|Eric Warwick:|Dylan Sharon:
23044161	飞哥与小佛大电影：坎迪斯对抗宇宙		艾莉森·斯通勒/阿什丽·提斯代尔/迪·布拉雷·贝克尔/奥利维亚·奥尔森/文森特·马特拉/马里克·潘考利/丹·波文迈尔/杰夫·马尔什		迈克尔·阿恩特	0.0	0	喜剧/动画/家庭/冒险	tt1817232	英语	0		美国		ryzNI3N2b	迪士尼打造全新原创影片《飞哥与小佛大电影：坎迪斯对抗宇宙》(Phineas and Ferb The Movie: Candace Against the Universe，暂译)。该片也将独家上线Disney+。	飞哥和小弗/美国/想象力/动画/飛哥和小弗/漫威漫画/动漫/有动画	2020	艾莉森·斯通勒:1022584|阿什丽·提斯代尔:1010535|迪·布拉雷·贝克尔:1059406|奥利维亚·奥尔森:1182665|文森特·马特拉:1027218|马里克·潘考利:1164660|丹·波文迈尔:1294820|杰夫·马尔什:1119780|Caroline Rhea:1000206|David Errigo Jr.:|Tyler Alexander Mann:|Bobby Gaylor:	迈克尔·阿恩特:1275917
30223888	永恒族	永恒神族	安吉丽娜·朱莉/理查德·麦登/基特·哈灵顿/嘉玛·陈/萨尔玛·海耶克/布莱恩·泰里·亨利/巴里·基奥根/库梅尔·南贾尼/莉亚·麦克休/马东锡/劳伦·利德洛夫		赵婷	0.0	0	动作/科幻/奇幻	tt9032400	英语	0		美国	2020-11-06	qijFR2Fnb	上周传出漫威准备将“永恒族”的故事搬上大银幕，近日凯文·费奇在接受采访时确认了这一消息。费奇称“[永恒族]是目前诸多处于最早筹备阶段的项目之一。”“永恒族”于1976年首次现身漫威漫画。漫画中永恒族由古老的宇宙种族“天神”在测试了人类基因的多种变化后创造，是一支拥有超能力的种族。	漫威/Marvel/超级英雄/科幻/美国/MCU/漫画改编/美国电影	2020	安吉丽娜·朱莉:1054447|理查德·麦登:1314927|基特·哈灵顿:1314989|嘉玛·陈:1036516|萨尔玛·海耶克:1047986|布莱恩·泰里·亨利:1390623|巴里·基奥根:1360874|库梅尔·南贾尼:1334517|莉亚·麦克休:1420182|马东锡:1322205|劳伦·利德洛夫:1420181	赵婷:1349079
26933205	Spider-Man 2: Rise of Electro					0.0	0	动作/科幻	tt4525798		75		加拿大		jzjVZRIva			2020
25857975	斗破苍穹	斗破苍穹电影版	吴磊		姜帝圭	0.0	0	动作/奇幻/武侠		汉语普通话	0		中国大陆 / 韩国		MIn7m7QAe	天才少年萧炎在创造了家族空前绝后的修炼纪录后突然成了废人，整整三年时间，家族冷遇，旁人轻视，被未婚妻退婚……种种打击接踵而至。就在他即将绝望的时候，一缕幽魂从他手上的戒指里浮现，一扇全新的大门在面前开启！这里是属于斗气的世界，没有花俏艳丽的魔法，有的，仅仅是繁衍到巅峰的斗气！	玄幻/吴磊/天蚕土豆/小说改编/奇幻魔幻/中国/国产电影/电影	2020	吴磊:1276150	姜帝圭:1111582
30163230	巧合制造者					0.0	0	科幻			0		美国		6QeU3rUBe	两编剧理查德·弗雷登伯格([大河恋])、米基·列维([车祸情缘])联手，准备将以色列小说家亚奥夫·布鲁姆的科幻浪漫畅销小说《巧合制造者》改编成电影。故事围绕三个精于制造巧合事件的“普通人”展开。Epic Pictures担任制作及发行。弗雷登伯格曾凭借[大河恋]获奥斯卡最佳编剧提名。	待看	2020
26937613	恋爱马拉松		沈佳妮/吕凉/赵炳锐/王景春/严晓频/胡晴云/朱亚文/杨乐/张小娟/王佳佳		杜家毅	0.0	0	剧情/爱情/运动		汉语普通话	0		中国大陆		FRQIZZJ3b	独立自强的专业杂志编辑苏莉，面临着都市生活、家庭情感等方面的压力，从而寄情于跑道之上。马拉松跑道上形形色色的风景与人让她暂时忘了自己，超负荷的运动量暂时覆盖住了失意的痛苦。在一场接一场的比赛过程中，她结识了形形色色的跑步者……这些和她一起奔跑在同一条跑道的人们，让她明白原来自己既孤独又并不孤独。能不能忘记痛苦并不重要，能不能解决问题也不重要，重要的是哪怕最后只剩下一个人，也要坚持地跑下去，因为明天依旧要继续……	艺术电影/孤独/运动/爱情/温情/威尼斯电影节/剧情/文艺	2020	沈佳妮:1314833|吕凉:1313278|赵炳锐:1326947|王景春:1275934|严晓频:1313723|胡晴云:1336066|朱亚文:1312699|杨乐:1350292|张小娟:|王佳佳:1317520	杜家毅:
30163500	地下6号	六尺之下	瑞恩·雷诺兹/亚德里亚·霍纳/戴夫·弗兰科/本·哈迪/曼努埃尔·加西亚-鲁尔福/科里·霍金斯/梅拉尼·罗兰/佩曼·莫阿迪		迈克尔·贝	0.0	0	动作	tt8106534	英语	0		美国		A2b6mVfMe	据Variety独家消息，迈克尔·贝将推出两部新片，分别是动作片《地下6号》（暂译，6 Underground），以及根据同名小说改编的科幻电影《机器人启示录》（暂译，Robopocalypse）。据悉，《地下6号》由《死侍》编剧略特·里斯和保罗·韦尼克执笔，是原创剧本，具体情节尚未透露；有望今年夏天开拍，2019年上映。贝将担任制片人。	动作/迈克尔·贝/美国/瑞恩·雷诺兹/Netflix/犯罪/美国电影/2020	2020	瑞恩·雷诺兹:1053623|亚德里亚·霍纳:1348880|戴夫·弗兰科:1017991|本·哈迪:1344763|曼努埃尔·加西亚-鲁尔福:1249341|科里·霍金斯:1341485|梅拉尼·罗兰:1103688|佩曼·莫阿迪:1314289|Lior Raz:	迈克尔·贝:1027776
6538867	大雪纷飞	下雪吧	奥德娅·拉什/琪兰·席普卡/伊莎贝拉·莫奈/沙梅克·摩尔/琼·库萨克/迈尔斯·罗宾斯/安娜·阿卡娜/雅各布·巴特朗/丽芙·休森/米切尔·霍普		卢克·斯奈林	0.0	0	喜剧/爱情	tt1950235		0		美国		qyFZvyrUf	讲述当一场百年一遇的暴风雪在圣诞夜袭击一个小镇时，几名高中生发现了意想不到的机遇，也发现了考验他们友谊、爱情生活和对未来抱负的复杂因素。	Hallmark	2020	奥德娅·拉什:1325214|琪兰·席普卡:1040670|伊莎贝拉·莫奈:1356047|沙梅克·摩尔:1350106|琼·库萨克:1027139|迈尔斯·罗宾斯:1144456|安娜·阿卡娜:1352883|雅各布·巴特朗:1376777|丽芙·休森:1359046|米切尔·霍普:1344487	卢克·斯奈林:1240599
30226041	特工联盟					0.0	0	喜剧/动作	tt8452364	英语	0		美国		jVnbURIZf	The H Collective和爱奇艺达成协议，将合作制作三部新片。第一部是动作喜剧《特工联盟》(Counter Spy)，剧本目前在由克雷格·凯尔(《雷神3》《金刚狼3》)重写，David Rothenberg和Lionel Enns此前写了初版，计划明年初开机。		2020
6424723	大学城				刘健	0.0	0	剧情/动画	tt1872160	汉语普通话	90		中国大陆		Zv62rybUf	小李是大学城里一所大学的经济学博士，因为跟同宿舍的老周发生矛盾整夜失眠。小李希望学校能够给他重新换一个宿舍。而老周却离奇地失踪了……	刘健/动画/国产动画/独立电影/中国电影/黑色幽默/大陆/中国	2020		刘健:1275433
26421919	冥通銀行大劫案		彭浩翔/曾国祥/王敏奕		尹志文	0.0	0	喜剧		粤语	0		中国香港		qMeEn7uyb	據正在電影的Facebook專顯示，《冥》片將於明年上映，並以「人做我唔做，打劫陰屍路」作為宣傳句語。有趣的是，電影海報的造型，其實是在彭浩翔導演監製陸以心執導的《同班同學》時進行。	香港/彭浩翔/喜剧/犯罪/香港电影/曾国祥/电影/王敏奕	2020	彭浩翔:1000148|曾国祥:1274534|王敏奕:1313355	尹志文:1275149
26908291	初级入门		布伦顿·思韦茨/卡尔·厄本		弗兰克·卡方	0.0	0	动作/惊悚	tt4651028	英语	0		美国		zj7m7Y3jb	“老骨头”卡尔·厄本将参演独立动作惊悚片《初级入门》，此前布伦顿·思韦茨已确认加盟。故事讲述年轻人(思韦茨饰)醒来发现身处一公大楼，与此同时他被人胁迫完成一系列危险任务。厄本在片扮演神秘的幕后操纵者。影片由弗兰克·卡方执导，将于2017年年初开机。	美国	2020	布伦顿·思韦茨:1325896|卡尔·厄本:1017903	弗兰克·卡方:1322117
34603816	乌丁娜		葆拉·贝尔/弗兰茨·罗戈夫斯基/雅各布·马琛茨/玛丽安·扎瑞		克里斯蒂安·佩措尔德	0.0	0	剧情		德语	0		德国		i7QmjjN2b	Named after the water nymph that seduces men in a number of mythological tales, the German director’s new movie will portray Undine (Paula Beer) as a history graduate who works as a guide in Berlin in the present day. After her partner (Jacob Matschenz) leaves her for another woman, she is cursed and compelled to kill the man who betrayed her and return to the waters she was once summoned from. Y…	克里斯蒂安·佩措尔德/德国电影/奇幻/剧情	2020	葆拉·贝尔:1315447|弗兰茨·罗戈夫斯基:1352964|雅各布·马琛茨:1318816|玛丽安·扎瑞:1204523	克里斯蒂安·佩措尔德:1050431
30164336	The Devil and the Deep Blue Sea				丹尼斯·甘塞尔	0.0	0	剧情/悬疑/惊悚	tt2583012		0		美国 / 德国 / 比利时		UJvaEfUJf	A teenage German boy is sent overseas to spy on the U.S. during World War II.		2020		丹尼斯·甘塞尔:1027653
27195078	急先锋	急先锋电影版	成龙/杨洋/艾伦/母其弥雅/朱正廷		唐季礼	0.0	0	动作/冒险	tt9695722	汉语普通话	0		中国大陆		62bMeUnNe	《急先锋》讲述了由唐焕庭（成龙饰）带领雷震宇（杨洋饰）、张凯旋（艾伦饰）、弥雅（母其弥雅饰）、神雕（朱正廷饰）等人组成的急先锋国际安保团队临危受命，为了拯救被恐怖组织绑架的国人同胞，急先锋不惜一切代价奋勇对抗，辗转全球极力营救的故事。	杨洋/动作/成龙/朱正廷/贺岁片/军事/喜剧/2019	2020	成龙:1054531|杨洋:1276051|艾伦:1350408|母其弥雅:1343228|朱正廷:1389410	唐季礼:1299382
26857871	世纪战元2	守护者2 / 守卫者2				0.0	0	动作/科幻/冒险			0		俄罗斯 / 中国大陆		7InzrMuib	据悉，电影《世纪战元2》正在前期筹备中，不同于第一部的是，第二部将加入中国元素，不仅邀请中国实力人气影星加盟，还将在中国实地取景拍摄。届时，该片将成为中国和俄罗斯有史以来最大规模的科幻动作合拍电影。	俄罗斯电影/科幻/2020	2020
26602306	克拉恋人	克拉恋人电影版	唐嫣			0.0	0	爱情		汉语普通话	0		中国大陆		aEZJ3jNYf	人气演员王东在剧中饰演霸道高冷总裁沈东军，而这一人物原型正是来源于通灵珠宝CEO沈东军先生，制片方透露，qiwan.cc因王东在剧中的精彩演出，他将再度受邀出演“沈东军”一角。	唐嫣/电影	2020	唐嫣:1274479
30165027	纽瓦克圣人	纽瓦克的诸多圣人	乔·博恩瑟/约翰·马加罗/维拉·法米加/比利·马格努森/雷·利奥塔/亚历桑德罗·尼沃拉/寇瑞·斯托尔/迈克尔·甘多尔菲尼/克里斯·勒潘塔/小莱斯利·奥多姆		阿兰·泰勒	0.0	0	剧情/犯罪	tt8110232	英语	0		美国	2020-09-25	2rMmraa6e	根据HBO大热剧集《黑道家族》改编的电影将问世，新线正在打造该剧前传电影[纽瓦克圣人](The Many Saints of Newark，暂译)。原剧编剧兼监制大卫·切斯及编剧劳伦斯·康纳尔操刀新片剧本，大卫·切斯任制片。影片故事背景设定在上世纪60年代纽瓦克暴力活动猖獗地带，黑帮争斗频发。该剧于1999年至2007年播出，共六季，获21项艾美奖、5项金球奖。原剧主演詹姆斯·甘多菲尼、弗兰克·文森特相继于2013年、去年去世。据悉原剧中多个粉丝熟悉的形象将现身大银幕。	黑道家族/犯罪/VeraFarmiga/HBO/华纳/美国/剧情/20-09	2020	乔·博恩瑟:1049679|约翰·马加罗:1317515|维拉·法米加:1053584|比利·马格努森:1239332|雷·利奥塔:1036326|亚历桑德罗·尼沃拉:1009310|寇瑞·斯托尔:1315557|迈克尔·甘多尔菲尼:1393412|克里斯·勒潘塔:1258872|小莱斯利·奥多姆:1179291|Scotty Gelt:	阿兰·泰勒:1298974
33713163	Follow the Leader				马库斯·邓斯坦	0.0	0	恐怖	tt8985276		0		美国		Fnj7IRInb	Plot under wraps.		2020		马库斯·邓斯坦:1314278
33716964	天堂行动		赵文卓/黄奕/洪金宝/石兆琪/于荣光/丁海峰/许政国/张硕航		徐杰/马中轩	0.0	0	动作/战争		汉语普通话	0		中国大陆		iV3V372Ne	男主表面上是上海滩炙手可热、潇洒倜傥的商会会长，夜间却是行侠仗义的高手“暗影使者”。传国玉玺突然在上海神秘出现，日本人“天堂计划”复辟满清的阴谋就此展开。各方人马都出动争夺玉玺，在真假玉玺的辗转流传和多方争斗之后，最终 才发现玉玺背后竟然藏着更大的阴谋，玉玺里暗藏着日本间谍盗取的“上海布防图”，天堂计划不只是要东三省复辟而已，更要由海路分南北两路 进攻吞并整个中国。最终在男主等人的策划和努力下，粉碎了日本人夺取海防图的计谋。	赵文卓/动作/张晋/电影/武侠/国产/冒险	2020	赵文卓:1000526|黄奕:1051051|洪金宝:1055887|石兆琪:1315058|于荣光:1274556|丁海峰:1275864|许政国:1373972|张硕航:1412855	徐杰:1325485|马中轩:1390095
30167974	浪客剑心：最终章之追忆篇	浪客剑心 真人版4	佐藤健		大友启史	0.0	0	剧情/动作		日语	0		日本		3bU37uUZf	漫改真人电影《浪客剑心》宣布将于将于2020年夏季推出两部最终章续作，续篇分为人诛篇与追忆篇，除男主角佐藤健领衔回归，还迎来柳乐优弥、桥本爱、新田真剑佑等新卡司实力加盟。	佐藤健/漫画改编/日本/剑心/日本电影/动作/武士/电影	2020	佐藤健:1227580	大友启史:1318593
33958710	野蜂	江湖疯云			胡平	0.0	0	剧情/动作		汉语普通话	0		中国大陆		aE3j7u6mb	数字院线电影《野蜂》又名（江湖疯云）		2020		胡平:1372155
30171426	新神族				艾娃·德约列	0.0	0	动作/科幻	tt8145762	英语	0		美国		zFn72NQea	阿娃·杜威内(《时间的皱折》《塞尔玛》《蔗糖女王》)将为华纳执导新DC漫改电影《新神族》，聚焦《正义联盟》《蝙蝠侠大战超人》已亮相的荒原狼为成员之一的外星种族。不少漫迷恍然大悟：难怪去年底杜威内被问“你最喜欢的超级英雄”时回答“大芭达”，她正是新神族之一，著名成员还有达克赛德、奇迹先生等。母盒等新神族科技已经亮相DC电影宇宙，《神奇女侠》也有“旧神”的痕迹。	DC/2020/DCEU/超级英雄/电影/美国/漫画改编/美国电影	2020		艾娃·德约列:1336155
26637866	加美拉		宫藤官九郎		石井克人	0.0	0	科幻	tt5176968	日语	0	http://www.gamera-50th.jp	日本		ayzjFZfMe		科幻/日本电影/日本/加美拉/石井克人/短片/特摄/法国电影	2020	宫藤官九郎:1012784	石井克人:1274902
30219658	心灵大师				陈正道	0.0	0	剧情		汉语普通话	0		中国大陆		QuEvUnFfa	继《催眠大师》、《记忆大师》之后，大师系列的终结篇《心灵大师》即将来临。	陈正道/悬疑/台湾/人性/电影/剧情/中国/大陆	2020		陈正道:1189801
30171424	拆弹专家2		刘德华/刘青云/倪妮/谢君豪/马浴柯/姜皓文/洪天明/吴卓羲/黄德斌/张竣杰		邱礼涛	0.0	0	动作/犯罪	tt9597838	汉语普通话	0		中国大陆 / 中国香港		bE3byVvEf	香港发生连环爆炸案，令全城人心惶惶。前拆弹专家潘乘风（刘德华 饰）昏迷于案发现场，被警方列为头号嫌疑犯，怀疑他跟邪恶组织“复生会”有密切联系。苏醒后的潘乘风，面对警方施压式的盘问和牢狱之灾，决定逃走亲自查明真相。在孤立无援的绝路上，潘乘风找他的战友拆弹专家董卓文（刘青云 饰）协助，但由于二人陷入黑白不明的矛盾状况，董卓文必须在公私之间作出抉择;基于出生入死的友情，他决定向挚友伸出援手。同时，潘乘风前女友庞玲（倪妮 饰），现为反恐特勤部队总督察，急于查出连环爆炸案的幕后黑手，以确保市民安全，她说服潘乘风尝试接触”复生会”，了解这神秘组织的下一步恐袭计划，以证明他的清白。然而，令潘乘风最意想不到的是揭破真相就如拆除炸弹般危险艰巨，在争分夺秒中随时送命……	刘德华/香港电影/香港/警匪/劉德華/犯罪/华语电影/倪妮	2020	刘德华:1054424|刘青云:1007251|倪妮:1315861|谢君豪:1157914|马浴柯:1327671|姜皓文:1317884|洪天明:1314773|吴卓羲:1274764|黄德斌:1274442|张竣杰:1371353	邱礼涛:1274313
26861684	雪中悍刀行	雪中悍刀行电影				0.0	0	剧情		汉语普通话	0		中国大陆		vMAIn7Y3b	电影8月上旬最新电影备案：新丽传媒出品，小说改编电影#雪中悍刀行#。	雪中悍刀行/这个小说能改编好么/烽火戏诸侯/剑来/技术活当赏/烽烟再起定江山/电影/武侠	2020
26933722	未定名詹姆斯·米兰达·巴里传记片	巴瑞医生的秘密 / 詹姆斯·米兰达·巴里医生的秘密生活				0.0	0	传记	tt6333858	英语	0		美国		RQeMIR27e	Maven影业确认蕾切尔·薇兹出演传记片《詹姆斯·米兰达·巴里医生的秘密生活》(Secret Life of Dr. James Miranda Barry，暂译)。作为瑞秋·福尔摩斯笔下的，维多利亚时代最为声名远播的外科大夫，巴里医生的人生充满传奇色彩。薇兹将在影片中饰演为实现个人理想，不得不假扮男装的巴里医生。	美国/传记/RachelWeisz/电影	2020
34461601	Awesomely Righteous & Radical					0.0	0	喜剧/动作	tt10295298		0		美国		v6IvijbUf			2020
34463483	黄金甲		陈小春/曾志伟/姜武/石云鹏/吴孟达/何蓝逗 Lan He/梁家仁/汤嬿 Yan Tang/周开开/苇青/白那日苏 Narisu Bai/孙聪			0.0	0	动作/科幻		汉语普通话	110		中国大陆	2020-07-01	62zray7ua	黄金甲，传说乃天降神石所铸，历经数百场战争杀伐，浸染过中国各朝代名将勇士之血，孕育出战神之魂，穿上它可抵千军万马。历朝都有单传技艺的秘密神匠负责修护保养这件宝物，只有天下第一勇士才配拥有它——1988年神奈川，年迈的日本收藏家宫本正向德国来客尼古拉斯娓娓讲述他的藏品“黄金甲”的历史。双腿残疾的尼古拉斯表面是商人，实际是二战纳粹残余势力的老大，他的手下突然暴起偷袭，将宫本残忍杀死，将那具黄金甲据为己有。我们的故事就此拉开序幕。	中国漫威的崛起	2020	陈小春:1075760|曾志伟:1002862|姜武:1274290|石云鹏:1320750|吴孟达:1016771|何蓝逗 Lan He:|梁家仁:1008125|汤嬿 Yan Tang:|周开开:1384284|苇青:1319163|白那日苏 Narisu Bai:|孙聪:1401609
30280790	The Man of the Republic					0.0	0	传记	tt3602306		0		美国		faq6Y3zFf	The epic life of Greek philosopher Plato.		2020
33962473	Compound 9				罗德里戈·H·比拉	0.0	0	惊悚/恐怖	tt7155990	英语	0		美国 / 阿根廷		b6A2jjFZf	Suddenly, a group of USMC veterans who were decorated for valor experimented serious mental disorders. To probe the mystery, and-if indicated-to seek its cause and cure, the US Government established a secret military rest camp where the men were hidden from the public and studied. Highly experimental in nature, it was based in an underground facility in an unknown location.		2020		罗德里戈·H·比拉:1333757
26637872	暗暗喜欢的男孩	暗暗 / 暗暗喜欢的男孩，虽然他智障			顾长卫	0.0	0	爱情		汉语普通话	0		中国大陆		7uUJJJBYf	改编自芦苇飞絮的小说《暗暗喜欢的男孩，虽然他是智障》。作者透露，导演将为顾长卫。暂定2016年下半年拍摄。	多多/妞妞/感动/顾长卫/纯爱/我是芦苇飞絮/中国电影/挺期待这个故事的	2020		顾长卫:1037747
10536603	Troll Hunter				尼尔·马歇尔	0.0	0	惊悚/恐怖	tt1961627		0		美国		6IJRuyraa	A remake of the 2010 Norwegian film about a group of students trying to solve a series of mysterious killings.		2020		尼尔·马歇尔:1018056
30218533	攻击链		尼古拉斯·凯奇		肯·桑泽尔	0.0	0	动作	tt8535180		0		美国		Y3NuqaEBe	尼古拉斯·凯奇或将出演全新影片[攻击链](Kill Chain，暂译)，该片由肯·桑泽尔([替身杀手])自编自导。故事讲述三个陌生人，他们彼此将陷入前所未有的冲突中。该片在戛纳电影节上被形容为最棒的黑色侦探影片。千禧年影业负责制作。	Ken_Sanzel	2020	尼古拉斯·凯奇:1054455	肯·桑泽尔:1332525
