# Supplementary material for: Revolutionizing Chinese sentiment analysis: A knowledge-driven approach with multi-granularity semantic features
Source: PLoS One. 2025 Jul 15;20(7):e0325428. doi: 10.1371/journal.pone.0325428 (PMC12262853; doi:10.1371/journal.pone.0325428)
Supplement: S1 Data — Douban Film Review Dataset: Publicly accessible via the Douban API (https://www.douban.com). (ZIP) [file pone.0325428.s001.zip › moviedata_small/person.csv]

PERSON_ID	NAME	SEX	NAME_EN	NAME_ZH	BIRTH	BIRTHPLACE	CONSTELLATORY	PROFESSION	BIOGRAPHY
1054424	刘德华	男	Lau Tak Wah (本名) / Wah Jai (昵称)	刘福荣(幼时学名) / 华仔(昵称)	1961-09-27	香港,新界	天秤座	演员 / 制片人 / 配音 / 导演 / 摄影	刘德华，著名演员和歌手。1990年代被封为香港“四大天王”之一，亦是大中华地区极具代表性的艺人之一。 刘德华是个多线发展的艺人：作为歌手，他是吉尼斯世界纪录大全中，获奖最多的香港歌手；电影方面他曾三度夺得香港电影金像奖最佳男主角、以及获得两座台湾金马奖影帝，截止2010年参与出演的电影已经超过140部。
1422441	杰夫·陈	男						导演 / 编剧
1422420	诺厄·勒·赫罗斯	男						演员
1422421	穆罕默德·卡里姆	男			1980-01-02			演员
1422427	本·迪基	男						演员
1422430	车成德	女			1985-01-14	韩国		导演 / 编剧
1422399	罗伯托·迪·菲奥	男						导演 / 编剧
1422395	达丽娜·奥乔迪	女			1968-02-25	黎巴嫩,贝鲁特		演员
1422193	钱思剑	男				中国,上海		演员	钱思剑，著名沪剧演员，国家一级演员。上海人，1963年生，民进会员。上海市非物质文化遗产项目沪剧代表性传承人。1982年进崇明沪剧团，1993年调入上海沪剧院。曾先后主演《家庭公案》、《野杨梅》、《王孝和》、《碧落黄泉》、《夜半歌声》、《方桥情缘》、《我心握你手》、《心有泪千行》、《红灯记》、《生死对话》、《瑞珏》、《十六铺人家》和《军礼》等剧目，并在《雷雨》、《金大班的最后一夜》等剧目中出演重要角色。他嗓音明亮，润腔流畅，韵味醇厚，在演绎沪剧“袁（...
1422190	朱俭	男				中国,上海		演员	著名沪剧演员，国家一级演员。山东人，1975年生。1987年考入上海戏曲学校沪剧班，1992年毕业后进上海沪剧院，2007年拜著名沪剧表演艺术家、“王（盘声）派”传人孙徐春为师。曾先后主演《杨乃武与小白菜》、《碧落黄泉》、《夜半歌声》、《我心握你手》、《永恒的旋律》、《血染姐妹花》、《方桥情缘》、《董梅卿》、《啼笑因缘》、《芦荡火种》、《石榴裙下》、《大红喜事》、《一文钱》、《日出》、《胡锦初借妻》、《陆雅臣卖娘子》、《家》、《瑞珏》、《雷雨》、《人间至...
1422196	金世杰	男						演员
1422191	洪豆豆	女			1995-04-15		白羊座	演员
1422111	郑紫禅	女						演员
1422107	罗佩	女						演员
1422064	郭彦圣	男			2008-02-21	中国,广东,深圳	双鱼座	演员
1422105	高胜武	男						演员
1421789	安纳托利·马特什科	男			1953-09-29	苏联,乌克兰共和国,基辅	天秤座	导演 / 演员
1421686	严重	男		严仲				演员 / 编剧
1421629	蓝博洲	男			1960-03-08	台湾,苗栗	双鱼座	演员 / 编剧
1421631	程奎中	男						演员 / 制片管理
1421620	艾伦·菲格拉	男						演员
1421579	康斯坦丁·科玖霍夫	男						演员
1421577	赵铭岳	男						演员
1421419	彭杏英	女	Pang Hang Ying					演员	1991年畢業于香港演藝學院戲劇學院，畢業後曾于中英劇團任全職演員，1992年轉為自由身參與其他劇團演出。1993-1994年間于嘉士伯灣仔劇團之演技課程及多個青年業餘劇團演技班擔任導師。1994年加入香港話劇團任全職演員，1997年憑《明月明年何處看》Maggie一角獲第六屆香港舞台劇最佳女配角獎。曾參演劇目包括有《香港一定得!》、《明月明年何處看》、《凡尼亞舅舅》、《還魂香》、《梨花夢》等等…
1421380	杨丹娜	女						演员
1421399	林育塘	男						导演
1421316	罗伯特·菲什曼	男	Роберт Фишман					演员
1421317	亚历克西·卡拉马佐夫	男	Алексей Карамазов					演员
1421105	莱奥·施尔曼	男			1975-04-02	英国,伦敦		导演 / 编剧
1421165	阿斯特里德·惠特纳尔	女			1971-03-17		双鱼座	演员
1421362	松田重治	男	Matsuda Juji		1952-05-07	日本	金牛座	配音
1421164	约西亚·斯托勒鲁	女			1949-12-17	法国,里昂		演员
1421032	成容日	男	성용일					导演
1420993	赵品霖	男			1994-06-29	中国,浙江,温州	巨蟹座	演员	赵品霖( Pearain)，中国内地男歌手、演员，表演系毕业。爱好音乐、舞蹈、表演、篮球、电子竞技。曾获2014 金马传奇影视新星一等奖最具活力奖；参加真人选秀综艺《星动亚洲》第一、第二季所在的B.SWAN组合最终成为冠军团队，随后作为SWIN组合主唱出道，发行组合迷你专辑《NEW WORLD》、《EP1》、《EP2》、《25 Hours》在《星动亚洲》第四季中，赵品霖作为队长参与其中；参与的综艺节目有《心动的味道》、《心动的味道・厨语》、《心动宅急送》等；2019年参加艺术研修教育类团...
1420837	李兆华	男						导演 / 编剧 / 制片人
1420687	马克西姆·沙斯特尼夫	男	Максим Счастнев			俄罗斯，莫斯科		导演 / 编剧
1420691	兵头功海	男	兵頭功海		1998-04-15	日本,福冈县	白羊座	演员	GYAOとAmuseが共同実施したオーディション『NEW CINEMA PROJECT』の「出演者」 部門でグランプリを受賞し、
1420651	杰森·托比亚斯	男						演员
1420676	阿莱娅·F	女	Alaia Furniturewala	阿莱娅·伊布拉欣	1997-11-28	印度	射手座	演员
1420649	安东尼·科洛	男						演员
1420648	罗德·埃尔南德斯	男						演员
1420611	保罗·唐斯·卡莱佐	男						导演 / 编剧
1420646	凯莉·康奈尔	女						演员
1420526	藤田春香	女	ふじた はるか					导演
1420503	凯文·马丁内斯	男						演员
1420469	达里奥·巴尔迪	男		达里欧·巴蒂				导演
1420425	真坂美帆	女						配音
1420424	上村泰	男						导演
1420427	温爱红	女						演员
1420402	罗树淇	男						导演 / 编剧
1420258	章文	男						导演
1420307	申智秀	女	신지수(本名) / 지수(艺名) / Jisoo(艺名)		1994-02-28			演员
1420189	吉本欣司	男	吉本きんじ / よしもときんじ		1966-02-27			导演 / 编剧
1420182	莉亚·麦克休	女						演员
1420144	朱尔斯·高泽林	男						演员
1420120	许颂亚	男						演员
1420065	王梦瑶	女						演员
1420306	金善映	女	김선영(本名) / 아리(艺名) / Ari(艺名)		1994-10-23			演员
1420033	杨煌胤	男						演员
1420032	杜亭君	男						演员
1420031	李佳繁	男						演员
1420380	阿尔乔姆·安东诺夫	男	Артем Антонов		1978-04-11	苏联,俄罗斯共和国,列宁格勒	白羊座	导演 / 编剧
1420027	南光	男						演员 / 导演 / 编剧
1419999	伊凡·舒尔霍夫茨基	男	Иван Шурховецкий		1981-04-06		白羊座	导演 / 副导演
1419996	吕艳婷	女		吕豆				配音
1419886	卢卡斯·辛奇	男						演员
1419936	北村雅英	男	トミーズ雅		1959-12-24	日本,大阪府		演员
1419945	森田望智	女	もりた みさと		1996-09-13	日本,神奈川县	处女座	演员
1419884	格雷森·亨特·温	女						演员
1419882	埃米莉·科克兰	女				新西兰		演员 / 编剧
1419877	艾尔弗雷德·希梅诺	男						导演
1420010	桥本晃一	男	Hashimoto Kôichi / 三桥洋一(旧名) / 橋本晃一	橋本晃一 / 三桥洋一(旧名) / 三桥阳一	1953-01-12	日本,千叶县	摩羯座	配音
1419858	孙晨竣	男			1996-01-26	中国,江苏,邳州	水瓶座	演员
1419688	雷内‧莫兰	男						演员
1419698	本·福克纳	男						演员
1419650	苏小淳	女						演员
1419635	纳帕猜·贾亚纳马	男				泰国		演员
1419651	陈嘉雯	女						演员
1419608	凯拉·卡瑞尔	女						演员
1419615	温尼·贝内特	女						演员
1419605	约瑟夫·恩格尔	男						演员
1419577	张伟	男						配音
1419568	安娜‧卡梅隆	女						演员
1419553	欧谭凯	男						导演
1419559	朱辉	男						演员
1419586	塔妮娅·加里巴	女						演员
1419540	塔莉亚·斯图尔扎克	女						演员
1419521	黑河奈美	女	黒河奈美 / 本山美奈		1980-01-25	日本,大阪府	水瓶座	配音	2000年、アミューズメントメディア総合学院大阪校卒業。 事務所系列の「劇団すごろく」において舞台活動も行っていたが、2007年6月30日をもって退団した。
1419519	松本吉朗	男	松本吉朗 / 日向日陰 / 松本ヨシロヲ / 松本ヨシロウ		1972-12-05	日本,兵库县	射手座	配音 / 演员
1419534	柴本浩行	男		柴本广之 / 川口亮 / 阿部健多 / 阿部健太	1955-12-18	日本,爱知县,岩仓市	射手座	配音
1419468	叶甫根尼·米赫耶夫	男	Евгений Михеев			俄罗斯		演员
1419467	谢尔盖·霍尔莫戈罗夫	男	Сергей Холмогоров		1954-05-19	苏联,俄罗斯共和国,莫斯科		演员
1419446	川濑晶子	女	川瀬晶子 / 山田晶子		1980-06-29	日本,东京都	巨蟹座	配音	庆应义塾大学法学部毕业。
1419416	申琦	男						演员
1419411	安德烈·切尔内绍夫	男			1973-02-03	乌克兰,基辅		演员
1419300	松田飒水	女		松田颯水				配音
1419280	土门仁	男		土門仁	1972-06-22		巨蟹座	配音 / 演员
1419267	松大航也	男						演员
1419252	克兹托夫·克里斯·马杜拉	男						演员
1419250	莱克斯·艾尔	男						演员
1419248	斯凯·穆尔	男						演员
1419204	权艺恩	女	권예은		2012-01-25	韩国		演员
1419203	裴秀京	女	배수경		1993-03-31	韩国		演员
1419202	西里尔·梅莱斯	女						演员
1419201	Gringe	男			1980-02-20	法国,塞尔吉	双鱼座	演员
1419199	安多晶	女			1986-04-18	韩国		演员
1419170	菅谷哲也	男			1993-07-28	日本,千叶县,旭市		演员
1419175	帕特里克·约瑟夫·贝尔纳斯	男				美国,纽约州,拉克万纳		演员
1419111	丹博拉·英格丽	女						演员
1419108	泽兹塔·马托斯	女			1941-08-28	巴西,帕拉伊巴州,皮拉尔		演员
1419075	艾力克斯·卡萨诺瓦斯	男			1964-03-12	西班牙,巴塞罗那	双鱼座	演员
1419053	吉住梢	女	吉住梢 / 秋野もみじ / 閏若葉 / 奥森香由 / 片瀬唯 / 神山吉華 / 華麗茉莉花 / 木原泉 / 桜野マヤ / 澤村弓子 / 永杜紗枝 / 羽沢月乃 / 毬岡留美 / 水嶋海歩 / 緑山まりも / 桃木友梨 / 吉田恭子 / 宮下愛 / 小清水らいむ		1979-09-07	日本,东京都	处女座	配音
1419012	刘公子	男				中国,陕西		导演
1419003	丁亮	男						演员 / 导演
1418938	阙云祥	男						演员
1418921	弗雷迪·加米那拉	男						演员
1418896	林子幸	男						演员
1418878	乔瓦娜·德拉加	女						演员
1418876	蒂娜‧普里比切维奇	女						演员
1418875	何塞‧帕尔马	男						演员
1418874	阿米‧梅特卡夫	女						演员
1418873	乔治·索纳	男						演员
1418861	林智辉	男						导演
1418858	张嗣诚	男						演员
1418810	梅根·海利	女						演员
1418809	乔·洛西塞罗	男						演员
1418808	蜜雪儿·伯托	女			1977-07-24	美国,新泽西州		演员
1418807	德汪达·怀斯	女			1984-05-30	美国,马里兰州,杰赛普酒店		演员
1418806	詹尼弗·凯廷·罗宾逊	女						导演 / 编剧
1418805	杰拉·梅斯希	男			1986-05-13	俄罗斯,莫斯科		演员
1418795	唐绮	女				上海		演员
1418782	山口恭平	男			1981-01-02			导演
1418772	皮埃尔·尼斯	男			1982-12-20	比利时,列日		演员
1418771	雷诺·拉顿	男			1963-08-04	比利时,列日		演员
1418767	弗兰克·里比埃尔	男				1964		导演 / 编剧
1418752	玛丽-安吉·科斯塔	女			1990-07-05	法国		演员
1418735	梁楚铭	男						演员
1418727	罗布·帕拉廷	男				英格兰,西米德兰兹,沃尔萨尔		导演 / 编剧
1418729	阿茹娜	女						演员
1418705	柯恬柔	女						演员
1418701	莱克·希尔	男						演员
1418700	梅根·梅西	女						演员
1418692	迪尔吉特·多桑	男	Daljit Singh(本名)		1984-01-06	印度,旁遮普邦,贾朗达尔	摩羯座	演员
1418683	凯瑟琳·奥布莱恩	女				美国,加州,圣巴巴拉		导演 / 编剧
1418680	萨曼莎·雷德福	女						演员
1418615	安森·布恩	男						演员
1418551	特伦特·雷德科普	男						演员
1418550	汉娜·德鲁	女						演员
1418672	帕维尔·克莱诺夫	男	Павел Крайнов		1985-01-28	苏联,莫斯科		演员
1418540	索菲-玛丽·拉鲁伊	女			1984-02-22	法国,勒米尔蒙		演员 / 编剧
1418516	上村海成	男						演员
1418515	奥村门土	男						演员
1418490	洛丽·哈默尔	女				美国,明尼苏达州,明尼阿波利斯		演员
1418506	段美洋	男			1996-01-19	中国,重庆	摩羯座	演员
1418488	巴巴·魏勒	男						演员
1418477	钟雷	男						导演
1418458	张敏婷	女		张敏庭				演员
1418410	饭岛美雪	女	飯島みゆき					演员
1418408	查尔斯·德特	男			1968-05-24	英国,伦敦,汉普斯特德		演员
1418403	伊夫林·多布斯	女			1992-09-16			演员
1418396	昆泰莎·斯文戴尔	女						演员
1418379	李熙瑜	女						演员
1418378	王延龙	男						演员
1418281	乌日吉图	男						演员
1418309	索菲亚·怀利	女			2004-01-07		摩羯座	演员 / 配音
1418256	许乐骁	男			1995-01-20	中国,四川,绵阳	水瓶座	演员
1418200	彭义程	男		彭国斌	1983-08-19	中国,辽宁,沈阳	狮子座	演员
1418154	张育年	男						演员 / 副导演
1418151	李安棣	男						导演
1418078	朴世真	女			1996-09-06			演员
1418054	李杰宇	男			1989-02-10	台湾宜兰		演员
1417917	克里斯·希钦	男	Kristian Hitchen / Chris Hitchens					演员
1417901	保琳·卡彭尼	女				法国,巴黎		演员
1417779	周蓓蓓	女						演员
1417775	解斯童	女						演员
1417682	巴伊·霍杰	男				黎巴嫩		导演 / 编剧
1417618	鸟海胜美	男		鳥海勝美	1963-11-06	日本	天蝎座	配音 / 演员
1417602	董阳	男						演员
1417566	迈克尔·赫曼	男						演员 / 配音 / 编剧
1417563	艾丽·卡拉翰	女	Elizabeth Callahan(本名)					导演 / 音效 / 制片人 / 编剧
1417551	孟卫兵	男						导演 / 摄影
1417550	水森亚土	女	水森亜土		1939-12-23	日本,东京都	摩羯座	配音 / 音乐
1417542	江洪	男						导演 / 编剧 / 制片人 / 副导演
1417480	境宗久	男			1971-09-01			导演
1417459	邸越明	男						演员 / 导演 / 副导演 / 编剧
1417448	Anusorn Maneeted	男	อนุสรณ์ มณีเทศ(本名) / Armchair Yong / Young		1981-12-11	泰国	射手座	演员
1417389	吴品洁	女	Oceana Woo	吳品潔		1993-08-29	处女座	演员
1417354	李伟	男						演员
1417323	野田美櫻	女	野田美桜		1997-04-02	日本,福冈县		演员
1417273	木下爱华	女	木下愛華		1999-09-17	日本,大分县		演员
1417271	张童汐	女						演员
1417221	黄晋祺	男			2001-10-12	福建.漳州	天秤座	演员
1417187	萧南英	男						演员
1417130	艾玛杜·孟波	男				塞内加尔		演员
1417100	韩与诺	女			1994-11-18	中国,辽宁,鞍山	天蝎座	演员
1417071	路易斯·卡尔博	男						演员
1416959	古川凛	女			2010-12-24	日本		演员
1416958	中岛广稀	男	中島広稀		1994-03-28	日本,群马县		演员
1416947	单思杰	男						演员
1416949	露西娅·德尔加多	女						演员
1416927	豪尔赫·拉斯卡罗	男						演员
1416926	华金·拉蒙	男						演员
1416925	维克多·蒙特罗	男						演员
1416924	扬克·迪亚兹	男						演员
1416921	塞尔希奥·科恩	男						演员
1416919	胡安·包蒂斯塔·马丁内斯	男						演员
1416918	何塞·维森特	男						演员
1416916	约恩·纳瓦埃斯	男						演员
1416909	涂善存	男						演员
1416903	沈月华	女						演员
1416890	赵润南	男			2000-12-26		摩羯座	演员
1416881	陈裕正	男						演员
1416857	李晓青	男						演员
1416856	李辉健	男						演员
1416759	李建川	男						演员
1416757	韩丽芬	女						演员
1416754	刘子晴	女						演员
1416756	吴业光	男						演员
1416746	郑陈皓淼	男			2009-04-30	河南		演员
1416744	周北辰	男			2007-06-01	河南		演员
1416743	周琳翌	女			2011-04-06	河南		演员
1416742	曹一诺	女			2006-11-30	河南		演员
1416704	李博	男						演员
1416707	金林	男				中国,上海		演员
1416685	张亮	男			1935-02-09	中国,山东,济南		演员 / 制片人 / 导演	张亮，男，1935年2月9日生于山东济南，1946年入山东省立第一中学。1947年7月，山东省人民文工团到学校选拔人才，看了张亮等人表演的《兄妹开荒》片段，就把他和另外几人选中。当年在中学被山东省人民文工团招入的还有赵焕章（电影《喜盈门》的导演）等五六位学生。1954年，张亮被导演郑君里选中，被借到上影参加拍摄《宋景诗》，成功塑造了夏七的形象。1956年在电影《上甘岭》中饰演通讯员杨德才。1959年从上海戏剧学院表演专业毕业，分配到北京电影制片厂，先后拍摄过《情长谊...
1416667	李沫颔	女			1997-07-12	中国	巨蟹座	演员
1416661	李树楷	男				中国,河北,阜平		演员 / 编剧	李树楷（1922~1997）男，河北阜平人。1937年8月参加八路军，同年10月在八路军一一五师宣传队（后改编为晋察冀军区抗敌剧社)当演员。1939年任晋察冀军区第三军分区冲锋剧社副社长，1945年任晋察冀军区第五军分区北进剧社副社长，1946年任冀晋剧社副社长，1949年出席全国第一次文代会，1953年任华北军区文工团副团长，1955年任解放军总政治部沈阳抗敌话剧团副团长，1958年任沈阳军区政治部文艺工作总团副团长，1963年至1966年任沈阳军区政治部文化部副部长，1978年任沈阳军区文化...
1416653	朱锐	男			1994-12-03	中国,甘肃,兰州	射手座	演员 / 导演
1416657	萧玉飞	男	Yuk-Fei Siu / Yu-Fei Hsiao				天蝎座	演员 / 动作特技
1416599	金征源	男						演员
1416589	李梦苡桦	女						演员
1416588	刘晨毅	男			2006-12-21	河南	射手座	演员
1416587	魏歆惠	女			2011-02-08	河南	水瓶座	演员
1416585	王蕾	女		蕾子	1978-11-11	中国,河南		导演
1416426	孟俊	男						演员
1416423	叶夫根尼·叶梅林	男	Евгений Емелин		1976-07-30	俄罗斯		导演 / 制片人
1416329	格兰特·斯布托尔	男						导演 / 编剧
1416308	萨尔塔吉·卡卡尔	男						演员
1416304	里瓦·阿罗拉	女						演员
1416300	基南·约翰斯顿	男						演员
1416305	阿布希曼努·达萨尼	男						演员
1416299	艾莉森·科曼	女						演员
1416298	丽莎·古德曼	女						演员
1416255	李哲	男						演员
1416249	叶甫根尼·戴亚特洛夫	男	Евгений Дятлов		1963-03-02	苏联，俄罗斯共和国，哈巴罗夫斯克	双鱼座	演员
1416240	萨洛尼·巴特拉	女						演员
1416242	莫希·查乌汗	男			1966-03-11	印度,纳亨		演员
1416184	丁汉	男						演员
1416179	潘瑞礼	男						演员
1416178	甄绣莉	女						演员
1416162	梅丽莎‧格林斯潘	女						演员
1416172	陈喜乐	男						导演
1416171	王亚麟	男						演员
1416160	凯特‧卡茨曼	女						演员
1416163	保罗‧威滕	男						演员
1416155	克莱尔·巴拉达特	女						配音
1416147	劳伦·莱尔	女			1993-07-12	英国,苏格兰	巨蟹座	演员
1416093	刘江海	男						演员
1416175	郭萍	女						演员
1416078	田梦	女						演员
1416054	谢尔盖·萨尔基索夫	男	Сергей Саркисов		1959-05-18	苏联，俄罗斯共和国，莫斯科		导演 / 制片人 / 编剧
1416052	丹·克雷德	男				美国		演员
1416032	张太海	男			1982-05-09	中国山东		导演 / 编剧
1415997	卢宇静	女				中国,北京		演员
1415885	刘永刚	男						演员
1415884	鹤男	女						演员
1415880	安珀·加斯顿	女						演员
1415878	希巴·沙阿	女						演员
1415859	朱莉·汉南	女						演员
1415863	卡罗琳·阿布拉斯	女			1987-08-11	巴西,圣保罗	狮子座	演员
1415858	艾伦·库斯伯特	男						演员
1415856	托伦·弗格森	男						演员
1415825	蔡鉴洲	男		蔡鉴州(误写)				演员
1415763	丁家强	男	Michael Dinga	米高·丁嘉				演员
1415762	米卡·斯托克	男			1988-12-31	美国,俄亥俄州,代顿	摩羯座	演员
1415660	林扬	男			1991-08-13	中国,山东,青岛	狮子座	演员
1415477	萨斯基亚·德·梅洛·迪拉斯	女						演员
1415459	黄培汶	女						演员
1415448	火线	男			1981-11-22	西班牙.Alicante		演员
1415444	多米尼卡·齐布尔科娃	女		矮脚虎 / 齐布尔科娃	1989-05-06	斯洛伐克,布拉迪斯拉法	金牛座	演员
1415431	张衡	男	Cheung Hang / Cheung Heng					导演 / 编剧
1415203	白安	女		白安严(本名)	1991-09-27	台湾,台北		演员	白安（Ann，1991年9月27日－），台湾女创作歌手。2012年推出首张个人创作专辑《麦田捕手》，推出时因其少见的空气摇滚曲风与特殊唱腔广受好评，也登上各大音乐排行榜的第一名。
1415156	向遨宇	男						演员
1415121	阿列克谢·科茨洛夫	男	Алексей Козлов		1959-09-10	俄罗斯		导演 / 编剧
1415055	塔莉娅·莱德	女						演员
1415060	奥列格·楚古诺夫	男	Олег Чугунов		2004-01-17			演员
1414949	迪兰·布朗	男		迪伦·布朗				导演
1414930	斯韦特拉娜·丘伊金娜	女	Светлана Чуйкина		1975-05-01	苏联	金牛座	演员
1414933	周天阳	男	Vincent	周帅	1998-02-21	中国,黑龙江,鹤岗	双鱼座	演员 / 编剧 / 导演
1414917	周玉清	男			1981-07-27			导演
1414915	李乐	男			1995-08-01		狮子座	演员	2012年参演电视剧《花一样的女人》
1414910	曾馨莹	女						导演
1414907	儒利亚诺·多赫内利斯	男				巴西,伯南布哥,累西腓		美术 / 制片人 / 导演 / 编剧 / 演员
1414897	代慧康	男						演员 / 制片人
1414892	古丽克孜·艾则孜	女						演员
1414927	程琢	男						演员
1414848	索尼娅·玛丽亚·基里拉	女						演员
1414781	百濑义行	男	百瀬義行 / 百瀬ヨシユキ		1953-11-29	日本,东京都	射手座	导演 / 动画	日本的动画家、演出家、动画导演。担当演出时有时使用“百瀬 ヨシユキ（ももせ よしゆき）”名义以表记。
1414780	石川洋昭	男	石川ひろあき		1961-08-26	日本,东京都	处女座	配音
1414729	陈素琴	女						演员
1414749	庞雨浓	男						演员
1414718	王洪武	男						演员
1414710	丹尼尔·弗里曼	男	Daniel Emgard(真名)	畑山培根 / 畑山becon		瑞典		演员
1414692	藤原祐规	男	藤原祐規		1981-04-24	日本,三重县	金牛座	配音
1414536	印希庸	男						导演
1414462	张慧珍	女	장혜진		1975-09-05	韩国	处女座	演员
1414419	徐千千	女						演员
1414415	杨燕	女						演员
1414414	徐志飞	男						演员
1414366	殷谦	男		北野	1977-07-11	中国,新疆,伊犁	巨蟹座	导演 / 制片人 / 编剧	殷谦，男，汉族，1977年 出生于新疆伊犁。笔名：北野。作家，诗人，文艺评论家，独立学者、制片人、导演，独立音乐人；以笔名北野闻名中国当代文坛。殷谦的文字具有独特而显著的风格，棒喝时代，针砭时弊，抨击中国文坛堕落，媒体称殷谦是“利剑在握”的“精神卫士”，甚至称殷谦是手持狼牙棒的“文坛酷吏”。作品涵盖多个文学和学术范畴，包括长篇小说、短篇小说、散文、杂文、随笔、诗歌、文学评论、戏剧、哲学、历史学等，以犀利而秀雅的文字和深刻的哲理见长，他的主要作品...
1414314	丽贝卡·伊索卡	女			1975-02-16	加拿大	水瓶座	配音 / 演员
1414325	刘中明	男		刘忠明				导演
1414247	劳伦‧麦肯齐	男						导演 / 编剧
1414264	黑川文男	男	黒川文男					导演 / 美术
1414229	胡庆树	男				中国,安徽,安庆		演员 / 编剧	胡庆树（1933年—2002年），安徽省安庆市人，国家一级演员、话剧表演艺术家。1955年毕业于上海戏剧学院表演系。历任武汉话剧院院长，民盟武汉市委副主委，武汉市政协常委，武汉市文化局副局长、艺术顾问，武汉市文联第六、七届全委会执行副主席，中国戏剧家协会理事，湖北省戏剧家协会副主席等职。2002年9月21日在武汉病逝，享年69岁。
1414209	江水	男		姜祖强(本名)	1917-10-25	中国,山西,太原		演员
1414207	安娜贝尔·穆利恩	女						演员
1414119	二阶堂有希子	女	二階堂有希子	柳生加津子 / やぎゅう かつこ	1940-10-27	日本,东京都	天蝎座	配音
1414127	何承熹	女						演员
1414101	南苗	女						演员
1414087	卷岛直树	男	巻島直樹 / まきしま なおき		1962-08-23	日本,茨城县	处女座	配音 / 演员
1414031	雨果·阿泰	男						演员
1414030	玛丽·加洛韦	女						演员
1414026	德里克‧吉尔伯特	男						演员
1414013	陈正飞	男						演员
1414007	鞠元哲	男						演员
1413985	张亮亮	男						演员
1413932	尹晨阳	男			1991-09-27	中国,黑龙江,哈尔滨	天秤座	导演
1413911	吕艳蓓	女			1992-05-07		金牛座	演员
1413906	黄玲	女						演员
1413902	园田惠子	女	園田恵子		1970-11-15	日本,山形县	天蝎座	配音
1413897	洪准基	男	홍준기		1992-08-16			演员
1413896	崔奎利	女	최규리					演员
1413895	金光彬	男						导演 / 编剧 / 剪辑 / 音效 / 制片人
1413883	滕丛丛	女						导演 / 剪辑 / 编剧
1413873	曹锡贤	男	조석현	赵锡贤 / 赵世贤				导演
1413836	苗	男				中国,上海	摩羯座	导演 / 编剧 / 演员 / 制片人
1413804	李晟荣	男				中国,山东	水瓶座	演员
1413788	刘敏仪	女						演员
1413748	李浩然	男						演员
1413745	姚心怡	女						演员
1413744	张弘博	男						演员
1413717	王艺霖	女						演员
1413706	古斯塔夫·林德	男			1995-06-04	瑞典,韦斯特罗斯		演员
1413691	罗伯特·托马森	男						演员
1413688	贾里德·勒茨	男						演员
1413680	阿什利·布拉彻	女						演员
1413693	萨拉·埃尔南德斯	女						演员 / 编剧
1413666	金月真美	女	金月真美		1965-04-02	日本，兵库，明石	白羊座	配音 / 演员
1413660	王抒丹	女			1995-01-21	中国,江苏,苏州	水瓶座	演员
1413589	奥克塔夫·波斯维特	男						演员
1413604	爱丽丝·贝拉迪	女			1987-03-18	法国		演员
1413554	劳瑞·德·克莱蒙特-托奈尔	女			1983-07-26	法国,巴黎		导演 / 编剧
1413552	丽娜·夏侃	女						演员
1413550	海拉提·哈木	男						演员
1413513	赵梓含	女						演员
1413489	吴文超	男			1993-10-07	中国,广东	天秤座	演员
1413434	桥本凉	男	はしもっちゃん / 橋本涼		2000-10-30	日本,神奈川县	天蝎座	演员	橋本涼は、ジャニーズJr.のグループであるHiHi Jetのメンバー。
1413402	王奕斐	女						演员
1413446	戴安娜	女				中国,湖北,武汉		演员
1413317	哈拉尔·富兰克林	男						导演
1413313	Joseph Castillo-Midyett	男						演员
1413258	朴世上	女	박누리					副导演 / 编剧 / 其它 / 导演
1413246	罗布·多德	男						演员
1413230	麦迪逊·柯里	女						演员
1413229	内森·哈灵顿	男						演员
1413223	金圣基	男	김성기					导演 / 编剧
1413222	金诺珍	女	김노진		1994-10-17			演员
1413083	黄悦珈	男						演员
1413070	迈克尔·陶	男						演员 / 制片人
1413036	陈一天	男						演员
1413025	储丰铭	男						演员
1413024	王洪刚	男						演员
1412961	索菲亚·玛丽	女						配音
1412944	艾丽西亚·费尔南德斯	女						演员
1412925	刘高明	男		高鸣				导演 / 编剧
1412924	山姆·米尔胡塞尼	男						演员
1412792	刘莹莹	女			1996-04-01	中国,广东,广州		演员
1412872	真荣田乡敦	男	眞栄田郷敦	前田乡敦	2000-01-09			演员
1412772	泰勒·弗劳尔斯	男						演员
1412777	塞莉纳·马丁	女						演员
1412771	妮可·丹布罗	女			1986-11-04	美国,佛罗里达	天蝎座	演员
1412768	尼古拉斯·伍德	男						导演 / 编剧
1412767	贝内特·安德鲁	男						演员
1412718	四分一节子	女	四分一節子					导演 / 动画 / 制片人 / 副导演
1412673	平牧大辅	男	平牧大輔 / ひらまき だいすけ					导演 / 动画 / 副导演
1412652	小柳舞香	女	小柳まいか		1997-01-05	日本,大阪府	摩羯座	演员
1412672	青羽美代子	女	青羽美代子 / 工藤美代子		1961-09-02	日本,琦玉县	处女座	配音	日本女性配音员。出身于埼玉县。血型O型。
1412649	池田朱那	女			2001-10-31	日本,群马县	天蝎座	演员
1412614	沙利·米特拉	女						演员
1412613	特里普蒂·米特拉	女				印度,巴卢尔加特,西迪纳杰布尔县		演员
1412593	丛林	男						演员
1412583	曲荣达	男			1984-10-22	中国,吉林,长春	天秤座	导演 / 编剧
1412575	程晨	男					射手座	演员
1412586	林以政	男				中国,广东,广州		演员 / 配音
1412463	麦斯威尔·辛巴	男						演员
1412481	武藤令子	女		武藤礼子	1967-09-30	日本,东京都		演员
1412445	李宪	男						编剧 / 导演
1412327	拉什纳·林奇	女			1987-11-27	英国,伦敦	射手座	演员
1412318	杰妮-琳恩·金辰	女			2007-01-17	美国,路易斯安那州,巴吞鲁日	摩羯座	演员	美国女演员、童星。2007年1月17日出生于美国路易斯安那州巴吞鲁日，3岁起就开始在舞台参与表演。她在观众面前的第一次声乐表演是雪莉·坦普尔的《疯狂的动物》。4岁时，被《美国达人》的制片人从48000人中选出，作为他们的电视直播节目的主持人，她在名流评委面前演唱，并吸引了大批观众。5岁时，因在路易斯安那州立大学体育赛事上演唱国歌而成名，此后经常担任国歌演唱嘉宾。2015年，参与科幻惊悚片《幻体：续命游戏》，饰演安娜。2016年，在犯罪剧《海军罪案调查处：新奥尔良...
1412313	加比·罗斯	女						演员
1412226	秦立凡	男						演员 / 导演 / 美术
1412200	李永超					中国,福建,泉州		导演 / 编剧
1412163	卡罗尔·简·威尔斯	女						演员
1412193	王峰	男						演员	林兆华戏剧艺术中心演员。曾任北京儿童艺术剧院演员。曾任电视台栏目导演、话剧制作人、演唱嘉宾等；参演多部宣传片以及贺岁电视剧的拍摄，主持多项发布会、艺术节等活动。主要作品有：
1412104	李英杰	男		李英傑 / 方烈 / 李志杰				演员 / 编剧
1412088	刘善东	男	유선동		1975-02-21			导演
1412096	朱名愚	男				美国,加利福尼亚州,洛杉矶		演员 / 导演 / 动作特技
1412069	冈本宽志	男	岡本寛志 / おかもと ひろし		1977-08-27	日本,奈良县	处女座	配音 / 演员
1412059	田明	男	Ming Tien / Ming Tieng / Ming Tyan / Ming Tian					演员 / 副导演 / 制片人
1412051	孙菲	女						演员
1412050	汪谷	男						演员
1412067	铃木麻里子	女	鈴木麻里子 / すずき まりこ		1970-01-30	日本,东京都	水瓶座	配音
1412025	朴秀妍	女	박수연					演员
1412000	霍艺峰	男						演员
1412012	酒向芳	女						演员
1411989	亦涵	女				中国,辽宁,大连		演员
1411969	郭玉龙	男				中国,河南,安阳		导演
1411956	朱迪思·卡恩	女						演员
1411946	布兰登·李·西尔斯	男						演员
1411916	方惠盈	女						演员
1411899	索菲亚·伊内斯·托尔内	女						演员
1411882	王思涵	男	Merlin Wang	梅林涵	1994-10-01	中国,云南	天秤座	导演 / 编剧 / 演员 / 剪辑
1411876	陈向东	男						演员
1411863	艾拉·贾维斯	女						演员
1411862	本·威金斯	男						演员
1411860	克里斯托弗·莱沃	男						演员
1411859	马尔科姆·卡明	男						演员
1411852	苏雷卡·西克里	女			1945-04-19	印度,新德里		演员
1411851	加杰拉杰·饶	男				印度,孟买		演员
1411848	阿米特·沙玛	男	Amit Ravindernath Sharma	阿米特·拉文德纳斯·沙玛		印度,德里		导演
1411833	高进	男		高云龙	1982-05-11	中国,黑龙江,佳木斯	金牛座	演员
1411819	铃木圣奈	女		鈴木聖奈				演员
1411817	周小川	男						演员
1411815	林碧欣	女						演员
1411820	高桥浩	男		高橋浩				导演 / 编剧
1411804	金正浩	男						导演 / 编剧
1411795	戴维·斯帕多拉	男						演员
1411796	马修·迈尔斯	男						演员
1411794	威廉·布鲁姆菲尔德	男						演员
1411789	赵靖舒玉	男			1991-12-21	中国,新疆,阿克苏	射手座	演员	中国知名跑酷选手，2008年开始练习跑酷。2010年6月，一次偶然的机会与新锐导演郭帆合作房祖名主演电影《李献计历险记》并为范明量身打造跑酷动作，上映后因影片反响热烈使得他在跑酷界声名大噪；2010年10月，参与香港著名导演梁柏坚影片《激浪青春》并担任跑酷动作指导；2011年4月合作拍摄跑酷微电影《竞速》并担任跑酷动作指导；2012年9月参与著名好莱坞动作导演鲍勃·布朗、张鹏导演影片《城市游戏》并为窦骁量身打造跑酷动作；现已成跑酷界新星的他最大的心愿就是让跑酷走进...
1411785	李思易	男						导演
1411779	加藤优子	女	加藤優子 / 加藤ゆう子 / 加藤有生子 / Yûko Katô		1969-08-02	日本,千叶县	狮子座	配音 / 演员	日本の女性声優、ナレーター。旧芸名：加藤 ゆう子、加藤 優子。フリー。千葉県出身。
1411768	牧田哲也	男			1984-06-07	日本,爱知县		演员
1411769	卡赞·凯德	男				伊拉克,库尔德地区		导演
1411764	扎克瑞·阿德勒	男						导演
1411747	仁后真耶子	女	仁後真耶子 / にご まやこ		1979-12-02	日本,东京都	射手座	配音 / 演员	日本の女性声優。東京都出身。アイムエンタープライズ所属。
1411748	平田宏美	女	平田宏美 / 加賀ヒカル / 青山ハル / ひのきかをる / 仁科伊吹 / 白姫澪 / 深山怜子 / 錦部つかさ / 綿部つかさ / 沢木みなみ / 谷仲ユキ / 長嶋はやて / 伊川美乃里 / 柊ユキ		1978-02-19	日本,广岛县	双鱼座	配音 / 演员	日本の女性声優。アイムエンタープライズ所属。広島県出身。血液型はAB型。
1411742	满仲由纪子	女	満仲由紀子		1976-12-06	日本，三重	射手座	配音
1411717	哈什·拉吉普特	男						演员
1411716	罗莎·诺瓦尔	女				西班牙,加泰罗尼亚,巴塞罗那		演员 / 配音
1411711	周树基	男	Shu-Kei Chau					演员
1411708	吉柳咲良	女			2004-04-22	日本,栃木县	金牛座	演员 / 配音
1411704	苏奕瑄	男						导演 / 编剧
1411693	陈熙锋	男			1973-09-30	台湾	天秤座	演员
1411692	小野健一	男	小野健一 / 小野喜久男		1958-01-11	日本,东京都	摩羯座	配音 / 演员
1411677	雪绘玲那	女	雪絵玲那 / 茉莉奈 / Marina / 雪絵れな / 久梨原れな	茉莉奈	1962-05-26	日本,京都府	双子座	配音
1411659	田中一成	男	田中一成 / たなか かずなり			日本,大阪府	天秤座	配音 / 演员	日本の男性声優、ナレーター。青二プロダクションに所属していた。
1411648	乔斯林·洛朗	男						演员
1411654	王筝	女		王铮				演员
1411646	阿提卡·格德杰	女						演员 / 配音
1411644	西尔维·瓦永	女						导演 / 编剧
1411632	光友牙子	女	光友冴子			日本,东京		演员
1411630	飞鸟珠美	女				日本,东京都		演员
1411625	李康贤	男						导演 / 摄影 / 剪辑 / 编剧 / 音效
1411588	付明哲	男						演员
1411612	安东尼·加德特	男						演员 / 导演 / 编剧
1411600	下崎纮史	男		下崎紘史	1977-09-25	日本,富山县	天秤座	配音
1411552	张伟国	男						导演
1411558	俞明	男	Yu Ming	阮耀麟	1924-03-18	香港		演员 / 制片人
1411474	杜娟	女						演员
1411472	杨镇宁	男						演员
1411471	周丰德	男	Jay Chow	周豐德 / Jay大导(昵称) / 大文豪(昵称)	1999-02-15	香港,葵青区	水瓶座	选角 / 音乐 / 导演 / 剪辑 / 摄影
1411436	赵嘉豪	男		赵佳豪				演员
1411420	李大为	男						演员
1411375	李至元	男						演员
1411374	陈天仁	女						演员
1411372	刘国雄	男				美国		演员
1411354	贡纳·贝西·比昂森	男						演员
1411351	约翰·西格罗森	男			1956-04-21	冰岛		演员
1411353	乔伦德尔·拉格纳松	男			1979-07-09			演员
1411305	梁钦棋	男		梁狄辉		香港		演员
1411291	王鑫峰	男						演员
1411313	谈泉庆	男		痰泉慶				演员 / 配音
1411265	魏冠男	男			1990-03-27	中国,江苏,淮安	白羊座	演员	2011年，魏冠男通过参演抗战剧《远去的飞鹰》而正式出道。
1411266	曹鹤夕	女						演员
1411261	余俪	女	Hazy	余丽	1996-08-26	中国,安徽,芜湖	处女座	演员
1411260	裘晓洁	女			1992-02-12	中国,浙江,绍兴	水瓶座	演员
1411242	王瑞萱	女			2004-11-26	中国,河南,郑州	射手座	演员
1411190	新谷まづみ	女						演员
1411235	张祥林	男						导演
1411178	吴笑平	男						演员
1411118	高桥花林	女	高橋花林 / たかはし かりん		1994-09-09	日本,神奈川县	处女座	配音 / 演员
1411116	广森信吾	男	広森信吾 / 拡森信吾 / 森しん / Mori Shin	扩森信吾	1953-04-11	日本,鹿儿岛县	白羊座	配音 / 演员
1411109	张炳灿	男	Ping-Chun Cheung / Chuen Cheung	张秉灿 / 张灿				演员 / 动作特技 / 导演
1411051	戴维·克罗利	男						演员
1411031	宮崎光代	女						导演 / 制片人 / 编剧
1411007	劳拉·古兹曼	女						演员
1410992	施骏喆	男			1990-08-26			演员
1410956	结木滉星	男		結木滉星	1994-12-10	日本,大分县	射手座	演员 / 配音
1410959	李根	男						演员
1410928	汤舒怡	女		小马	2000-07-06	马来西亚		演员
1410926	吴保锜	男	Error	吳保錡	1991-01-25		水瓶座	演员
1410888	肖宝钟	男						演员
1410845	Michael Davis	男						演员
1410815	板仓俊之	男						配音
1410772	娄晶晶	女						导演 / 编剧
1410744	高志丹	男						导演 / 编剧
1410733	奥诺·斯温顿·伯恩	女			1997-10-06		天秤座	演员
1410730	Vanessa Loibl	女						演员
1410724	佐里卡·努什瓦	女						演员
1410718	库比莱·通杰尔	男			1969-06-12	土耳其,巴勒克埃西尔		演员
1410706	林善	男						演员
1410695	弗朗索瓦·夏托特	男						演员
1410696	阿米利·多尔	女						演员
1410692	乔纳森·布迪纳	男						演员
1410693	贾迈勒·莱泽阿尔	男						演员
1410677	特洛伊·布德罗	男						演员
1410676	卡尔森·迈克马克	男		卡森·麦科马克				演员
1410680	陈帅	男			1994-08-13		狮子座	演员
1410675	杰夫·克拉克	男						演员
1410674	埃文·马什	男						演员
1410669	保罗·福托	男						演员
1410668	奥妮克·阿德莉	女			1977-01-05	加拿大,多伦多		演员
1410625	詹姆士·奎因·马奇	男						演员
1410615	松本大	男	松本大 / まつもと だい		1959-06-01	日本,东京都	双子座	配音 / 演员
1410607	韦斯利·麦金尼斯	男				加拿大,卡尔加里		演员
1410606	米切尔·理查德森	男			1995-06-22	爱尔兰,都柏林		演员
1410640	汤剑廷	男		汤剑庭				演员 / 剪辑 / 摄影 / 制片人 / 副导演
1410572	姜郦	女						演员
1410467	金宁	女			1996-12-12	中国,江苏,南京	射手座	演员
1410416	加比·奥里韦拉	女						演员
1410401	托马斯·沃尔夫	男						演员
1410352	长友佑都	男	長友佑都		1986-09-12	日本,爱媛县,西条市	处女座	演员 / 其它 / 导演
1410330	黄粲	男		黄粲华(本名) / 夏之曦(笔名)		中国,湖南,长沙		导演 / 编剧 / 副导演	黄粲 (1911—1994)原名黄粲华，笔名夏之曦，湖南长沙人。中国电影导演和编剧。 1926年参加湖南农民运动，曾任省农民协会宣传干事、全省农村儿童团委员长。1927年参加秋收起义，后赴上海做共青团地下工作。1929年入上海美术专科学校乐系。翌年入新华艺术大学，同时参加南国社及左翼戏剧运动，改编并导演话剧《马柳特加》。1931年回湖南，任中学教员。1932年后，曾发起组织大时代学术研究会。导演《娜拉》、《一片爱国心》等话剧，《湘累》、《棠棣之花》等歌剧。后又组织1936剧...
1410286	程润坤	男						演员 / 导演 / 编剧
1410267	刘浩存	女			2000-05-20		金牛座	演员
1410189	刘冠男	男						演员
1410127	姜大川	男	Tai-Chuen Keung	姜大村				演员 / 配音
1410083	伯恩·冯·德·韦伦	男						演员
1410061	石川宽美	女	石川寛美 / いしかわ ひろみ		1961-11-12	日本,东京都	天蝎座	配音 / 演员
1410109	凯蒂·米歇尔	女			1964-09-23	英国		导演
1410058	陈丽儿	女		陳麗兒				演员
1410064	稻垣悟	男	稲垣悟 / いながき さとる					配音 / 演员
1410034	陈浩然	男						演员
1410033	王镇洋	男						演员
1410031	曹绍钦	男						演员
1410019	安紫依	女						演员
1409929	于妮妮	女						导演
1409923	胡世闻	男			1992-08-11	中国,辽宁,沈阳	狮子座	演员
1409914	韩龙瑄	男		韩荣轩		中国,山东		演员
1409896	马晓静	女		陶恩然				演员
1409889	切尔西·米勒	女						演员
1409888	阿德里安·格林·麦莫伦	男						演员
1409886	戴维·奥佩贝米	男						演员
1409863	李熙政	男				中国,湖北		演员
1409862	刘美旗	女				中国		演员
1409842	安东尼奥·阿尔瓦雷斯	男						演员 / 配音
1409758	宫崎宽务	男	宮崎寛務 / みやざき ひろむ		1957-05-07	日本,北海道	金牛座	配音 / 演员
1409754	齐藤次郎	男	斉藤次郎 / Jirô Saitô			日本,栃木县		配音
1409727	宫泽清子	女	宮沢きよこ		1948-04-06	日本,东京都	白羊座	配音
1409717	马特·霍金斯	男				英国,南威尔士		演员
1409741	斯蒂芬妮·希尔	女						演员
1409716	亨利·登翰	男						导演 / 编剧 / 音乐 / 制片人
1409720	中尾衣里	女	中尾衣里 / なかお えり		1980-05-15	日本,兵库县	金牛座	配音 / 演员
1409687	尤里亚·凯林娜	女			1992-01-11	俄罗斯,莫斯科		演员
1409686	安娜·阿达莫维奇	女			1993-11-09	乌克兰,基辅		演员
1409683	莎农·卡诺瓦斯	女						演员
1409679	贺鹏	男			1989-08-12	中国,河南,新乡	狮子座	演员
1409641	珍妮·亨利	女	Jeanne Herry-Leclerc		1978-04-19	法国,里昂		演员 / 导演 / 编剧 / 配音
1409627	长谷川芳明	男	長谷川芳明		1984-10-21	日本,东京都	天秤座	配音
1409617	汤姆·梅西耶	男						演员
1409606	李胜宰	男						导演 / 编剧
1409602	保罗·贝塞加托				1951-03-30	意大利,威尼斯	白羊座	演员
1409507	菊本平	男	菊本平 / きくもと たいら		1979-06-11	日本,茨城县	双子座	配音
1409506	津田英三	男	津田英三 / Eizô Tsuda		1948-03-17	日本,琦玉县	双鱼座	配音
1409502	利根健太朗	男	利根健太朗 / 相武遠大	相武远大	1982-05-29	日本,广岛县	双子座	配音 / 演员	小学3年级至5年级时，由于父亲工作的关系在美国居住。回到日本后加入了高中的放送部。
1409496	杨帆	男						导演 / 编剧
1409494	罗婷	女	Law Ting	罗爱真				演员 / 制片人
1409460	谢恺予	男			1992-02-01	中国,广东,深圳	水瓶座	演员
1409443	关水渚	女	関水渚		1998-06-05	日本 神奈川县	双子座	演员
1409434	张子武	男					天秤座	导演 / 编剧 / 制片人	青年编剧、导演，本科毕业于外交学院英语系英语专业。2013年至2018年就职于陆川导演工作室，曾全程参与陆川导演的电影《九层妖塔》《我们诞生在中国》《钢铁镇》《749局》的剧本创作，并独立创作《749局》前传网剧剧本《749：绝密档案》。编剧并导演作品有：剧情短片《实习生》（2016）入围上海短片之夜电影展映、剧情短片《学校尽头》（2016）入围第二届北京独立短片电影节、剧情短片《真实谎言》（2013）获中日韩大学生创意视频大赛优秀作品奖、纪录片《如果平凡》（2013）获...
1409430	罗予彤	女		罗泽丽	1994-08-10	中国,湖南,湘潭	狮子座	演员
1409422	李炳	男				中国,山西		导演 / 摄影
1409384	刘群	女				中国,上海		演员	刘群，浙江省话剧团女演员。自上海戏剧学院表演系毕业后，被分配到浙江军垦农场工作。粉碎“四人帮”后，刘群返回舞台，先后在《大风歌》、《日出》、《铁蹄下的玫瑰》、《她含笑死去》、《阿混新传》、《第十一块浮雕》、《初恋时，我们不懂爱情》、《天涯断肠人》、《月蚀》等话剧中塑造了吕后之妹吕须、妓女翠喜、老奶奶、报童、华桥夫人、公司经理、城市女青年等人物形象。在浙江第四届戏剧节上获得表演二等奖。她在多部话剧和影视剧中饰演过江青。第一次是在1976年10月团...
1409326	优太朗	男	ゆうたろう	后藤优太朗	1998-06-03	日本,广岛县		演员
1409325	杰瑞德·格里姆斯	男						演员
1409323	薛卉葳	女			1995-04-28	中国,山西,太原	金牛座	演员
1409305	比约恩·弗赖贝格	男						演员
1409301	宋恺	男						演员
1409279	法比安·弗兰克尔	男						演员
1409255	赤城进	男	赤城進 / 遠藤真 / Endou Makoto	远藤真	1972-11-08	日本,东京都	天蝎座	配音 / 演员	1972年11月28日生まれ。東京都出身。旧名義は『遠藤真（えんどうまこと）』。
1409245	马赞·哈立德	男						导演 / 编剧
1409222	拉希德·约翰逊	男						导演
1409229	杨允敬	男	Chris Yeung					演员 / 副导演 / 制片人 / 导演
1409216	约翰·迈克菲尔	男						导演 / 演员 / 剪辑 / 摄影 / 制片人
1409199	瑞秋·泽格勒	女						演员
1409142	若瑟琳·祖科	女						演员
1409127	张其	男		张文齐(本名) / 张琪(曾用名)	1921-08-04	中国,北京		导演 / 演员 / 副导演	张其，电影导演、演员。1921年8月4日生于北京，广东省中山县人。原名张文齐，曾用名张琪。1938年参加八路军，1940年加入中国共产党，1942年进入晋绥鲁艺分院作曲班学习，历任戏剧组长、剧团团长等职。1947年随西北电影工学队加入东北电影制片厂。曾在《光芒万丈》、《无形的战线》、《光荣人家》等影片中扮演重要角色。1952年调入文化部电影局教育片组以及随后的上海科影任导演，导演《速成识字法》等科教片。
1409110	王翦	女						演员
1409109	张天羽	男						导演 / 编剧
1409099	亚历山卓·巴格特	男						演员
1409145	威利	男	Wai-Lam Fung	冯伟林				演员 / 编剧
1409097	菲利普·安德瑞·波铁洛	男						演员
1409091	伯努瓦·弗加德	男			1977-07-19	法国,索菲亚科技园	巨蟹座	导演 / 编剧 / 演员 / 音乐 / 剪辑
1409039	长内映里香	女						演员
1409032	罗贤珠	女	나현주		1986-12-15	韩国,忠清北道,清州市		演员
1409030	黄锎	男	Bosscaiola Wong	黃鐦				导演 / 编剧
1409004	寒月	男			1988-07-21	中国,河南,南阳	处女座	导演 / 演员
1409027	王紫凝	女						演员
1409022	衣雪艳	女						演员
1408954	黄恰恰	女						演员
1408927	庞劭麒	男						演员 / 导演 / 编剧
1408917	周一菡	女		凌寒君	1991-12-26			配音	周一菡，出生于江苏徐州的青年女性配音演员，现居北京。声音温润优美，音域宽广，富于变化。活跃于国内影视、译制、动画配音，并多次为暴雪、腾讯、网易、盛大等游戏大IP献声。配音作品有影视剧《东宫》容霜、方尚仪、《绝密者》郑爽饰演的奈良优子、《隋唐英雄五》武凤娘；动画作品《小猪佩奇》小马佩德罗、大象艾米丽、小兔瑞贝卡；游戏作品《最终幻想14》娜娜莫女王、《魔兽世界》维多利亚、《炉石传说》爆破专家布林娜、《剑灵》惠子、《三国杀》伏皇后、SP蔡文姬、黄月英...
1408916	布兰丁·贝拉沃尔	女			1984-03-02	法国,莫尔比昂,马莱斯特鲁瓦		演员
1408895	尼克·布鲁诺	男						导演
1408896	特洛伊·奎安	男						导演
1408872	诺厄·马克斯韦尔·克拉克	男						演员
1408871	汤姆·巴伯-达菲	男						演员
1408855	王婷	女	Ting Huang					演员
1408823	张皓森	男						演员
1408777	佩里·菲兹派翠克	男						演员
1408776	马修·霍普	男						导演 / 编剧
1408758	苗溢伦	男						演员
1408751	张宏威	男				辽宁	处女座	演员
1408743	郭美珒	女	Kuo Yi-Le		1968-07-31	台湾	狮子座	演员
1408694	景如洋	女				中国,辽宁,大连		演员
1408669	佐藤美由希	女	佐藤美由希 / はちこ / Hachiko		1988-10-24	日本,神奈川	摩羯座	配音
1408655	青森伸	男	青森伸 / あおもり しん / 一戸和男	一户和男(本名)	1941-10-20	日本,青森	天秤座	配音 / 演员
1408593	蔡小艺	女						演员
1408585	毕雪	女			1994-11-10	中国,辽宁	天蝎座	演员
1408607	何添	男						其它 / 演员 / 副导演
1408547	吴敏俊	男	오민준					演员
1408529	马塞拉·莫拉	女						演员
1408537	任文	男				杭州	金牛座	导演 / 编剧
1408530	安娜·瑞斯顿	女						演员
1408527	苏珊娜·里贝罗	女				巴西,里约热内卢州,里约热内卢市		演员
1408485	汪桔华	男		汪导 / 小枫	1992-04-12	中国,安徽,安庆	白羊座	导演 / 演员 / 编剧
1408476	萧智文	男	Zhiwen Xiao					演员
1408454	白林峰					云南玉溪		导演 / 编剧
1408457	曹天恺	男		曹云航				演员
1408437	周文羽	女						演员
1408426	简·麦克高文	女	Jennifer McGowan			美国,哥伦比亚区,华盛顿		导演
1408425	麦卡·霍普特曼	男	Micah A. Hauptman		1973-12-26	美国,宾夕法尼亚州,费城		演员 / 制片人
1408417	詹前俊	男						导演
1408416	卢·卢蒂奥	女			1989-10-06	法国,蒙彼利埃		演员
1408390	梅西·惠特纳	男						演员
1408389	西片康人	男						导演
1408388	舒诺里·拉马纳森	女						演员
1408384	比尔·奥利弗	男						导演 / 编剧
1408325	班玛加	男			1997-03-04	中国,青海,果洛	双鱼座	演员
1408299	张浩宇	男			1995-08-19	中国,河北,邯郸		演员
1408298	张景迪	男	Joey		1994-08-18		狮子座	演员
1408279	特拉维斯·W·布鲁耶	男						演员
1408276	布莱恩·梅	男						演员
1408254	杨睿	男						演员
1408253	刘子畅	男						演员
1408248	冯子洵	男		冯彪	1988-09-24	中国,重庆	天秤座	导演	冯子洵（原名冯彪），中国大陆80后青年导演、编剧，创意新颖、手法细腻，擅长刻划小人物的内心情感和曲折的人生历程，作品饱含温情元素，剧作上不拘泥于艺术片和商业片的界定，曾和国内外知名导演有过深度合作，拍摄多部影视作品。2012年首次自编自导的影片《孝在何时》被中共中央共青团 网络中心选为第四届中华父亲节献礼片，影片播放后得到多位领导人的好评，该片在众多电影节中获得各种奖项；2016年执导网络电影《美女爱上野兽》；2017年执导院线电影《好好回家》，同年执导...
1408239	德雷克·哈利根	男						演员
1408240	斯塔奇·希克斯	女						演员
1408238	理查德·道布尔迪	男						演员 / 导演
1408237	阿米莉亚·戴尔	女						演员
1408232	帕洛米·戈肖	女						演员
1408231	格塔姜利·库尔卡尼	女						演员
1408233	纳瓦宁德·贝尔	女			1949-10-30	印度,德里		演员
1408214	许仁杰	男			1985-08-30	台湾,高雄	处女座	演员
1408202	森干太	男	森幹太 / 鈴木威(本名)	铃木威(本名)		日本,秋田县,秋田市	摩羯座	演员
1408189	基拉·诺尔	女			1994-07-16	美国,加州,圣马力诺	巨蟹座	演员
1408160	康纳·斯温德尔	男			1996-09-19		处女座	演员
1408162	艾玛·麦肯	女	Emma Margaret Tachard-Mackey(本名)		1997-03-02	法国,勒芒	双鱼座	演员
1408158	凯达·威廉姆斯特灵	男						演员
1408137	片石千春	女	片石千春 / かたいし ちはる / Röttger千春		1963-04-18	日本,琦玉	白羊座	配音 / 演员
1408134	平野正人	男	平野正人 / ひらの まさと		1955-11-16	日本,岩手,八幡平	天蝎座	配音 / 演员
1408040	陈立唯	男		陈勇				演员
1408003	米尔维亚·马里利亚诺	女						演员
1407965	三浦雅子	女	三浦雅子 / みうら まさこ		1959-11-29	日本,大分,臼杵	射手座	配音	隶属于ARTSVISION。东京俳优生活协同组合附属俳协演剧研究所出身。
1407880	黎真安	女						演员
1407888	王益民	男				中国,山西,大同	巨蟹座	导演
1407929	王旭峰	男			1985-01-25	中国,陕西,西安		导演 / 编剧
1407879	赵聪	女							赵聪，1976年生，中国当代琵琶演奏家，中国十大青年琵琶演奏家之一。中央民族乐团琵琶首席，国家一级演员、中国民族管弦乐协会琵琶协会副秘书长，中央国家机关青联委员、文化部青联委员、北京大学艺术总团顾问。美国斯坦福大学首位艺术访问学者，2014年获得美国圣荷西“国际世界音乐演奏大师”认证，并被聘请为美国圣荷西（San Jose）国际艺术节艺委会理事及高级评委。CCTV民乐大赛、国际中国乐器大赛等多项比赛评委，首届中国国家艺术基金重点资助音乐家。
1407876	王圣迪	女						演员
1407874	乔磊	男			1984-10-15	中国,北京		演员 / 导演 / 副导演 / 编剧
1407810	谷川俊之	男						演员
1407781	王海	男						导演 / 编剧
1407789	甘书杰	男			1992-08-10	中国,广西,南宁	狮子座	演员	甘书杰，1992年8月10日出生于广西南宁，中国内地影视男演员、电视节目主持人。
1407787	阿西姆·乔杜里	男						演员 / 编剧
1407780	莫希尼·凯瓦拉曼	女						演员
1407770	林雪怀	男						演员
1407767	冯星	女						演员
1407757	洪宗义	男			1970-01-01	中国,北京	摩羯座	演员
1407748	彭电平	男						演员
1407747	吴丹	女						演员
1407741	陈志敏	男						导演 / 编剧
1407708	玛雅·S·克里希南	女			1996-04-15	印度,马杜赖		演员
1407706	巴拉斯·雷迪	男			1974-10-22	印度,蒂鲁伯蒂		演员
1407707	伊莎里·加内什	男			1966-10-07	印度,钦奈		演员
1407704	阿南特·纳拉扬·马哈德凡	男			1950-08-28	印度,德里久尔		演员
1407702	苏丹舒·潘迪	男			1974-08-22	印度,库马盎专区		演员
1407703	卡拉巴万·沙约翰	男			1977-11-30	印度,戈德亚姆		演员
1407676	文少如	男						演员
1407626	霍拉西欧·加西亚·罗哈斯	男	Horacio García / Horacio García-Rojas / Horacio García Rojas					演员
1407609	杰西 ·海德	男						演员
1407633	久家心	女			2004-03-11	日本,神奈川县	双鱼座	演员
1407589	朱利安·费罗	男						演员
1407577	查亚·卡达姆	女						演员
1407576	阿什维尼·卡尔塞卡	女			1970-01-22	印度,孟买		演员
1407574	安尔·德霍万	男			1950-11-27	印度,德里		演员
1407565	袁利国	男			1978-03-11	中国,黑龙江,双鸭山	双鱼座	演员
1407558	Shadab Kamal	男						演员
1407552	迪皮卡·阿明	女	Deepika Deshpande-Amin					演员
1407551	穆罕默德·齐尚·艾布	男						演员
1407549	阿南德·雷	男			1971-06-28		巨蟹座	导演
1407529	金德尔·查特斯	男			1987-09-15			演员
1407528	布兹·萨瑟兰德	男						演员
1407523	汤米·李·巴克	男			1994-08-26	法国		演员
1407519	丹尼·拉米雷斯	男			1997-09-17	美国,伊利诺伊州,芝加哥		演员
1407516	夏雯	女	Emma Xia		1990-08-03	中国,陕西,西安	狮子座	导演
1407501	周珍	女						演员
1407508	齐庆林	男			1964-10-30	中国,辽宁,抚顺	天蝎座	演员
1407486	刘教级	男						演员
1407485	张可方	男						演员
1407467	何子君	男			1983-08-11		狮子座	演员
1407479	穆龙	男	Hongwu Shang	尚鸿武 / 尚洪武				导演 / 编剧
1407426	聂新源	男						演员
1407425	吴昊天	男						演员
1407400	徐鹏	男			1999-01-25	中国	水瓶座	演员
1407396	宋江	男	송강	宋康	1994-04-23	韩国		演员	宋江，韩国男演员。
1407401	邓建明	男		太极乐队	1963-11-07		天蝎座	演员 / 音乐
1407331	金旻昊	男				韩国		导演 / 编剧
1407350	诺埃米·冈萨雷斯	女						演员
1407453	姚德冰	男						演员
1407316	方龙	男						演员
1407310	张琦玉	女						演员
1407304	维克托里娅·菲斯	女						演员
1407292	李戈	男						演员
1407416	张蜀生	男						导演
1407241	邓荣耀				1966-11-01	香港		副导演 / 演员 / 导演 / 编剧
1407207	阿德里安娜·梅格斯	女				加拿大,科纳布鲁克		导演 / 编剧
1407162	弗朗西斯科·雷耶斯	男						演员
1407306	李春白	男						导演 / 美术
1407184	波尔·莫南	男			1994-07-22	西班牙,奥维耶多		演员
1407160	罗西·罗德里格斯	女						演员
1407159	莫雷诺·博尔哈	男						演员
1407155	安德里亚·豪列塔	女						导演 / 制片人 / 编剧
1407148	李聪贤	男	이충현					导演
1407152	吴建国	男			1989-06-25	中国,江苏		演员	吴建国，1989年6月25日出生于江苏省，中国内地影视演员，毕业于北京电影学院2010级表演系。1995年被父亲送去武术学校练武，开始了武校文校两边跑的生活。2000年被戏曲剧团招入学员班，经过一年基础训练后被送到艺校京剧班进行系统学习。一学期后被分到武生组学戏，但因十三四岁时身高就已达一米七，很难再适应武生角色，因此他向学校申请转入了舞蹈专业。2010年在北京高考期间参加了中戏、北电的表演专业考试，考进了北京电影学院表演本科专业。2013年大三时接拍动作剧《谢文东...
1407085	梅兰妮·罗德里加	女						导演 / 编剧
1406995	殷若曦	女			1996-11-24	中国,辽宁,沈阳	射手座	演员
1406993	萨摩·乔森	女						导演
1407074	伊格纳西奥·蒙特斯	男			1992-02-26	西班牙,马拉加	双鱼座	演员
1406920	李慧娟	女						演员
1406921	王博玄	男						演员
1406876	范艾理	男						演员
1406864	戴立吾	男						演员
1406853	克莉·弗雷塔斯	女						演员
1406827	汤姆·埃德蒙兹	男						导演 / 编剧
1406826	科洛尔·钱伯斯	女						演员
1406824	约瑟夫·朴	男						演员
1406811	皮尔-吕克·布里兰特	男			1978-01-29	加拿大		演员
1406810	威利·罗斯	男						演员
1406807	泰勒·约克	男						演员
1406803	海伦·黑格-布朗	女						导演
1406797	朗吉·查克拉博蒂	女						演员
1406791	拉希·阿尼尔·巴夫	男						导演 / 编剧
1406787	维罗妮卡·加西亚	女						演员
1406788	安迪·科特斯	男						演员
1406782	迭戈·科蒂娜·奥特里	男						演员
1406739	布伦娜·谢尔曼	女						演员
1406738	邓肯·斯基尔斯	男				美国,阿肯色州		导演
1406740	兰斯·钱泰尔斯-韦茨					美国,宾夕法尼亚州		演员
1406699	何睦	男			1986-05-21	中国,山西,太原	双子座	编剧 / 导演	2009年初，首次导演拍摄的零成本恶搞短片《导演来了》走红网络，此片为中国移动G客G拍付费下载视频创下万元票房好成绩。2009年夏天，编剧导演的缉毒警匪短片《禁止吸烟》再次亮相各大视频网站，总观看人数突破五十万。同年获“品味青春”影像节中国青年导演邀请赛优秀导演和酷六网“红动中国”建国60周年秀才红活动网络最具潜力导演。2010年凭借《禁止吸烟》获得2010年新媒体影视原创群英汇最佳剧本奖。2015年，出版长篇小说《一切无关紧要的遇见》，并编剧导演同名大型舞台剧...
1406696	宋邕江	男						导演 / 编剧
1406687	安德鲁·弗莱彻	男						演员
1406685	布茹克·哈特佐格	女						演员
1406679	山村卓也	男						导演
1406684	希拉里·贝格利	女						演员
1406674	高凯元	男			1984-04-21	中国,黑龙江,哈尔滨	金牛座	演员
1406672	柳文欢	男			1984-09-08	中国,内蒙古,呼和浩特	处女座	演员	演艺经历：
1406654	吴迪康	男			1988-10-07	中国,广东,汕尾,海丰县	天秤座	演员
1406645	金晖	男						演员
1406638	张蓝兮	女			1990-04-15	中国,江苏,徐州	白羊座	演员
1406616	安萨·巴特	女			1993-01-18	英国,伦敦		演员
1406633	白雪儿	女				中国,内蒙古	双鱼座	演员
1406615	雷亚·查克雷伯蒂	女			1992-07-01	印度,浦那		演员
1406572	甘林熠	男		阿甘 / 甘霖熠		中国,安徽		演员
1406555	艾萨克·杰伊	男	Isaac W. Jay			美国,新墨西哥州,圣菲		演员
1406556	迪基·博	男						演员
1406532	奥利维亚·杰伊·布朗	女	Olivia J. Brown / Olivia Brown					动作特技 / 演员
1406544	森尔·辛	男						演员
1406452	洪锋	男		姚镇泉				编剧 / 演员
1406508	洪京	男	홍경		1996-02-14	韩国		演员
1406434	邱世穗	女						演员
1406433	黄海	男						导演 / 编剧
1406404	辜朗辉	男		辜朗晖				演员 / 导演 / 副导演
1406401	尼尔达·冈萨雷斯	男						演员
1406397	马泰	男						演员
1406383	白沙力	男						演员
1406368	陈蝶衣	女						演员
1406337	冯伟伦	男						演员 / 动作特技
1406271	主浜晴美	女	しゅはまはるみ / 主浜はるみ		1974-09-29	日本,东京都,世田谷区	天秤座	演员
1406268	乔迪·马泽尔	男						演员
1406266	塔拉·奥克斯	女						演员
1406247	若林时英	男	若林時英		1999-10-25	日本,神奈川	天蝎座	演员
1406238	古川毅	男	フルカワ ツヨシ		2000-02-27	日本,东京	双鱼座	演员
1406226	莎拉·凯瑟琳·贝勒米	女						演员
1406225	萨凡娜·德索蒙	女				美国,路易斯安那州,拉法叶		演员
1406222	布雷特·西蒙斯	男			1982-01-03	美国,加州,圣地亚哥		导演 / 编剧 / 剪辑 / 制片人 / 演员
1406201	玛丽亚·马丁斯	女						演员
1406202	阿丽西亚·格拉	女						演员
1406199	安娜·伊万娜娃	女						演员
1406180	田中完	男	田中完		1964-02-03	日本,东京	水瓶座	配音 / 演员
1406178	佐藤节二	男	佐藤せつじ / さとう せつじ		1974-12-06	日本,东京	射手座	配音 / 演员
1406137	峯香织	女	峯香織 / 和泉あやか / 和泉あやの		1979-01-23	日本，栃木	水瓶座	演员 / 配音
1406170	高桥伸也	男	高橋伸也 / 本多啓吾		1978-12-05	日本,山形	射手座	配音 / 演员
1406091	贾真	男		贾贞	1984-07-06	中国,河南,驻马店		导演 / 编剧
1406085	永冈智佳	女						导演
1406076	焦雯倩	女						演员
1406090	余乐欣	女	Lexin	欣儿	1998-08-26	中国,广东,深圳	处女座	演员	余乐欣，籍贯广东深圳，毕业于四川电影电视学院2015级表演系本科。在校期间参演多部电视剧，主演多部话剧片段，并参演多部广告以及宣传片。2017年主演Darry Ring微电影《101次喜欢你》受到好评，2018年因主演爱奇艺网剧《圆梦大师》备受关注。在电视剧《你永远在我身边》中与演员斯琴高娃，岳红有对手戏。
1406034	杨同顺	男						演员
1406035	吴承洋	男		吴子浩	1989-12-30	台湾,台北	摩羯座	演员	演艺经历
1405912	林伟雄	男						演员
1405904	黄一嘉	男						演员
1405899	吴兆弦	女		兆弦 / 小弦	2000-12-27	台湾,台中	摩羯座	演员
1405892	潘正丽	女						演员
1405866	朱昆洋	男						演员
1405870	高明伟	男			1968-10-28	台湾	天蝎座	演员
1405848	刘思莹	女						演员
1405845	翟宇佳	男				中国,黑龙江,哈尔滨	处女座	演员
1405839	徐小龙	男						演员
1405833	柯比·约翰逊	女						演员
1405834	玛丽安娜·贝亚德	女						演员
1405831	梁峰	男						演员
1405759	新纳敏正	男						演员
1405720	吴春万	男						演员
1405718	邓雪儿	女						演员
1405696	林佳佳	女						演员
1405672	柯克·莫里斯	男			1942-08-26	意大利,威尼托,威尼斯	处女座	演员
1405660	潘宏彬	男	Wang-Ban Poon		1962-04-21	香港		演员
1405663	马克·基德尔	男			1947-07-06	英国,伦敦		导演 / 编剧	Mark Kidel is a documentary filmmaker, working mostly in France and the UK.
1405606	舩木壱辉	男		舩木壱輝 / 船木一辉				演员
1405605	劳浩羽	男						演员
1405590	特里·霍兰德	男						演员
1405586	方子怡	女						演员
1405593	戴维·科赫史密斯	男						演员
1405573	邱天	女			1999-02-08	中国,重庆	水瓶座	演员
1405561	谭玉真	女		筱碧霞(原名) / 譚玉珍(又名)				演员	谭玉真（1919—1969），女，演员。原名筱碧霞，广东南海人。13岁拜艺人吴兆荣为师学戏，多年在全女班演出。除在省港澳外，还到过越南、菲律宾等地演出。20世纪40年代参加省港大班，任正印花旦，先后与薛觉先、白驹荣、廖侠怀等合作。在香港参加新声剧团时，与任剑辉合作，演出《对面相思》、《卅年苦命女》、《状元榜眼探花郎》等剧。抗日战争胜利后，与新马师曾等参加帮助失业艺人的筹款义演，演出《胡不归》、《斩经堂》、《啼笑姻缘》等戏。40年代末至50年代初，谭玉真在大...
1405560	文觉非	男		文七根(原名)		香港		演员	文觉非（1913—1997），演员。原名文七根，广东番禺人，出生在香港。幼年家贫，9岁随父母到新加坡，曾在经营留声机的商店当学徒，所以有机会听到众多名家的录音唱片，受到熏陶。18岁开始入戏行学艺，拜声架悦为师，初学丑生，后转学演文武生，并随剧团在东南亚一带演出，与梁醒波等被誉为当地粤剧的“四大天王”。20世纪40年代，他常在省、港、澳等地演出。曾得薛觉先悉心指导，与马师曾、陈非侬、陈锦棠、谭兰卿等合作。50年代初他在广州与罗品超、郎筠玉等共同组建珠江粤剧团...
1405548	符爱珠	女	Ireng Goh					导演 / 演员 / 制片人
1405471	赵丽萍	女				中国,江苏,苏州		演员
1405444	韩骏	男						导演 / 编剧
1405440	埃弗·迈纳德	女						演员
1405382	刘子铭	男			1986-07-11	中国,内蒙古,通辽		导演
1405381	马瑞泽	男			1992-09-10	中国	处女座	演员	2014年参演周明亮导演校园题材电影《火柴青春》，饰演松枫。
1405374	叶启田	男	Kai-Tin Yip / Qi-Tian Ye / Chi-Ten Yip	叶宪修(本名)	1947-01-28	台湾,嘉义,太保	天蝎座	演员
1405366	平燕妮	女						演员
1405358	德米特里·斯米尔诺夫	男						演员
1405357	瓦季姆·斯米尔诺夫	男						演员
1405355	格兰特·吐火添	男						演员
1405352	阿卡季·萨赫拉什维利	男	Акаки Сахелашвили		1984-08-02			导演
1405331	关皓文	男						演员
1405320	王靖宇	男				中国,天津		演员
1405277	王赤	男						演员 / 导演 / 编剧
1405257	张引棣	女						演员
1405230	刘心妤	女		刘心宇				演员
1405252	吕曼茵	女						演员
1405256	江俊	男						演员
1405227	叶慈毓	女			1990-12-29	台湾	摩羯座	演员
1405198	张自强	男						演员
1405205	莎哈迪·赖特·约瑟夫	女						演员 / 配音
1405185	傅小源	男		付小源				演员 / 副导演
1405170	赵奔	男						演员
1405162	曹怡贤	女	조이현		1999-12-08			演员
1405092	陆运坤	男
1405118	何曼宁	女						演员
1405087	孙嘉璐	女			1992-09-19	中国	处女座	演员
1405096	陆庆松	男						音乐
1405046	珍妮·博伊德	女						演员
1405034	叶沛	男			1990-12-11	中国,湖北,广水	射手座	演员
1405007	朴亚成	男	박아성		1994-08-24			演员
1404998	高艺嘉	女			1999-06-15		双子座	演员
1404986	丹尼尔·泽利克·伯克	男						导演 / 编剧
1404991	尼克·萨加	男				英国,英格兰		演员
1404981	戴维·布雷丁	男			1973-12-21	德国,吕讷堡		演员
1404969	伊万·罗萨多	男						演员
1404977	川浪叶子	女	川浪葉子 / かわなみ ようこ		1957-04-22	日本,神奈川	金牛座	配音
1404978	萩森侚子	女	萩森徇子 / 萩森順子 / 萩森じゅん子 / 萩森イ旬子		1964-10-20	日本,兵库	天秤座	配音	1964年10月20日生まれ。兵庫県出身。青二プロダクション所属。
1404967	乔塞亚·盖贝尔	男						演员
1404968	以赛亚·克里斯蒂安	男				美国,纽约,长岛		演员
1404918	申奥	男						导演 / 编剧
1404903	奎维·坦	女						演员
1404865	孙宪元	男						演员 / 导演
1404858	龙义顺	男						演员
1404851	刘若雷	男						演员
1404803	何之舟	女		船姐(昵称)	1995-01-27	重庆	水瓶座	演员
1404784	江映蓉	女		江小花(昵称)	1988-02-01	中国,四川,成都	水瓶座	演员	江映蓉（1988年2月1日－），中国唱跳Live歌手、网络直播歌手，于2009年参加湖南卫视主办的快乐女声歌唱比赛，最终获得全国总冠军。
1404756	陈慧美	女		陈惠美 / 陈慧英				演员
1404707	雷纳·克劳斯	男						演员
1404706	阿玛莉亚·卡西尼	女						演员
1404688	江涛	男						导演
1404655	傅永才	男		付永才				演员
1404654	陈明皋	男						演员
1404607	洪司洋	女			1996-07-13	中国,辽宁,沈阳	巨蟹座	演员
1404590	郑梦兰	女						演员
1404578	赵子龙	男			1981-04-24	中国,内蒙古	金牛座	演员
1404605	赵飞燕	女						演员
1404589	赵德富	男						演员
1404516	南思睿	男	กัษมนณัฏฐ์ นามวิโรจน์ / Earth		1996-11-01	泰国	天蝎座	演员
1404534	岸野幸正	男	岸野幸正 / きしの ゆきまさ		1955-10-21	日本,东京	天秤座	配音 / 演员
1404515	周浩德	男	กีรติ พวงมาลี / Title		1998-03-26	泰国	白羊座	演员
1404505	宋在德	男	송재덕					导演
1404506	金容勋	男	김용훈		1981-11-22			导演
1404504	魏光勋	男	위광훈					演员
1404500	徐菁遥	女		徐颖				演员
1404501	金姬美	女	Chi-Mei Chin			韩国		演员
1404489	孔德逸	女				中国,陕西,西安		演员
1404490	任萧楠	男			1991-07-19			演员
1404496	黄炳	男				中国,香港		导演 / 编剧 / 配音
1404488	李雨泽	男				中国,陕西,咸阳		演员
1404484	卢泓	男			1979-03-31	台湾		导演	曾获国际影展最佳导演,担任台湾文创品牌创始人,擅长结合创意设计与两岸资源,成功地开拓国际市场,活跃于电影/广告/品牌行销营运...等领域
1404467	文智厚	男	문지후		1991-04-29	韩国,首尔		演员
1404479	孙子航	男			1993-10-16	中国,安徽,合肥	天秤座	演员
1404451	李慧英	女	이혜영(本名)		1971-12-22	韩国,仁川		演员
1404437	宋云	女						演员
1404503	李麟	男	이린		1990-03-05	韩国		演员
1404398	林海	男			1971-12-10	上海		演员
1404393	黎俊言	男			2009-01-21		水瓶座	演员
1404391	张中亮	男						导演
1404367	雅各布·明-特伦特	男						演员
1404366	艾玛·梅里纳	女						演员
1404365	凯特·艾萨克	女						演员
1404361	孙艺杨	男			1991-03-25	中国,山东,淄博	白羊座	演员
1404323	王国芬	女						演员
1404331	张峰	男						导演 / 制片人 / 编剧
1404322	林克	男						导演 / 副导演 / 演员
1404266	海达尔·萨利什	男						演员
1404268	丽贝卡·罗宾	女						演员
1404265	尤佳·普拉塔马	男			1983-11-18	印度尼西亚,雅加达		演员
1404258	雅克·博尔德里	男						演员
1404257	梅兰妮·罗弗	女						演员
1404198	王沐霖	男		王俊	1990-07-05	中国,江苏,泰州		演员
1404137	阿部菜菜实	女		阿部菜々実	2002-05-17	日本,山形县	金牛座	演员
1404094	吕红	女	Lui Hung	吕世英				演员
1404079	托马斯·埃尔姆斯	男						演员
1404071	谢沛如	女				台湾		导演 / 副导演 / 编剧
1404080	黄颖君	女			1988-11-30	香港	射手座	演员	黄颖君曾就读合一堂学校（2000年毕业）及香港管理专业协会罗桂祥中学。她曾在警察训练学校受训14周，因继续学业而退出警队。其后毕业于香港大学教育系（主修通识教育科）和香港中文大学（社会系硕士）（2015年毕业）。
1404064	成田纱矢香	女	成田紗矢香 / なりた さやか		1980-01-26	日本,千叶	水瓶座	配音 / 演员
1404038	杨大田	男						制片管理 / 导演 / 制片人 / 编剧
1404000	张耀	男			1997-04-29	中国,辽宁,沈阳	金牛座	演员
1403950	黄景珍	女						演员
1403947	张骁腾	男						导演 / 编剧
1403979	河合义雄	男	河合義雄 / かわい よしお		1954-03-27	日本,东京	白羊座	配音 / 演员
1403857	姜守志	男				中国,河南		演员
1403816	马泰	男	Matthew Knowles	马修·诺勒斯 / 马特·威廉·诺勒斯	1985-10-16	美国,南卡罗来纳州	天秤座	演员	Matt William Knowles，中文名马修·诺勒斯/马泰，身高193厘米，1985年10月16日生于美国南卡罗莱纳州，好莱坞男演员、模特、职业橄榄球手、歌手。
1403841	谢家骅	女						演员
1403804	林万掌	男						导演 / 演员
1403801	紫兰	女						演员
1403795	朱建民	男						演员
1403793	李德顺	男						演员
1403790	龙头	男						演员
1403769	郑婉雯	女						演员
1403777	廖明利	男						导演
1403767	黄颖仪	女						演员
1403765	黄家辉	男				香港		导演
1403759	米科·马克拉	男						演员 / 导演 / 编剧
1403760	布迪·卡巴尼	男						演员
1403745	曾国赐	男						编剧 / 演员
1403742	刘孝伟	男						编剧 / 导演
1403714	矢野奖吾	男	矢野奨吾 / やの しょうご					配音 / 演员
1403722	唐家辉	男						演员
1403693	格雷戈里·蒙泰尔	男			1976-09-20	法国,迪涅莱班		演员
1403690	吉奥·加利西亚	男						演员
1403681	凯拉·哈瑟斯	女						演员 / 导演 / 副导演
1403678	叶月绘理乃	女						配音 / 演员
1403641	夏永华	女						演员
1403619	杨乾龙	男			1990-01-18	中国,河北,邯郸	摩羯座	演员
1403589	奥伦·普雷纳特	男			1998-09-17	美国,加州,洛杉矶	处女座	演员
1403564	陈瑞书	男	สิวัฒน์จุลมกุล / Mark		2000-03-30	泰国	白羊座	演员
1403556	郭家诺	男						演员
1403577	引田有美	女	引田有美 / 須田翔子	须田翔子	1965-06-02	日本,东京	双子座	配音
1403576	谷井明日香	女	谷井あすか / 秋月まい / Akizuki Mai	谷川飞鸟	1980-06-19	日本,富山	双子座	配音
1403547	翁路明	女						导演 / 编剧
1403519	吴国敬	男	Eddie Ng	大头敬(昵称)	1965-06-07	香港	双子座	演员 / 音乐 / 副导演
1403502	王意曼	女						演员
1403491	小金	男						演员
1403501	王意明	女						演员
1403488	刘园园	女		刘圆圆				演员
1403466	郑重	男				中国,江苏,苏州		演员	郑重原籍苏州，1935年曾在北平组织雷电剧团，次年参加中国旅行剧团。从影后，1939年在影联剧团导演《雷雨》，上海孤岛时期拍过的电影中，与李丽华二人主演的有《隐身女侠》、《复活》、《魂断蓝桥》等，其中阿英编剧的《复活》改编自托尔斯泰同名小说。古装片还有《落金扇》、《碧云宫》、《刺秦王》、《女皇帝》、《秦香莲》、《梁红玉》、《太平天国(铁公鸡)》、《英烈传》、《欲焰》、《乱世英雄》、《红拂传》、《中国罗宾汉》等；时装片有《新茶花女》、《女僵尸》、《天...
1403395	卿雯	女	Kelly		1990-07-03	中国,湖南,永州	巨蟹座	演员	卿雯，女，1990年7月3日生，湖南永州人，中国大陆新生代女演员。未出道前即参演过多部话剧和影视作品。
1403383	石川志织				1987-11-17	日本,神奈川		演员
1403396	张飞鸿	男			1981-11-18	中国,四川,广元	射手座	导演 / 编剧
1403298	阿赫梅德·坎	男		艾哈迈德·汗	1974-06-03	印度,孟买		导演
1403296	于非非	女						演员
1403266	孙振宇	男			1991-04-01	中国,山西,灵丘	白羊座	导演 / 编剧
1403289	段艺璇	女	Dhero-	段英雄(昵称)		中国		配音
1403264	查伊·苏埃德	男			1992-06-30	巴西,圣埃斯皮里图,韦利亚镇		演员
1403248	法比利其奥·方特	男				意大利,米兰		演员
1403238	高建华	女						演员
1403258	切尔普朗·阿瑞库尔	女		车胖 / GoGo女士	1996-05-02	泰国,宋卡府,合艾县	金牛座	演员
1403213	周楚	男		周刍		中国,浙江,镇海		演员	周楚（1918，5,23—2003，10,23）又名周刍，浙江镇海人。1935年在天津参加中国旅行剧团。1939年到上海，入上海法学院法律系学习。同年入金星影片公司，国华影片公司任演员。1941年肄业于上海法学院。1942年后在中国旅行剧团，新艺剧团，金星剧团，南北剧社，上海影人剧团，大陆剧团任演员。1946年入北平“中电”三厂任演员。1948年入上海大同电影公司任演员。1951年任中国人民解放军总政文工团研究室研究员，总政话剧团演员兼导演。1977年任八一电影制片厂演员。曾演出过《雷雨...
1403146	金浩昌	男	김호창		1984-04-21	韓國慶尙北道浦項市		演员
