# Supplementary material for: Revolutionizing Chinese sentiment analysis: A knowledge-driven approach with multi-granularity semantic features
Source: PLoS One. 2025 Jul 15;20(7):e0325428. doi: 10.1371/journal.pone.0325428 (PMC12262853; doi:10.1371/journal.pone.0325428)
Supplement: S1 Data — Douban Film Review Dataset: Publicly accessible via the Douban API (https://www.douban.com). (ZIP) [file pone.0325428.s001.zip › moviedata_small/ratings.csv]

RATING_ID	USER_MD5	MOVIE_ID	RATING	RATING_TIME
1359352573	0ab7e3efacd56983f16503572d2b9915	5113101	2	2018-09-05 19:42:07
1598245094	84dfd3f91dd85ea105bc74a4f0d7a067	5113101	1	2019-07-09 14:52:07
311937819	c9a47fd59b55967ceac07cac6d5f270c	3718526	3	2010-11-05 22:15:44
457663846	18cbf971bdf17336056674bb8fad7ea2	3718526	4	2011-11-14 22:31:02
313277849	47e69de0d68e6a4db159bc29301caece	3718526	4	2010-11-09 12:41:11
798211658	86dd268419a02513163814b3650e4cac	10514820	3	2014-04-19 01:30:48
582827065	93ce30280bf1b116041a721906a2f64f	10514820	3	2012-09-22 12:52:36
247354289	946c40119cf6ac3f9a9e6e645a0fe23e	4824996	4	2010-05-04 13:02:36
560603476	c98155000a3420758910ac19414b7118	4824996	5	2012-07-25 22:03:32
345508641	bd3ba3fc3a4f3c925ef3dfe1b8ecec38	4824996	5	2011-01-26 17:18:50
919041772	e4e41a7765b5fe37bd096aeef97cb113	10514820	2	2015-05-04 17:23:24
665120053	7a48f067cb5c3ef981fd9d43c6fcd3f7	10514820	1	2013-04-10 00:42:31
668385831	5c4a77c60e97a1dd0845fbfd17f58411	10514820	4	2013-04-17 12:19:50
1210679231	b3e4ac4a79a0b996d5fb65c23acf4690	10514820	1	2017-07-03 22:44:31
839010140	61c3fef0c1734144b70a66a761706a0a	10514820	3	2014-08-23 11:03:09
397264579	1ab2413c7fc9c8dded02b4639a9b185b	4824996	5	2011-05-31 02:40:45
269452462	05305f812f7fb658be6543f5f7867e7c	4824996	5	2010-07-11 12:09:08
266767555	f70064710785fe85f4248a76343b8fbf	4824996	5	2010-07-03 13:20:46
409235560	1d0010c5c5690b5ed9c94b1c5bf483ac	4824996	5	2011-07-01 17:28:36
456999211	e7b5be1c1545909c84aa14e0c7773f73	4824996	4	2011-11-13 10:41:25
248788917	c7977c97baf4508029fa9279a0d5a7a8	4824996	5	2010-05-08 21:04:38
1477368922	997fe40fd5f6ff278adc89fb9e751f63	10514820	2	2018-09-26 10:53:08
960919180	8eedd8be6187629b846b6d129ee655a0	10514820	1	2015-09-21 21:21:43
621743618	0698e877c92e177d682d470b4f9bbf84	10514820	4	2012-12-27 22:20:55
309605771	7f1a11e321a4c243aba4a75ced02ed96	4824996	5	2010-10-30 11:13:32
248606500	6bc5e44fef84ceca6167a9ada2ec70e6	4824996	5	2010-05-08 12:24:58
265211296	1594430dbf95b0e4df18f1c703222ee7	4824996	4	2010-06-28 16:43:44
569512117	f075873af737b8d33d1617be2048b6af	4824996	5	2012-08-18 00:59:45
248597522	8d2f73e72ce0e24841afe439be5d40e8	4824996	5	2010-05-08 12:54:55
266340882	6a8ffdc137b84bc589ae7117088e7389	4824996	5	2010-07-01 23:32:47
876996399	4fba499609011066e51d69137c99a54a	10514820	4	2014-12-30 10:15:43
827905315	796130da487ee02320f820d5ffc1be89	10514820	3	2014-07-21 19:54:38
1157018123	b6a1d2c38c19ffc70ab5abe474a44c5c	10514820	3	2017-02-25 02:13:23
1696382651	c207e44fcc36dfbb8f29330e3244801d	10514820	3	2019-02-27 23:53:34
721183432	c37de57379adf5916291472098d06745	10514820	3	2013-08-30 10:53:40
1382683471	98486dfa03e49d614469355ab8335e8e	10514820	1	2018-06-01 16:13:36
685933896	43b865c577221a1988f83ff152f8f637	10514820	5	2013-05-28 18:28:30
595196718	6133c2837a83ef76268c62cab751d5f9	4824996	4	2012-10-24 22:14:59
457438261	d6cbe2c85109ac09b62a4d7a0407e327	4824996	5	2011-11-14 12:00:50
770563625	890118abdd429b96d4f5c3e4c92cf1f1	4824996	5	2014-01-26 21:34:43
728629820	18809eb4f1bd8467bfa19f85ca5ec1eb	4824996	5	2013-09-26 04:52:05
466055817	a8ce33d052e4ca557957bcf13ed3a5be	4824996	5	2011-12-06 15:26:15
625249912	68e3f25e7076ddcbc033020c4f2e427f	3212362	4	2013-01-04 12:04:22
713865430	ad5038f222b39c9178277febd896619f	3212362	1	2013-08-10 21:46:15
548889332	16033ea036dc3748b076c72c3ff4d020	3212362	1	2012-06-26 18:38:33
815097418	d82f3204b2c4de5ec1e3d8726f569e3c	20433357	2	2014-06-10 20:12:17
639162395	daca7151851336a87b50335d754ede0a	20433357	3	2013-02-04 18:36:32
622031524	15ab8109860b1c178fdafbe76523c60a	20433357	3	2012-12-28 16:03:29
995675314	d145a9169b34d1b5e0bf4ae1ec2e2c96	20433357	3	2016-01-04 16:49:05
697913872	b4cb100d328843a18df2d9249c460d55	20433357	1	2013-06-28 08:09:02
700980263	bd655aec855e56d4c21d928cf9151cde	20433357	1	2013-07-06 10:57:10
646347165	0f80938852fa05f7b3cd57e1c3b176e1	20433357	2	2013-02-21 17:07:25
661203255	68412b7e2dbbd98d567f0694da8962d7	20433357	2	2013-03-31 18:09:21
674985299	757f2647deec708fe714967dbdbc8bce	20433357	2	2013-05-02 08:26:20
814265927	8f57b458e35070fcf1b51d7ace4104f7	20433357	1	2014-06-08 11:28:26
1053627275	302688c84ca53b9a2d99abe7967b82d7	20433357	4	2016-06-20 08:24:23
626473751	72e2abb706c98d6528806269393863f6	20433357	2	2013-01-07 05:44:17
628869166	11fd1283f6bcf29207a1e1969bee863e	20433357	4	2013-01-12 20:20:04
995524257	53d3d577099f63bcfdc4700fd062cb36	20433357	3	2016-01-04 10:59:55
856639359	21a11752558fa7b126e58a2780c08e65	20433357	4	2014-10-23 23:32:19
995407463	4533c93204dbf2610e4aadb3cfc3d380	20433357	2	2016-01-04 00:08:45
1196876324	857066f42376e0300e3c12ae063884d3	20433357	2	2017-05-31 18:52:22
995408021	7a74ffa52f8dd58a44583e1fc48ff2e6	20433357	1	2016-01-04 00:09:53
825798375	e1de4339962619194c12ec86b9394f62	20433357	1	2014-07-14 18:26:29
1163709263	696743e481fa400197622615977294de	20433357	3	2017-03-12 13:14:07
965058293	71638235f0f857abcae1a0e664e65c54	6785977	3	2015-10-05 20:24:54
1275351820	37d7ccce75a0f786fd94b7bf10113805	6785977	4	2017-11-23 15:02:18
1185470331	4799f6881ef931dc6fb3ab49d0089294	6785977	2	2017-05-04 15:19:15
1573131275	8b9670d7fc6a245bf8265a99f1603c22	6785977	3	2018-12-15 21:17:23
964324936	cc1b9cc6943c82af7dc2abbe215f842f	6785977	1	2015-10-03 18:04:20
653200299	07cc704d9195fa04e7158357dabc0aea	6785977	1	2013-03-11 09:05:24
963240994	deba74f84804f745ee7ba1d28025aba5	6785977	1	2015-09-30 05:09:13
305106064	d1ba82fe44f344cb231218581e25b221	4824996	5	2010-10-17 16:02:13
498202139	fbf21b0e57293bc221ebda0e2652c9a0	4824996	5	2012-02-20 04:40:26
540496609	100bbee5de2345519452b3348745733e	4824996	5	2012-06-05 10:40:15
559405942	ced9300a7172ac79e3dce7d52c9c3e57	4824996	5	2012-07-22 22:22:39
847881707	ec0f8d2a7679baea47e3555e62335957	4824996	5	2014-09-22 22:10:02
250608293	2bad4ef429929474a7203c11dc917f61	4824996	4	2010-05-14 12:59:10
356844487	98ba76ef02d3cf52f3890f16d16e0214	4824996	5	2011-02-21 13:36:10
342030792	f339250775085ab8200651fbc973a836	4824996	5	2011-01-18 22:15:14
920013035	da1cacb8c3c294177f27214328750357	4824996	4	2015-05-08 00:53:07
251048606	3b39a2479dda65c72ee0fd58f381625a	4824996	5	2010-05-15 17:07:42
336873751	2fe23b6ee52dadf391d174b7eb15503a	4824996	5	2011-01-06 23:33:59
297677659	873a91806a328965db2a4f03e5fd0647	4824996	5	2010-09-26 20:52:15
681603253	3e3740880b84b6eb3c0e1c2e5660142c	4824996	5	2013-05-18 10:42:53
377189354	48dfb0e3fc5c3ec7e3812b815e92358d	4824996	4	2011-04-29 21:41:41
443560003	75eb528dd2fc47c93fea1bd14b7c0505	4824996	5	2011-10-06 19:26:08
501068118	239e551f3f1534ef6eaac4a8d585dc81	4824996	4	2012-02-26 21:00:10
463943474	cf3f7fc0baae6ff80cdab57a75ab00fc	4824996	4	2011-11-30 23:59:52
276061208	ff83330dfda71ffafd6c02dd47027975	4824996	5	2010-07-28 23:48:49
375203732	5876636b6eb3c3b4c871735f42251f77	4824996	5	2011-05-02 18:37:04
543006717	472613a6fe5e656ff91fc919f942387a	4824996	5	2012-06-11 18:13:43
686077771	092891f982868bae4cde8640a0c20c91	10514820	5	2013-05-29 00:04:13
535338434	99c3d75c595734665f30bb09426d0ee9	10514820	3	2012-05-23 13:42:17
608282628	1d71963d0c390ebb9048cc64cde0803f	10514820	5	2012-11-26 20:18:42
640605005	0c679e25766f74589480fd3a5ff6a316	10514820	2	2013-02-07 22:42:18
623626236	a0283263fe3b82ebec8b217849076123	10514820	4	2012-12-31 21:30:16
628838080	0cf2f3fb02bb5c86430434d2560d77fc	10514820	5	2013-01-12 19:18:23
623166161	24750b4b6bf4133ffea48af4d4b7af1a	10514820	3	2012-12-30 21:37:48
584192746	60c98e71f01419aa1d4a5c77922ca9d0	10514820	2	2012-09-25 21:38:12
553631640	386dd381a595e4d632c6f4a72fa2bc7a	10514820	1	2012-07-08 17:18:26
1860342261	37c5c5dff905e93b45b0976ea7319864	10514820	5	2019-07-14 22:31:42
562147633	dcbefced2edaddbffa77513bedef3a38	10514820	5	2012-07-29 23:17:37
684937169	6ecf1b7a0baf92172b52b402b3e6b564	10514820	4	2013-05-26 12:31:59
995405437	378ce893c2da74185d8d1ac98cfc72ca	20433357	1	2016-01-04 00:04:40
626018921	13c9dcd5a7e2660baef294a551fbe089	20433357	2	2013-01-06 01:54:54
1811846508	101900e52022eefc63760160125877f7	20433357	1	2019-06-06 00:33:52
634425313	2e42041a7d26f9678d518d43d111cb85	20433357	1	2013-01-24 23:08:06
620022686	594a2000755a7b24e1a10e1829c87f50	20433357	4	2012-12-23 22:08:43
1880855904	9c2e8e42cd0f5440440400118b773215	20433357	1	2019-07-29 11:49:47
704366749	c1f55d25fbc006e7baace150a74bb2c2	20433357	2	2013-07-15 12:21:14
995430408	ab50e7e77051edfd14bfe97dd2dd385b	20433357	3	2016-01-04 01:10:12
994166558	eb5833a6eac8adb5be771b6316c77bbd	20433357	3	2016-01-01 16:22:04
1041928408	cacc5228ce5b6207021b4173009fc23b	20433357	5	2016-05-15 20:01:32
1321864152	1d269303bc77b8c45b00225ac11de9e2	20433357	5	2018-02-10 18:29:57
1567909426	91e3528d047c72f89672fb6fa0f98408	20433357	4	2018-12-12 16:33:56
1032922464	741b290da0affe67df6967724a8e0aa5	20433357	3	2016-04-18 08:25:26
638050125	3083100ba305b84f6350a421d0e63b7c	20433357	1	2013-02-02 09:41:21
1729017809	cfd5a70b8498526f1fe28e12610730f2	20433357	2	2019-03-25 17:53:28
1811927107	7ff1d95e920137b8d55329c856c17d4a	20433357	1	2019-06-06 02:00:26
621841775	8e298a5cfaf3806004b2488c978c1cf0	20433357	2	2012-12-28 03:14:43
1041291078	fa67e001a64ede837ff75c8bac078470	20433357	3	2016-05-14 00:14:44
1029887047	3faaf93f7de6bde323fe22fe3aef8607	20433357	1	2016-04-09 12:35:13
1108562241	f799e59ac64b8905052285952242cf72	20433357	5	2016-11-13 14:46:02
1819992131	78d0fb49bf678441f728dc782dfab982	25885396	2	2019-06-12 18:41:38
1794124229	e06aa2c79d63fd9844e704fb02004a32	25885396	3	2019-05-21 14:02:55
901640636	5f549cfd857a2dd4b2577365eb6a9b2f	25885396	2	2015-03-10 10:39:50
1040409297	f87f0d8994cb537786ad6b31f0b4124c	25885396	3	2016-05-11 08:47:08
1106719230	9b2882e12cebf01347a96642556e20ee	25885396	4	2016-11-07 22:15:21
893157900	e47c06097dbad3f2deaf41262b699122	25885396	2	2015-02-13 12:32:41
893823016	24f97952deb3ea27fc35c2559a075470	25885396	3	2015-02-15 14:45:58
892921216	54037ad89ce36837222f6931b2d77d5e	25885396	3	2015-02-12 17:29:37
874383440	34a29c76646c678ac51f5d6300211fe2	25885396	2	2014-12-23 21:02:15
944011044	343f2e09efd98ba7766a8cbd68ec8eb4	25885396	2	2015-07-25 00:47:32
1634313144	b3bdea070addd5b0942f115fddce837d	25885396	1	2019-01-19 20:00:34
1042267093	ed6d3d64b297299bb79de920fe242034	25885396	3	2016-05-16 19:46:49
893377573	b8eabdf0b5bb94a219eb0218c853ec4d	25885396	3	2015-02-14 00:34:43
1864582769	0e9c9005752b3cbb4b7e36b0cfa98543	25885396	1	2019-07-18 07:52:25
1729645192	3dd22569a1463f5877d8f31f8d8a3f51	25885396	4	2019-03-26 09:44:01
892919319	1c858374678f175616dff8269d680200	25885396	3	2015-02-12 17:24:04
465160469	89c5a02bd46080e5462b483ca8f183fb	1300319	4	2011-12-11 09:25:07
946136249	8441a1b79f7e39b75d2013a38fe540cd	1300319	3	2015-08-01 10:12:43
226883329	7fbf860fd12e0a3d1b4f3beef78bc4e7	1300319	4	2010-03-09 23:05:52
1151692693	2ef77a0ab4d96b4d5424fc104d82a97a	1300319	2	2017-02-13 17:14:58
913312770	77e2801c3a3865e417dbc7ce3c254db6	1300319	3	2015-04-16 03:32:46
485428129	9645d197e6eb271b6100ad12c8ab5292	1300319	5	2012-01-21 22:54:39
29996729	09dd4772983d8c204fd01052c4bef7f2	1300319	4	2008-01-29 00:41:32
400726059	0730fcce0741794b022822ef57b3f47b	1300319	3	2011-06-08 21:16:34
650341720	15798db653ea68caa1b4d61c4e493679	1300319	4	2013-03-03 16:50:25
732887236	fe57c09aa43b5da1f4dd36a3f228cf65	1300319	3	2013-10-06 16:36:26
1094987054	0bd5bdc470a293de4a233b5b4b51ffd2	1300319	2	2016-10-08 10:59:28
231903208	a4865b6e52683a5026ee0028c3a1b466	1300319	4	2010-03-22 11:12:28
1146074690	6f4c612d7260103713d2ffaeb5d1d139	1300319	2	2017-03-05 07:54:32
469865478	7f348422e3423ac03943f05bbe27b0e9	1300319	4	2011-12-16 01:04:43
967087155	02092e6734ee9ef31f6998707238a80b	1300319	4	2015-10-11 22:08:16
819621304	20281cc07fdd45752472338179a32338	1300319	3	2014-06-25 18:32:14
1404564149	8e2f248a5cb267d40bf8813d20b653e8	1300319	4	2018-07-12 15:27:26
1435341560	e12d3350e188f48b2f45031c6fb89d10	1300319	4	2018-08-13 16:14:55
536994875	ea9ddaba45682e914e7185794e8cfac6	1300319	3	2012-05-27 15:03:52
537946903	25464080601398d1567d49bad41f9e70	4824996	4	2012-05-29 21:48:33
250413026	21dba34de7ca20ed17ab7fd554f49781	4824996	5	2010-05-13 20:09:43
604369630	a77380143b0f42aa686d3916b48297f6	4824996	5	2012-11-17 17:18:46
391329972	dc247aed0f4859c41e4671a02f50e548	4824996	4	2011-05-16 23:53:28
482486581	69f27b53259e3d0126ac4875f66b8ea9	4824996	4	2012-01-15 05:15:54
789372227	48618825c3d3e3786ff0039f950b8564	4824996	5	2014-03-22 14:48:15
716190611	c6f521f5ca8a18624061dc8f8e600243	4824996	5	2013-08-16 23:39:46
261829804	13e2c111f18064030000fd45ba5ceba6	4824996	5	2013-11-12 13:01:09
348643252	e9ae4655c4185d029d7654285beae9a0	4824996	3	2011-02-02 17:48:27
270820110	828ef8a88bc3460eb9b52ec040940fc1	4824996	5	2010-07-15 00:08:45
341343993	b2847ed4409e5eaf00bb442548161fa5	4824996	4	2011-01-17 12:31:46
430950841	1abd988cf9e9ca458ee9531b251f3797	4824996	4	2011-08-29 18:27:16
796328148	bbf2606f5ff05b2ab78de7c129a2a3ab	4824996	4	2014-04-13 12:26:45
281246831	56c79ea7aa5f2a31fff75607bfc79f02	4824996	4	2010-08-14 19:51:39
694221328	7ab8ca2fac9ce171375cdc067258fae5	4824996	5	2013-06-18 11:25:42
263630552	df0b4a3fd01da507eab1fd7d1999022a	4824996	4	2012-02-10 13:15:15
468753976	4af123768270777501c9ee8b752b9de6	4824996	4	2011-12-13 03:14:02
456935486	b49657bb72a32b6b32ecdaf83426d193	4824996	4	2011-11-13 01:21:00
1712836191	2a297e5d385fdde9152b84eb1b299b1b	4824996	4	2019-03-11 22:21:18
1493529544	5957fbd0ad53faed36bf41eab22b15f8	20433357	4	2018-10-14 08:35:24
1049103012	3e923a50d2eed11b6bd2becbcab2b6a9	20433357	4	2016-06-06 15:59:52
1260263436	8c043722a259567d07d6b0f648a2da1d	20433357	4	2017-10-22 03:45:00
1053205595	9c805ad773ebdba50ba043af97572d0e	20433357	4	2016-06-18 23:02:43
1054058754	8b8cd95cbe44eae10eff97940f4c374f	20433357	5	2016-06-21 17:11:27
1054695337	7e23d7b1db077bcb72501b8b6a087835	20433357	3	2016-06-23 20:45:45
1934997178	6de7ed53c559983a5821f75cfdab5d04	20433357	5	2019-09-01 10:47:28
1461270302	3905a1047c10d0f8db0e6acc0dc345ed	20433357	4	2018-09-06 20:19:40
1254080963	e8591cc047e972125dd83c2735d41516	20433357	3	2017-10-08 23:51:10
622217699	de1e575b37ec0cb7ecc0dc95f0a433db	20433357	1	2012-12-28 22:49:42
1457871927	9471a390e346164cac30fbe2780720f8	20433357	2	2018-09-02 19:40:29
1090939760	8565a21f1bd3be99bf64b389bacf540d	20433357	1	2016-09-29 20:08:59
629279466	32c468ee1ec784bb4f9392a9ccf34ff7	20433357	4	2013-01-13 17:10:25
626177155	c338e991bf0ccb21a676beac58323ab4	20433357	2	2013-01-06 14:48:17
1499668001	4dc948d682528d299451c89fdcde7e06	20433357	4	2018-10-20 22:32:17
367161394	3917c1b1b030c6d249e1a798b3154c43	2371880	4	2019-02-10 01:54:34
916263227	9c6d8c4e0546770c9689b32285b12cc0	2371880	4	2015-04-25 18:31:20
404912909	2fd21a310e3e9f2a85ccd2fcae992fcb	6038246	3	2011-06-21 15:55:30
395878839	9b2e05077d32c42dab979c3c8695d8eb	6038246	3	2011-11-19 14:39:55
459681576	8e15b590590221b47cde96af5103d2be	6038246	3	2011-11-20 02:25:19
605299500	3e38d3880ef825014cd58c96d92998e4	6038246	3	2012-11-19 19:32:48
409686200	98e627e9ea155546c6f13d8fea390a40	6038246	3	2011-07-02 21:39:31
353872134	d55d05c39e07a36729713e8716e8e735	6038246	3	2011-10-11 19:47:36
383833565	ecaf9632b761ea035bef722a0023b26c	6038246	2	2011-06-21 21:56:37
350450913	f8e7777459c695f83173d6e9e96a1aca	6038246	3	2011-08-04 17:10:42
401570695	bf472ce660feea140118dd8082ccf05e	6038246	2	2011-06-11 00:05:24
656612805	d344b00277e0f2f4264f76cb7d7a9f35	6038246	3	2013-03-20 02:40:10
392042728	8e580e66172bf28c734729f8898e1d8b	6038246	4	2011-05-18 21:39:40
537836526	7a754db3bf3395a9302ae8547bc5a389	6038246	3	2012-08-19 19:24:25
392684250	c273aa4ef5180ed5e191013c9d5c9fc2	6038246	4	2011-05-20 16:12:44
392012969	d16e480c2c7dded25d8d69d93d3f26da	6038246	3	2011-05-18 20:32:22
391762421	968f04d09579df10462b400ceb318fa6	6038246	3	2011-05-18 07:06:22
391481529	a1b6ae0b0c0ebbfe6d2460dbd583bba2	6038246	5	2011-05-17 13:47:31
391371224	df4cf68ca913668bae25f25263ef2355	6038246	4	2011-05-17 04:37:49
386897419	d916a04256c61f98cee07f17667e5a10	6038246	1	2011-07-02 00:01:17
487648777	4c989ecbb49a670269de3b2d5c16dc96	6038246	4	2012-01-27 18:45:05
277499730	9aaa05579bdd2805cd5cbabf01e2a038	4824996	5	2010-08-25 18:51:45
248714944	2fad885fab9644dd74ede0087872496e	4824996	5	2010-05-08 17:43:08
685950939	25596aadf1d250dbc41b3ca36e970f22	4824996	3	2013-05-28 19:20:22
541865316	96a98612745df9e8716732b55403578a	4824996	5	2012-06-08 21:10:54
268782482	7716c905d3d12094ff6888ada3ffdb44	4824996	4	2010-07-09 14:34:52
509108203	d423fe0575c490bef05f1673b589322f	4824996	5	2012-03-17 05:43:57
560582626	d3755717fca1f10ca7ea89a3c585924b	4824996	4	2012-07-25 21:20:53
687944971	bc2294879642fed3e53aae304152ad02	4824996	5	2013-06-02 17:42:52
551032828	039048dffddb73fcf70e1afc454165f7	4824996	5	2012-07-03 00:33:52
497481819	ff9da50d1c17f8f5ec6297c9e78f9f59	4824996	3	2012-02-18 17:26:19
265082848	23a6b62538052762e8d09574a5daf90e	4824996	5	2010-06-28 00:32:37
421571516	aecfb9930ee09fe97608a33bcbe49496	4824996	4	2011-08-04 00:26:35
1058386113	7867a56101014c2eb09bc81e1912af5c	4824996	5	2016-07-05 23:04:58
689362226	9050f7b92b7dd5ce620cd3bc517dafee	4824996	5	2013-06-06 10:58:06
708496681	7d3739a2339c7b8d2c9eb52405c9ac7a	4824996	5	2013-07-26 20:29:22
480120288	1fd98e714e7c9c5e39d5bc8448b45fec	4824996	5	2012-01-09 15:32:49
250220013	bf689ba572ade14d22b0abe405ecef74	4824996	5	2010-05-13 09:00:33
865676962	3365d98ce00d90ab288744d3bf26b431	26101454	3	2014-11-23 23:46:09
861613873	d608b0eeca8d4366e15f84cadb5eba29	26101454	2	2014-11-10 18:12:21
771808253	82b75e9488ab42e4abffa319e9f85ad3	4824996	3	2014-01-30 22:55:31
1911094509	30c8497b97bb3dbe1517a495be1b9097	1300319	3	2019-08-16 16:42:40
948775091	329d4bf43f7bbf87f15afd0d62577b28	1300319	5	2015-11-10 10:52:51
928014523	d1f7c796bbaa0639133246b5c7afedba	1300319	3	2015-06-03 09:19:40
392786272	d0746e8204b4f6a3a69ec5921fa9c062	1300319	3	2011-05-20 20:41:29
581921988	46442df92ab7ea79897f3c3ad36aac38	1300319	5	2012-09-19 20:39:23
936895130	8fe1d97f3e501a16c9b96ee4202d212d	1300319	4	2015-07-02 20:03:12
521074768	063bf19b9bca4f5e9058f2b2ad1c1503	1300319	4	2012-04-16 17:58:43
836449849	fd4fad5d4b24ce08f99f4c2f06861959	1300319	3	2014-08-15 13:48:42
745176624	97488f9c0712443bea2807b06761ab08	1300319	4	2013-11-15 23:22:51
1446342086	dfaae83b05e2aa193acb81c9e83f26fa	1300319	4	2018-08-22 16:38:49
858682858	142f686d5d17164eb09e5890ebfb5854	1300319	3	2014-11-23 19:53:14
1349868303	9aa67dff64aad97c2d7a3c9fc4ae8c7e	1300319	4	2018-03-31 02:55:13
549577536	599962d7ca3c50db5f299dc59aa4f1be	1300319	4	2012-06-28 14:03:06
1169593737	8c28ad3c5cf76b54489d62642f79fbb8	1300319	4	2017-03-26 12:17:48
753263799	f26e117ccf6183c84277c8f77b592c8d	1300319	4	2013-12-12 14:46:14
932638096	8bc20fffb8401b23af249fdde99872ab	1300319	3	2015-06-18 17:19:02
742956883	344b45448c4c9882c69a8c0145e2e339	1300319	4	2013-11-08 13:56:52
962140062	40ff82ea4687cf5b2583bbbf62c08e5d	1300319	3	2015-09-26 12:20:48
998104907	4cdd8ad5f1eef03148731bef9c2cd099	1300319	4	2016-01-10 07:19:45
986788983	987624434fad91cd459f84fbf03474ea	1300319	3	2015-12-13 12:54:47
593961492	3aee9d178468c45726afaff0573c980d	1308575	4	2012-10-21 15:50:36
161284694	49d672f271ad3281484aac5595435780	1308575	4	2009-09-22 14:20:40
42947495	e7aafd13b4fb7a38175efca32926f48c	1308575	5	2008-06-01 01:19:49
389529591	87eaf77433a49bb113fce6859227139a	1308575	4	2011-05-12 22:31:13
1223617698	cd4a0544188efd2bdcba99451ae309d1	1308575	3	2017-08-02 15:21:42
31662474	8308401c5aeea6767a027e5630fd98e1	1308575	5	2008-02-18 02:15:30
472554734	664ddba6ec6795234c03b7df54a6767b	1308575	4	2011-12-22 22:11:23
247282902	ddeeee962a150a14d0e51540cab00225	1308575	4	2010-05-04 05:47:34
1166210839	52d4fc5cd13388d938782f08770c62b2	1308575	3	2017-03-18 15:31:54
27575285	f7ef3edf06d7b318654e7abe831ea13f	1308575	5	2007-12-31 06:27:18
85129	87d1bb2fb7653a07aa21ba73c0696d21	1308575	4	2005-12-29 05:18:12
435842530	25fd9ddf752191f02547cb30a315fe43	1308575	4	2011-09-13 18:23:46
1167334137	75da9edf65e6cdbca77ceff5efe036cf	1308575	3	2017-03-20 22:51:00
588013585	813acc706ce04ef2281761684fd9b2d8	1308575	4	2016-12-22 12:29:22
10568743	89c5a02bd46080e5462b483ca8f183fb	1308575	5	2007-02-14 13:39:46
1307571313	34f9d392cc8238c77da2650f62c18590	20433357	3	2018-01-16 22:40:01
1394688387	42b279e44392f2f00fefee1e4e6c2204	20433357	5	2018-06-24 21:52:41
704900765	0bbde266e1446c4e8abc7a5a0de5dc5e	20433357	1	2013-07-16 20:53:13
1821530031	6d9a6d60f693e14e3431ebc4179e5267	27019210	5	2019-06-14 03:37:33
1521368161	c4bfcf705f9aa73f2ca0588e6451e5ab	27019210	3	2018-11-20 23:25:52
1523759901	15e12978682afb0e5b583f6fc87d2640	27019210	1	2018-11-18 03:59:16
118122009	5b040b5d9efc9a689c3e5b61bee8cdae	1308835	3	2009-05-03 20:02:29
354309813	950ee2208223543358052cad6842712c	1308835	2	2011-02-15 20:20:48
545082447	032fc1cf7eb2bc000f9d4f4521a98635	1308835	3	2012-06-17 02:19:57
25249958	e19562811fc0c1708b19adb31c7a2f6b	1308835	3	2007-12-03 11:32:42
2358713	132e5191f0b72f9eb98a81f7d15ebfae	1308835	4	2006-04-10 21:37:30
229511414	289a09c5a5aa66d70b23232d5d01e5c8	1308835	2	2010-03-16 13:47:56
430622962	0be62fb5029682122b08327ebac5ead0	1308835	3	2011-08-28 20:24:24
529416174	6726644fa7df034da28485ec0f976781	1308835	1	2012-05-08 14:47:45
432949076	fbfb309630d3c2d0ba5ead6343466a4c	1308835	2	2011-09-04 16:57:23
125734227	eb12216793c077b19adf3c6933107098	1308835	1	2009-05-30 14:00:20
399138603	d863aea37afe051b677bfb61fa13da10	1308835	4	2011-06-05 00:43:43
44159552	ef573f2fe2b49d4a3b09bd95c095a5c8	1308835	3	2008-06-14 09:22:19
292158277	d0bec53895ffbe7d177e502cbc4710c1	1308835	1	2010-09-10 21:56:53
145222352	a383e596e95b0440d7cf0bba75b83cf0	1308835	2	2009-08-04 16:24:40
503882826	74c017282fc522eb0d0f7c0ae66a9161	1308835	3	2012-03-04 14:13:19
129356287	e954902491f53bcbaae0a50fd520717f	1308835	2	2009-06-11 20:51:26
151929634	31f04e7da5371369e16b16bcf8c8fd5e	1308835	4	2009-08-23 12:28:07
74537363	53de41b74d23975b4c6cc57255e67058	1308835	3	2008-11-23 10:57:25
860409468	08926d29f819c80e5c966ae127bad397	1308835	3	2014-11-06 09:17:53
378705452	ccacb61fcdcae39584c7584d87df72f0	6038246	5	2011-05-18 03:07:19
607066612	615a7701d15e448f52df094fb4346e3c	6038246	3	2012-11-24 02:30:38
431223783	ca45ca86c2b8239cdfacef2d8648a4d2	6038246	3	2011-08-30 14:46:19
530524257	dcc05e890c657400fe60e351ae4ab26a	6038246	5	2012-05-11 16:44:27
390849830	72095c975d4a4623e8564989dbdceb60	6038246	4	2011-06-04 08:08:01
395220219	c541a674f8d29646b356ec864f5085c7	6038246	3	2011-05-26 13:03:19
395790182	e5a29537f8ec1d4d6f337855694ab9b0	6038246	3	2011-05-27 20:19:53
391633376	728b1579c48804bed1e98bce3ffba608	6038246	3	2011-05-17 21:37:47
442143259	2a2d595df12ed34b509fa66ad63c81c4	6038246	3	2011-10-02 23:33:13
527975608	e5754f35c495a78d00dc4d58ddb925e6	6038246	3	2012-05-04 22:30:37
380155072	42f5c16dbef89ff856c9fdb9924e053e	6038246	5	2011-07-31 22:15:09
364830212	46becc21bd2b93da3ba382d90d8b1852	6038246	3	2011-05-18 00:49:50
470636389	743d4a342bb2c66238e78419e735a35b	6038246	4	2011-12-18 14:09:05
391784446	d8eeee510a04ee891a25b31bc75c7eaf	6038246	3	2011-05-18 09:29:14
406820310	aa8a394b87516c9e645ed4f821efa86b	6038246	3	2011-06-24 19:52:50
547770359	17386966afc4bb15a0b5dd40985de1d9	6038246	4	2012-06-23 23:27:21
604799769	f677edc98b76856c91bad844f90349f2	6038246	3	2012-11-18 16:05:32
770624343	0bc78f699b6c1642ad31069b66ae4091	6833818	4	2014-01-27 00:13:52
773675876	d85b67ef0f7dda1f63fcdc9a413b0fc5	6833818	4	2014-02-05 00:02:11
805481412	8295171f19fdbed395e67b54b8c7d223	6833818	3	2014-05-11 10:32:42
1045637148	318bcc7b07b0f53d5618ae886f2be02e	6833818	5	2016-06-06 23:02:19
780509600	4bbeae15fb8db71d1afce245431edd52	6833818	2	2014-02-25 02:15:29
773940285	91642539a24a2680d6b9c1e34e151e2e	6833818	3	2014-02-07 01:55:02
772061997	94d7fe3751497435383b6e651ddd69d1	6833818	5	2014-01-31 23:24:33
784568239	21c8ebda0d06b7e47505f51993d17f07	6833818	5	2014-03-09 22:35:40
814355717	883542953e34c4522702479bafdf5532	6833818	4	2014-06-08 16:21:39
517346754	7eca94f8d483ea41db15505588a30418	6833818	3	2012-04-07 03:27:57
879191229	93c7d8dab8dc2baa2e21caa0b8183d1d	6833818	4	2015-01-04 20:23:25
521047604	85ac9bf4e505024e985e3eaf79ed1f4b	6833818	3	2012-04-16 16:35:54
768127239	a8a91d98a7dbe72b8d0e73a2f672ff57	6833818	3	2014-02-20 22:28:18
736201624	9de43c305a7598f4216d5c1a2dd67689	6833818	5	2013-10-16 23:19:46
722244695	1e755c97ef790a5d9abea164f577b8c1	6833818	3	2013-09-02 09:29:42
849211424	290cebd6e83c1b446e75eea72075bb0e	6833818	1	2014-09-28 09:10:00
921263839	802203bdf66816913de05d37633fb2a2	6833818	4	2015-05-11 23:47:48
783506571	baa234155dd21601cfc9c7fbe620bbe7	6833818	4	2014-03-06 18:16:10
1198597915	2baba44c6c186808c6024fe4b77c2437	6833818	4	2017-06-04 21:20:21
16752954	8eb85271e3df6c80e246eae7a5224689	1308575	5	2007-07-07 23:16:55
25923290	507ed484b0e0f36f58e29f986f64c078	1308575	4	2007-12-11 15:38:18
1311986	75ac785283aa246cc3de83cae37d2ab2	1308575	5	2006-10-19 09:28:10
31784547	63c5c34b23fa52889717b5d1988cc1fb	1308575	5	2008-02-19 14:07:54
44426894	8420a33db9e162e83ace01a4569b04f3	1308575	4	2010-06-26 23:07:54
758056107	59d6165fdd90078f27a22be12d27e39e	1308575	4	2013-12-27 15:11:16
10927646	26f4ed7231eb06103fe9b7c6edffbba0	1308575	5	2007-02-23 22:06:10
10022119	bf51284932235744ca938e8f43b6ae07	1308575	5	2007-02-02 14:26:57
1170503358	42c26267a38cf907029ce8ecf51b3db4	1308575	4	2017-03-28 15:07:59
480124320	2d4117542132ec8072aac18d7863aa7f	1308575	4	2012-01-09 15:42:51
527281	3fbfcad8b17aa478a628ef336e8d730d	1308575	5	2005-11-15 18:35:07
421282911	2c350ca63dd36f2be47a822f5c6a92cf	1308575	5	2011-08-03 11:10:37
4120030	3704cb1f3853ae624a1f3d90c190baf2	1308575	5	2006-07-16 16:58:28
380259260	a803e7644ebbf5ffb83de18aa27a4388	1308575	4	2011-04-19 18:20:08
1203915900	db19554b1aaa73a2e1cd9ef318f903cc	1308575	3	2017-06-17 23:21:52
1459988474	b37711965184a4120bdea655d3f55c24	1308575	4	2018-09-05 08:25:36
21971736	07139ef1495cf5afed26440443e7b58a	1308575	4	2007-10-14 16:07:18
1187981793	69d17aba5483a12694dc9a9aed9db9c7	1308575	4	2017-05-08 23:16:33
1275949359	4f2f9f78927516b1cacc3a2b0c05deaa	1308575	4	2017-11-24 21:44:00
975113952	69ae21f6b366769398a266893208e35e	1308575	5	2015-11-07 17:54:21
912002945	738726a9a155ada172112e1cd101a7c6	4074681	3	2015-04-12 12:27:40
967668120	2d419bdb87529e446b7f70603e4b94c1	4074681	3	2015-10-13 23:31:09
894851520	c8358e73f3875d632429ce6769f948e5	1300319	5	2015-02-18 23:30:58
960763221	6dc07931a53ccefb7dd0b652c89d2076	1300319	4	2015-09-21 10:04:46
1167766596	f0a139e8f38a5d8d2b862b25f0cc1d67	1300319	5	2017-03-22 00:55:22
965139148	a74b7d0cdb402fdd7a6bd076732a6a27	1300319	4	2015-10-05 23:31:19
1219546052	fdfc0e9eee0b0a9f0289e43e0269af36	1300319	3	2017-07-24 13:50:57
1904753662	c6b9565b53234cb645b22b0667a6c138	1300319	3	2019-08-12 21:28:45
697509669	0e8450fdac4361032ceebc7a9a6e6794	1300319	3	2013-06-27 07:17:09
32040576	0a55c438d0ecf2dcbbc4daf3749bcfd8	1300319	3	2011-06-23 22:56:47
1004448298	a75086ee40bd763ea3a13f338ebf5824	1300319	4	2016-01-26 22:41:49
927167808	e55c986432c36f89fa4a2d484019fb80	1300319	5	2015-05-31 13:21:46
1167243956	e0558c0a51f0396ad8767e5905409c35	1300319	4	2017-03-20 19:16:10
1162451203	70f6640410a3589dbe88b086724c5e3e	1300319	5	2017-03-09 16:07:23
1084791298	54cd86b246b33fb8d05d109663975f3b	1300319	3	2016-09-14 22:50:24
991131270	e1ba599ca7a14980f4603a782743ad83	1300319	4	2015-12-25 16:26:22
1117642135	27155118ebc0c4770e8d660280e8c7a5	1300319	4	2016-12-06 10:28:44
1074164404	69a3d23f15b79320aa0efb6f5ee5f864	1300319	3	2016-08-16 15:21:26
525322120	3681e042567273778b37a04f9bcda813	1300319	4	2012-04-27 23:41:18
454440175	5ee463d18e9b1dc63707356a10dd9859	1300319	3	2011-11-06 14:00:30
741235548	698668b144315937e9449bcdba432b15	10748066	4	2013-11-02 16:33:47
741425565	6ff7c01a290d8675ecee1b7a6f4cd61b	10748066	3	2013-11-03 01:26:47
541083271	8df55a6143ba76ec944358aeffb44aa2	10748066	5	2012-06-06 19:43:25
741175378	f501879f1dd49f798038c1a0f4e720f2	10748066	4	2013-11-02 13:17:20
1840706608	5eba6f22eea530278cd024acbd0cf5a0	3436031	3	2019-06-30 11:02:18
1304947043	6c7731394de5256ce4010bd676fadd6b	3436031	4	2018-01-12 22:42:14
1814893920	ad95c898a560775a53ef8706f2852b8c	3436031	4	2019-06-08 15:06:45
1271780006	37d7ccce75a0f786fd94b7bf10113805	3436031	4	2017-11-16 01:09:23
1913114070	b13bc3eca48695af3ff443576a895155	3436031	4	2019-08-17 21:14:23
763497600	a2cf044d07c88e70d665abe2d6b260a8	4824996	5	2014-01-05 22:04:15
250117358	ebf8f10b7282bc22f700b90c19749831	4824996	4	2010-05-12 21:04:00
267162707	cbaf9b6cc2f48bdabade3404134da570	4824996	5	2010-07-04 18:09:15
259616971	8b7c26214bae7b1a0135fcf447fa1eb7	4824996	5	2011-07-31 18:16:48
990242261	56bbdb71e0a1f480c9291a9b8b9296a6	4824996	5	2015-12-23 00:30:49
655982158	e198febaf6150c8f6129268b423a7f01	4824996	4	2013-03-18 13:20:26
441482752	f53a6a2c95bd552299df4a954eee8acf	1308835	2	2011-10-01 03:27:11
616232502	0f1ca4d6b7097f9f36a2466b6ec369d5	1308835	3	2012-12-15 14:39:31
749627932	ee6a2c7e187df6f8097532471ad76e8e	4824996	5	2013-11-30 15:56:31
772455076	f6b3909e2e99a1e035f370297e594087	4824996	4	2014-02-07 00:44:46
745733948	902a2e61b45d6c4891c0d5c40093e350	4824996	4	2013-11-17 20:15:52
256092477	837cf500f78a3ea179a242e01cd90e1f	4824996	4	2010-06-25 08:03:34
364226182	399b9435366f389b711a401340e36546	1308835	3	2011-04-14 15:17:56
150177804	859bb878a1369066b26ceeeee484553a	1308835	3	2009-08-18 07:23:02
32318697	f7e45f7db24c43035473b42b8d34c4e9	1308835	3	2008-02-25 15:34:12
278448991	e90ecfc1f53d1301e97b4f8268c5b08b	1308835	4	2010-08-04 14:18:45
316347713	b8e3cb42824421a6d491f400672b8eb9	1308835	3	2011-10-09 22:38:42
791266830	86480dae2b1b40642ebc35ebb2d8c968	4824996	4	2014-03-28 19:16:13
280117756	cdf3816d9dbbe7747b9ce824c37b482c	4824996	5	2010-08-08 23:12:03
260078410	b6bdb58306fb04ced6a795952d3456d1	4824996	4	2010-07-09 21:00:58
511923264	85d025e4c29de4aca3611e0173ac19f9	4824996	5	2012-03-24 03:57:36
1578079768	a71c6df21656155a6462f1c0a409e5c5	4824996	5	2018-12-18 15:56:52
533501762	c8d10c0a0da1f665934d6f2d3f611dfc	1308835	2	2012-05-18 23:28:19
1384499447	e340faa71a87c83d983d2db6aef746ef	1308835	4	2018-06-05 01:01:16
638525475	d3031ecdf546c00279e90e8f7c72b41e	1308835	3	2013-02-03 12:09:26
203621728	9731b7bdc1524eb7109588e67b70676d	1308835	2	2010-01-16 16:40:24
528779242	95b09eb5872a81134488c9e7fe34433e	1308835	2	2012-05-06 20:13:18
714557124	331c4a12a521a5464ee83a4ce0f20d04	4824996	4	2013-08-12 18:02:58
250638584	bc532a7ca52443e08a81a2a2726581a4	4824996	4	2010-05-14 14:26:19
250080151	4b74dd12492ac1120fdc87aab084b328	4824996	4	2010-05-12 19:10:41
173861848	269ed9cb352ac473e2b574768a70f05b	1308835	5	2009-11-01 20:45:41
463609959	f939f9ffc4e5889e3f46e139c504b0ca	1308835	2	2011-11-30 07:07:27
477495170	6f8b2b999d08b09d16bd3306a30ff916	1308835	4	2012-01-03 13:43:21
459358969	b2847b5183776a67ccba42f27ec9ed4a	1308835	3	2011-11-19 13:50:39
532975396	1f796e02a1f7ef9006af7c94d8701715	1308835	3	2012-05-17 18:29:25
154271312	bbe6a47cac56b44de0ccdaeabcc9195a	1308835	5	2009-08-30 11:07:14
258991922	3b3a2c5228cdaa81833ecf73dc12de87	1308835	2	2010-06-08 20:58:59
232580269	df9fb1a95ecef7d91500134e87e3edeb	4047136	3	2010-03-24 10:43:03
1763514460	4a680f513a37549dd9c7207f176574cf	4047136	5	2019-04-24 19:53:48
1024014435	a852c21e3615c08c4cfa54da28564e08	4047136	3	2016-03-23 02:23:19
1248447006	90aecc3467a6cdba9c181ac21b7c131b	1964496	4	2017-09-28 03:04:38
492056135	96661b56022e23baa6253071a39ad5c4	1964496	4	2012-02-05 22:44:18
245692826	d1ed84b5653db554e0476ce242f6cc2d	1964496	3	2011-09-09 21:50:36
586831644	576273499b888e0d80cd72be4a8eafc4	1964496	3	2012-10-03 11:04:32
1134790128	be7da3da8618c238a9c50bae2ee3cc9f	1964496	3	2017-01-09 21:32:53
458984134	21cd775e20e2c2f2052a6bbd57eac964	1964496	3	2011-11-18 15:13:57
905262667	311bf9062e7ebaf025b27ff09b77e4fa	1964496	3	2015-03-22 00:02:19
188549263	0b30558c05ac086c3afab0a2ba32d58b	1964496	3	2009-12-10 22:46:34
264628098	c1a2811081e8688d9b35515f69924109	1964496	3	2010-06-27 08:34:53
106447381	c4eee9fff20bfb3bbe39cbe149f026a5	1964496	4	2009-03-24 12:14:37
566403479	82bc1f5ecfb275a98afc567e560bad89	1964496	3	2016-07-24 11:51:14
445807226	bc59305f7d651da1085c35e2a218ac05	1964496	3	2011-10-12 23:52:08
837247892	67b313ec56b073f8aa6020fb2af15aee	1964496	3	2014-08-19 15:44:18
1066949565	8a8826e30ab6ebc07dc29bd700aad6f0	1964496	3	2016-07-28 02:05:35
150180628	201f200d9810aefb4df265553e25fb56	1964496	5	2009-08-21 09:36:04
437568479	02c993b8cbe9c3a1da2566820733f6f4	1964496	5	2011-09-18 21:59:27
777997822	5591eeb25bf0342346404fde5d2f084c	1964496	3	2014-10-24 00:34:50
996978993	2899373d28e49149d7c9c8855a03ae84	1964496	4	2016-01-07 14:31:30
835173923	a8105bbc6e682bc0539d7bf4276afe63	1964496	3	2014-08-11 17:29:46
510425266	b4fb4ad807c4c794a204345e3fe26088	6038246	4	2012-03-20 11:27:27
425792863	7a95a9179a42a15b39346f93a6d1ecc2	6038246	5	2011-08-15 11:47:50
415725530	eb8ecc845497ca228ae58a3de38bdc03	6038246	3	2011-07-19 15:48:51
396889471	fbc36cb3b78c5711f5fc53075c26a865	6038246	4	2011-05-30 03:08:02
474351871	f08c24e9c0f8c6a72b0810b822de08bb	6038246	3	2011-12-27 10:19:31
427745214	102628e92a3bc9b233101dc17072ed63	6038246	4	2011-08-20 21:14:14
436341325	604c9904bb6e16daf26c29e0ed419286	6038246	3	2011-09-15 11:35:32
369979751	15a3ccfbe1e382d369da7f5ec29c0627	6038246	3	2011-04-23 14:55:43
749322278	25dcf65eb68ffb1a5f9cf613b6f58424	6038246	2	2014-12-30 17:50:41
393745547	5cc3832ced2146a15b90379b98f596e6	6038246	4	2011-05-22 19:57:09
391501167	74266b8795481a6d141d1ea6ce582f30	6038246	3	2011-05-17 14:47:44
394266214	e6db5d89c38bb40d09568a4d4967f0fb	6038246	3	2011-05-23 22:43:48
398180930	63e5613614bf0d9465059067d088c8a6	6038246	3	2011-06-02 17:43:48
375305848	3251902ce13a82fdbf677b45b081a4b2	6038246	3	2012-04-14 16:50:42
384773162	58ba60ceb218a71e9f106c0566e596e5	6038246	4	2011-05-17 23:04:21
1123570267	61b944a8780e3848dd66f88edd768e64	6038246	3	2016-12-20 14:33:41
406344650	f0f620084768574cb81b7a431264d8b3	6038246	5	2011-06-23 12:34:33
1006090810	c2d5cf3b2148878e17d29a73efa4a493	6038246	3	2016-01-31 16:35:46
550130428	38123aedef63bf0ed980690e18de3415	6038246	3	2012-06-29 21:27:30
452178614	0d1eff6cea9e85619da987421e832adb	1444533	4	2011-10-31 13:21:40
552466123	807dc0864c299a5c17b80589c8c2bf67	1444533	3	2012-07-05 18:11:08
663721571	e6cb9f2911282064ab936f766dc275d4	1444533	3	2013-04-06 17:01:05
290912749	08ad2bc7afd7b1d0549d3fec6a8dcd7f	1444533	4	2010-09-07 03:13:24
213843285	0b9dd88d50c15b67be8cf1c6a3f181c4	1444533	5	2010-02-06 23:43:54
264699840	8c4e2633da30ec4272a0a62da1a0762f	1444533	4	2010-06-26 20:39:29
3052942	be34f6d877415acd12ac53f4eb6e6025	1444533	5	2006-05-16 23:28:18
12585335	2b6d546e2dccf20f4424f94d1308f486	1444533	4	2008-11-23 01:37:03
60654818	b94634c1ed6138b73f739ddc046c227e	1444533	4	2008-10-11 11:42:39
131838832	3aebba395f78694971660f756745a798	1444533	4	2009-06-19 21:34:17
329349512	db178e5db70768270b696dca3fdde12c	1444533	4	2010-12-21 05:59:17
291807541	68e1c3205ab655b877fc8dd25d95d4c4	1444533	4	2012-05-12 00:40:28
227310735	5778022520448b87ab14f7500485cbae	1444533	5	2010-03-11 04:48:28
167984031	6ce92fe374fea58865cd8d4583ed4940	1444533	3	2009-10-14 12:48:33
376503411	19689895b544281aa422b0cabd2d8905	1444533	4	2011-04-10 07:49:05
84857446	a6f7f8e3fe0830145a0f8a585078850e	1444533	5	2009-01-03 04:01:54
616332492	ff1e1b67a0479f3cf076ef8959438912	1444533	4	2012-12-15 18:28:18
34296945	89c5a02bd46080e5462b483ca8f183fb	1444533	3	2008-03-19 15:45:25
847175119	6aa94d1eeef778328eb97fe0f5a70a53	1444533	3	2014-09-20 11:49:37
284726352	f2533fbc181ebd650f34c18442b97dc9	1444533	4	2010-08-21 11:32:40
1166306392	66bef6f8d26d2241cc6d23f5e2f46e53	1308575	4	2017-03-18 19:37:09
1209161218	2ed40c3899b6d286a3c6beff187ed426	1308575	4	2017-07-04 01:55:00
21969625	ec0f8d2a7679baea47e3555e62335957	1308575	5	2007-10-14 15:38:22
1231256345	e735cab6a144001c594893b12d2ae436	1308575	4	2017-08-18 14:28:31
19764289	0d60405f4f8257ff19db4ae45eaac6af	1308575	5	2007-09-03 16:38:48
202470290	f5c690a1067bcc49e4344209caa68e71	1308575	4	2010-01-13 20:43:10
128151758	7a5084ee280758ea8783d9fb96b140df	1308575	4	2009-06-07 18:32:15
1279685897	89ec34038e43ebbc2a7e59ab69512f6f	1308575	4	2017-12-02 10:29:10
509435740	f5761d3b8b1a811da5c740e3015c5391	1308575	5	2012-03-17 22:12:11
1005194156	5725fa42cb4a769aa248d174895d5d06	1308575	5	2016-01-28 23:56:35
978622397	a7570b84ebd662f472ad9a54215c7be9	1308575	5	2015-11-18 23:54:58
365230180	bae85c6e46f005f919d2a22dbaafe40f	1308575	4	2011-03-13 22:21:49
575451804	4f2b7e788fd2ab1167471c5c167785bb	1308575	5	2017-10-08 06:03:48
467099109	cdccb7ab06dfdf38caa3c64c95074c23	1308575	4	2011-12-09 12:37:48
1163940215	f59b0cef9d1cf875bea7534041acda78	1308575	5	2017-03-12 21:15:11
391762313	66c0030dc81f8c11d7d23ff036c4a756	1308575	4	2011-05-18 07:36:28
524719042	d07aa2e38a36656f4ea5694b125e7d3a	1308575	5	2012-04-26 12:02:25
488140049	3afa147e4bfb174ec20f5c90fbf697a5	1308575	4	2012-01-28 19:17:15
1458926652	afe9142a6ef200bd6a078f1e78a1ba3d	1308575	5	2018-09-03 22:41:37
33491663	213223bd5e016bbfa85f0f1271be9351	1308575	2	2008-03-10 14:46:14
721663267	37681b175297cb423f28fb3c008fab50	6833818	4	2013-08-31 18:00:23
1185306486	b373886779f756d5e5b1fb2ce75260e0	6833818	3	2018-09-28 20:20:15
740462554	28be0fdef56c62772f0415770fc3fa91	6833818	4	2013-11-26 09:37:31
543158710	a761f89ae9614ce451b2003a3adcc0e4	6833818	2	2012-06-12 00:48:37
1146397150	1bbef4f5d5b38dccf2b305d5016eaf43	6833818	4	2017-02-03 16:25:54
747591978	6bfd618b8d4a728a54bf9b8dcc50370f	6833818	3	2013-11-23 21:28:49
1214083597	20281cc07fdd45752472338179a32338	6833818	4	2017-07-12 00:47:49
772314167	440120cb9209ba83d47aec6a9b2b0a5c	6833818	5	2014-02-01 18:34:21
773442334	6a766858bd44cd172e9d01a33925917c	6833818	4	2014-02-04 14:14:09
767687451	c40306fadd66cbbfc471b6af2b429612	6833818	4	2014-01-17 23:23:29
780174082	2d7d59aa0ef86ad5afdc8d6555d02aaf	6833818	5	2014-02-24 00:13:42
722063673	9b759ab281587ee7e3e3a8263f88caa6	6833818	3	2013-09-01 19:06:31
1017196514	6e1385cee6d309d83ba4342b421ef9d1	6833818	3	2016-11-27 17:54:02
1215859409	12a22ce24edd7b5e041bcda9ab30f9f4	6833818	4	2017-07-16 09:51:28
829397154	6003e53188f2bb1f1ba3fed3afed4645	6833818	3	2014-07-26 10:51:51
721798792	54b773bc6ed473917c225a2790e03607	6833818	5	2013-08-31 23:39:43
1415265205	20c6521e3cf379eb4f46bf1b406afed5	6833818	5	2018-07-24 00:13:59
768852435	182694ea6b7041977f878134a8b81017	6833818	5	2014-01-21 14:05:49
796481561	d40befebe90a48f3b3e8eb390cdc3d8a	6833818	4	2014-04-13 20:10:08
848575864	f05f99901da91b27779eb41f87150e4a	6833818	4	2014-09-25 20:44:24
977327512	f2f70d3d7208c61e9735253f9ffa4a2e	1300319	3	2017-01-10 13:16:35
1046548132	727d2b2c3d19f5abbb6170bb6e768b30	1300319	4	2016-05-29 20:00:59
405189792	3917c1b1b030c6d249e1a798b3154c43	1300319	4	2011-06-20 02:45:45
1142112724	999d5bef368dba62e2bf04c55b4cadd0	1300319	3	2017-01-26 01:21:56
1630015941	1e3055412c807dfbe5321d2c4535c40e	1300319	3	2019-01-16 12:54:41
926957572	fae432bd08890a78b43a60d78f4e5cec	1300319	4	2015-05-30 20:13:16
505654747	d16424d0c108bbf27e8922e7b7af0a10	1300319	4	2012-03-08 19:02:43
1187298911	601a9d51087e4d4202f7a8eea82cb1a6	1300319	3	2017-05-07 21:24:43
1174848504	26fb87052491a8e46a1a81b0d35a8920	1300319	4	2017-04-07 13:03:22
1049474061	1fe1c226c108f4ff7b99ef2fdc4ab50b	1300319	4	2016-06-07 20:29:10
1057609722	a7872208a863fc7bdd7504ea1cf71643	1300319	3	2016-07-02 16:07:52
1030201227	4053c759ed2d867fd922d33d5a0d0e15	1300319	4	2016-04-10 09:27:32
1052410824	c73e8c15c446df40a8c5d3cc3cbb4b2e	1300319	3	2016-06-16 10:30:35
1008734942	b696e26f06beb5302f8858aaea1ab840	1300319	4	2016-02-08 19:57:44
1168763796	a76debcc6535df68e894f3ab021489b6	1300319	3	2017-03-24 16:10:29
877226797	6210a5e84410afe091fe1033e9cce6c6	1300319	4	2014-12-30 21:16:45
824927489	583970d5ffec62d6628bfb281a117f91	1300319	3	2014-07-12 18:38:40
1135017193	bee10fd54fee1abc06a2c27936dfa03f	1300319	5	2017-01-10 12:09:55
1252303044	49870da6197c08f00f37a73d989f74dc	1300319	3	2017-10-05 22:57:01
962981167	a78da714aef5bdae7e22938698e06373	1300319	4	2017-01-19 22:09:16
618922392	49ba79ad1ee9bb866ed9450f6d6bd31c	2149774	3	2012-12-21 15:53:46
1438831541	056fc2d256dbbba2244e0bbf45f82fff	2149774	1	2018-08-16 15:40:39
1458401520	3952261cd49a804c418e2d9ddb494829	2149774	3	2018-09-03 10:56:16
252126912	95afb288af8fa3ffb41f9f6bcfb7f73c	1297462	3	2012-02-04 16:53:29
601746506	176f9519ae7f3aae55fb95d7117c15ac	1297462	3	2012-11-25 11:24:44
943510089	5183b930d1983b7c18843f88e8372d4a	1297462	3	2015-07-23 12:39:42
16118400	cc9fa2882e2b7e2ca0fe67b2dde0ba68	1297462	3	2007-06-24 02:50:21
828292494	9f9dc2e6746060c296d4c1b71aef7b52	1297462	4	2014-07-22 23:39:42
143445402	6961270edcb3aba85483b3841a73e5bb	1297462	5	2010-05-30 16:15:12
502755705	9c49f970361fe64f6445adeb7404750e	1297462	4	2012-03-01 23:06:12
12437790	47c06522fd977f64ecd7b4eae05bd77d	1297462	3	2007-04-02 01:34:17
11606266	8836d1eb81a7feb53f6263f09ba23ec7	1297462	3	2007-03-11 20:54:54
146984854	09d4e502c2979784aca718d71522e33e	1297462	4	2009-08-17 00:43:43
931993648	79b8477259abf348a0a0dec830ca94a2	1297462	3	2015-06-16 12:51:06
438841054	ebc3f0c81c8b25f24945bf8ff1726eae	1297462	3	2011-09-23 09:34:58
1020839241	11fb1804e876edda6c3f45b36dfd66ca	1297462	5	2016-03-13 16:46:15
1081602085	8f94521366e7fa1a33e0cc7259505818	1297462	3	2016-09-05 22:14:06
931066096	73d2f581e3e678dd11d35e78070a1d0c	1297462	5	2015-06-13 13:45:27
870373659	e7ea15cb7ed1622a97e2f004441e2fe4	1297462	4	2014-12-10 10:39:25
779791999	574e3e77a49aaab7fa811f587387a454	4133827	1	2014-02-22 22:41:33
332722979	6d01b05829d463ba91eb1da05c85becc	4133827	3	2010-12-28 23:03:17
384881373	97797b87d07c2687f41df47778847886	4133827	2	2011-05-01 11:45:27
486994376	5fcd942a878514d7d276d28d7bd39272	4133827	4	2012-01-26 02:42:20
780164454	7eca94f8d483ea41db15505588a30418	4133827	1	2014-02-23 23:44:56
476295096	7d66c09bc3f45ef4314a216e67cd9608	4133827	3	2011-12-31 18:48:46
434684533	3626580610e4a16eda9d55f9b4c496e8	4133827	3	2011-09-12 10:58:25
788737611	ef06d7a94d2b62829885c0b5a6c469f4	4133827	3	2014-07-03 14:38:51
371874236	c5d82ac50bc60e28314bcd078648588d	4133827	3	2011-03-30 08:28:27
438904535	0d1ecbaab46424a91235bd1f080ac40e	4133827	3	2011-09-23 13:50:14
529474099	1184727af46957d869cd6d2fdf3e98b8	4133827	3	2012-05-08 17:20:33
989456257	c64f4f24a490191815a011d18fc6b097	4133827	5	2015-12-20 22:40:25
775310512	5ba739790ff1e1e14701147d3f0f5e96	4133827	5	2014-02-16 01:02:22
837186926	325718aa9563a1fe4f679243082510c2	4133827	5	2014-08-17 18:44:17
408265566	ba99121e040da81088f061e773878463	4133827	3	2011-06-28 20:55:55
1456432510	20ef85ca7b971d3b693781d0c6a9e6f1	4133827	3	2018-09-01 11:04:00
497748380	597f1774b1a2a532441224f62409fa1d	4133827	4	2012-02-19 05:40:58
344800544	d77a91d287599be396e168552e8a9859	4133827	3	2011-01-25 22:46:38
394688068	074829795eda340df75e32b656f60db3	2244169	5	2011-05-24 23:41:34
345504224	63e007a4e379e31b4da27e3e9726ee78	2244169	4	2011-01-26 17:09:21
181728443	248cd0806882661a4861a5718a0c2bb5	2244169	4	2010-06-04 15:38:17
521892774	1cd3f8b7f32c59fc95576f38c6031313	2244169	4	2012-04-18 22:32:32
264863387	8b56b66a4637c01d86b0a9b2e4e091bd	2244169	5	2010-06-27 11:01:11
150526948	fa26d49a8d2d818bbbcb337c1cf6a38f	2244169	5	2009-08-19 01:31:31
281376825	d0e74a5ff1efe056fe5d1cd553512cf4	2244169	4	2010-08-12 13:21:51
244697208	9e16009ae18c6ebc7c1f106ba81a1575	2244169	5	2010-06-06 23:31:17
263632676	ea668c71a6d0e425cd1456b2fc001ca7	2244169	4	2010-06-23 15:24:01
514614956	36a1025bbfaef9d5381da525036cf877	2244169	4	2012-04-04 09:51:34
771612548	b0d0b4a1f8c4c7f6e4855fcba9867ca6	2244169	4	2014-01-30 00:07:05
510653579	f5c690a1067bcc49e4344209caa68e71	2244169	3	2012-03-20 21:54:29
355380414	1fbff7fca0b8580e2611c4e7069148a2	2244169	4	2011-02-17 23:11:32
1201568801	89f96e1ba06bd1fa15a7ec34c1de868d	2244169	3	2017-06-12 11:55:35
1224439006	b7b56e872bb878bf5579e81c1037d6b7	2244169	4	2017-09-09 04:08:08
311184632	509b63da289567364145380f97c8fa55	2244169	5	2010-11-03 18:15:02
503265419	85ac9bf4e505024e985e3eaf79ed1f4b	2244169	5	2012-03-03 08:22:56
842301934	75873ce52bb1a90c262aec3db5686a2d	4824996	3	2014-09-02 19:08:23
633529293	8917a4c14517606a917d3c5ee22c7261	4824996	4	2013-01-22 23:17:08
710970176	94b995851c975dc6ded2dec46fbd8a5a	4824996	5	2013-08-18 11:46:21
253661616	00fc79afa584db203ecd14be4be03667	4824996	4	2010-05-23 04:26:22
383094472	48af676d2da33932eed41bd7fa3b110f	4824996	4	2011-04-28 12:04:48
299005145	e8d6ad878ff4119c5269b48fb9d8c4e6	4824996	4	2010-10-03 21:55:22
496622410	575e21c1112b49024f17bc473d60c93d	4824996	4	2012-02-16 17:07:34
271082412	8bc20b54c5dc923d2fac7a3bb5de1645	4824996	5	2010-07-17 10:54:11
1218350491	44445400305220c2cc4d7a6a561bc21d	4824996	4	2019-02-11 20:33:20
518026956	3a485b3cd0594c4a466a169b737b3283	4824996	5	2012-04-08 18:04:31
827515665	4696eb49a699a976557686580ad723e8	4824996	4	2014-07-20 17:02:43
767064380	273513c056fd2f3c664273a059f205bc	4824996	4	2014-01-16 05:13:30
1513154448	1b4ebf05ec7a4736ecacd3f1016a9d24	4824996	5	2018-11-06 05:24:17
699490414	f3ab1553079f502b7bba7d5aeb00a35b	4824996	4	2013-07-02 09:15:57
478723452	a9cf101b3039cd8378e4841e5cbb07bd	4824996	5	2012-01-06 08:24:45
804173551	0932fa4130390279046a1c395b9c0dea	4824996	4	2014-05-08 10:15:56
351209644	6aded21b937310361395245626b18791	4824996	5	2011-02-08 22:56:52
716846132	158b0fac5631316533b9c105cd292c50	4824996	3	2013-08-18 19:10:43
303190580	77725dd238f62005b6f21ac3ef2a5e5b	4824996	5	2010-10-12 01:33:36
1819781718	6f0308a7412b9c6018b623e29d0953f9	4824996	5	2019-06-12 14:42:37
419108208	b11b8a57a29d54d176623b421acddad5	1449711	5	2011-07-28 16:12:13
154506788	c077d6bb16e486a5c6a7901b08490e8a	1449711	3	2012-09-28 16:07:01
338423402	2bdcaa43b90f8cfc3dfac2d1a909e84c	1449711	4	2011-01-10 14:07:09
89793386	d18bba1f85825b9b8d3dc5a165152133	1449711	5	2009-01-21 16:43:17
596259569	2f5b519edd400f5a8f0a508c8680c402	1449711	5	2012-10-27 19:47:45
370708727	f9eb079d306db3c5a86acf277455cfb9	1449711	5	2011-03-27 03:04:08
307962806	eab6ace6ea7d116159c174dea1ad47b6	1449711	4	2010-10-25 12:15:50
611859620	8f5e0ee1b5940ad85e7563f621ae2a70	1449711	5	2012-12-04 22:45:15
585181539	48fa69ea8131cae00975beb01e181669	1449711	4	2012-09-28 17:15:30
584424505	091703ec63f09bdf62b08dc358d6c2ba	1449711	4	2012-10-24 17:29:05
253243811	fe8432d79736f8efbd42ffb1a3d9de15	1449711	4	2010-05-22 00:54:00
377652685	aa5f92473f178c29353951ea1673bd07	1449711	5	2011-04-13 07:48:54
277748170	0da85acd494950384c65537db1fa9a5b	1449711	4	2011-10-17 13:05:15
295225314	d9853fdb3c5d0df530e7dd51b3f8635b	1449711	5	2010-09-19 20:17:52
646668902	df83cd5109d721629ed17b9d4c5f3a11	1449711	5	2013-02-22 13:40:44
275673746	6a4589b207cc5cee96955d49989a7400	1449711	5	2010-07-27 23:07:34
640435682	869743c78d248d263f8c61697f9135f1	1449711	5	2013-02-07 16:33:36
585917719	d07fb76176d48f4d07b7b34ba748c519	1449711	5	2012-09-30 19:27:25
61855142	9e65bc1260bdd6225da96e4c210ec9b9	1449711	5	2008-10-04 11:19:40
264424228	f4e2ef8f12554abb59ed2626893ee2b2	1449711	3	2010-06-25 23:19:26
77527884	57833531a60aca5302b9f229e2f3a85a	1964496	3	2009-01-01 23:22:11
934235483	a7872208a863fc7bdd7504ea1cf71643	1964496	3	2015-06-23 18:58:04
17362247	77ee9c2b770ef7f6f932ead30ce2baca	1964496	5	2007-07-20 22:56:25
1906024381	df7e9b3321f3497a29ece29e1c2b8ebe	1964496	2	2019-08-13 15:52:55
1418794951	8a092311eae9d930549c126f639f4b61	1964496	5	2018-07-27 23:19:01
1370541118	9d4bdfd0aa2a299ecfc92958fbeb846d	1964496	5	2018-05-13 23:24:27
688651181	51bca6b60f794d9fdaa4213ba0f2235c	1964496	1	2013-06-04 13:44:45
184039746	4b7c942b45da4f87e1c97fffd709e95a	1964496	4	2009-11-29 11:09:17
928972420	d02d1878a1cf343869cbb8b23ad9ee97	1964496	3	2015-06-06 14:07:01
545085522	d6e35f1da14c125f1b14756cf9d6f7d0	1308835	3	2012-06-17 02:43:21
467471138	87337fc89eea224b920e6fa666f91abe	1308835	2	2011-12-10 12:15:06
529699876	b600ab791afba4ec22d22c9c66957235	1308835	3	2012-05-09 10:19:52
527669698	83e14a4b06758b1b64ecddd05135118c	1308835	3	2012-05-04 01:41:16
565264283	67745f78729682cc628d398fe3992bb8	1308835	3	2012-08-29 10:40:06
151817838	4b7ca8aed85973038c7c0b1d89d8a428	1308835	4	2009-08-22 23:14:10
80473653	70813a426cc0f0ea130ec79af21a1cbd	1308835	1	2008-12-17 11:22:15
258021394	430b6c4d776d6b60286dfb53e1aaf4d9	1308835	4	2010-06-05 17:58:16
758446013	96cc977b1819c25bee11b6288e13900e	1308835	2	2013-12-28 15:00:26
392426972	32569c204543c51aa7493f2dd1197aed	1308835	2	2011-05-19 21:44:35
318617831	f8f3819a54123de6cf89102ac9a7b68a	1308835	3	2010-11-24 07:18:46
392511539	c085aa5aea6461eb1b30720e27ca2c49	1308835	3	2011-06-05 12:21:56
355695919	0b6dd621c03d7e354ba1fb5dfa3d02fe	1308835	2	2011-02-18 19:12:49
9937345	0822f0c9397731febdbbed2010d1765a	1308835	3	2007-01-31 17:11:56
474651813	284fdccff618e061f84ac08cfd1e0568	1308835	5	2011-12-27 22:33:13
97208792	5c70751a55f03df398140231a12c0c87	1308835	5	2009-02-18 14:27:22
25384628	f2e0c6f63c0841100ffc9eb94274f991	1308835	2	2007-12-05 00:34:06
419437608	3cc89dc8b0df2b27c815ffb963e48247	1308835	4	2011-07-29 13:46:44
703730423	dfb9c73ca7d201b3eee6a21efe136e9d	1308835	3	2013-07-13 18:34:36
365660936	39bbd18157d2f19fd6d83dab31b4d01b	1308835	2	2011-03-15 01:10:24
869559280	dbe1cd6109c7db7fa34796001883fba8	4097376	1	2014-12-07 13:48:42
440710354	60920f870ae6010d2f53d03bc9a1daf6	4097376	2	2011-09-28 21:22:07
606952079	bb0edcc6a9cd3fd11a503c2cdcae9355	1444533	4	2012-11-23 21:56:24
445025087	21bb006f9628c2c329cda0f975d31554	1444533	4	2011-10-10 17:27:48
118752546	a7c63d46896e0c262ea5b1eea9307659	1444533	3	2009-05-06 11:52:47
59082010	124b38d4b218280a51ee8b0d48ef3e13	1444533	5	2008-09-11 22:50:10
50852043	e7103e572bb1bb1af91c745fa9f519db	1444533	3	2008-07-25 14:17:28
652464736	408b4b177dc72982de63b4bbfc8fb88c	1444533	4	2013-03-09 15:23:18
579268629	57e0c7073485fc133aa5fa8b0ddd410c	1444533	3	2012-09-14 19:23:27
357470551	7624d48d5d2e791d9b7a1f7639fb02ab	1444533	4	2011-02-22 22:43:46
681752963	fe024468f1ffe636d2a6b1a874ff115b	1444533	3	2013-05-18 17:08:40
66423662	2b78071f51c6d6d68d607808f9fbb89b	1444533	3	2008-10-19 00:00:58
559450216	7a217909f19e573f4917200a860183c7	1444533	4	2012-07-22 23:51:45
431475695	4062bf89d54ea2af0b87dc2e10be128f	1444533	4	2011-08-31 09:51:18
122608488	f5d0ffb3cc58967ee2ef639007291338	1444533	3	2009-05-19 23:24:43
62197730	e71603b3608753cb31adfa7376b6d70a	1444533	3	2008-09-29 19:14:37
813546403	5c54271407a2addcfeb60f155209128b	1444533	3	2014-06-06 00:17:06
288422798	0786e04e0c68eb836172aa2ba92773e0	1444533	3	2010-08-31 09:50:46
1554578011	6759ef097576c193f4c4fc46646bb7aa	1444533	4	2018-12-05 01:56:22
515869513	d2567ca313cdb395e61c1189d02c2775	1308575	5	2012-12-15 21:43:10
324558350	3bfaa84f884f6f63e67fa6924ce181f0	1308575	4	2011-01-21 20:21:14
6621752	bedc0c1b492ab648290f5dbdbff4efae	1308575	4	2006-10-27 15:18:44
1167324146	a8d74a75b09a5f5452261cf76632347e	1308575	3	2017-03-20 22:30:31
443228013	e3985c81d0617d939ce0c8c1fadbef54	1308575	5	2011-10-05 21:50:10
447557436	1e7df90b2b52c85ea2199f312e5df6f5	1308575	4	2011-10-18 09:06:26
10946249	6579a2fbd2718241d56ccbf3a550c511	1308575	4	2007-02-24 12:29:14
598374501	5a1abad00f8aa37e2a0341da1a09cc2a	1308575	4	2012-11-25 15:23:57
539693824	37f16a30270543636e3564168e12c9ca	1308575	3	2012-06-03 11:57:52
283728673	98e627e9ea155546c6f13d8fea390a40	1308575	4	2010-08-18 17:25:34
134609280	8772b812a9f40ded0083b7d2e0db42e6	1308575	5	2009-06-29 20:59:09
536264409	a4d1751062cf40699b7badbbd3bc4463	1308575	4	2012-05-25 21:14:42
841302260	0a202e27f31ba71c1f6fdbe26bfbb45d	1308575	5	2014-08-30 13:52:24
679291395	5a45ac933d99465b5e1cb4d39a5e600b	1308575	5	2013-05-12 13:57:08
213918057	b4e86592ab084b3ae7ea99c0616c9341	1308575	4	2010-02-07 07:41:00
77636320	118b4f6751393023bf52912d7d6f07c3	1308575	5	2009-05-31 20:59:29
1115817624	6bd7e0ea634b740b897efe09470f4a0c	1308575	4	2016-12-02 09:29:31
485129031	ca4e254ae12937b2efad53fac72fddb4	1308575	4	2012-01-21 10:59:32
289281066	cd45dbc47e473b2826383a3279b5471e	1308575	4	2010-12-08 13:13:26
979984592	10280f69ba2474b5eef5e84d29fc9b00	1300319	3	2015-11-22 21:00:40
975465738	3e59587f93400f90ef391439a58ba33c	1300319	4	2015-11-08 17:54:50
1455388436	709a24b02ae82cc973aa7ac07ab11f28	1300319	4	2018-08-31 09:24:52
1107033409	573d3a1ddc2c55bce3e2bcfe4a19dd89	1300319	3	2016-11-10 07:08:28
952556890	f5eb0beb456e9cbce5ef1cfd7d393b8b	1300319	5	2015-08-23 11:05:15
1428636084	aa4a857f23e3c9e5dde881b7b146076f	1300319	4	2018-08-06 23:33:13
1224393693	a7aeea50e601ab1a54bb56c9a61453e3	1300319	3	2017-08-04 06:41:36
1179112433	8b702e7778ca297c25d6aec1fe8d6a1e	1300319	5	2017-04-22 00:53:39
524833619	950b3c439a06dec6f48b9d6bf94a854f	1300319	5	2012-05-06 10:41:37
770550937	01263f5a04f97d7fe445c8508318ebf2	6833818	4	2014-01-26 21:02:37
786929478	e56108d2aaada1ac88b57e1da9588b05	6833818	3	2014-03-16 23:28:17
773998712	a7becc8b0d6af797c04752adf41ab433	6833818	4	2014-02-05 22:05:36
1151714510	78f5db1114184df73de72f787e3f05e3	1300319	4	2017-02-13 18:19:26
1122660849	bb39bf2cb0b2112aab97584307726632	1300319	4	2016-12-18 09:48:13
1431230710	a1192d3dae0ed9636c3b340cc0030818	1300319	4	2018-08-09 23:01:01
1415858268	22ccc44f793bada695231a097927c7af	1300319	3	2018-07-24 18:30:41
1112266558	53a5d43b0cf40b6e7a22311b526dcce6	1300319	5	2016-11-22 21:46:39
1185315548	be4fde58d01a6b52250d5a20e78eaf1f	1300319	5	2017-05-02 20:27:10
752754623	3cf9828c25e46eecebe9e9ad32e0f45e	6833818	4	2013-12-10 19:22:20
788644811	0868fa5f7cf67fb00e102e30d892c78c	6833818	4	2014-03-21 02:10:37
729377842	ae03bde45d7640596d3fd0cb25a33aca	6833818	4	2013-09-25 13:21:44
1132035349	448c08729efadda95c4841846ec7f3bb	6833818	3	2017-01-04 20:44:03
865582435	a7e42ab6a6bbfcdde76327b2ce4aebaa	6833818	4	2014-11-23 20:03:11
92348559	3ab5f1255f264b63fb7f3cafad37f729	1300319	4	2009-01-31 21:08:24
976877149	378c5caa5d65b706bae4b3659911b0a7	1300319	3	2015-11-13 17:38:45
1058104207	7d0493e513e2df369641ab165df17f4d	1300319	4	2016-07-03 21:11:51
1027349179	9b08b182583f7725ec5195b17ce42d53	1300319	3	2016-04-02 12:52:37
772740270	321e21ff36009ac658a06f87ce66e1d7	6833818	5	2014-02-02 19:28:21
1738553960	a194af7a3c96848a2fd9f4c7eef79ab5	6833818	3	2019-04-02 22:34:32
722990504	25befd32e4103f8aac6f8c163ad71660	6833818	4	2013-09-04 14:36:16
1196778985	22fed2354c3134f1f5df45395021e10a	6833818	3	2017-05-31 14:05:54
1061121096	16efb83da64e58987d911b76bd49a086	6833818	3	2016-07-12 09:09:24
586259258	6f8855d90b42d7a148117cf697fc75cb	6833818	3	2013-08-31 19:04:11
623676853	5cdd9349073a6fc19d78a99b584aeb6a	4133827	2	2012-12-31 23:19:09
908491233	3d83cd91dd9cb0cbb1da807a8fbdd2a7	4133827	3	2015-04-01 17:29:28
657379649	62838a12979d421f69f6d21010f7966a	4133827	4	2013-03-22 10:33:00
771608295	7996e5f21329929ad344d44f4f3cf85e	6833818	5	2014-01-29 23:53:02
1055430099	a30162d79f50ba4f2a7d017c9ea320b3	6833818	3	2016-06-26 01:16:12
837410879	531ed83bc5c934139cb9621a8f0934db	6833818	3	2014-08-18 11:22:28
827382730	8513d9a3dce486cd09e0471f2c5a6fe6	6833818	5	2014-07-20 01:18:28
1558364497	5b7314fd20a45975c5936a4276af85f5	27166092	2	2018-12-07 09:15:10
1932331639	b05ae0036abc8f113d7e491f502a7fa8	27166092	4	2019-08-30 14:24:14
1347899276	813e857557f8bbe01df07e452efcfd4b	27613140	2	2018-03-27 03:02:33
1430642214	527fa53e3760a2cfda40f55f1423d277	27613140	4	2018-08-09 10:41:52
1347089922	fb4a6ea3b7a574cca785a2fbb9019cea	27613140	3	2018-03-25 17:14:25
1347575333	f75d4845d555ebb46bf6099b23531da1	27613140	4	2018-03-26 14:32:44
1347295263	cf324f0c297f8e09243bf35f62845e27	27613140	3	2018-03-25 23:08:20
1360881082	7e6c8f7ffdb627e21f7505b3f86dde81	27613140	3	2018-04-19 23:20:35
1366003591	b3e2e4d57aabf6d0c07e9f9cc6f04b2b	27613140	3	2018-04-30 03:18:22
1347717641	c2d5cf3b2148878e17d29a73efa4a493	27613140	4	2018-03-26 20:18:38
1519071412	8980e3344eca53f99e67171c26b76b44	27613140	1	2018-11-13 11:06:50
1356340272	4ef9357297b93a8b5cffa64e62e8f99d	27613140	3	2018-04-11 00:33:32
1360136096	63c6c276dce6c6be693136ad4c08c7c4	27613140	3	2018-04-18 11:44:59
1367702967	1528ba5e91228339683475ac1ed0439e	27613140	3	2018-05-03 08:51:03
1443864170	2f68f51c154f0300d163b40a035adc28	27613140	3	2018-08-20 12:07:04
1347798343	0b5782967142443e3555f90f4c29c749	27613140	3	2018-03-26 22:42:59
1354900452	3680ad86db99ae2f2c8d1849cb5e8a3f	27613140	3	2018-04-30 20:12:01
1428238916	3f32d99f8c5ea27423158b13019dc62a	27613140	4	2018-08-06 16:04:12
1363693012	30b3490c8af5874b0b37ca111f3f4df4	27613140	3	2018-04-25 10:26:23
1380028454	4b16ef88d97563d4708eff293244bc6e	27613140	3	2018-05-27 05:27:32
1347271126	11c4c0d7fe3e04c3e73f4521c40f76a2	27613140	3	2018-03-26 22:10:25
1341255964	31c070908ab99adea9634e0ab73fde7a	27613140	2	2018-03-27 15:05:34
736431441	9e450b6433be109e2d5e83f78511871f	1449711	4	2013-10-19 04:12:57
492672665	834b0a6a72c19ccfb752a80ded0fdae9	1449711	5	2012-02-07 14:12:01
350601919	b34fb42e74e82f7d42b424d7d33f9920	1449711	5	2011-02-07 17:39:08
578362399	3c43bdc2dd795e29632f96a0aeef6d95	1449711	4	2012-09-09 15:13:07
213262092	a0b5d81c487b8ce1473d8233ea35197e	1449711	5	2010-02-05 20:44:43
508806660	10b4a768a381651af8a78ebded8d7638	1449711	5	2012-07-10 19:06:48
688447292	1adbf9b484591a90a274314b4a600faf	1449711	4	2013-06-04 22:16:18
671705704	288386a173328b4620543f77e80f612a	1449711	5	2013-04-25 13:12:18
263131144	f51562d974baadb391e52441ab90b497	1449711	4	2010-06-21 21:54:06
579755439	aa46e8fb025715b06fcf164ff00346a9	1449711	5	2012-09-13 13:49:41
269923879	3b27686573fc4de13f389a7161edd9f4	1449711	5	2010-07-12 16:49:10
380788570	e5938dd2f9c88790a2006b846b3360e6	1449711	4	2012-07-20 08:31:56
555004246	7602114347b2dc6e2c7d740acf45e4e3	1449711	5	2012-07-11 23:02:31
805654910	b90f806f845fed6193c4fc76342dccc4	1449711	5	2014-05-11 17:54:19
343533742	f283fea0cee9e8851c092e2aa838b675	1449711	5	2011-01-22 13:14:06
171281032	e2e976f3940ce4b4ca1508730cbb78b0	1449711	5	2011-09-25 00:55:15
685612158	8d8a90dab4b150e13e31b6fec81f1b00	1449711	4	2013-05-27 21:48:51
331595013	2c39f475a9e0e6c732e809e96c961825	1449711	5	2010-12-26 14:37:56
219330661	db7f38730b341be565a762c2b2720fde	1449711	4	2010-02-20 09:15:30
341060861	43d5ecfd5e73c7dee0d3f108f101bdbb	1449711	5	2011-01-16 19:11:24
284651976	0798527a7f0e04af877588ebd2426a9c	3148654	5	2010-08-21 01:15:09
680835043	a9b02cd2205fb2ceff6e6e43941c8e98	3148654	5	2013-05-16 14:01:32
1144290298	643e63afdb026b549064684927b58ba1	3148654	5	2017-01-30 22:19:50
723216763	713707ba47cc928e4275f38e8d8f7954	3148654	5	2013-09-05 07:00:48
292603100	d7448066bb56115168f29e8ec0dcf938	3148654	4	2010-09-12 00:27:15
355306866	5b8915f995c3efb66aa9503daacac438	3148654	4	2011-02-17 20:57:13
1191781775	dfe78d1e99a0ebea5764b56ae16aa35d	3148654	4	2017-05-18 21:33:52
416241887	c92647efbcd5f5db7b6bc0015f1b0956	3148654	4	2011-07-20 21:28:12
1237439705	f1bbcc8e29638db9ac9a5ccf29b99727	3148654	3	2017-09-01 15:13:06
1193879548	e4af3ed33514f8fd7c095e95a35bfa99	3148654	5	2017-05-24 02:32:11
1127950354	0e1b40498c5b2e301729ad9f768be80b	3148654	5	2016-12-29 10:09:41
34068673	553f5c4c3f9d12008f22a9e481e6040b	1308835	4	2008-03-16 22:08:59
1008271617	66be076b83dd479061efdf0f7777bfdd	1308835	4	2016-02-06 23:18:05
281053454	bbb84ab6a5bae344884176f2e22c68b8	1308835	2	2010-08-11 15:26:38
639482325	b93ce774eeb9c48fc1aec3da4d2464cd	3148654	4	2013-02-05 13:29:20
170318819	c7efa212016f4a33597581f89dde8488	3148654	4	2009-10-22 00:50:00
540335406	a512709cf092e09fac85bbf452e875a7	3110662	5	2012-06-04 21:09:36
214144828	f7eca11f6aa9423595d5b0e72d9e9428	3110662	5	2010-02-07 18:11:29
1913187014	cc7d8b6e2cf020ee247f499916b63c8d	3110662	5	2019-08-17 21:57:21
522272447	08bc816c20b0358526b6aeb62f78d150	1308835	3	2012-04-19 22:49:53
165141589	4d9e97448511863df45bef578205d3de	1308835	5	2009-10-05 21:55:03
128530685	349330b7d10aaa0a4725d6119e836b38	1308835	3	2009-06-08 22:52:55
769336324	182694ea6b7041977f878134a8b81017	1308835	2	2014-01-22 22:58:48
27573359	cb857b30b5ea4ecb78d8d0c3c653e81e	1308835	5	2007-12-31 04:19:31
243944939	bbc262693b37d851893c77ae87067959	3110662	4	2011-10-25 21:56:16
450280435	f5e628f5ee431a23c4c964657147f2da	3110662	5	2011-10-26 00:42:09
966904311	6ef6ce618d66d0ee93af4e34b1103534	3110662	2	2015-10-11 12:30:40
331306897	d74ed23ffb5f591be57cbd75fab99771	3110662	5	2010-12-25 21:40:23
276921004	7aa7179ac3bc5b7e10821d9655a988e9	3110662	5	2010-07-31 12:58:38
48964049	7761c8c4c3e5e84648b7a664b3e1454d	1308835	2	2008-07-13 22:21:38
525838239	c9aa34c11363d1a831cefb63db601634	1308835	3	2012-04-29 13:28:19
534056077	ad4be9e2d8d7e96709100b4f7cb2d757	1308835	3	2012-05-20 10:16:54
442560661	32941705f4af99c86b70a98ffee4030c	1308835	5	2011-10-04 02:55:52
152587448	d3755717fca1f10ca7ea89a3c585924b	1308835	1	2009-08-25 09:57:33
317255173	c1cdb7e576dc99c37d94686cf61f3d15	3110662	5	2010-11-20 15:30:03
64339346	3f887944d89a8ddeeb7226efe2b64bbd	3110662	3	2008-10-09 19:14:51
245882614	66cf36ae1efc3024d1492c945c4479d4	3110662	3	2010-04-30 01:17:04
496262828	cbd61cdcf7466d16c386fcdb78c0aaa1	3110662	4	2012-02-15 20:46:42
535814400	8a5b92fee88b9eaea6026e45846f1685	1308835	3	2012-05-24 18:18:32
259036993	f2caf77c4551fb883c5a530d156921c3	1308835	5	2010-06-08 23:01:12
270647869	99727c284ee00461ef2b1953cd032ff2	1308835	5	2010-07-14 16:28:40
59276986	e7103e572bb1bb1af91c745fa9f519db	1308835	3	2008-09-13 09:37:12
368410798	833b132fc729fe39bb2d7ca713ea64dc	1308835	2	2011-03-21 16:00:52
368629880	b6908bca0cab77ec2ffb896f05fed9d6	1308835	1	2011-03-22 01:00:40
66424210	96d6e3d0abc4a4004a46581252ccbffd	3110662	5	2008-10-19 00:03:12
1002144776	0bc9d44a95fd906f5153e0a13f0c08ea	3110662	5	2016-01-20 19:27:15
402938706	062f66d7b09d8e29632ae20ddd9d5c41	3110662	5	2011-06-14 11:20:42
28825711	e5b1873605de996577d1b8b582a7dbfb	1308835	3	2008-01-15 09:12:22
763488791	552301202f8f23d0150ec917473ceb46	4824996	5	2014-01-05 21:47:06
373579265	04d2f34dd388da6117a152a1f7ac33bf	4824996	3	2011-04-03 14:53:22
845245719	ddc7094c28378306a87e1fdb06514421	4824996	5	2014-09-12 23:07:06
478268765	5e167147ed3927801d5fcbece88af158	4824996	5	2012-01-05 12:20:29
248594049	cc89db5bf77df2cb32ddd14f10a38a16	4824996	5	2010-05-08 11:45:39
571869511	dbaf7300c54ccf72349bd404a7d14699	4824996	5	2012-08-23 20:36:41
419936212	e5378d8b87526b15cda7b5102a0d1a70	4824996	5	2011-07-30 20:13:10
501059477	511670d2e84569fca371323a2b6ae9a4	4824996	5	2012-02-26 20:30:14
1072189292	187be186240cc76dbf9326d3a80be03b	4824996	4	2016-08-11 02:31:02
251737925	7a6b3d3b18eb49a158a19d4b64252ca2	4824996	5	2010-05-17 14:21:34
1217360295	829f4f388a6cc2ad46ad6e49569de3ab	4824996	5	2017-07-19 16:41:29
1104668237	c40cf968514d7448175607e985a746b0	4824996	4	2016-11-02 12:51:37
328428919	7b6ec2f41f2ceaa5868d4a60bee6e170	4824996	5	2012-06-22 11:30:14
276806617	bb8af1097e4946ee2d7d6742662f834a	4824996	5	2010-07-31 00:35:33
400217743	f5c27fffd1da3fe7b2e3111696de5540	4824996	5	2011-06-07 16:12:00
1516369697	94ecd47361a4c2c96db1582fc1def96a	4824996	4	2018-11-10 15:44:49
297685178	bd54a80c91a3e99043aba64a9bb06d12	4824996	4	2010-09-26 19:18:15
523212980	67c623cd8e2e16ab7eab78a56bda6115	4824996	4	2012-04-22 10:54:31
766060662	6b878e9c1918640c392210f711923e63	4824996	5	2014-01-13 18:27:49
281495006	4103f92ac8ab9b35dc8b890777e00b3b	4824996	5	2010-08-12 19:32:21
503136310	3e93ec48c5bca8fe7978fea962285995	2368439	2	2012-03-02 22:04:51
28134142	e7670be7b161d660b8cf12368bb65527	2368439	2	2008-01-06 21:13:21
418976230	4097d9dd84e0fe203ced200a356f1111	2368439	2	2011-07-28 10:10:04
438212989	591b482c7315b23526093404bc6263ca	2368439	1	2011-09-21 00:33:52
44670984	8e58c43e37b67ec94644c4beafd99e8d	2368439	2	2008-06-12 23:39:54
983851690	88cf296693d186c1684b7f9a4d39c01b	2368439	2	2015-12-04 13:18:27
1272687195	8eedd8be6187629b846b6d129ee655a0	2368439	1	2017-11-18 00:13:08
758516735	a132bee753bbf9388a4db27b8033b66a	2368439	5	2013-12-28 17:20:42
622618070	599fd61adce991842b49fdd13856d552	2368439	3	2012-12-29 20:17:24
25038299	cf83755a06caf7828c737092dc8baac4	1308575	5	2009-02-13 00:37:49
31138945	a8f49989cc9ad46e15dd0835b4693a99	1308575	5	2008-02-12 00:14:49
375010512	7732f347d8617f20dabd34079cb22d7e	1308575	4	2011-04-06 16:46:17
1347724015	64db04de0c9b6b94348b3081d741b459	6833818	3	2018-03-26 20:32:45
983813922	fcadf257dfa57415d07db52bd5eebccf	6833818	3	2015-12-04 10:50:53
251483698	bed968dffb537dd8e194f5003b8d4f38	1308575	5	2010-05-16 20:52:53
25220877	2a297e5d385fdde9152b84eb1b299b1b	1308575	5	2007-12-02 22:00:03
137508054	a10424cfc6676e3f316697b8acd9beaa	1308575	5	2009-07-09 21:05:06
212987033	e272d43b5a551ff829139c632c30be87	1308575	5	2010-02-05 10:36:53
1172034283	b0cfbbffb4d0bd3ce5e0fc4bd933b6aa	1308575	3	2017-04-01 07:29:12
541577038	cbe9cbc48495a70e3685608cee87e78c	6833818	4	2012-06-08 00:31:04
918449313	e2e558578c0687fffabb03c6b82f3086	6833818	4	2015-05-02 21:35:44
1318970070	412f42c7561faf248bc7a799547e4caf	6833818	4	2018-02-05 15:59:35
620782251	cbb3bdeeaae2967b59b4a13fb58a7fdb	6833818	4	2012-12-25 20:14:08
1845601139	7feef1b6c35cde399e62401218aaeccf	6833818	4	2019-07-03 22:39:44
253561392	3c77376c21813af55d55a8c77903e650	1308575	5	2010-05-22 22:04:00
422082169	7093ef8a8c924b509d07a82532fabc8e	1308575	5	2011-08-05 14:09:55
206188138	c56dd25ed1724c89debf7e72ec40049b	1308575	5	2010-01-22 10:36:00
29773897	27518346e2e552e24f66ecc67ea7dd17	1308575	5	2008-01-26 16:36:24
943804291	5547ab6ef91532685c2ef42a6be988b3	1308575	5	2015-07-24 11:58:38
1895244138	e0ea3d054690573cef2f497cda7ed8b4	26592180	3	2019-08-07 17:14:22
1524154600	cc88a3f88b9b629e6b9ee4341ff845f9	26592180	4	2018-11-18 14:33:37
1916601972	8ecf7de6bc2a4a14340bd7d94c956962	26592180	1	2019-08-19 21:46:44
805472318	89703666211b96e512a33ae18d2149b0	6833818	2	2014-05-11 09:49:35
875945205	56814b8f866c8f4e04afb20aeee15dd6	6833818	4	2014-12-27 20:52:57
1252958355	b8e9da9a2da83aac95d20ab582b7875b	6833818	3	2017-10-07 01:35:09
1182102116	ce9c5f4ebf88b08653c0b865c4466140	6833818	3	2017-04-25 00:45:47
945119361	8b53606e386cbecc154b8f7fe2a704fd	6833818	3	2015-07-28 18:55:23
1176009317	a2043b57e3c080275cc220e85a0b93e5	6833818	4	2017-04-09 21:41:11
590591683	076e65dfa4f649cf0772f2d503075167	1308575	1	2012-10-12 21:09:42
440012033	2f1ef8c29c553a06fa0dccb51080fe71	1308575	2	2011-09-26 21:11:48
662520213	1f796e02a1f7ef9006af7c94d8701715	1308575	3	2013-04-03 23:10:47
535252353	8ace29fc7312442786635f3d856bfb11	1308575	3	2012-05-23 08:42:44
580011082	1f878129f029b8fa4d0404cb8965671b	1308575	3	2012-09-14 07:41:39
265674837	612a30dd5e890066b28c5b7a533801ef	1308575	3	2010-06-29 21:03:40
1602066798	7636d06d2f88d4dcd5c941d4ddbb7ec3	26592180	3	2018-12-30 22:18:15
1894986852	d7560091104abaa635f0398576863eec	26592180	1	2019-08-07 13:48:54
1774905075	bc4bec14ea76b44998d6e4d87442723b	26592180	3	2019-05-04 00:25:28
1755186368	5fc1f823ade7976e9dd857ca4720e4f0	26592180	1	2019-04-17 00:29:43
1835342166	c48ec55526a92715b2b0658877a27890	26592180	3	2019-06-25 22:30:46
1916421288	14f0418ee8b23d7f7bdb5ac1776a9df0	26592180	1	2019-08-19 19:38:45
993070552	f412f8c175f58469ace62b225570b485	6833818	2	2015-12-29 21:45:08
958029631	53200838ac2e94f2ddb007521af3070e	6833818	3	2015-09-11 00:11:24
755203952	6b0bdde85e6ee2d55b96692ea19e639a	6833818	4	2013-12-18 15:44:45
1047611859	65e622e67162af4af56afe4251d6c6a1	6833818	5	2016-06-03 15:00:22
974781386	665bedf16c7078e621ab3b36039d82f4	6833818	4	2015-11-06 16:10:28
898390805	71a0ea38ade753d9e3b0b6da97ce05ed	6833818	4	2015-02-28 17:17:38
454361615	9859c6279692f2f8499963779e56654b	1308575	3	2011-11-06 10:24:15
1923938011	57f15ec169be25db0bfb967d42136466	26592180	2	2019-08-24 22:01:58
1651681178	d3cfb97dc919dd8dcaa8ce43a31c5400	26592180	2	2019-02-01 20:22:48
1901233367	b05ae0036abc8f113d7e491f502a7fa8	26592180	3	2019-08-11 00:14:12
1539072060	62dcd00284eb79377e7fb1b4f2f3a2a5	26592180	3	2018-11-26 10:53:04
1642283855	cb53a26f4fe729a7ab40c2af0c67dd48	26592180	2	2019-01-25 18:07:32
1630759633	7de201ccaf6b898223073432767dfc11	26592180	3	2019-01-16 23:20:21
1772040246	10bf59870a8861108a6dde12d552ee0c	26592180	1	2019-05-01 18:10:22
846197412	3ef99520b7958a72805e2d817a6bc93a	1300319	4	2014-09-16 11:41:17
927952138	94923e7254527d3faf58958e8026f75c	1300319	3	2015-06-02 23:17:49
158847468	e3ca7342c4b1f2a1de5bd64e4271d49e	1444533	4	2009-09-14 17:11:33
456513294	8c8ad856a6eaa2e1c25c2b2b5463b20f	1444533	4	2011-11-12 00:51:31
131381107	b73d2c2f1958ddf484c16b1033b5c221	1444533	3	2009-06-18 11:20:21
201135355	fecb4a94a4da5b1bcc5bbde8bad64de4	1444533	4	2010-01-10 20:15:11
671160910	7b9bf5f1d61cc8b627017227b582132d	1444533	4	2013-04-24 01:19:23
245895996	f44fee3a08e3f1a464896d11bc13eced	1444533	4	2010-05-07 09:09:50
576492773	7a0527f75d46e70bee816af3334c29b6	1444533	4	2012-09-04 14:43:47
1600126216	c7082faf7830dcade0f16b0f7310bfaa	1444533	4	2018-12-29 23:54:37
1599137253	0f22df2341c2a3993091f69385913851	1444533	3	2018-12-29 15:34:58
545616117	d521443258fa98197fa99efa7a73f312	1444533	3	2012-06-18 14:06:45
1072193548	3eef3e6de936137b3b86e0dc726c0294	1444533	4	2018-12-30 22:21:30
1440225884	69c405cec3071017247a4e1944b8223d	1444533	3	2018-08-17 16:29:59
783598429	1adec5fc1de7719f166b2924c29a063f	1444533	4	2014-03-06 22:50:04
720324313	0a6d54bab4e172529323ed5d94f1031f	1444533	4	2013-08-27 21:42:30
809199837	f7b7cfe5c98d2147fc142cc1c50d22c8	1444533	4	2014-05-24 16:43:41
784385905	20281cc07fdd45752472338179a32338	1444533	4	2014-03-09 13:53:36
1849189370	72404d16de7ffc4eeb9afa89f7f73ce5	1444533	3	2019-07-06 18:13:20
782343736	132c596a4cfcc92afa390501ac099500	1444533	3	2014-03-03 00:19:03
794765929	c110a3c946ea1a0a881326be34004649	1444533	3	2014-04-07 23:54:43
741526640	0f35ce7fc2dbacdf70d15572f330036c	1449711	5	2013-11-03 14:00:23
530121563	34f8a17dfb3c03985e464cab74238561	1449711	4	2012-05-10 13:48:52
600276417	9e0c90d0f6a6dd8230ca5b07f3de9604	1449711	5	2012-11-07 00:46:15
600069840	d861928f3de32e809a31f3a29f2325fb	1449711	4	2012-11-06 15:36:53
463806349	e71ae47780d7246699d1e898309d4d65	1449711	4	2011-11-30 18:48:00
287617815	4fb20eb783b92e9a254f47af01ad5521	1449711	5	2010-08-28 22:54:53
307915860	52c379108edc07016c167b6dc064a7e5	1449711	5	2010-10-25 09:21:10
474136809	9d1e88fa491b379a62e2c6ebeb6c62ff	1449711	4	2011-12-26 18:46:17
653463893	0300ef6010cabdbba8b4bbc0e956f74a	1449711	4	2013-03-11 21:19:50
713261128	eb331772ebb6e48e681b774f4b8fcb3f	1449711	4	2013-08-09 08:01:32
551066654	d90ec0bc2257167fb46adff118301a36	1449711	4	2013-03-02 15:55:05
1043268413	5f4b0ed006a882f36ec245e46271d873	1449711	5	2016-05-19 23:45:18
253017775	31f7d6d81824e9f27c2fc2839ccc7f35	1449711	5	2010-05-22 23:33:38
358705777	4207b168187700c0c141ac9b0a8fb7ef	1449711	3	2011-02-25 23:11:31
450241095	a05d0043f0682adb299b749550276f5d	1449711	5	2011-10-25 22:41:29
256859202	b5bff93c3ef4b7b9f40be6dfb23711cc	1449711	4	2011-01-23 02:39:11
540214050	b3b7ebb5dd94e7f2709902205c3a1b08	1449711	4	2012-06-04 15:54:11
1361319975	8c10e2fff788a629bf6fb7a336f67f04	27613140	4	2018-04-20 22:24:35
1347497534	73a0446801b450a68c6909fc37aab0d0	27613140	3	2018-03-26 11:28:56
1366794737	5cb68a203ceefd520ab17ea019c26600	27613140	3	2018-05-01 15:13:14
642207454	a741ae5f5be732b6588f53bafab2a51c	1449711	3	2013-05-10 12:59:40
674017227	84f096080b6f434d0554ee3212f125a3	1449711	5	2013-12-21 14:07:23
319632486	56c79ea7aa5f2a31fff75607bfc79f02	1449711	4	2010-11-26 23:38:58
1347387463	9b2e05077d32c42dab979c3c8695d8eb	27613140	4	2018-03-26 02:33:32
1347169391	fdb83714a90c6433f1c1097d948dfb95	27613140	4	2018-03-25 19:59:13
1353028759	7faba545d8a9e083e806e05a10ffd2ff	27613140	3	2018-04-05 17:26:07
1365669804	57ec6fe7b9145f7c5f5e4b569f159ff4	27613140	4	2018-04-29 15:51:21
1346380614	e338b135a8dae68bf100cfe6995796af	27613140	2	2018-06-21 15:12:42
1359568318	972320ee42911d5deca8055f68db522a	27613140	2	2018-04-17 02:27:13
1347411614	3d32684b014bc6ac934945ca53821890	27613140	3	2018-03-26 07:05:06
1354040256	1d603d2b7031c9e0975a3224f13f8ba5	27613140	3	2018-04-06 23:16:41
1347804031	df4cf68ca913668bae25f25263ef2355	27613140	3	2018-03-26 22:51:21
1361378799	68a1dff5de0917346e436dc71c3e5190	27613140	3	2018-04-20 23:57:20
1348492532	ef2fe986bd7f531262bd7aeee8bbb1d3	27613140	3	2018-03-28 12:50:59
1348014156	49a0b7316a76150c82541d23103f89e0	27613140	4	2018-03-27 12:10:38
1367213439	728b1579c48804bed1e98bce3ffba608	27613140	3	2018-05-02 08:54:15
1352614126	64cab49d05299dae0a30e74f675fc939	27613140	3	2018-04-04 22:58:10
1360324804	efd44567ede8a9be5fc801b1ae0db246	27613140	4	2018-04-18 20:06:53
202930495	42b3a0dfabd09ae9246558130cd605dc	1308835	2	2012-06-22 19:32:10
329288723	bcb4853b70e2a4d91d8a62f183ebd4ac	1308835	2	2010-12-20 23:12:36
108139538	9fe0b23727df2109a75dd9ea4f0e14db	1308835	4	2009-03-30 08:47:28
331906249	9985f8b151d2b4581297537c8daffce3	1308835	2	2010-12-27 00:24:17
19757580	01b2ec90011b69f8d95adea8b0c6c8df	1308835	2	2007-09-03 14:08:36
368368093	78fc13bdf1d2241cb02c5b1a5603accf	1308835	1	2011-03-21 14:11:20
532989036	6ef6ce618d66d0ee93af4e34b1103534	1308835	1	2012-05-17 19:11:21
233160573	6aa94d1eeef778328eb97fe0f5a70a53	1308835	3	2010-03-25 19:03:09
87056052	c349c4d56383f27e8f089c4184fdea12	1308835	5	2009-01-11 13:01:03
425125319	bbabb598ecb2c9f2d799358a7ce7b5e2	1308835	5	2011-08-13 17:08:51
2963959	5c1e8cb2d8eeae30534263fe9d7b98fd	1308835	5	2006-05-12 18:58:18
167200726	cb05bfd4b85f5a131dd70282039768bd	1308835	5	2009-10-11 21:02:54
14385593	823ba7b8f55428bf632c36fc0b341fca	1308835	5	2008-07-12 15:10:55
33774347	42da5e28105293abb0bfc681b5f210db	1308835	5	2008-03-13 20:16:08
13863614	8299b7bd879a400eebb1698204951c6b	1308835	5	2007-05-05 16:50:28
257202379	91a237df198845250e06ca59e2f02cda	1308835	1	2010-06-03 09:14:48
489911714	290e78da02afb477b5ad249cf8b422f4	1308835	5	2012-02-01 11:42:30
403134470	f42827e4c0aa3238bde3c93274e2f34b	1308835	1	2011-06-14 20:57:16
367403779	3a10403ec9a692570aa91b9880de480e	1308835	1	2011-03-19 15:23:20
1052298753	049a0700e56fa692a1932ec421213bf4	4824996	5	2016-06-15 22:18:26
411052021	8dc89dcebf9bccc1257838d56b53d378	4824996	5	2011-07-06 16:55:56
570903756	cd1b25ccde3f1a8e386da30a9757b784	4824996	5	2012-08-21 13:29:44
350920954	d77938e9d16b87f5f2c5f4e829c2f5aa	4824996	5	2011-02-08 12:37:08
358997427	716441323b241f2b527a31a0b00e8ffb	4824996	5	2011-02-26 17:57:14
722039827	2e86a7cbeb61ea9dc6f8f5a1f9970fe0	4824996	5	2013-09-01 17:42:05
327643303	eb759c940e520b7c586ab8de1a609eb7	4824996	5	2010-12-17 07:31:43
983179320	34aa6f8488625e6d2367922a148ac06e	4824996	5	2015-12-02 10:38:18
790236152	e84b1af67c81ed23ff515acb577f935c	4824996	4	2014-03-25 01:54:23
714897450	905b854fad09a6e7a4c37afea777a5ad	4824996	4	2013-08-13 17:25:29
