# Supplementary material for: Revolutionizing Chinese sentiment analysis: A knowledge-driven approach with multi-granularity semantic features
Source: PLoS One. 2025 Jul 15;20(7):e0325428. doi: 10.1371/journal.pone.0325428 (PMC12262853; doi:10.1371/journal.pone.0325428)
Supplement: S1 Data — Douban Film Review Dataset: Publicly accessible via the Douban API (https://www.douban.com). (ZIP) [file pone.0325428.s001.zip › moviedata_small/users.csv]

USER_MD5	USER_NICKNAME
0ab7e3efacd56983f16503572d2b9915	恋丶你灬
84dfd3f91dd85ea105bc74a4f0d7a067	小学生的爹
c9a47fd59b55967ceac07cac6d5f270c	eatshit
35d3d5a52a7515c2ca6bb4d8e965149b	密斯sini
54bfe88b57d8a3caea2637e62d182cf7	Tiana
18cbf971bdf17336056674bb8fad7ea2	Bergwolke
47e69de0d68e6a4db159bc29301caece	El Guaje
86dd268419a02513163814b3650e4cac	黑手道空段
93ce30280bf1b116041a721906a2f64f	欢喜
946c40119cf6ac3f9a9e6e645a0fe23e	不是水果宾治武士，是囧小太郎
c98155000a3420758910ac19414b7118	猫知道
bd3ba3fc3a4f3c925ef3dfe1b8ecec38	南條某葉
9762599d291c145ec19a666d4ad67b07	王浊安
e4e41a7765b5fe37bd096aeef97cb113	朋克大帝
7a48f067cb5c3ef981fd9d43c6fcd3f7	极品猪头
5c4a77c60e97a1dd0845fbfd17f58411	夏草
b3e4ac4a79a0b996d5fb65c23acf4690	西门吹花
61c3fef0c1734144b70a66a761706a0a	鳄鱼的眼泪
1ab2413c7fc9c8dded02b4639a9b185b	開膛手傑克
05305f812f7fb658be6543f5f7867e7c	Sashimi
f70064710785fe85f4248a76343b8fbf	李壹樂
1d0010c5c5690b5ed9c94b1c5bf483ac	鹿不鹿羊不羊
e7b5be1c1545909c84aa14e0c7773f73	巨牛侠
c7977c97baf4508029fa9279a0d5a7a8	閃光魔法師wing
7f46bc75c1014aae97d1846d59ccb0e1	Bravesoul
997fe40fd5f6ff278adc89fb9e751f63	冰晶莹
8eedd8be6187629b846b6d129ee655a0	溺死的渔王
0698e877c92e177d682d470b4f9bbf84	van
e58823802b6c708ba8dd3088daf205b6	毛二叔
7f1a11e321a4c243aba4a75ced02ed96	❀九九❀
6bc5e44fef84ceca6167a9ada2ec70e6	鱼尾巴
1594430dbf95b0e4df18f1c703222ee7	疾走
f075873af737b8d33d1617be2048b6af	小波福娃
8d2f73e72ce0e24841afe439be5d40e8	吴硬熊
6a8ffdc137b84bc589ae7117088e7389	清蒸鱼ˉ﹃ˉ
4fba499609011066e51d69137c99a54a	Z维
796130da487ee02320f820d5ffc1be89	markeloff
b6a1d2c38c19ffc70ab5abe474a44c5c	圆心
c207e44fcc36dfbb8f29330e3244801d	Z❤9979
c37de57379adf5916291472098d06745	木凫纱
98486dfa03e49d614469355ab8335e8e	青楼姑娘
43b865c577221a1988f83ff152f8f637	摩登
6133c2837a83ef76268c62cab751d5f9	多久
d6cbe2c85109ac09b62a4d7a0407e327	金轮际息烙
890118abdd429b96d4f5c3e4c92cf1f1	_(:з」∠)_
18809eb4f1bd8467bfa19f85ca5ec1eb	il
a8ce33d052e4ca557957bcf13ed3a5be	Slipped
68e3f25e7076ddcbc033020c4f2e427f	[已注销]
ad5038f222b39c9178277febd896619f	LeungChanXXX
16033ea036dc3748b076c72c3ff4d020	辽东胖尊者
d82f3204b2c4de5ec1e3d8726f569e3c	晋Eyre
daca7151851336a87b50335d754ede0a	大园子
15ab8109860b1c178fdafbe76523c60a	［你 被 惊 吓 了 么］
d145a9169b34d1b5e0bf4ae1ec2e2c96	青苹果
b4cb100d328843a18df2d9249c460d55	siji小猪头moli
bd655aec855e56d4c21d928cf9151cde	高音A
0f80938852fa05f7b3cd57e1c3b176e1	You jump
68412b7e2dbbd98d567f0694da8962d7	Zenfer
757f2647deec708fe714967dbdbc8bce	guihua
8f57b458e35070fcf1b51d7ace4104f7	颤抖的果冻
302688c84ca53b9a2d99abe7967b82d7	shalimar
72e2abb706c98d6528806269393863f6	神抽八号
11fd1283f6bcf29207a1e1969bee863e	stars
53d3d577099f63bcfdc4700fd062cb36	Glund
21a11752558fa7b126e58a2780c08e65	蓝清凌
4533c93204dbf2610e4aadb3cfc3d380	Leowen
857066f42376e0300e3c12ae063884d3	九欢
7a74ffa52f8dd58a44583e1fc48ff2e6	两宫和也
e1de4339962619194c12ec86b9394f62	旋律
696743e481fa400197622615977294de	小慢
71638235f0f857abcae1a0e664e65c54	撕心
37d7ccce75a0f786fd94b7bf10113805	冰
4799f6881ef931dc6fb3ab49d0089294	ESKORIA FILMS
8b9670d7fc6a245bf8265a99f1603c22	👺野兽司令👹
cc1b9cc6943c82af7dc2abbe215f842f	文龙（不玩了）
07cc704d9195fa04e7158357dabc0aea	十二
deba74f84804f745ee7ba1d28025aba5	小涵我是
d1ba82fe44f344cb231218581e25b221	蘑菇君Amruta
fbf21b0e57293bc221ebda0e2652c9a0	易璟笙
100bbee5de2345519452b3348745733e	已注销
ced9300a7172ac79e3dce7d52c9c3e57	黒羽蛍
ec0f8d2a7679baea47e3555e62335957	沉歌
2bad4ef429929474a7203c11dc917f61	不要太over
98ba76ef02d3cf52f3890f16d16e0214	九十岁的少女
f339250775085ab8200651fbc973a836	klam
da1cacb8c3c294177f27214328750357	★☆☆☆☆
3b39a2479dda65c72ee0fd58f381625a	_夏· 空^ 、君
2fe23b6ee52dadf391d174b7eb15503a	Usthiel
873a91806a328965db2a4f03e5fd0647	lv.
3e3740880b84b6eb3c0e1c2e5660142c	野次馬
48dfb0e3fc5c3ec7e3812b815e92358d	AIRMAN
75eb528dd2fc47c93fea1bd14b7c0505	杰罗尼莫
239e551f3f1534ef6eaac4a8d585dc81	记日记的小猫
cf3f7fc0baae6ff80cdab57a75ab00fc	bay135
ff83330dfda71ffafd6c02dd47027975	食苹果
5876636b6eb3c3b4c871735f42251f77	仓_仓_仓小颉
472613a6fe5e656ff91fc919f942387a	爪乐乐
092891f982868bae4cde8640a0c20c91	沩鉨wo乄菰単
99c3d75c595734665f30bb09426d0ee9	chp
1d71963d0c390ebb9048cc64cde0803f	吴抑郁
0c679e25766f74589480fd3a5ff6a316	千寻亿选
a0283263fe3b82ebec8b217849076123	kevin
0cf2f3fb02bb5c86430434d2560d77fc	人在江湖和為貴
81501e3aba963e163fb5d3065cdaeb6f	两个人的画面
24750b4b6bf4133ffea48af4d4b7af1a	美妙的梦
60c98e71f01419aa1d4a5c77922ca9d0	你好迷人
386dd381a595e4d632c6f4a72fa2bc7a	S.Knight
e4d26b5d68853ae21600065b66f70639	2 5 9
fceb8f94712c59c7aec03256734af98d	lilb朝阳起又落
37c5c5dff905e93b45b0976ea7319864	张勋
dcbefced2edaddbffa77513bedef3a38	勇敢的Vaughn
6ecf1b7a0baf92172b52b402b3e6b564	你一生我爱你
378ce893c2da74185d8d1ac98cfc72ca	不是三步
13c9dcd5a7e2660baef294a551fbe089	撕心撕肺撕狸猫
101900e52022eefc63760160125877f7	雨线
2e42041a7d26f9678d518d43d111cb85	埖埖、
594a2000755a7b24e1a10e1829c87f50	名字不能太俗
9c2e8e42cd0f5440440400118b773215	快给我一颗苹果
c1f55d25fbc006e7baace150a74bb2c2	莫嫣
ab50e7e77051edfd14bfe97dd2dd385b	子泉
eb5833a6eac8adb5be771b6316c77bbd	玉心雕龙
cacc5228ce5b6207021b4173009fc23b	圣如
1d269303bc77b8c45b00225ac11de9e2	莫醒
91e3528d047c72f89672fb6fa0f98408	忽如远行客
741b290da0affe67df6967724a8e0aa5	茫芒果
3083100ba305b84f6350a421d0e63b7c	TROY
cfd5a70b8498526f1fe28e12610730f2	不吐不快
7ff1d95e920137b8d55329c856c17d4a	2222
8e298a5cfaf3806004b2488c978c1cf0	老男人
fa67e001a64ede837ff75c8bac078470	小陆烧
3faaf93f7de6bde323fe22fe3aef8607	柠檬草
f799e59ac64b8905052285952242cf72	韩丹露
78d0fb49bf678441f728dc782dfab982	非常道电影
e06aa2c79d63fd9844e704fb02004a32	关于话痨及其他
5f549cfd857a2dd4b2577365eb6a9b2f	在心
cc73d74aa079504ffb25ef8405708f84	路啦啦嘞
f87f0d8994cb537786ad6b31f0b4124c	厉害花瓶建筑师
9b2882e12cebf01347a96642556e20ee	eddy
e47c06097dbad3f2deaf41262b699122	mojar
24f97952deb3ea27fc35c2559a075470	Archaiomele
54037ad89ce36837222f6931b2d77d5e	Lwb鱼鱼鱼
34a29c76646c678ac51f5d6300211fe2	董子
343f2e09efd98ba7766a8cbd68ec8eb4	呆熊
b3bdea070addd5b0942f115fddce837d	饭特稀
ed6d3d64b297299bb79de920fe242034	梦游的爱丽丝
b8eabdf0b5bb94a219eb0218c853ec4d	kingwei
0e9c9005752b3cbb4b7e36b0cfa98543	圣母大大
3dd22569a1463f5877d8f31f8d8a3f51	乐哈哈Leslie
61929f3bc2b976081d27477fa9a2cbdc	反对
9cfe187f706643233e7891066eaa07f0	一切随缘
1c858374678f175616dff8269d680200	左小粥
89c5a02bd46080e5462b483ca8f183fb	眠去
8441a1b79f7e39b75d2013a38fe540cd	匡匡
7fbf860fd12e0a3d1b4f3beef78bc4e7	李子鲤|Lilith
2ef77a0ab4d96b4d5424fc104d82a97a	廖小尘
77e2801c3a3865e417dbc7ce3c254db6	HerbalEmpanada
9645d197e6eb271b6100ad12c8ab5292	咸鱼突刺
09dd4772983d8c204fd01052c4bef7f2	LightenU_Rita
0730fcce0741794b022822ef57b3f47b	秦诺诺
15798db653ea68caa1b4d61c4e493679	艾習角™
fe57c09aa43b5da1f4dd36a3f228cf65	via。文
0bd5bdc470a293de4a233b5b4b51ffd2	惘然
a4865b6e52683a5026ee0028c3a1b466	菲涅尔·丁达尔
6f4c612d7260103713d2ffaeb5d1d139	Troubadour
c661ae0105c59def84a813bb3b747f52	宸聿
7f348422e3423ac03943f05bbe27b0e9	Freddie Lee
02092e6734ee9ef31f6998707238a80b	Kubrick is God
20281cc07fdd45752472338179a32338	M & R
8e2f248a5cb267d40bf8813d20b653e8	JeffLivorno
e12d3350e188f48b2f45031c6fb89d10	凤凰Rosy
ea9ddaba45682e914e7185794e8cfac6	Lena
25464080601398d1567d49bad41f9e70	blb
21dba34de7ca20ed17ab7fd554f49781	妖子_
a77380143b0f42aa686d3916b48297f6	费德里科维奇
dc247aed0f4859c41e4671a02f50e548	壹壹
69f27b53259e3d0126ac4875f66b8ea9	卡卡鱼毛球一世
48618825c3d3e3786ff0039f950b8564	LWD
c6f521f5ca8a18624061dc8f8e600243	[已注销]
13e2c111f18064030000fd45ba5ceba6	翔樹。
e9ae4655c4185d029d7654285beae9a0	司空
828ef8a88bc3460eb9b52ec040940fc1	默默
b2847ed4409e5eaf00bb442548161fa5	老猫
1abd988cf9e9ca458ee9531b251f3797	易瓶子珏
915c6df1596c514d724d4255f9231a2d	crescentmoon
bbf2606f5ff05b2ab78de7c129a2a3ab	Cpt.Haddock
56c79ea7aa5f2a31fff75607bfc79f02	陈晰
7ab8ca2fac9ce171375cdc067258fae5	Bakaemono
df0b4a3fd01da507eab1fd7d1999022a	幼银
4af123768270777501c9ee8b752b9de6	van
b49657bb72a32b6b32ecdaf83426d193	灰原愛
2a297e5d385fdde9152b84eb1b299b1b	麦小白
5957fbd0ad53faed36bf41eab22b15f8	Eilene少侠
3e923a50d2eed11b6bd2becbcab2b6a9	m木点点
8c043722a259567d07d6b0f648a2da1d	亚萨希
d0563124799def513a66785feca2f275	流奈
9c805ad773ebdba50ba043af97572d0e	漠上
8b8cd95cbe44eae10eff97940f4c374f	海乔的心
7e23d7b1db077bcb72501b8b6a087835	幺幺幺
6de7ed53c559983a5821f75cfdab5d04	口袋里的枫叶
3905a1047c10d0f8db0e6acc0dc345ed	小莫默啊
3a5bab362e49a7e0ac4ecbe085798235	泉哥
8cd8e986a93d9966b2b1a508f543a654	糖豆儿
9acbf6c7b462253b060bea3cc07403d0	孤浪寒箫
e8591cc047e972125dd83c2735d41516	alina
de1e575b37ec0cb7ecc0dc95f0a433db	剥大葱
656b1ea526ce1a279e9593abc7c04e7d	疯狂豆豆
9471a390e346164cac30fbe2780720f8	关键儿
8565a21f1bd3be99bf64b389bacf540d	一只喵呜酱
32c468ee1ec784bb4f9392a9ccf34ff7	然兮
c338e991bf0ccb21a676beac58323ab4	听说了呢。
4dc948d682528d299451c89fdcde7e06	韵染霜华
3917c1b1b030c6d249e1a798b3154c43	陆支羽
9c6d8c4e0546770c9689b32285b12cc0	灰狼
2fd21a310e3e9f2a85ccd2fcae992fcb	闲情小娜
9b2e05077d32c42dab979c3c8695d8eb	柴犬妹妹
8e15b590590221b47cde96af5103d2be	十夜
3e38d3880ef825014cd58c96d92998e4	nikki
98e627e9ea155546c6f13d8fea390a40	阿错
d55d05c39e07a36729713e8716e8e735	小肚子✨
ecaf9632b761ea035bef722a0023b26c	尚 書
f8e7777459c695f83173d6e9e96a1aca	Aragaki
bf472ce660feea140118dd8082ccf05e	悟怡
d344b00277e0f2f4264f76cb7d7a9f35	公園仔
8e580e66172bf28c734729f8898e1d8b	lily
7a754db3bf3395a9302ae8547bc5a389	ムルキキ
c273aa4ef5180ed5e191013c9d5c9fc2	Vegaaaaaaa
d16e480c2c7dded25d8d69d93d3f26da	(눈_눈)
968f04d09579df10462b400ceb318fa6	袜子
a1b6ae0b0c0ebbfe6d2460dbd583bba2	镜子里的猫
df4cf68ca913668bae25f25263ef2355	一颗欧的嗖
d916a04256c61f98cee07f17667e5a10	upggminimini
8db5f840ec38cda8b3740e733c8fe7e9	Daruma
4c989ecbb49a670269de3b2d5c16dc96	坚毅的小尘埃
9aaa05579bdd2805cd5cbabf01e2a038	Lucciola 3.0
2fad885fab9644dd74ede0087872496e	失眠的睡鼠
25596aadf1d250dbc41b3ca36e970f22	寺木
96a98612745df9e8716732b55403578a	索木十
7716c905d3d12094ff6888ada3ffdb44	淡
d423fe0575c490bef05f1673b589322f	Smilececi
3e839f8874c5a5e7f0018c038d81494f	Nyako
d3755717fca1f10ca7ea89a3c585924b	安隱
bc2294879642fed3e53aae304152ad02	滑溜小姐
8f9e6beb0344a756de7e251a71286134	Vendetta Child
039048dffddb73fcf70e1afc454165f7	动次动次
ff9da50d1c17f8f5ec6297c9e78f9f59	makatei
23a6b62538052762e8d09574a5daf90e	River
aecfb9930ee09fe97608a33bcbe49496	少年
7867a56101014c2eb09bc81e1912af5c	穗尔Sybil
9050f7b92b7dd5ce620cd3bc517dafee	sign
7d3739a2339c7b8d2c9eb52405c9ac7a	飛鳥
1fd98e714e7c9c5e39d5bc8448b45fec	屡败屡战煽情酱
bf689ba572ade14d22b0abe405ecef74	鱼肉
3365d98ce00d90ab288744d3bf26b431	Edward
d608b0eeca8d4366e15f84cadb5eba29	凤瞳
82b75e9488ab42e4abffa319e9f85ad3	Sawadika
30c8497b97bb3dbe1517a495be1b9097	自決
329d4bf43f7bbf87f15afd0d62577b28	四翼人alice
d1f7c796bbaa0639133246b5c7afedba	肉桂味女朋友
d0746e8204b4f6a3a69ec5921fa9c062	微笑感恩赞美
46442df92ab7ea79897f3c3ad36aac38	不玩惹
8fe1d97f3e501a16c9b96ee4202d212d	iatefingers
063bf19b9bca4f5e9058f2b2ad1c1503	长颈鹿小姐。
fd4fad5d4b24ce08f99f4c2f06861959	巫师
97488f9c0712443bea2807b06761ab08	美人鱼
dfaae83b05e2aa193acb81c9e83f26fa	敦云™
142f686d5d17164eb09e5890ebfb5854	Repulsion
9aa67dff64aad97c2d7a3c9fc4ae8c7e	mdld
599962d7ca3c50db5f299dc59aa4f1be	爱夕月人
8c28ad3c5cf76b54489d62642f79fbb8	秦羽觞
f26e117ccf6183c84277c8f77b592c8d	染星
8bc20fffb8401b23af249fdde99872ab	朴实L
344b45448c4c9882c69a8c0145e2e339	杏仁豆腐
40ff82ea4687cf5b2583bbbf62c08e5d	学鸠
4cdd8ad5f1eef03148731bef9c2cd099	废火一
987624434fad91cd459f84fbf03474ea	LULU
6fe03e2a93ee9e428b10e7eac3c19b0b	nadja
3aee9d178468c45726afaff0573c980d	大黑骡子
307932552c62dd4a229df5d3359a7c33	毛利
49d672f271ad3281484aac5595435780	蘑菇™不开花
e7aafd13b4fb7a38175efca32926f48c	城南草木生
87eaf77433a49bb113fce6859227139a	病気君
cd4a0544188efd2bdcba99451ae309d1	Paco
4c44aae06a2547fd07596e193a770785	你看起来很美味
8308401c5aeea6767a027e5630fd98e1	寄意寒星
75ef7979267bbb22174b24ccb8c74cd6	理想多钱一斤啊
664ddba6ec6795234c03b7df54a6767b	诸葛若见
507e7f18e22890e441d7f31c276657d4	水湄物语
ddeeee962a150a14d0e51540cab00225	LORENZO 洛伦佐
52d4fc5cd13388d938782f08770c62b2	飞进耳廓的飞蛾
f7ef3edf06d7b318654e7abe831ea13f	陳柏霖
87d1bb2fb7653a07aa21ba73c0696d21	影志
25fd9ddf752191f02547cb30a315fe43	伊卡洛斯
75da9edf65e6cdbca77ceff5efe036cf	我lu不会飞
813acc706ce04ef2281761684fd9b2d8	曼仔
34f9d392cc8238c77da2650f62c18590	扇贝杨
42b279e44392f2f00fefee1e4e6c2204	爱哭的大海星。
0bbde266e1446c4e8abc7a5a0de5dc5e	sym1001
be2de0c03647db557e24e08dcfc7a566	电影制片人周新
6d9a6d60f693e14e3431ebc4179e5267	DeAn Lei
c4bfcf705f9aa73f2ca0588e6451e5ab	我的Micro-blog
15e12978682afb0e5b583f6fc87d2640	KLY
5b040b5d9efc9a689c3e5b61bee8cdae	Skybow
950ee2208223543358052cad6842712c	披着人皮的鬼
032fc1cf7eb2bc000f9d4f4521a98635	Robo Captain
e19562811fc0c1708b19adb31c7a2f6b	dy
132e5191f0b72f9eb98a81f7d15ebfae	已注销
289a09c5a5aa66d70b23232d5d01e5c8	jagpumpkin
0be62fb5029682122b08327ebac5ead0	西宇
6726644fa7df034da28485ec0f976781	爱上女逃犯
fbfb309630d3c2d0ba5ead6343466a4c	彪悍素人
eb12216793c077b19adf3c6933107098	lotus
d863aea37afe051b677bfb61fa13da10	Lazy Designer
c7650aefc8e36032dc9505116c02e5bb	流。
ef573f2fe2b49d4a3b09bd95c095a5c8	UrthónaD'Mors
d0bec53895ffbe7d177e502cbc4710c1	Ken
a383e596e95b0440d7cf0bba75b83cf0	PLAYTOY
74c017282fc522eb0d0f7c0ae66a9161	Evil freedom
e954902491f53bcbaae0a50fd520717f	飘叶随风
31f04e7da5371369e16b16bcf8c8fd5e	加州站街男孩
53de41b74d23975b4c6cc57255e67058	【半注销】
08926d29f819c80e5c966ae127bad397	阿茶
ccacb61fcdcae39584c7584d87df72f0	黒羽ナビキ
615a7701d15e448f52df094fb4346e3c	枯川满
ca45ca86c2b8239cdfacef2d8648a4d2	bochan
dcc05e890c657400fe60e351ae4ab26a	夢
72095c975d4a4623e8564989dbdceb60	驚 情
c541a674f8d29646b356ec864f5085c7	小木瓜呀
e5a29537f8ec1d4d6f337855694ab9b0	燃え寸前*
728b1579c48804bed1e98bce3ffba608	raincie
2a2d595df12ed34b509fa66ad63c81c4	Emily Strange
e5754f35c495a78d00dc4d58ddb925e6	李小维
42f5c16dbef89ff856c9fdb9924e053e	Ding
46becc21bd2b93da3ba382d90d8b1852	kana
743d4a342bb2c66238e78419e735a35b	青豆
e71edf1e5768f25c248d8deb6128d4fd	Shining
d8eeee510a04ee891a25b31bc75c7eaf	DK请召唤我吧
aa8a394b87516c9e645ed4f821efa86b	LoVe
17386966afc4bb15a0b5dd40985de1d9	[已注销]
f677edc98b76856c91bad844f90349f2	Movie Addict
0b1bd234f72bc8d2a19e62490b37fe63	Loch~
17b86c4e2abd81252f6db7e7621bbf54	镜中猫|51neko
0bc78f699b6c1642ad31069b66ae4091	fire
d85b67ef0f7dda1f63fcdc9a413b0fc5	北西南东
8295171f19fdbed395e67b54b8c7d223	空中飞人
318bcc7b07b0f53d5618ae886f2be02e	ฏ๎๎
4bbeae15fb8db71d1afce245431edd52	.....
91642539a24a2680d6b9c1e34e151e2e	小灰烬
94d7fe3751497435383b6e651ddd69d1	Carpe Diem
21c8ebda0d06b7e47505f51993d17f07	Léo
883542953e34c4522702479bafdf5532	MissDragon
7eca94f8d483ea41db15505588a30418	亵渎电影
93c7d8dab8dc2baa2e21caa0b8183d1d	寒狐传媒
85ac9bf4e505024e985e3eaf79ed1f4b	燕子啊
a8a91d98a7dbe72b8d0e73a2f672ff57	流言
1e7e8304061015fa1f87d12607f5e4c6	decidels
9de43c305a7598f4216d5c1a2dd67689	亚 南
1e755c97ef790a5d9abea164f577b8c1	撒野
290cebd6e83c1b446e75eea72075bb0e	优游卒岁
802203bdf66816913de05d37633fb2a2	石墙
baa234155dd21601cfc9c7fbe620bbe7	Nidhogg
2baba44c6c186808c6024fe4b77c2437	R.SXT
8eb85271e3df6c80e246eae7a5224689	littletwo
507ed484b0e0f36f58e29f986f64c078	艾小柯
75ac785283aa246cc3de83cae37d2ab2	陈重重
63c5c34b23fa52889717b5d1988cc1fb	宋阿慕
8420a33db9e162e83ace01a4569b04f3	喽喽
59d6165fdd90078f27a22be12d27e39e	西楼尘
26f4ed7231eb06103fe9b7c6edffbba0	瓜。相信这个世界很变态。
bf51284932235744ca938e8f43b6ae07	夏小暖
42c26267a38cf907029ce8ecf51b3db4	Christian Dior
2d4117542132ec8072aac18d7863aa7f	佳宝
3fbfcad8b17aa478a628ef336e8d730d	苏比
2c350ca63dd36f2be47a822f5c6a92cf	次等水货
3704cb1f3853ae624a1f3d90c190baf2	elvita
a803e7644ebbf5ffb83de18aa27a4388	李濛Lemon
db19554b1aaa73a2e1cd9ef318f903cc	柯里昂
b37711965184a4120bdea655d3f55c24	Muto
07139ef1495cf5afed26440443e7b58a	游牧人·芳汀
69d17aba5483a12694dc9a9aed9db9c7	美神经
4f2f9f78927516b1cacc3a2b0c05deaa	probe
69ae21f6b366769398a266893208e35e	冰红深蓝
2536100bb618d25ff7bb324e6b944a8a	四条鱼
738726a9a155ada172112e1cd101a7c6	richardche
2d419bdb87529e446b7f70603e4b94c1	Choi小雅
6d4c1f23483078ea586a1cc960444114	这里黎明静悄悄
c8358e73f3875d632429ce6769f948e5	唯有时光
6dc07931a53ccefb7dd0b652c89d2076	at the sea
f0a139e8f38a5d8d2b862b25f0cc1d67	SuF
a74b7d0cdb402fdd7a6bd076732a6a27	.幽浮
fdfc0e9eee0b0a9f0289e43e0269af36	一只甜不辣
c6b9565b53234cb645b22b0667a6c138	AlexaStay
7fe8f273cfc4c2553c0afa5ca9474e0c	QUYED
0e8450fdac4361032ceebc7a9a6e6794	李敬勖
0a55c438d0ecf2dcbbc4daf3749bcfd8	一额汗
a75086ee40bd763ea3a13f338ebf5824	九毛
ffdc11cf8aee025db41d1a3c2e360452	M
e55c986432c36f89fa4a2d484019fb80	纳西莎
e0558c0a51f0396ad8767e5905409c35	A binge eater
70f6640410a3589dbe88b086724c5e3e	茉莉叶
54cd86b246b33fb8d05d109663975f3b	福尔摩萱
e1ba599ca7a14980f4603a782743ad83	Divingtoodeep
27155118ebc0c4770e8d660280e8c7a5	鱼🎐
69a3d23f15b79320aa0efb6f5ee5f864	薇罗妮卡
3681e042567273778b37a04f9bcda813	小意达
5ee463d18e9b1dc63707356a10dd9859	♥七七
698668b144315937e9449bcdba432b15	赶鹅
6ff7c01a290d8675ecee1b7a6f4cd61b	Puzz
8df55a6143ba76ec944358aeffb44aa2	Jumpdc
f501879f1dd49f798038c1a0f4e720f2	L.John
e64adc2627c97638c9f2fcbe946cd941	新干线孙主任
94a207f9c36543244717e8699aa7e340	暗物质
5eba6f22eea530278cd024acbd0cf5a0	Demon
6c7731394de5256ce4010bd676fadd6b	嘻哈酋长
ad95c898a560775a53ef8706f2852b8c	UlyssesJo
b13bc3eca48695af3ff443576a895155	black jack
a2cf044d07c88e70d665abe2d6b260a8	K
ebf8f10b7282bc22f700b90c19749831	木木炭
cbaf9b6cc2f48bdabade3404134da570	夜归迟
8b7c26214bae7b1a0135fcf447fa1eb7	珍珠头
56bbdb71e0a1f480c9291a9b8b9296a6	陈四喜
e198febaf6150c8f6129268b423a7f01	Hope
3f2d8379dff17a5a98728d83870c3796	邃。
f53a6a2c95bd552299df4a954eee8acf	杀弥生
0f1ca4d6b7097f9f36a2466b6ec369d5	StanGoD
ee6a2c7e187df6f8097532471ad76e8e	鱼鰕蟹
d1a37650373d1aa5d9118c998b6acc85	茱莉亚萝卜腿
f6b3909e2e99a1e035f370297e594087	yamamaya
902a2e61b45d6c4891c0d5c40093e350	傅則寧
837cf500f78a3ea179a242e01cd90e1f	花椒
399b9435366f389b711a401340e36546	老猫miho☣
859bb878a1369066b26ceeeee484553a	七里八里
f7e45f7db24c43035473b42b8d34c4e9	董小长
e90ecfc1f53d1301e97b4f8268c5b08b	挽留
b8e3cb42824421a6d491f400672b8eb9	Tree New Bee
86480dae2b1b40642ebc35ebb2d8c968	江小狼達西小姐
cdf3816d9dbbe7747b9ce824c37b482c	KINO
b6bdb58306fb04ced6a795952d3456d1	亡咲絶
85d025e4c29de4aca3611e0173ac19f9	悲伤的双十一
a71c6df21656155a6462f1c0a409e5c5	番长橙子
c8d10c0a0da1f665934d6f2d3f611dfc	Crouse
e340faa71a87c83d983d2db6aef746ef	苍穹的幻想
d3031ecdf546c00279e90e8f7c72b41e	diaoduoxi
9731b7bdc1524eb7109588e67b70676d	CheeseFairy
95b09eb5872a81134488c9e7fe34433e	McLwren
331c4a12a521a5464ee83a4ce0f20d04	tizi
bc532a7ca52443e08a81a2a2726581a4	- -。
4b74dd12492ac1120fdc87aab084b328	我很善良
269ed9cb352ac473e2b574768a70f05b	field
f939f9ffc4e5889e3f46e139c504b0ca	三炮
6f8b2b999d08b09d16bd3306a30ff916	盗盗~
eef314c81af9af56c41c6009f165f2cf	xīn
b2847b5183776a67ccba42f27ec9ed4a	lipstick
1f796e02a1f7ef9006af7c94d8701715	肥壮壮
bbe6a47cac56b44de0ccdaeabcc9195a	LuChen
3b3a2c5228cdaa81833ecf73dc12de87	半吊子
df9fb1a95ecef7d91500134e87e3edeb	车子帆
4a680f513a37549dd9c7207f176574cf	卜卜
a852c21e3615c08c4cfa54da28564e08	潇脆
b6b6fc88e7c0295c1480021929fdd0be	ryan
90aecc3467a6cdba9c181ac21b7c131b	天沢聖司
96661b56022e23baa6253071a39ad5c4	LucaHooooo
d1ed84b5653db554e0476ce242f6cc2d	乐天
576273499b888e0d80cd72be4a8eafc4	shoegazerbaby
be7da3da8618c238a9c50bae2ee3cc9f	勇敢的心
21cd775e20e2c2f2052a6bbd57eac964	Sebastiane
311bf9062e7ebaf025b27ff09b77e4fa	宇冰
0b30558c05ac086c3afab0a2ba32d58b	[已注销]
c1a2811081e8688d9b35515f69924109	博瑗
c4eee9fff20bfb3bbe39cbe149f026a5	从此以往
82bc1f5ecfb275a98afc567e560bad89	恋|：世纪
bc59305f7d651da1085c35e2a218ac05	深渊吞噬者
67b313ec56b073f8aa6020fb2af15aee	chuchu
8a8826e30ab6ebc07dc29bd700aad6f0	Noha
201f200d9810aefb4df265553e25fb56	魔法炸弹
02c993b8cbe9c3a1da2566820733f6f4	趙小島
5591eeb25bf0342346404fde5d2f084c	麻辣鸡
2899373d28e49149d7c9c8855a03ae84	▲
a8105bbc6e682bc0539d7bf4276afe63	When_We_Kiss
b4fb4ad807c4c794a204345e3fe26088	jour
7a95a9179a42a15b39346f93a6d1ecc2	美丽小sage
eb8ecc845497ca228ae58a3de38bdc03	保保
fbc36cb3b78c5711f5fc53075c26a865	X君
f08c24e9c0f8c6a72b0810b822de08bb	搏击慧
102628e92a3bc9b233101dc17072ed63	我我我Wooy
604c9904bb6e16daf26c29e0ed419286	Heaven
15a3ccfbe1e382d369da7f5ec29c0627	火锅里的豆腐
25dcf65eb68ffb1a5f9cf613b6f58424	缚床灵团子
5cc3832ced2146a15b90379b98f596e6	弥生
74266b8795481a6d141d1ea6ce582f30	飛賊
e6db5d89c38bb40d09568a4d4967f0fb	禄福琪
63e5613614bf0d9465059067d088c8a6	为爱定格时间
1f5a12aae8186537653797556391729b	june
3251902ce13a82fdbf677b45b081a4b2	卡莎
58ba60ceb218a71e9f106c0566e596e5	没有太阳的日子哪里才是东方
61b944a8780e3848dd66f88edd768e64	梦野千秋
f0f620084768574cb81b7a431264d8b3	ambersie
c2d5cf3b2148878e17d29a73efa4a493	karenlin
38123aedef63bf0ed980690e18de3415	喵喵呀
0d1eff6cea9e85619da987421e832adb	乐音Musique
807dc0864c299a5c17b80589c8c2bf67	莱尼圆
e6cb9f2911282064ab936f766dc275d4	slsyl0604
08ad2bc7afd7b1d0549d3fec6a8dcd7f	Moding
0b9dd88d50c15b67be8cf1c6a3f181c4	留白
8c4e2633da30ec4272a0a62da1a0762f	donchen
be34f6d877415acd12ac53f4eb6e6025	天生变态难自弃
2b6d546e2dccf20f4424f94d1308f486	路兮
b94634c1ed6138b73f739ddc046c227e	矿矿
3aebba395f78694971660f756745a798	章鱼
db178e5db70768270b696dca3fdde12c	今朝
68e1c3205ab655b877fc8dd25d95d4c4	小老鼠
5778022520448b87ab14f7500485cbae	dalan
6ce92fe374fea58865cd8d4583ed4940	老五
19689895b544281aa422b0cabd2d8905	扑朔迷离小马甲
a6f7f8e3fe0830145a0f8a585078850e	wang.xiaomeng
ff1e1b67a0479f3cf076ef8959438912	白
6aa94d1eeef778328eb97fe0f5a70a53	轨迹猫
f2533fbc181ebd650f34c18442b97dc9	vivien
66bef6f8d26d2241cc6d23f5e2f46e53	啊啊啊啊啊
2ed40c3899b6d286a3c6beff187ed426	江寒园
e735cab6a144001c594893b12d2ae436	康报虹
0d60405f4f8257ff19db4ae45eaac6af	眼角的花朵
f5c690a1067bcc49e4344209caa68e71	小艺
7a5084ee280758ea8783d9fb96b140df	Charlene
89ec34038e43ebbc2a7e59ab69512f6f	时髦一姐小渡边
f5761d3b8b1a811da5c740e3015c5391	乐山小佛
5725fa42cb4a769aa248d174895d5d06	CyniCyniCyniC
a7570b84ebd662f472ad9a54215c7be9	哪吒男
bae85c6e46f005f919d2a22dbaafe40f	Printf("紅")
4f2b7e788fd2ab1167471c5c167785bb	TimberNord
cdccb7ab06dfdf38caa3c64c95074c23	好姑娘老妖
f59b0cef9d1cf875bea7534041acda78	mingjoyce
66c0030dc81f8c11d7d23ff036c4a756	Zola
d07aa2e38a36656f4ea5694b125e7d3a	心生
3afa147e4bfb174ec20f5c90fbf697a5	苏杰西
afe9142a6ef200bd6a078f1e78a1ba3d	室内滂沱
213223bd5e016bbfa85f0f1271be9351	九尾黑猫
37681b175297cb423f28fb3c008fab50	stefanie
b373886779f756d5e5b1fb2ce75260e0	杳圻
28be0fdef56c62772f0415770fc3fa91	咕咕
a761f89ae9614ce451b2003a3adcc0e4	X
1bbef4f5d5b38dccf2b305d5016eaf43	KAPoOo
6bfd618b8d4a728a54bf9b8dcc50370f	Mia RB
440120cb9209ba83d47aec6a9b2b0a5c	小六子
6a766858bd44cd172e9d01a33925917c	dkl伯爵
c40306fadd66cbbfc471b6af2b429612	PurpleLight
2d7d59aa0ef86ad5afdc8d6555d02aaf	elephantinside
9b759ab281587ee7e3e3a8263f88caa6	狂欢罗罗罗
6e1385cee6d309d83ba4342b421ef9d1	刮爷很开薰
12a22ce24edd7b5e041bcda9ab30f9f4	慕詩
6003e53188f2bb1f1ba3fed3afed4645	燃烧的暹罗猫
54b773bc6ed473917c225a2790e03607	自由的阿毛
20c6521e3cf379eb4f46bf1b406afed5	low level口
182694ea6b7041977f878134a8b81017	司空羽
d40befebe90a48f3b3e8eb390cdc3d8a	Roseash
f05f99901da91b27779eb41f87150e4a	安能事权贵
f2f70d3d7208c61e9735253f9ffa4a2e	魍魉君
727d2b2c3d19f5abbb6170bb6e768b30	未见青山老
999d5bef368dba62e2bf04c55b4cadd0	sALmon
1e3055412c807dfbe5321d2c4535c40e	紫色小花盆
fae432bd08890a78b43a60d78f4e5cec	Lynn
d16424d0c108bbf27e8922e7b7af0a10	[已注销]
601a9d51087e4d4202f7a8eea82cb1a6	荣 宝
26fb87052491a8e46a1a81b0d35a8920	7Y
1fe1c226c108f4ff7b99ef2fdc4ab50b	ArRojwa
a7872208a863fc7bdd7504ea1cf71643	达多哥
4053c759ed2d867fd922d33d5a0d0e15	道枝嘉树
c73e8c15c446df40a8c5d3cc3cbb4b2e	你有你太多喜好
b696e26f06beb5302f8858aaea1ab840	紫蝶鸢尾_蘭
a76debcc6535df68e894f3ab021489b6	浅酌低唱
6210a5e84410afe091fe1033e9cce6c6	Yvette
583970d5ffec62d6628bfb281a117f91	Z.
bee10fd54fee1abc06a2c27936dfa03f	花肆
49870da6197c08f00f37a73d989f74dc	[已注销]
a78da714aef5bdae7e22938698e06373	红发卡1991
49ba79ad1ee9bb866ed9450f6d6bd31c	†小黄狗
451d17417e5f784f2323f805316fa58d	不去
79bdc433555a3846ad2ef548166dfe4e	幽灵哥佑佑8
056fc2d256dbbba2244e0bbf45f82fff	江沔佾庭
3952261cd49a804c418e2d9ddb494829	🌻开心快乐🌻
5bdc563cd7280f4a0f9ea3d41a1a30f4	Bridgetoid™
95afb288af8fa3ffb41f9f6bcfb7f73c	Lesley10
176f9519ae7f3aae55fb95d7117c15ac	炸
5183b930d1983b7c18843f88e8372d4a	[已注销]
cc9fa2882e2b7e2ca0fe67b2dde0ba68	有未始有始也者
9f9dc2e6746060c296d4c1b71aef7b52	坐等1900
6961270edcb3aba85483b3841a73e5bb	艾月
9c49f970361fe64f6445adeb7404750e	CharlesChou
47c06522fd977f64ecd7b4eae05bd77d	Vahn
8836d1eb81a7feb53f6263f09ba23ec7	Donald
09d4e502c2979784aca718d71522e33e	紙
6177c9f4c0f71be7a8f9419a319c8282	nanaas
79b8477259abf348a0a0dec830ca94a2	pulp
ebc3f0c81c8b25f24945bf8ff1726eae	Ziwei
11fb1804e876edda6c3f45b36dfd66ca	啊呀呀呀
9f3fe6d02bccbb9f35c0329d9e8040fb	Olivia
8f94521366e7fa1a33e0cc7259505818	莫巴析莫
73d2f581e3e678dd11d35e78070a1d0c	Alyssia
e7ea15cb7ed1622a97e2f004441e2fe4	吸血鬼骑士1900
574e3e77a49aaab7fa811f587387a454	盐
6d01b05829d463ba91eb1da05c85becc	办公室甜心
97797b87d07c2687f41df47778847886	mira
5fcd942a878514d7d276d28d7bd39272	天舒
7d66c09bc3f45ef4314a216e67cd9608	小缱绻爱汤老湿
3626580610e4a16eda9d55f9b4c496e8	Jump Simpson
ef06d7a94d2b62829885c0b5a6c469f4	TAKASHIXXX
c5d82ac50bc60e28314bcd078648588d	富富美
76ffe0342cde8fd8aa681acb36f3a3e0	stanza
dd5b4a5509f4a3cf78f29710b9c88611	Tem-apple
0d1ecbaab46424a91235bd1f080ac40e	西尔维娅
1184727af46957d869cd6d2fdf3e98b8	巧克力
c64f4f24a490191815a011d18fc6b097	GhTs
5ba739790ff1e1e14701147d3f0f5e96	蓦槭
325718aa9563a1fe4f679243082510c2	知寿
ba99121e040da81088f061e773878463	雪碧男孩
20ef85ca7b971d3b693781d0c6a9e6f1	君羡结网
597f1774b1a2a532441224f62409fa1d	西西弗斯
d77a91d287599be396e168552e8a9859	Lo.
074829795eda340df75e32b656f60db3	冰山李
63e007a4e379e31b4da27e3e9726ee78	esaurimento
36ba53b583c5ab5d650e6ed29e98631b	1
248cd0806882661a4861a5718a0c2bb5	丁一
1cd3f8b7f32c59fc95576f38c6031313	hitlike
6014cbde3fa0cc69fd46883d194e47f9	浪
6d2990565d2cc909c44f86e9c487821e	unundercooled
8b56b66a4637c01d86b0a9b2e4e091bd	好奇心
fa26d49a8d2d818bbbcb337c1cf6a38f	KUMA
d0e74a5ff1efe056fe5d1cd553512cf4	橄榄绿
9e16009ae18c6ebc7c1f106ba81a1575	无心
ea668c71a6d0e425cd1456b2fc001ca7	mongolialong
36a1025bbfaef9d5381da525036cf877	吹风散步
b0d0b4a1f8c4c7f6e4855fcba9867ca6	岑
1fbff7fca0b8580e2611c4e7069148a2	合纥
89f96e1ba06bd1fa15a7ec34c1de868d	峰峰峰峰
b7b56e872bb878bf5579e81c1037d6b7	丑阿荣
509b63da289567364145380f97c8fa55	ZY
75873ce52bb1a90c262aec3db5686a2d	永结一秋
8917a4c14517606a917d3c5ee22c7261	[已注销]
94b995851c975dc6ded2dec46fbd8a5a	Sachiyo
00fc79afa584db203ecd14be4be03667	江湖小菜
48af676d2da33932eed41bd7fa3b110f	Syut
e8d6ad878ff4119c5269b48fb9d8c4e6	高炉炉
575e21c1112b49024f17bc473d60c93d	恐慌中
8bc20b54c5dc923d2fac7a3bb5de1645	慕暖
44445400305220c2cc4d7a6a561bc21d	荷沐风
3a485b3cd0594c4a466a169b737b3283	隐泉
4696eb49a699a976557686580ad723e8	電気ビルク
273513c056fd2f3c664273a059f205bc	Hachi
1b4ebf05ec7a4736ecacd3f1016a9d24	奶油小方
f3ab1553079f502b7bba7d5aeb00a35b	小胖丁
a9cf101b3039cd8378e4841e5cbb07bd	杏花落时
0932fa4130390279046a1c395b9c0dea	了因林
6aded21b937310361395245626b18791	清越
158b0fac5631316533b9c105cd292c50	怪怪物
77725dd238f62005b6f21ac3ef2a5e5b	abcabc
6f0308a7412b9c6018b623e29d0953f9	水色姬
b11b8a57a29d54d176623b421acddad5	绝缘儿
c077d6bb16e486a5c6a7901b08490e8a	frances
2bdcaa43b90f8cfc3dfac2d1a909e84c	绿山林的Vian
d18bba1f85825b9b8d3dc5a165152133	鼋鸣鳖至/来去无踪@我叫刘亚玲
2f5b519edd400f5a8f0a508c8680c402	无趣
f9eb079d306db3c5a86acf277455cfb9	艾斯贝朤卅
eab6ace6ea7d116159c174dea1ad47b6	yy
8f5e0ee1b5940ad85e7563f621ae2a70	听风吟
48fa69ea8131cae00975beb01e181669	啊啊啊啊
091703ec63f09bdf62b08dc358d6c2ba	[已注销]
fe8432d79736f8efbd42ffb1a3d9de15	oczero
aa5f92473f178c29353951ea1673bd07	黯黠
0da85acd494950384c65537db1fa9a5b	晚安好运©
d9853fdb3c5d0df530e7dd51b3f8635b	lmp
df83cd5109d721629ed17b9d4c5f3a11	sandman
6a4589b207cc5cee96955d49989a7400	杰/Eyes
869743c78d248d263f8c61697f9135f1	赵天霸
d07fb76176d48f4d07b7b34ba748c519	暴走系乙女药
9e65bc1260bdd6225da96e4c210ec9b9	音量
f4e2ef8f12554abb59ed2626893ee2b2	书中仙
57833531a60aca5302b9f229e2f3a85a	okay4587
3a0d0696d3c9f51aab3d724980249ba8	树
77ee9c2b770ef7f6f932ead30ce2baca	陌生的天花板
7c68d7e9702b9aca6608ed060de248ce	DonHart
df7e9b3321f3497a29ece29e1c2b8ebe	死灰复燃
8a092311eae9d930549c126f639f4b61	不简单的马基
9d4bdfd0aa2a299ecfc92958fbeb846d	LanaDe1Rey
51bca6b60f794d9fdaa4213ba0f2235c	Tiger Tigris
4b7c942b45da4f87e1c97fffd709e95a	秋叶林
d02d1878a1cf343869cbb8b23ad9ee97	逢考必过
d6e35f1da14c125f1b14756cf9d6f7d0	Nordahl
87337fc89eea224b920e6fa666f91abe	海上明月共潮生
b600ab791afba4ec22d22c9c66957235	Lee
83e14a4b06758b1b64ecddd05135118c	哆哆修斯
67745f78729682cc628d398fe3992bb8	柒。
4b7ca8aed85973038c7c0b1d89d8a428	年 年
70813a426cc0f0ea130ec79af21a1cbd	东星斑
430b6c4d776d6b60286dfb53e1aaf4d9	F
96cc977b1819c25bee11b6288e13900e	水牛
32569c204543c51aa7493f2dd1197aed	grqx
f8f3819a54123de6cf89102ac9a7b68a	转眼
c085aa5aea6461eb1b30720e27ca2c49	躺着也中枪
0b6dd621c03d7e354ba1fb5dfa3d02fe	罗拉拉
0822f0c9397731febdbbed2010d1765a	闲得一塌糊涂
284fdccff618e061f84ac08cfd1e0568	叶随霓
5c70751a55f03df398140231a12c0c87	-染-
f2e0c6f63c0841100ffc9eb94274f991	鲜于真爱
3cc89dc8b0df2b27c815ffb963e48247	cjj
dfb9c73ca7d201b3eee6a21efe136e9d	somnambuleNRR6
39bbd18157d2f19fd6d83dab31b4d01b	被被
dbe1cd6109c7db7fa34796001883fba8	白阳子
60920f870ae6010d2f53d03bc9a1daf6	SoberGGG
bb0edcc6a9cd3fd11a503c2cdcae9355	Lynn
21bb006f9628c2c329cda0f975d31554	Caneloni
a7c63d46896e0c262ea5b1eea9307659	黑樱桃摩卡
124b38d4b218280a51ee8b0d48ef3e13	凨zi
e7103e572bb1bb1af91c745fa9f519db	阿朴
408b4b177dc72982de63b4bbfc8fb88c	Ray
2d558b379ede0571c5334c44eeb966cb	瞬间收藏家
57e0c7073485fc133aa5fa8b0ddd410c	Nadja
777263c052062a6f3d327291114739e9	靈
7624d48d5d2e791d9b7a1f7639fb02ab	爱德华大夫
fe024468f1ffe636d2a6b1a874ff115b	任平生
2b78071f51c6d6d68d607808f9fbb89b	有悦
7a217909f19e573f4917200a860183c7	Yamo•Gyros
4062bf89d54ea2af0b87dc2e10be128f	JQiao
f5d0ffb3cc58967ee2ef639007291338	▃▂走鐹菂蕗
e71603b3608753cb31adfa7376b6d70a	鱼三三
5c54271407a2addcfeb60f155209128b	萬媺媺、微微笑
0786e04e0c68eb836172aa2ba92773e0	阿涅斯
6759ef097576c193f4c4fc46646bb7aa	saturnus醉倒在月光下
5188bab99394ab80cfb22a3fe3ffb02c	guyu-如沐春风
d2567ca313cdb395e61c1189d02c2775	徐若风
3bfaa84f884f6f63e67fa6924ce181f0	Helenhelen
bedc0c1b492ab648290f5dbdbff4efae	传说
a8d74a75b09a5f5452261cf76632347e	呢昵喵
e3985c81d0617d939ce0c8c1fadbef54	13shadesofblue
1e7df90b2b52c85ea2199f312e5df6f5	波波
b6ad71b6b6ed344ee132700ecedaaad0	闹闹
6579a2fbd2718241d56ccbf3a550c511	[已注销]
5a1abad00f8aa37e2a0341da1a09cc2a	Woo
37f16a30270543636e3564168e12c9ca	大旗
8772b812a9f40ded0083b7d2e0db42e6	芥末蘸酱
a4d1751062cf40699b7badbbd3bc4463	心星烁
0a202e27f31ba71c1f6fdbe26bfbb45d	迦南Canaan
5a45ac933d99465b5e1cb4d39a5e600b	ゴゴゴゴゴゴゴ
b4e86592ab084b3ae7ea99c0616c9341	至尊寶『x_x』
118b4f6751393023bf52912d7d6f07c3	北冰洋的海豹
6bd7e0ea634b740b897efe09470f4a0c	幽灵不会哭
ca4e254ae12937b2efad53fac72fddb4	feu
cd45dbc47e473b2826383a3279b5471e	[已注销]
10280f69ba2474b5eef5e84d29fc9b00	曼陀罗
3e59587f93400f90ef391439a58ba33c	爆哥
709a24b02ae82cc973aa7ac07ab11f28	火锅美女
573d3a1ddc2c55bce3e2bcfe4a19dd89	eunilove
f5eb0beb456e9cbce5ef1cfd7d393b8b	248 RPA
aa4a857f23e3c9e5dde881b7b146076f	苏打饼干加牛奶
a7aeea50e601ab1a54bb56c9a61453e3	DarkStar
8b702e7778ca297c25d6aec1fe8d6a1e	牛翠花
950b3c439a06dec6f48b9d6bf94a854f	亚瑟
549d2cb301f61f7c779793beb7f4b3f0	DJ0357
01263f5a04f97d7fe445c8508318ebf2	ezail14
e56108d2aaada1ac88b57e1da9588b05	zyjsunnyboy
a7becc8b0d6af797c04752adf41ab433	雨露
78f5db1114184df73de72f787e3f05e3	青峰
bb39bf2cb0b2112aab97584307726632	Dawn
a1192d3dae0ed9636c3b340cc0030818	gz4xywm
22ccc44f793bada695231a097927c7af	某某
53a5d43b0cf40b6e7a22311b526dcce6	ViVi
be4fde58d01a6b52250d5a20e78eaf1f	了
3cf9828c25e46eecebe9e9ad32e0f45e	百思不得琦姐
0868fa5f7cf67fb00e102e30d892c78c	janis
ae03bde45d7640596d3fd0cb25a33aca	暴暴暴走魚
448c08729efadda95c4841846ec7f3bb	VerdictSandy
a7e42ab6a6bbfcdde76327b2ce4aebaa	龙之影
380eb8fc63d42a623d603e2b9d5c92e3	wirx
3ab5f1255f264b63fb7f3cafad37f729	大奇特(Grinch)
378c5caa5d65b706bae4b3659911b0a7	古风
7d0493e513e2df369641ab165df17f4d	舜兮如华
f02b33dec9fa21296c298825111ed9c6	薄荷
9b08b182583f7725ec5195b17ce42d53	酸奶冰淇淋
321e21ff36009ac658a06f87ce66e1d7	Алёша
a194af7a3c96848a2fd9f4c7eef79ab5	Tomoki.S
25befd32e4103f8aac6f8c163ad71660	不枕枕头
22fed2354c3134f1f5df45395021e10a	理绪
16efb83da64e58987d911b76bd49a086	harvey少校
6f8855d90b42d7a148117cf697fc75cb	jeffi
5cdd9349073a6fc19d78a99b584aeb6a	Heather
3d83cd91dd9cb0cbb1da807a8fbdd2a7	悠游白书君
62838a12979d421f69f6d21010f7966a	BLACKOUT
7996e5f21329929ad344d44f4f3cf85e	勋哥
a30162d79f50ba4f2a7d017c9ea320b3	没故事的人。
531ed83bc5c934139cb9621a8f0934db	生活万岁F小二
8513d9a3dce486cd09e0471f2c5a6fe6	yifeng
5b7314fd20a45975c5936a4276af85f5	专注恐怖片30年
59a457e348a79dc63fb550d4ac176e74	胡椒
b05ae0036abc8f113d7e491f502a7fa8	卷绒绒
813e857557f8bbe01df07e452efcfd4b	初犬
527fa53e3760a2cfda40f55f1423d277	陶者无缰
fb4a6ea3b7a574cca785a2fbb9019cea	小羽不懂爱
f75d4845d555ebb46bf6099b23531da1	sweetbear
cf324f0c297f8e09243bf35f62845e27	颜落寒
7e6c8f7ffdb627e21f7505b3f86dde81	拽拽歪歪&YY
b3e2e4d57aabf6d0c07e9f9cc6f04b2b	瞳·莲
8980e3344eca53f99e67171c26b76b44	七七
4ef9357297b93a8b5cffa64e62e8f99d	notrealdante
63c6c276dce6c6be693136ad4c08c7c4	Santorini
1528ba5e91228339683475ac1ed0439e	朱偉麒
2f68f51c154f0300d163b40a035adc28	June Witt
0b5782967142443e3555f90f4c29c749	佛系女性应援中
3680ad86db99ae2f2c8d1849cb5e8a3f	烨明
3f32d99f8c5ea27423158b13019dc62a	Ricke
30b3490c8af5874b0b37ca111f3f4df4	疯狂魔术师┃星学深似海
4b16ef88d97563d4708eff293244bc6e	Yee
11c4c0d7fe3e04c3e73f4521c40f76a2	黑貓十一
31c070908ab99adea9634e0ab73fde7a	二番煎じ
9e450b6433be109e2d5e83f78511871f	加长凯迪拉克扎蝴蝶结
834b0a6a72c19ccfb752a80ded0fdae9	Sru_Qiu
b34fb42e74e82f7d42b424d7d33f9920	Chicology
3c43bdc2dd795e29632f96a0aeef6d95	白骨蔓草
a0b5d81c487b8ce1473d8233ea35197e	王晓锋
10b4a768a381651af8a78ebded8d7638	潔西卡變
1adbf9b484591a90a274314b4a600faf	周鱼
288386a173328b4620543f77e80f612a	人生觀察家
f51562d974baadb391e52441ab90b497	阿澄
aa46e8fb025715b06fcf164ff00346a9	己注销
3b27686573fc4de13f389a7161edd9f4	大鱼
e5938dd2f9c88790a2006b846b3360e6	静止的流水
7602114347b2dc6e2c7d740acf45e4e3	wilco
b90f806f845fed6193c4fc76342dccc4	小小斌
f283fea0cee9e8851c092e2aa838b675	麦克阿瑟
e2e976f3940ce4b4ca1508730cbb78b0	fatlipsoul
8d8a90dab4b150e13e31b6fec81f1b00	燙傷半邊
2c39f475a9e0e6c732e809e96c961825	李若水
db7f38730b341be565a762c2b2720fde	zeaver
43d5ecfd5e73c7dee0d3f108f101bdbb	PASSMEBY
787da7151fe8904bf6cb697fbf9e0c3b	tamonmaru
0798527a7f0e04af877588ebd2426a9c	piscesvip
a9b02cd2205fb2ceff6e6e43941c8e98	爆米花教主
643e63afdb026b549064684927b58ba1	skip4ever
713707ba47cc928e4275f38e8d8f7954	Camille
3b143872a50b33efb72cb602f51b498f	英雄書
d7448066bb56115168f29e8ec0dcf938	飞越疯人院
5b8915f995c3efb66aa9503daacac438	0x5f3759df
dfe78d1e99a0ebea5764b56ae16aa35d	lvqing
c92647efbcd5f5db7b6bc0015f1b0956	寒
f1bbcc8e29638db9ac9a5ccf29b99727	好人
e4af3ed33514f8fd7c095e95a35bfa99	蛛丝马迹hk
0e1b40498c5b2e301729ad9f768be80b	薄荷
553f5c4c3f9d12008f22a9e481e6040b	寻找SNOOPY
66be076b83dd479061efdf0f7777bfdd	一根曲木
bbb84ab6a5bae344884176f2e22c68b8	轩煜
b93ce774eeb9c48fc1aec3da4d2464cd	知晓
c7efa212016f4a33597581f89dde8488	opal
e98e51aa6e50829dea4cba7f32ae23b5	viki_小雏菊
a512709cf092e09fac85bbf452e875a7	猫咪心情
f7eca11f6aa9423595d5b0e72d9e9428	清教徒苍榕
cc7d8b6e2cf020ee247f499916b63c8d	吃货乌贼娘
08bc816c20b0358526b6aeb62f78d150	[已注销]
4d9e97448511863df45bef578205d3de	萌
349330b7d10aaa0a4725d6119e836b38	imorange橙伯
cb857b30b5ea4ecb78d8d0c3c653e81e	小晖斯基
bbc262693b37d851893c77ae87067959	恶魔的步调
f5e628f5ee431a23c4c964657147f2da	[已注销]
6ef6ce618d66d0ee93af4e34b1103534	beborn
d74ed23ffb5f591be57cbd75fab99771	NK_Pun
7aa7179ac3bc5b7e10821d9655a988e9	不加糖
7761c8c4c3e5e84648b7a664b3e1454d	猫炮
c9aa34c11363d1a831cefb63db601634	马克兔温
ad4be9e2d8d7e96709100b4f7cb2d757	Hedge News
32941705f4af99c86b70a98ffee4030c	accil
c1cdb7e576dc99c37d94686cf61f3d15	雅妮
3f887944d89a8ddeeb7226efe2b64bbd	danver
0d4f512555ea7bd5a961bbd8d90a7b13	药十六||匪鉴
66cf36ae1efc3024d1492c945c4479d4	hydeme
cbd61cdcf7466d16c386fcdb78c0aaa1	傅临春
8a5b92fee88b9eaea6026e45846f1685	幼鹿
f2caf77c4551fb883c5a530d156921c3	鶯谷猟
99727c284ee00461ef2b1953cd032ff2	Roronoa
833b132fc729fe39bb2d7ca713ea64dc	baby_casey
b6908bca0cab77ec2ffb896f05fed9d6	卡卡卡
285c7d1d0d133e5741fdb7c9e1e53c36	Rejuvenate
96d6e3d0abc4a4004a46581252ccbffd	fiore
0bc9d44a95fd906f5153e0a13f0c08ea	10011
062f66d7b09d8e29632ae20ddd9d5c41	herb
e5b1873605de996577d1b8b582a7dbfb	胖得飞不动
552301202f8f23d0150ec917473ceb46	JUNWK1334
04d2f34dd388da6117a152a1f7ac33bf	熄焰
ddc7094c28378306a87e1fdb06514421	竹飞羽
5e167147ed3927801d5fcbece88af158	机敏的桃
cc89db5bf77df2cb32ddd14f10a38a16	dearbaobab
dbaf7300c54ccf72349bd404a7d14699	DoDoo
e5378d8b87526b15cda7b5102a0d1a70	血手人屠酱
511670d2e84569fca371323a2b6ae9a4	明明
187be186240cc76dbf9326d3a80be03b	豆瓣逗你妹
7a6b3d3b18eb49a158a19d4b64252ca2	RO.XX
829f4f388a6cc2ad46ad6e49569de3ab	Hina
c40cf968514d7448175607e985a746b0	改个名字
7b6ec2f41f2ceaa5868d4a60bee6e170	naomi
bb8af1097e4946ee2d7d6742662f834a	格兰德帕
f5c27fffd1da3fe7b2e3111696de5540	樂可可
94ecd47361a4c2c96db1582fc1def96a	安德
bd54a80c91a3e99043aba64a9bb06d12	Fei
67c623cd8e2e16ab7eab78a56bda6115	黄上皇
6b878e9c1918640c392210f711923e63	呼噜咕噜哇
4103f92ac8ab9b35dc8b890777e00b3b	[已注销]
3e93ec48c5bca8fe7978fea962285995	catalan
e7670be7b161d660b8cf12368bb65527	大响马
4097d9dd84e0fe203ced200a356f1111	牛子✿妞儿
591b482c7315b23526093404bc6263ca	荼笑
8e58c43e37b67ec94644c4beafd99e8d	秋刀少年
88cf296693d186c1684b7f9a4d39c01b	东都小肥狼
d98f4511051d8e69bfece6f90f27432f	vincent
a132bee753bbf9388a4db27b8033b66a	桦树的世界
ee82e82d674b5a535379522c8ff11d77	史茉茉
6b16dcec60dccf3ff59195264cd74de2	明 明 就
599fd61adce991842b49fdd13856d552	一汪浪漫
cf83755a06caf7828c737092dc8baac4	某小某
a8f49989cc9ad46e15dd0835b4693a99	laneddy
7732f347d8617f20dabd34079cb22d7e	_伊娃小姐___
64db04de0c9b6b94348b3081d741b459	2cwIthOUt.myIs
fcadf257dfa57415d07db52bd5eebccf	婧嫣
9ecc92cbe4e5d350ba0175e699659ede	佩奇戴
bed968dffb537dd8e194f5003b8d4f38	肚腩小胖
a10424cfc6676e3f316697b8acd9beaa	某J。624
e272d43b5a551ff829139c632c30be87	猫盆儿
b0cfbbffb4d0bd3ce5e0fc4bd933b6aa	熊猫宝宝爱电影
cbe9cbc48495a70e3685608cee87e78c	alma
e2e558578c0687fffabb03c6b82f3086	LoudCrazyHeart
412f42c7561faf248bc7a799547e4caf	AhFloyd
cbb3bdeeaae2967b59b4a13fb58a7fdb	ДиiDinamita
7feef1b6c35cde399e62401218aaeccf	结网庐主
3c77376c21813af55d55a8c77903e650	绿沙
7093ef8a8c924b509d07a82532fabc8e	❤ 。韩小绿
c56dd25ed1724c89debf7e72ec40049b	香蕉屎⊙
27518346e2e552e24f66ecc67ea7dd17	现在进行时
5547ab6ef91532685c2ef42a6be988b3	Cheeky Monkey
e0ea3d054690573cef2f497cda7ed8b4	野狗阔步
cc88a3f88b9b629e6b9ee4341ff845f9	嫣然不焉然，
8ecf7de6bc2a4a14340bd7d94c956962	SolidSnake
cc350b887e271136341fbc6ba0b15a35	telisha
89703666211b96e512a33ae18d2149b0	残梦碎
56814b8f866c8f4e04afb20aeee15dd6	尘落无雨
b8e9da9a2da83aac95d20ab582b7875b	亚历山大·茶包
ce9c5f4ebf88b08653c0b865c4466140	灵珑
8b53606e386cbecc154b8f7fe2a704fd	🍍
a2043b57e3c080275cc220e85a0b93e5	吴小北
076e65dfa4f649cf0772f2d503075167	时间之葬
2f1ef8c29c553a06fa0dccb51080fe71	一小片
8ace29fc7312442786635f3d856bfb11	小小小小小怪兽
1f878129f029b8fa4d0404cb8965671b	I can fly
612a30dd5e890066b28c5b7a533801ef	谋杀游戏机
7636d06d2f88d4dcd5c941d4ddbb7ec3	水晶
d7560091104abaa635f0398576863eec	秦南秦
bc4bec14ea76b44998d6e4d87442723b	M
5fc1f823ade7976e9dd857ca4720e4f0	晴天
c48ec55526a92715b2b0658877a27890	艾米丽
14f0418ee8b23d7f7bdb5ac1776a9df0	zzz
f412f8c175f58469ace62b225570b485	スイカ
53200838ac2e94f2ddb007521af3070e	in2tool
6b0bdde85e6ee2d55b96692ea19e639a	魚块姐
65e622e67162af4af56afe4251d6c6a1	Alicia
665bedf16c7078e621ab3b36039d82f4	破尘
71a0ea38ade753d9e3b0b6da97ce05ed	Itomoko
9859c6279692f2f8499963779e56654b	小biu~
57f15ec169be25db0bfb967d42136466	静书
d3cfb97dc919dd8dcaa8ce43a31c5400	小满
62dcd00284eb79377e7fb1b4f2f3a2a5	۞ 蓝查利
cb53a26f4fe729a7ab40c2af0c67dd48	Deirey
7de201ccaf6b898223073432767dfc11	豆友183097830
10bf59870a8861108a6dde12d552ee0c	🍟
3ef99520b7958a72805e2d817a6bc93a	食量减半中
94923e7254527d3faf58958e8026f75c	桃可茶
ccc07dc816b671eb05b1e0a8f6d7340c	风筝
e3ca7342c4b1f2a1de5bd64e4271d49e	莱茵哈特
8c8ad856a6eaa2e1c25c2b2b5463b20f	烏鴉未蘇醒
b73d2c2f1958ddf484c16b1033b5c221	星凝
fecb4a94a4da5b1bcc5bbde8bad64de4	ghostneng
7b9bf5f1d61cc8b627017227b582132d	葱葱葱
f44fee3a08e3f1a464896d11bc13eced	大-燕-威-王
7a0527f75d46e70bee816af3334c29b6	白天正在死去
c7082faf7830dcade0f16b0f7310bfaa	wlhui
0f22df2341c2a3993091f69385913851	西北偏北
d521443258fa98197fa99efa7a73f312	杉小爱|好姑娘,咱们走起来
3eef3e6de936137b3b86e0dc726c0294	碧落旁宁
69c405cec3071017247a4e1944b8223d	范海鑫
1adec5fc1de7719f166b2924c29a063f	那是说着玩的
0a6d54bab4e172529323ed5d94f1031f	喘喘
f7b7cfe5c98d2147fc142cc1c50d22c8	ElsaGuoo
04ea7796cfa5c889cfe38a5a12766f18	彌張
72404d16de7ffc4eeb9afa89f7f73ce5	小荷
132c596a4cfcc92afa390501ac099500	merengue
c110a3c946ea1a0a881326be34004649	TAOGE
0f35ce7fc2dbacdf70d15572f330036c	观自在
34f8a17dfb3c03985e464cab74238561	索妮soni
9e0c90d0f6a6dd8230ca5b07f3de9604	S娘
d861928f3de32e809a31f3a29f2325fb	怂囧小赫
e71ae47780d7246699d1e898309d4d65	趙臟藏
4fb20eb783b92e9a254f47af01ad5521	梧桐更兼细雨
52c379108edc07016c167b6dc064a7e5	Louis
9d1e88fa491b379a62e2c6ebeb6c62ff	小鱼变成老鱼了
0300ef6010cabdbba8b4bbc0e956f74a	yyychang
eb331772ebb6e48e681b774f4b8fcb3f	我同意后半句
d90ec0bc2257167fb46adff118301a36	sarah
5f4b0ed006a882f36ec245e46271d873	Panda的阴影
