# Supplementary material for: Revolutionizing Chinese sentiment analysis: A knowledge-driven approach with multi-granularity semantic features
Source: PLoS One. 2025 Jul 15;20(7):e0325428. doi: 10.1371/journal.pone.0325428 (PMC12262853; doi:10.1371/journal.pone.0325428)
Supplement: S2 Data — NLPECC Dataset: Available on GitHub (https://github.com/ZaneMuir/DLUT-Emotionontology). (ZIP) [file pone.0325428.s002.zip › test-06-04.trs]

<doc id="1">
<title>市革命烈士陵园墓包将作保护改造</title>
<content> 
    
本报讯记者从市民政部门获悉，为深切缅怀汕头市在各个革命历史时期为国捐躯的烈士们，更好地展现烈士墓风采，汕头市将对汕头市革命烈士陵园墓包进行保护改造。 
汕头市革命烈士陵园位于石风景区，始建于1959年4月。1961年6月，烈士墓包、休息室、拱桥、溢洪坝和道池落成。该烈士墓包是全省唯一一座墓包形状的纪念建筑物，特色明显。由于建设年代久远，长期经受风雨侵蚀，墓包主体渗漏，为适用祭扫革命烈士墓活动的需要，亟需对烈士墓包进行改造和设计。 
据悉，此次改造将采取“修旧如旧”的方式，既要突出历史的纪念意义及陵园文化底蕴相融合，又要具有时代特色；总体风格将保持庄严、古朴、新颖；烈士墓包的材质、颜色、造型等要与陵园景观环境相协调。改造工程将广泛听取社会各界意见，近日市民政局已向全市征求汕头市革命烈士陵园墓包保护改造设计方案及建议，包括平面布局、立面设计和整体实施效果等，有意者可将设计方案和建议送市民政局优抚安置科。（李凯） 
</content>
</doc>

<doc id="2">
<title>（冬运会·成绩公报）第十一届全国冬季运动会２１日成绩公报</title>
<content>
��（冬运会·成绩公报）第十一届全国冬季运动会２１日成绩公报　　新华社齐齐哈尔１月２１日奥运专电　第十一届全国冬季运动会２１日成绩公报　　自由式滑雪空中技巧男子自选动作　　第一名：李科（长春市），２１９．５０６分；　　第二名：贾忠洋（抚顺市），２０９．５９５分；　　第三名：吴超（长春市），１７８．９７７分。　　越野滑雪男子追逐赛（１５公里传统式滑雪＋１５公里自由式滑雪）　　第一名：贾淞（白山市），１小时２５分３６秒７；　　第二名：李阁亮（长春），１小时２５分４３秒３；　　第三名：许文龙（哈尔滨市），１小时２５分５９秒１。　　自由式滑雪女子空中技巧自选动作　　第一名：程爽（长春市），１９６．８８１分；　　第二名：张鑫（长春市），１８５．９５４分；　　第三名：代爽飞（长春市），１７２．０８５分。　　高山滑雪男子大回转　　第一名：李光旭（哈尔滨市），２分８秒５１；　　第二名：刘培华（鹤岗市），２分１０秒２８；　　第三名：郑敏（解放军），２分１２秒２５。　　越野滑雪女子追逐赛（７．５公里传统式滑雪＋７．５公里自由式滑雪）　　第一名：李宏雪（哈尔滨市），４８分１６秒９；　　第二名：李馨（哈尔滨市），４８分２９秒９；　　第三名：王春丽（解放军），４８分４２秒６。（完）

</content>
</doc>

<doc id="3">
<title>（经济）南方电力市场建设工作启动</title>
<content>    （经济）南方电力市场建设工作启动
    新华社北京４月１４日电（记者常志鹏）继东北和华东之后，国家电力监管委员会日前开始启动建设第三个区域电力市场－－南方电力市场的工作。
    这是从国家电力监管委员会近日召开的南方电力市场建设工作领导小组第一次会议上传来的消息。
    南方电网覆盖广东、广西、贵州、云南和海南五省区，供电面积１００万平方公里，供电服务人口２.２亿左右。南方电网自１９９３年开始进行跨省区电力交易，累计东送电量超过１０３１亿千瓦时。南方电网所辖区域呈现东部经济发达、西部电力资源丰富的特点，各省区电源结构和负荷特征差异较大，需要进行跨省区的电力资源优化配置。近年来，随着经济发展和市场主体的变化，现有配置资源的手段和机制难以适应电力发展的要求，迫切需要建立南方电力市场，实现体制改革和机制创新。
    为保证南方电力市场建设工作的顺利进行，电监会牵头南方五省区地方政府和相关电力企业组成了南方电力市场建设工作领导小组，负责研究决定南方电力市场建设工作中的重大事项，审议南方电力市场建设方案等重要文件。电监会副主席史玉波任领导小组组长。按照电监会的工作部署，南方电力市场将于明年一季度开始模拟运行。
    在南方电力市场建设工作领导小组第一次会议上，电监会主席柴松岳指出，在电力供需矛盾比较紧张的情况下，我们仍然要坚定不移地坚持市场化改革。他说，市场机制的本质在于调节供需关系、供求关系，通过市场价格进行有效的调节，达到供求关系的基本平衡，实现经济社会的稳定协调发展。现在供求矛盾比较紧张，必须要通过市场调节来达到新的平衡。
    柴松岳强调，要利用市场这只“无形的手”，实现电力工业的健康、稳步发展，避免电力发展的大起大落，达到电力发展与经济社会发展相协调，电源发展与电网发展相适应，外地送入电力与本地电力建设相匹配，更大范围地实现资源的优化配置。（完）
</content>
</doc>

<doc id="4">
<title>12365辨别真伪 海南举办建材产品咨询活动</title>
<content>　　12365辨别真伪 海南举办建材产品咨询活动
　　从海南省质量协会及海南省质监局12365投诉举报中心了解到，3月
15日当天上午，海南省质量协会联合12365在海口市南海大道万佳装饰
广场举行“3·15”咨询活动。本次活动的主要内容是建材产品的真伪
辨别，并现场受理市民投诉。 
　　据省质量协会有关负责人介绍，近年来随着房地产业的不断发展，
市民对建材的需求越来越大。同时，质监部门接到的有关建材产品的投
诉也逐步增多，不少市民由于缺乏相关知识，在购买建材时非常盲目。
该负责人举例，常见的建材有瓷砖、地板、石材、玻璃、涂料、管材和
金属建材等，市民只凭表面难以辨别真伪。省质量协会此次联合12365
投诉举报中心，就建材产品的真伪辨别为市民提供免费咨询，此外，现
场还受理市民投诉。
</content>
</doc>

<doc id="5">
<title>湖北省妇儿工委提出切实解决妇女儿童最关心的民生问题</title>
<content>    湖北省副省长、省妇儿工委主任蒋大国要求全省各级各部门强化责任，落实措施，不断优化妇女儿童发展环境，努力解决妇女儿童最关心、最直接、最现实的就业、教育、健康、维权等民生问题，努力促进全省妇女儿童事业与经济社会协调发展。
    记者了解到，今年，湖北省妇儿工委将围绕建设富裕和谐湖北和社会主义新农村，加大政策扶持，强化技能培训，促进妇女就业再就业。落实和巩固义务教育，发展职业教育，提高妇女儿童教育水平；加大疾病防控力度，改善妇女儿童健康状况；加大宣传、引导，强化维权执法，维护妇女儿童合法权益。健全社会救助体系，保障特困妇女儿童基本生活、医疗条件。
</content>
</doc>

<doc id="6">
<title>上海重金征集电视剧剧本</title>
<content>    上海重金征集电视剧剧本
　　新华社上海２月６日电（记者孙丽萍）在６日于上海举办的“２００７电视剧制播年会”上，上海文广传媒集团影视剧中心主任杨文红表示，２００７年，上海文广影视剧中心将出重金购买小说，征集电视剧剧本。
　　杨文红说，当下中国国产电视剧看似繁荣，但精彩的不多，投资亏本比例更高达８０％。造成这一局面的重要原因是，电视剧制作公司只愿意重金邀请明星，却不肯为好故事、好剧本花钱。
　　杨文红指出，当下电视剧市场的竞争日趋白热化。事实证明，并非所有拥有大投资、大明星、大导演的电视剧都能成为“赢家”，而电视剧对观众的感染力、艺术水准也更多地取决于故事本身是否动人，也就是说，关键在于剧本创作。
　　她表示，上海文广影视剧中心将在小说购买和剧本征集等多个层面与制作方展开全方位合作，重金收购优秀选题和作品。上海文广传媒集团将每半年向全国征集一次选题，每年征集一次剧本，入选作品的收购价格将高达每集 ５－１０万元。（完）
</content>
</doc>

<doc id="7">
<title>（人民空军成立６０年）英雄的天空——记抗美援朝战争中的志愿军飞行员</title>
<content>　　新华社北京１１月８日电题：英雄的天空——记抗美援朝战争中的志愿军飞行员
　　新华社记者王玉山、徐壮志
　　１１月１日，北京迎来２００９年的第一场雪。纷纷扬扬的雪花中，空军英雄纪念墙在位于京郊的中国航空博物馆揭幕。
　　造形恰似战机双翼的墙体上，镌刻着人民空军成立以来１５５１名空勤人员烈士和牺牲的飞行人员及２５９名被军委和空军授予荣誉称号的英模的名字。
　　迎风而立，８３岁的王海将军向他的战友深深地鞠躬，久久地凝望。
　　皑皑白雪，苍苍白发。这位曾被称为志愿军“王牌飞行员”的战斗英雄与和他同样勇敢的战友一起，代表着一个震惊世界的英雄群体——在５９年前那场保家卫国的抗美援朝战争中，年轻的中国空军与世界上最强大的空军决战长空，用勇敢与信念打出了一个英雄的天空。
　　（小标题）硝烟，遮不住年轻的面孔
　　一张已经发黄的相片上，当年的王海看上去是那么年轻。
　　１９５１年１０月２１日，２５岁的大队长王海率队飞抵安东浪头机场。此前，经过５次战役，志愿军地面部队已将联合国军打到“三八线”以南，并将战线暂时稳定在这一地区。但并无诚意的对手一边开始停战谈判，一边发动新的攻势，企图凭借空中优势取得军事和谈的有利地位。
　　志愿军地面部队遭受了难以想象的大轰炸，每天都有９００架以上的飞机在他们头上抛下成千上万吨炸弹，轰炸强度甚至超过了二战。志愿军司令员彭德怀紧急致电北京，要求空军入朝参战。随即，志愿军空军开始以师为单位，轮番进入一线机场作战。
　　与王海一样，匆匆赶赴前线的飞行员，还有２８岁的刘玉堤、２７岁的李汉、２４岁的张积慧、２３岁的赵宝桐、１８岁的韩德彩……刚刚组建不久的人民空军，飞行员平均年龄只有２０多岁。
　　此时，在朝鲜天空上横行的美国飞行员，大都参加过二战，“喝”过成千上万吨航油，飞过上千小时的空中“老油条”。他们中不少人由于长期高空飞行，吸纯氧过多，把脑门都飞秃了，看上去就像一只能征善战的“老秃鹰”。再加上６年的太平洋战争，使他们对亚洲的天空已经十分熟悉。
　　而王海和他的战友们飞行时间只有２００多小时，在喷气式飞机上飞行还不到２０小时，尚未取得喷气式战机的“驾驶执照”——出发前，他们刚刚飞完高空中队（４机）编队和单双机攻击等训练课目，８机编队只飞了几次，空中动作量一大就要散队。有相当数量的飞行员在上战场前，还没来得及用机炮开过炮。
　　然而，人民空军这些年轻的飞行员在艰苦的东北航空学校时，就创造过跨越初、中级教练飞机，直上高级教练飞机的世界飞行训练中的奇观，也在航油极端困难时期创造过用酒精代替航油的奇迹。
　　何况，他们还是一群几乎每个人都与敌人拼过刺刀、立过战功的勇士。
　　１５岁时，刘玉堤就当上了八路军，战士、班长、排长、副连长，１８岁时，已经是八路军１２０师３５８旅的一名侦察参谋。而作为志愿军空军的第一支部队——空四师１０团２８大队的大队长李汉，当年入伍时的年龄比刘玉堤还小一岁，只有１４岁。
　　张积慧，１９４５年参加八路军；赵宝桐，在解放战争时期，就参加过辽沈战役、解放抚顺及武汉三镇等战役战斗，１９４９年进入第四航空学校学习，是新中国第一批飞行员。
　　就连最年轻的韩德彩，这个放牛娃出身的农家孩子，１６岁时已成长为一名勇敢的解放军战士……
　　一支年轻得不能再年轻的人民空军，一批飞行时间少得不能再少的飞行员，面对强敌，他们将靠什么决胜于蓝天云海之间？
　　（小标题）勇敢，是勇敢者的通行证
　　勇者无畏，勇者无疆。从零起飞的人民空军，很快把朝鲜半岛的云端变成了英雄的天空。
　　１９５１年１月２９日，在朝鲜定州以西上空，大队长李汉率两个中队８架飞机对敌发起攻击。
　　４架敌机调转机头，迎面而来。在速度很快的喷气式战斗机面前，一二十公里的距离，只能用秒来计算。
　　狭路相逢勇者胜。李汉正对着敌机冲了上去。
　　５０００米，３０００米，１０００米……对手终于沉不住气，一个侧翻，避开了李汉的飞机。李汉旋即一侧机身，切着敌机的飞行方向拦截上去。敌机赶忙急速翻滚下降，企图逃窜。紧追不舍的李汉在３００米处把敌机紧紧套进瞄准光环，３束炮弹闪着亮光直向敌机射去，敌机当即冒出浓烟，向地面坠去——在人民空军的历史上，首次拥有了击落敌机的记载。
　　８６岁的老将军刘玉堤至今仍记得当年李汉击落敌机后到部队作报告的场景：“我们在底下坐着，一句话也没说，刘亚楼司令员就指着我的名字，刘玉堤，你们和李汉都是同学，对李汉打下飞机你们是不服气的，有本事你也上天去打，你能打下来，也给你授英雄！”
　　嘴上尽管不说，时任空三师大队长的刘玉堤，实际上内心里还真是有点不服：“你能打我也能打！”
　　１９５１年１１月１８日上午，王海和他的大队以６架飞机攻击６０架敌机，取得了５：０的胜利。在抗美援朝空战中，王海本人共取得了击落敌机４架，击伤５架的战绩。当年他那架编号为“２２４９”的米格－１５，现在还陈列在中国人民革命军事博物馆里，机身上９颗闪闪的红星，依然鲜艳。
　　而刘玉堤在一次空战中，就击落了４架敌机，创造了人民空军一次空战击落敌机的最高纪录。此后，他又击落击伤敌机４架，先后荣立特等功和一等功一次。１９５２年，空军授予他一级战斗英雄荣誉称号。
　　击落７架、击伤２架敌机的赵宝桐，是志愿军飞行员个人战绩最高纪录的创造者。１９５１年１１月４日的空战中，他在飞机打着旋向下坠去——飞行中最危险的情况之一时，成功改出螺旋后，还击落敌机２架。
　　而有“朝鲜战场上成绩最高的喷气机王牌飞行员”有着３０００小时以上的飞行经历，被美国方面称为“百战不殆”“特别勇敢善战”的“空中英雄”、美第四联队第２３４中队中队长乔治·阿·戴维斯少校，则被张积慧力斩于长空。
　　提起一级战斗英雄孙生禄的牺牲，他的大队长王海至今扼腕不已。“他是一个空中拼刺刀式的飞行勇士，在抗战中，１６岁的他曾独自与两名日本鬼子搏斗，并刺死其中的一个。”
　　地面拼刺刀中得来的勇气，以及好像天生的飞行才能，接连击落敌人４架飞机的战绩，使年轻的孙生禄很快成了前线有名的“空中突击手”。
　　１９５２年１２月３日下午，在一场大空战中，被两架敌机咬尾的孙生禄为了保护空中指挥员和机群的安全，不顾自身安危，驾机向４架敌机冲去，但却被后面的２架敌机击中，冒出浓烟。勇敢的孙生禄仍在弹雨中坚持与敌周旋，直至飞机轰然起火……
　　“他在坠落的瞬间，仍做出向敌机撞去的姿势……”作为那次空战的空中指挥员，孙生禄英勇的冲杀姿态，已永远铭刻在王海的记忆中，“牺牲前，孙生禄共击落６架、击伤１架敌机。”
　　一个个空战传奇的背后，有多少英雄的鲜血，把那方天空染红？
　　为了粉碎敌机的偷袭行动，范万章烈士来不及报告就单枪匹马奔向战场；为了完成大和岛轰炸任务，毕武斌烈士艰难地操纵即将失控的战机朝着地面目标俯冲而下……
　　奔流不息的鸭绿江畔，年轻的空军将士用自己勇敢的倒下，高擎起一个新生政权不可侵犯的尊严。
　　几十年后，从空军司令员位置上退休后的王海，在他的回忆录《我的战斗生涯》的扉页上，郑重地写下这样一行字：谨以此书献给参加过抗美援朝战争的战友们和英烈们！
　　（小标题）握手，在和平的天空下
　　１９８４年７月，时任空军副司令员的王海作为中国军事代表团的成员访问美国。在五角大楼的一间会议室里，当中国国防部长张爱萍介绍到王海的时候，在座的美国空军参谋长加布里埃尔突然插了一句话：我们认识，我们交过手，我就是被他打下来的。
　　当诧异的人们纷纷把目光投向王海时，他微笑着说：如果你们再来侵略我们，我还要把你打下来。
　　第二年，加布里埃尔到中国访问。他提出一个要求，要亲眼看看王海当年驾驶过的那架米格飞机。他在王海驾驶过的那架喷有九颗红星的英雄战机前留影后，说自己最喜欢的格言还是中国的一句老话：不打不成交。
　　加布里埃尔退役后，王海再次访问美国，美方负责接待安排、陪同的是美国空军副参谋长麦克皮特，他不仅是飞行员出身，而且当过美国“雷鸟”飞行表演队的飞行员，飞行技术十分精湛，素来十分骄傲。
　　有一天，王海一行要去参观一个军事基地，突然下起小雨，麦克皮特做出了一个令众人惊讶不已的举动，亲自为王海撑开雨伞。
　　对于这段往事，王海曾这样解释：军人的心是相通的。
　　与加布里埃尔一样，费席尔是美国空军另一名被击落的王牌飞行员。
　　１９５３年４月７日下午，当费席尔又一次偷袭得手，击中了一架正在降落的志愿军空军的飞机，准备溜之大吉的时候，他发现，自己已被那架长机的僚机死死咬住。
　　视摆脱跟踪为拿手好戏的费席尔此时并不在意。一推杆，随着一个大坡度的下滑，飞机朝着机场一侧的山头扑去――这位“老油条”准备贴到山坡时才拉起来，尾随的飞机要是继续追，必定撞到山上。
　　可是，他没有想到，追击他的飞行员非但没有跟着他下滑，反而往上拉了拉高度，这样，当费席尔拉起来的时候，正好落在了那架飞机的正前方。
　　大吃一惊的费席尔立刻把飞机翻过来，先是向左翻，接着向右翻，一连串漂亮的翻滚，就是与飞行表演相比也毫不逊色。
　　可是，就在费席尔自以为彻底摆脱了追击、把飞机稳定住的一刹那，一串近距离发射的炮弹重重地打在他的机身上。一只机翼当场被切断，飞机打着旋往下落。这种情况下，费席尔只有一条生路――跳伞。
　　击落费席尔的是刚满２０岁的韩德彩。
　　１９９７年，时隔４０多年后，费席尔来到上海，见到了昔日的对手韩德彩。
　　“我们会见的时候，我说，你的技术比我好，他说不对，你的技术比我的技术高。我说那时候我在米格－１５战斗机上才飞了１００小时左右，他讲他那个时候光是Ｆ－８６飞机就飞了５００小时，之前飞了１５年。”７６岁的韩德彩说。
　　两位须发斑白的老人早已冰释前嫌。
　　哈哈大笑的费席尔竖起大拇指对韩德彩说，你是世界上最好的飞行员，歼击机里面的，最好的飞行员。
　　“如果单说技术上，你是世界上的好飞行员。这时候费席尔的陪同在旁边说了一句话：你们俩都是世界上最好的飞行员。”韩德彩说，“这话虽然有点刻意吹捧的味道，但是，细想也没错。”
　　……
　　抗美援朝战争期间，人民空军在朝鲜西部的清川江和鸭绿江之间，面积约６５００平方英里的地区，建立起一道令对手生畏的“米格走廊”。美远东空军轰炸机司令部不得不下令，轰炸机指挥部的一切没有护航的飞机不得进入米格走廊。
　　在两年零八个月的抗美援朝空战中，人民空军共击落敌机３３０架，击伤９５架。涌现出三等功以上功臣８０００余名，特等功臣１６名，一等功臣６８名，一级战斗英雄６名，二级战斗英雄１２名。
　　在１９８８年的全军授衔中，空军被授予中将以上军衔者３２人――他们中有１６人参加了朝鲜战争，其中１４名飞行员中有１３人共击落击伤敌机５３架。他们击落敌机的总数，大大超过他们肩上的将星数量。
　　这批将军中，时任空军司令员的王海是唯一的一位上将。
　　但，正如王海所凝望的这座刻满英烈和英模名字的英雄墙那样，在人民空军驰骋长空的６０载光辉岁月中，蔚蓝的天空中，从不缺乏英雄的名字。
　　墙上的名字是历史，伫立在墙下的老人是英雄。说不尽的历史，数不尽的英雄。（完）
</content>
</doc>

<doc id="8">
<title>（香港回归十周年）香港创万人鼓乐合奏吉尼斯世界纪录庆祝回归十周年</title>
<content>    （香港回归十周年）香港创万人鼓乐合奏吉尼斯世
界纪录庆祝回归十周年
　　新华社香港６月２９日电　来自海峡两岸和港澳地区
的上万名青年２９日齐聚香港体育馆，成功创下万人鼓乐
合奏吉尼斯世界纪录，庆祝香港回归十周年。
　　他们以５种鼓乐合奏出根据《龙的传人》和《红日》
改编的两首乐曲，共同分享香港回归十周年的喜悦。
　　这些青年还将于３０日参加庆祝香港回归十周年特别
节目《龙声鼓舞——万人青年音乐会》的演出。１００名
出生于１９９７年的香港小朋友，以及香港艺人谭咏麟、
陈奕迅、李克勤、容祖儿、古巨基等也将同场演出。（完）
</content>
</doc>

<doc id="9">
<title>（国际）俄外交部对美官员关于车臣总统选举的谈</title>
<content>（国际）俄外交部对美官员关于车臣总统选举的谈
话表示不满
（国际）俄外交部对美官员关于车臣总统选举的谈
话表示不满
　　新华社莫斯科１０月７日电（记者董龙江）俄罗斯外
交部７日发表声明，对美国国务院发言人鲍彻针对俄车臣
共和国总统选举发表的谈话表示不满。
　　鲍彻６日就车臣总统选举发表谈话说，车臣总统候选
人、车臣行政长官卡德罗夫缺乏竞争对手以及亲卡德罗夫
力量对传媒的控制让美国得出结论：车臣总统选举不符合
自由表明意愿的国际准则。
　　俄外交部的声明说，鲍彻“如此不礼貌和不得体的谈
话完全不符合发展俄美关系的精神”，这样的谈话无助于
车臣局势的改善。声明还指出，美国官员已不止一次地对
车臣形势发表主观臆断性的谈话。
　　俄国家杜马（议会下院）国际事务委员会主席罗戈津
７日也对鲍彻的谈话提出批评，指出车臣总统选举是俄罗
斯的内部事务。
    卡德罗夫在５日举行的车臣总统选举中，获得了８０．
８４％的选票，当选车臣总统。（完）
</content>
</doc>

<doc id="10">
<title>（文化时讯）第三届世界黑人艺术节延期举行</title>
<content>　　新华社达喀尔７月２８日专电（记者陈顺）塞内加尔总统阿卜杜拉耶·瓦德２７日正式宣布，原定于今年１２月在塞内加尔首都达喀尔举行的第三届世界黑人艺术节推迟到２０１１年１２月举行。
　　瓦德在当天开幕的“非洲合众国研讨会”上表示，世界黑人艺术节是世界文化艺术界的大事，而非洲联盟委托塞内加尔举办这个盛会任务艰巨，责任重大。塞内加尔尚未做好充分准备，因此决定推迟举行第三届世界黑人艺术节。
　　据当地媒体２８日报道，推迟举行艺术节的主要原因是，达喀尔国家大剧院、黑人文明博物馆和音乐厅等举办艺术节的主要场所目前正在建设中，预计这些大型文化设施全部竣工还需１年至２年时间。
　　第三届世界黑人艺术节的主题是“非洲复兴、文化多样性和非洲统一”。 届时，将有来自非洲和世界其他地区的十几万名艺术家通过音乐、舞蹈、文学、诗歌、雕塑、绘画、戏剧和电影等形式表现世界黑人文明的变迁与发展。 
　　第一届世界黑人艺术节于１９６６年在达喀尔举行，第二届由尼日利亚于１９７７年举办。（完） 
</content>
</doc>

<doc id="11">
<title>中方特意为全体学员购买了人身意外伤害保险</title>
<content>　　中方特意为全体学员购买了人身意外伤害保险
　　 研修班的学员来自多个国家，生活方式和习惯各不相同。“为了保证研修班学员在华期间生活舒适，心情愉快，更好地投入紧张的研修学习中，我们学校制定了接待方案，专人负责对学员的生活周密布置，精心安排，做好后勤保障工作。”公安大学负责接待的工作人员告诉记者，“在饮食安排上，我们提前向学员发放学员信息登记表，了解学员的饮食习惯，有针对性地制定了饮食方案，专门准备了清真餐。在车辆安排上，使用50座大客车，保证了学员出行的方便与舒适。”记者了解到，承办方还为全体学员购买了人身意外伤害保险。
　　 在此基础上，主办方安排专人全程陪同研修班，及时了解学员情况，征求学员对研修课程及生活安排的意见，尽量满足学员要求，嘘寒问暖，对学员给予了无微不至的关心。正是由于工作的深入细致，组织服务周到，研修班取得了圆满成功。
　　 课堂学习和实地考察有机结合的方式受到了学员们的一致欢迎
　　 为使学员对我国执法指挥与领导决策的实际内容有具体形象的认识，使学员加深对我国经济和社会发展状况的了解，公安大学专门安排学员进行了参观考察。
　　 “课堂学习和实地考察有机结合，使学员们了解了我国公安部门在执法指挥与领导决策领域的经验和做法，增进了参加研修班的发展中国家警务和执法系统学员对中国法律制度和警务工作的认识，加强了警务领域的合作与交流，对预防和打击本地区跨国犯罪活动亦有深远意义。”公安大学有关领导告诉记者，“通过实地参观考察，有效地向这些国家展示了我国较为先进的警察刑事科学技术、警察行政管理、交通管理、社区警务、禁毒和反恐怖等公安工作，进一步增强了他们与我国开展有关合作的信心。”
　　 中方这一做法也得到了学员们的一致认同。在参观西安市公安局警务大厅时，来自非洲国家塞内加尔首都达卡尔市一个区公安局的局长———阿洛纳一本正经地问陪同的西安市公安局常务副局长吴金彪：“我不想跟他们回北京了，打算留在西安。请问局长先生，我的手续应该怎么办？”
　　 没等吴金彪回答，阿洛纳就已经像个大男孩一样露出了一脸的坏笑。
      
　　 参观西安市公安局办证大厅。

</content>
</doc>

<doc id="12">
<title>迷信“采处”增寿强奸少女20余名河南镇平县政协原副主席昨日二审，一审曾被判死刑</title>
<content>　　25日，河南省镇平县原政协副主席吴天喜强奸、组织领导黑社会性质组织案二审开庭。强奸22人，4人未成年
　　吴天喜被捕，可以说是河南镇平县去年最大的“新闻”，这不仅因为他是九届全国人大代表、河南省镇平县政协原副主席。更是因为他迷上“采处”，以此延年益寿、官运亨通的“理念”。曾有消息说他经“有道之人”指点后开始寻找处女，目标是100个。一审判决认定，吴天喜强奸22人，其中4人为未成年少女。
　　2007年4月17日，吴天喜被刑事拘留。记者在2007年12月19日下发的《刑事裁定书》中看到，因犯强奸罪、组织领导黑社会性质组织罪等6项罪名，吴天喜一审被南阳市中级人民法院判处死刑，并处罚金50万元。自认是嫖娼而非强奸
　　在一审被判处死刑后，吴天喜随即表态要上诉。25日，吴天喜的子女在接受记者采访时称，“父亲坚持认为自己的所作所为只是嫖娼，而不是强奸”。
　　吴天喜的辩护律师赵运恒则称，“到底是强奸还是嫖娼是定罪的关键，这是二审的焦点，而弄清吴天喜知不知道部分少女未满14岁，吴天喜有没有采取暴力等问题也至关重要”。
　　法庭择日宣判昨日上午9时许，记者跟随吴天喜和其余被告到了法庭外。吴天喜被单独安排在一个房间内看守，在等待开审的时间里，吴天喜几乎一动不动地坐着。
　　与一审相同，不论是强奸案还是黑社会组织案部分，因为涉及隐私，二审仍然不公开审理。吴天喜家属和媒体记者都不能入内。一位在现场维持秩序的警察边走边说：“这种人祸害女学生，该杀。”
　　上午庭审从9时30分到12时10分，下午从13时30分，一直持续至17时左右。
　　此次庭审，除了辩护律师提供了关于吴天喜精神状态的证词以外，并没有其他新证据提出。法庭认为吴天喜思维正常，谈吐得体，现已驳回。法庭宣布择日宣判。（《广州日报》昨供稿）
</content>
</doc>

<doc id="13">
<title>电子报成为报业探索方向</title>
<content>　　由清华大学新闻与传播学院媒介经营与管理研究中心主编的2007年
传媒蓝皮书《2007年：中国传媒产业发展报告》近日由社会科学文献出
版社出版，蓝皮书指出，在创新中走出低潮成为中国报业2006年的主题，
而应用新技术是创新的重中之重，与互联网、移动通讯网络结合做电子
报、手机报、网站等新媒体成为报纸探索的方向。
　　2006年的中国报业依然处在发展的转折期，广告市场的低迷在持续，
读者市场被新型媒体的分流更加显著。但是，报业已经探寻到创新和走
出困境的方向。
　　(科文)
</content>
</doc>

<doc id="14">
<title>国际货币基金组织通过《对成员国政策双边监督的决定》中国持保留态度</title>
<content>    国际货币基金组织通过《对成员国政策双边监督的决定》中国持保留态度
    据新华社北京6月19日电（记者张旭东、姚均芳）记者近日从国际货币基金组织执董会了解到，国际货币基金组织执董会6月15日通过了《对成员国政策双边监督的决定》（简称《决定》），以此替代1977年制定的《关于汇率政策监督的决定》。由于《决定》未能充分反映发展中国家的意见，中国对此持保留态度。
    在过去的几年里，包括中国在内的许多发展中国家致力于国内经济结构调整、完善市场机制、加大汇率的灵活性，促进了全球经济的快速增长。经验表明，汇率调整对解决对外失衡有一定作用，但不是根本和唯一的政策工具。汇率大幅度无序调整不仅会加剧外部不稳定，还会影响一国国内经济的可持续增长，进而影响全球经济的持续增长和国际金融市场的稳定。
    中国等发展中国家要求，基金组织在实施双边监督中应切实遵循取得广泛共识的重要原则，考虑成员国的具体情况，不增加成员国的义务，实现公平的监督等。
</content>
</doc>

<doc id="15">
<title>安徽和县部分产品质量下降</title>
<content>　　安徽和县部分产品质量下降
　　本报讯 （王昌祥）近日，安徽省和县质量技监局公布了第二季度质量、计量监督抽查情况，并对抽查结果进行了分析。二季度，该局共对全县食品、农资、建材三大类102家企业的114组产品进行了质量监督检查，其中定检抽样102组，合格63组，产品抽样合格率为61.8％，比去年同期62.1%的合格率略有下降。
　　其中酱油、大米产品抽样20组，合格率为100%；面条产品抽样12组，合格率为75%（不合格指标均为弯曲折断率）；食用植物油抽样18组，合格率为61%（所检产品的安全卫生指标全部合格，不合格的指标均为色泽超标）。定量包装商品计量监督共抽查20组，合格5组，合格率为 25%，比上季度38.8%也有较大幅度的下降。
　　针对本季度监督检查结果，该局将督促企业采取切实可行的措施，认真整改，限期复查。严厉打击各种质量、计量违法行为，切实保护消费者的合法权益。王昌祥
</content>
</doc>

<doc id="16">
<title>（财经·动态）上海：所有商业银行年底前建起合规风险管理框架</title>
<content>    （财经·动态）上海：所有商业银行年底前建起合规风险管理框架
　　新华社上海6月28日专电（记者黄庭钧）中国银监会上海监管局局长王华庆日前在接受新华社记者专访时透露，今年，上海银监局将推动上海银行业机构建立有效合规机制，要求在沪所有上海商业银行（包括法人银行和分行）在年底以前设立合规部门与专职合规岗位，构建起银行合规风险管理的组织框架。
　　目前，浦东发展银行、上海银行等当地的法人银行，即将改制的农商银行以及工行、中行，交行和光大银行上海市分行都已组建了合规部门，其他银行的合规部门也正在筹建之中。王华庆说，上海银监局正密切关注各银行合规部门的组建情况，并进行必要指导，同时计划在年内由上海银行同业公会召开合规年度会议。
　　据王华庆介绍，目前，全球银行业已普遍认同把合规视为一门独特的风险管理技术，发展相当快，合规风险已与银行的其他风险一道纳入到银行的全风险管理框架之中。同时，各国监管当局意识到要实施以风险为本的监管，必须以银行健全、有效的合规风险管理机制为基础。基于这一认识，各国监管机构大力倡导银行建立自身的合规文化，致力于促进银行建立一个有效的合规风险管理的组织体系，以提高合规的有效性。同时，在这个过程中也不断反思和完善商业银行的合规机制和合规文化。
　　王华庆说，中国银监会成立以后很重视商业银行的合规建设，银监会主席刘明康到上海视察时多次提出了合规风险管理和合规文化的理念。在监管实践中，上海银监局也已经意识到合规是银行业机构一项很重要的风险管理活动，外部合规性监管不应该，事实上也不可能替代银行内部的合规风险管理，只有银行自身建立起有效的合规风险管理机制，管理好自身的合规风险，监管机构的合规性监管才可能有效。
　　据王华庆介绍，在沪的外资银行几乎都有着良好的合规机制和不断完善的合规文化，而中资银行就显得相当欠缺，这与银行业的快速发展是格格不入的。“就中资银行而言，违规经营，道德风险是长期困扰和制约银行稳健发展的主要因素，根源就在于银行一直没有将合规视为风险管理的一项活动，更没有将合规作为一个重要的风险源来管理，长期以来合规一直不是银行重点关注的风险领域。”他说。
　　基于这一认识，今年，上海银监局把推动上海银行业建立有效合规机制作为一项重要的工作来抓。据王华庆介绍，上海银监局通过银行合规机制的重点课题研究，已基本理清了合规的相关理论基础与合规机制建设的总体思路。目前，已组织力量分别翻译了巴塞尔银行监管委员会 2003年10月和2005年4月发布的有关合规的咨询文件和高级文件，并发给上海所有银行业金融机构，指导它们组建合规部门。
　　据悉，上海银监局目前正在抓紧起草《上海银行业机构合规机制建设指导意见》，争取第三季度正式下发，并期望通过上海银行业的实践，为中国银行业合规机制建设积累经验，摸索出一条有效管理合规风险的运行机制和治理操作风险的治本良策。（完）
</content>
</doc>

<doc id="17">
<title>（高尔夫球）高尔夫球中国巡回赛第六站将在四川成都开杆</title>
<content>　　新华社成都９月３日奥运专电（记者刘海）为期４天、奖金总额８０万元人民币的麓山高尔夫锦标赛４日将在成都开杆。这是欧米茄高尔夫球中巡赛首次落户成都，也是２００８年度的第六站。
　　据了解，按照赛程，在成都举行的锦标赛原定于今年６月５日至８日举行，但由于５月１２日四川突发地震，被迫推迟。
　　本次锦标赛上，将有四川本地男选手黄明杰和女选手杨涛丽参加。在２００７年的该比赛奖金榜上，黄明杰名列第五，他期待着在家乡夺冠，再创佳绩。同时，“川妹子”杨涛丽也将继上海锦标赛后再次与男子球员同场竞技。
　　高尔夫球中国巡回赛自２００５年启动以来，稳步发展，已从２００５年的４站发展到２００８年的１０站。今年赛季奖金总额达到８００万元人民币，在成都站之前已经在广州、厦门、昆明、上海、南京举行了５站比赛。（完）
</content>
</doc>

<doc id="18">
<title>李荣融：３３０家国有上市公司已完成股改</title>
<content>    李荣融：３３０家国有上市公司已完成股改
　　新华社北京１月２３日电（记者 任芳）国务院国资委主任李荣融２３日说，截至２００６年１月２０日，沪深两市共启动或完成了４６２家公司的股权分置改革工作，其中地方国有控股上市公司２８４家，中央企业控股上市公司４６家。
　　李荣融在当日开幕的全国国有资产监督管理工作会议上说，今年要按照“积极、稳妥、有序”的原则，深入推进国有上市公司股改。各级国资委要将股本规模大、占市值比重大的国有控股上市公司的股改作为重点，国务院国资委要加强对３９家重点中央企业控股上市公司的指导与帮助。
　　他说，当前股改面临很多深层次问题，如非流通股股东持股比例较低、国有控股比例受到国家产业政策限制、控股股东是上市公司、上市公司质量太差等，依靠现有改革模式和方法难以解决，因此必须在有利于市场预期、保护投资者特别是公众投资者合法权益的基础上，探求股改的新方法、新途径。
　　同时，要加强分类指导，在充分尊重股东意愿基础上，分类分步实施股权分置改革；要通过规范的制度管理，加强上市公司国有股流转的监管，防止内幕交易、蓄意炒作等侵害公众投资者合法利益的情况发生。（完）
</content>
</doc>

<doc id="19">
<title>高检院征求各民主党派中央、全国工商联负责人和无党派人士代表意见</title>
<content>　　新华社北京７月２５日电（记者隋笑飞）中国最高人民检察院２５日召开征求各民主党派中央、全国工商联负责人和无党派人士代表意见座谈会。最高人民检察院党组书记、检察长曹建明表示，各级检察机关要坚持把接受民主监督作为检察工作健康发展的重要保证，进一步加强和改进与民主党派、工商联和无党派人士的联系，不断推进联系工作制度化、规范化。
　　高检院党组副书记、常务副检察长张耕主持座谈会并向各民主党派中央、全国工商联负责人和无党派人士代表通报了当前检察工作的有关情况及下一步的工作安排。
　　全国政协副主席、农工民主党中央常务副主席陈宗兴，民革中央副主席何丕洁、民盟中央秘书长高栓平、民建中央副主席辜胜阻、民进中央副主席朱永新、致公党中央副主席严以新、九三学社中央副主席赖明、台盟中央副主席黄志贤、全国工商联副主席沈建国，以及无党派人士、北京鼎业律师事务所主任许智慧等参加座谈会并发言。
　　曹建明表示，目前，中国各级检察院共有担任副检察长职务的民主党派成员和无党派人士３６３人，其中担任高检院副检察长的１人，省级检察院副检察长的１８人，地（市）级检察院副检察长的５０人。自１９９０年以来高检院已先后五届聘请了９６名民主党派和无党派人士担任特约检察员。各民主党派、工商联、无党派人士充分发挥参政议政、民主监督的作用，积极参与专题调研，受邀参与案件调查，帮助检察机关呼吁解决人员编制、经费保障等方面的困难，为人民检察事业的创新发展作出了积极贡献。（完）
</content>
</doc>

<doc id="20">
<title>郑州煤电三方协作进军煤化工</title>
<content>    ■周末点睛
    □本报记者李阳丹
    郑州煤电（600121）日前决定，投资2.55亿元与中国煤化集团有限公司合作成立“中原煤炭化工有限公司”，建设50万吨/年合成氨、80万吨/年尿素工程。
    郑州煤电董秘付胜龙曾表示，公司将在继续发展煤炭、电力生产的基础上，形成以煤炭、电力、煤炭深加工、铝业为主要业务，以其他业务为辅，形成跨行业、跨地区的产业经营格局。此次成立煤化工公司，郑州煤电以所属超化煤矿的实物资产出资，占注册资本金的51%，公司称，中原煤化成立后将利用其煤炭资源作原料。
    此次是郑州煤电首次涉足煤化工产业，虽然有资源优势，但煤化工对资金和技术的需求却不是郑州煤电的强项，而合资方中国煤化却能够弥补上述缺憾。中国煤化由香港协鑫(集团)控股有限公司和美国摩根士丹利共同投资成立，主要投资方向为煤炭、煤化工和煤炭物流产业。对于三方的合作，分析人士认为，郑州煤电的资源、摩根士丹利的资金、以及协鑫在煤化工方面的技术管理经验，三方各自的优势将能够发挥协同效应。
    在项目的选择上，各方显然也是经过了慎重考虑。公司一期项目原定为在漯河市投资70亿元年产180万吨的甲醇项目，后变更为50万吨/年合成氨、80万吨/年尿素工程。值得注意的是，近年来国内大量甲醇项目上马，未来面临集中投产和产能过剩的危险，而合成氨和尿素相对稳定。
</content>
</doc>

<doc id="21">
<title>五措并举推动 高中教育 ——访东源县委书记成伟明</title>
<content>    成伟明说，在梅州考察教育回来后，该县召开４次县几套领导班子联席会议，专题研究普高工作。通过与梅州对比，找到了制约东源高中教育发展的 “短板”——思想认识、优质学位、教育投入、师资力量与优质生源五大差距。围绕普高目标与任务，该县领导班子在深入调研的基础上，制定出台了《东源县普通高中教育发展规划》，提出集全县人民智慧与力量，以 “踏石留印，抓铁有痕”的决心抓好普高工作，重点抓好六件大事（新建一所高级中学；扩大东源高级中学办学规模；创建一所国家级示范性普通高中；灵通职业学校五年内学位增至２５０个以上；建设一支高素质的师资队伍；优化整合乡镇普通高中教育资源，构建县城高中教育板块），力争提前两年实现省、市提出的五年普高工作目标，推动高中阶段教育上台阶出品牌。
    “目标确定后，关键是抓落实。”成伟明说，该县从政治与经济发展的战略高度，把教育摆在优先发展的战略位置，迅速付诸行动，掀起了普高工作热潮，确保普高工作取得突破性进展。
    成伟明介绍，为实现普高工作目标与任务，该县采取了五大措施力促高中教育发展。一是借鉴梅州经验重教兴学。县委、县政府全面落实 “以县为主”的教育管理体制，进一步建立和完善了党政领导班子成员学习教育理论和法律法规制度、 党政 “一把手”亲自抓教育制度、定期听取教育工作汇报制度、定期研究解决教育重大问题制度、党政主要领导挂钩学校制度、教育目标管理考核制度等 “六项制度”，切实把教育摆在优先发展的战略地位。 每年教师节，县委县政府都召开表彰大会，今年，拿出７０多万元，对成绩突出的教师和学校给予重奖。其中，有８５名高中教师获奖，在全县营造了 “党以重教为先，政以兴教为责，师以从教为荣，民以支教为乐”的尊师重教兴学的良好社会风气，为普高工作顺利开展提供了强有力的思想与舆论支持。二是新建一所高级中学，增加优质学位。 为满足广大群众对县城优质高中学位的需求，让东源老百姓的子女有书读、读好书，该县按照 “高中进城，初中进乡镇，整合资源，撤并麻雀学校”的教育发展思路，努力构建县城高中教育板块，筹资２．５亿元兴建东江中学。经过精心筹备，东江中学已于１２月９日开工建设，计划于明年秋季开始招生。建成后的东江中学将成为东源高中教育发展的“龙
头”。 三是整合教育资源， “扩容促优”。一方面对县城辖内的２ 所完全中学进行 “扩容促优”，投资８００万元对东源高级中学进行扩建增容，扩建工程于今年９月前已竣工，学校新增高中学位５０多个；启动创建国家示范性普通高中工程，计划用３ 年时间 （从２００７年起）把东源中学创建成国家示范性普通高中，目前已投资１８０万元对东源中学的硬件建设进行了完善。 另一方面通过合并、初高中分离等方式对普通高中进行布局调整和资源重组，调整和优化乡镇普通高中教育资源，实现以强带弱、以强促弱的目标。四是培养师资，吸引人才。该县采取高薪聘请、选派进修、加强培训等方式，建立了一支高素质的普通高中校长队伍与教师队伍。目前，该县已建立高中教师人才引进激励机制，计划连续３年每年到高等师范院校招收８０名优秀本科生到东江中学任教，确保东江中学师资一流、办学一流。五是建立奖教奖学助学机制，提升教育教学水平。 该县建立了奖教奖学助学基金和教学激励机制，把奖教奖学助学资金纳入每年的财政预算，以进一步提升高中办学水平，稳住优质生源，让教师安教乐教善教，让学生弥志好学进取。
</content>
</doc>

<doc id="22">
<title>上饶悄然兴起野外婚纱摄影</title>
<content>    据了解，近些年来，上饶婚纱摄影业发展迅速，婚纱摄影的背景也从室内人造的“浪漫”图景走向大自然的“生态景观”。有的条件较好的影楼，还安排客户到自然风景区去拍摄婚纱照。对于一生一次的婚纱摄影，新人们大多愿意到野外或风景区去，“现在经济条件、技术条件都允许客户和影楼这样做。”准备拍摄婚纱照的叶先生这样说。
</content>
</doc>

<doc id="23">
<title>外国人偷渡中国调查</title>
<content>　　中国经济的快速发展，长期稳定的政局，以及与欧美国家相比极低的生活成本，都对偷渡者充满诱惑
　　★本报记者晓德发自北京
　　不到两个月的时间，50起共涉及72人次的外国人偷渡中国案件被查获。这是11月21日上午，北京出入境边防检查总站向媒体公开披露的数字。从10月1日至今，在位于首都机场的北京边检总站，无论查获此类案件的数量还是涉案人员，都创下了历史同期新高。
　　近些年来，中国经济的快速发展，长期稳定的政局，以及与欧美国家相比极低的生活成本，都对偷渡者充满了诱惑。中国正成为一些外国人，尤其是来自第三世界国家国民心中的“世外桃源”。
　　今年国庆黄金周的一天上午，一架南方航空公司的国际航班抵达首都机场后，3名非洲籍男子闯入边检入境大厅民警的视线。当他们在边检台前排好队后，北京边检三分队民警曹志荣就上前询问。在翻看对方护照时，资料页内一枚中国入境边防验讫章明显假冒的痕迹便映入眼帘。经过询问，3人交代，他们是想偷渡到广州打工，出国前从蛇头处花100到500美元购买了假证件。
　　这是10月初见诸中国媒体的一则新闻故事。故事的3名主角最后被原机遣返，假冒证件被注销。“伪造签证，是严格意义上的‘偷渡者’来中国的主要方式之一。”一位专家告诉《国际先驱导报》。该专家的说法，在北京边检总站遣返所科长李军洲那里得到了印证。
　　据李军洲介绍，随着偷渡活动的增多，假冒的中国签证在非洲、东南亚、西亚等一些国家和地区已经成了香饽饽。
　　来自非洲等地的偷渡客，多半是在中国开通与其所在国的航线后才有了“方便”的来华条件。这样的偷渡案件，一般都比较容易识别。相比之下，中国漫长的陆地和海上边界线，也为偷渡者提供了机会，这种情况打击难度更大。
　　此外，还有部分邻国公民将中国的生活想像成人间天堂。一份2005年的数据显示，从1995年到2005年的10年间，中国警方共遣返非法入境、非法居留、非法就业等“三非老外”6.3万人次。而据香港《文汇报》近日报道，仅2006年一年，中国就查获并遣返了此类外国人1.6万人次，“三非”外国人在中国数量上升势头明显。（161）■
</content>
</doc>

<doc id="24">
<title>南方八省区北上列车将集体提速湖北铁通为火车提速提供高品质通信服务</title>
<content>　　本报讯　3月26日，随着第一列重载列车通过广水新火车站，标志着国
家铁路提速重点工程——京广线信陈段改造工程正式开通使用。湖北铁
通为工程的传输、数字调度、自动电话、无线列调、TDCS、TMIS、电气
化远动、电气化视频、红外轴温、客票等十大通信系统的顺利开通提供
了高品质的通信服务，3月27日武汉铁路局专门致电中国铁通集团公司，
对湖北铁通提供通信配合服务给予高度评价和衷心感谢。此次通信配合
工程具有施工任务量大（涉及10大通信系统） 、施工难度大（山区、
隧道、涵洞）、时间紧（3个月的工作量必须在18天内完成）、施工交
叉影响大（供电、工务、桥梁等施工交叉进行）等特点，湖北铁通领导
高度重视，根据铁道部和武汉铁路局的统一安排，精心组织，周密部署，
全力备战这一事关铁路第六次大提速全局和中国铁通形象的重点工程。
公司成立了工程配合领导小组，总经理周才盛、副总经理李志伟亲自挂
帅，从组织、技术、人员、物料、制度五个方面进行充分准备。精心设
计了一流的方案，省公司抽调了专用、传输、交换、无线等六大专业的
多名工程技术人员，由省公司铁业通信工程师潘望生任技术总负责人，
制定了系统的工程施工配合验收方案和通信施工开通方案。武汉铁道通
信中心组成了专业的施工队伍，党政“一把手”带领100多名施工人员
发扬艰苦奋斗、顽强拼搏的工作作风，在83公里长的铁路线上，在湖北、
河南两省4地的10个通信机房里，加班加点，夜以继日，新装55部自动
电话，开通应急通信通话柱35个，配合敷设并验收光缆近90公里、电缆
78公里、无线漏缆16公里，开通SDH光传输系统、接入网系统6套，开通
2M电路57条，安装无线直放站光近远端机19套，扩容光传输接入网通信
站两个，测试开通了该段传输、数字调度、TDCS（列车调度指挥系统）、
TMIS(车站管理信息系统)、电气化远动、电气化视频、红外轴温、客票、
环境监控、无线列调等通信系统，展现了铁通人“敢打硬仗、善打硬仗”
的铁军风采，受到了武汉铁路局、武汉铁路局京广线信陈改造工程建设
指挥部和中国铁路通信信号上海工程公司领导的一致称赞。此次工程完
成后，客车北出湖北到河南境内的运行时速可达200公里，速度提高一
倍以上，广东、湖南、湖北、广西、贵州、云南、贵州、江西等南方8
省区经京广线到北京、郑州、哈尔滨、乌鲁木齐等地的北上火车行程均
可缩短1～3小时。上述列车将在4月18日铁路第六次提速开始时集体提
速。
</content>
</doc>

<doc id="25">
<title>八道江区全面推行社区矫正工作</title>
<content>　　社区矫正是与监禁矫正相对的行刑方式，对象主要包括被裁决管制的、缓刑、监外执行、假释等五种罪犯，通过专门的国家机关在相关社会团体和民间组织以及社会志愿者的协助下，通过思想改造和劳动改造，矫正其心理和行为恶习，促进其回归社会的非监禁刑罚执行。
　　社区矫正工作是一项综合性很强的社会系统工程，经过一年的试点工作，正式由酝酿准备阶段进入具体实施阶段。
</content>
</doc>

<doc id="26">
<title>美将售韩210枚“标准-2”导弹</title>
<content>　　【路透社华盛顿4月20日电】五角大楼今天宣布，提议向韩国出售的先进的“标准-2”(SM-2)导弹和相关装备价值达3.72亿美元。
　　国防部安全合作局在给国会的通知中说，首尔想购买210枚雷神公司生产的“标准-2”导弹和维护设备，以及美国政府的技术援助。五角大楼说：“提议的武器销售将加强韩国的防御能力，加强与美国和多国部队的有效协作性。”
　　这种导弹旨在击落敌方飞机和以船只为目标的巡航导弹。韩国和日本目前都已经拥有这种导弹。
　　与此同时，五角大楼告诉议员们，五角大楼还计划向韩国出售雷神公司生产的价值达5500万美元的AIM-9X“响尾蛇”空对空导弹。
</content>
</doc>

<doc id="27">
<title>周村区审计强化业务学习激励机制</title>
<content>　　本
　　报讯近日，山东省淄博市周村区审计局为了进一步强化审计机关和
审计人员业务建设，专门制发了《关于进一步加强业务立局学习激励机
制建设的意见》。《意见》明确规定，对参加局里统一组织和安排的各
类业务学习和培训的人员，全额报销培训费和差旅费；对由初级以下职
称通过考试取得审计师、会计师、经济师等与审计业务相关的中级专业
技术资格证书的人员，给予8000元奖励；对由中级职称通过考试取得高
级审计师、高级会计师、注册会计师等与审计业务相关专业技术资格证
书的人员，给予20000元奖励；对通过参加在职教育取得大学本科以上、
国家承认的财经法律类专业学历的人员，给予报销学费的奖励，并适时
实行职称补助制度。（牛波）
</content>
</doc>

<doc id="28">
<title>（科技）西北最大的航空科技馆正式对外开放</title>
<content>　　新华社西安１０月２日电（记者毛海峰、耿凌楠）坐落在陕西省西安市阎良国家航空高技术产业基地的西北最大的航空科技馆，日前正式对外开放。
　　这个航空科技馆由西安市阎良国家航空高技术产业基地和西安航空职业技术学院共同筹建，共占地１５亩，建筑面积４７００平方米。航空科技馆以“放飞梦想航空报国”为主题，主要面向社会公众传播航空精神、航空文化，普及航空知识，是一所集航空教学、产业宣传、航空旅游为一体的现代化航空科技馆。
　　航空科技馆分为世界航空发展史和中国航空发展史两个专题馆。观众可以在这里看到歼５、运５等珍贵的实物飞机，以及多个中外著名机型的飞机模型和发动机。
　　西安市阎良国家航空高技术产业基地主任金乾生说，当前中国的航空业正迎来一个快速发展的机遇期，大飞机项目已启动、新支线飞机正待首飞，航空科技馆的向外开放，正可以让更多的普通老百姓来了解航空、认识航空、支持航空，从而有力地推动我国航空产业更好更快地发展。（完）
</content>
</doc>

<doc id="29">
<title>（北京奥运会）新兴奋剂检测方法已经开始应用于北京奥运会</title>
<content>　　新华社北京７月２９日电（记者马向菲　赵仁伟）检测生长激素（ＨＧＨ）的新方法已经得到世界反兴奋剂机构（ＷＡＤＡ）批准，在北京奥运会兴奋剂检测中开始使用，中国反兴奋剂中心副主任、北京奥运会兴奋剂检测中心负责人吴侔天博士２９日对记者说。
　　吴侔天说，负责北京奥运会兴奋剂检测工作的北京实验室７月份收到ＷＡＤＡ的证书，７月２７日奥运村开村，北京奥运会兴奋剂检查工作开始，意味新方法正式开始应用于北京奥运会。新方法的主要优势是检测时限扩大。ＷＡＤＡ总干事霍曼说过“新的检测时限已扩大到４８小时以上”，但更具体的细节无法透露，以防“用药者有所防备”。
　　吴侔天说，北京实验室为新方法的使用进行了一系列准备，包括引进设备，并在５月将人员送到英国进行培训，并参加水平考试。
　　北京奥运会的兴奋剂检查将是历届最严，检查数量从雅典奥运会的３６００次增加到４５００次，其中包括大约７００至８００次促红细胞生成素尿检和９００次血检。
　　他说，奥运会的兴奋剂检测工作已经进行了三天，但检查的数量他不方便公布，不过实验室工作“进行得很顺畅”。
　　对ＨＧＨ的检测从２００４年雅典奥运会开始，但迄今为止没有查出一例阳性。ＨＧＨ的使用很难被查出的原因是，它在人体血液内循环的代谢时间很短，用药者只要在检测前及时停用，就可以逃过药检。
　　ＨＧＨ的研究最早由国际奥委会和欧盟发起，１９９９年ＷＡＤＡ成立之后接手了这项工作。ＨＧＨ是一种由脑下垂体分泌，主控生长发育、免疫力和新陈代谢的重要荷尔蒙。它能够促进肌肉的生长，并加速脂肪的燃烧。滥用ＨＧＨ将大大增加运动员患癌症、糖尿病和心脏病等的几率，并显著缩短寿命。我国在十运会上首次将ＨＧＨ血检列入兴奋剂检测。（完）　
　　
</content>
</doc>

<doc id="30">
<title>（文化时讯）长篇纪实文学《见证狼之初》出版</title>
<content>    新华社沈阳８月２５日专电（记者魏运亨）２０年前，一部名为《与狼共舞》的美国电影引起轰动。２０年后，中国的一部长篇纪实文学《见证狼之初》近日由东方出版社出版，再次挑战狼在人们心目中的传统丑恶形象。
    《见证狼之初》长约２１万字，并配以多幅新闻图片。据作者吴庆华介绍，这部纪实文学源于自己上世纪八十年代的一次实地采访与长期跟踪。当年，辽宁西部某县的几个青年人从狼窝中掏走几只小狼崽儿，其中的一只母狼崽儿后来被农民王贵祥收养。在此后的岁月中，王贵祥不但驯狼有方，而且使母狼与狗成功杂交，流落民间的母狼及其后代与人亲情共处，演绎出一段感人有趣的故事。书中的一些故事，吴庆华当年曾作为新闻在农民日报、锦州晚报等媒体发表过。吴庆华认为，通过这个真实故事，可以得出的结论是“诅咒狼性，弥天大谬；狼被丑化，千古奇冤；抚今追昔，狼性本善”。（完）
</content>
</doc>

<doc id="31">
<title>（北京残奥会）拉脱维亚公布参加北京残奥会运动员名单</title>
<content>
��（北京残奥会）拉脱维亚公布参加北京残奥会运动员名单��&nbsp; &nbsp;新华社里加５月２６日奥运专电（记者杨德洪）拉脱维亚残疾人奥委会日前公布了该国参加２００８年北京残奥会运动员名单，共有２１名队员将代表拉脱维亚参赛。 　　这将是拉脱维亚参加残奥会比赛人数最多的一次，运动员中包括在雅典残奥会上摘金夺银的阿比尼斯和贝尔克斯。拉轮椅女排将参加残奥会比赛，这将是拉首次参加残奥会团体项目的角逐。 　　拉脱维亚从上世纪９０年代初恢复独立就参加了１９９２巴塞罗那残奥会，虽然当时参赛运动员只有两人。在２０００年和２００４年残奥会上，拉脱维亚分别获得了２枚和３枚奖牌。 　　拉残疾人奥委会执行主席乌尔马尼斯希望在上届残奥会上取得奖牌的阿比尼斯和贝尔克斯在北京能够续写辉煌，其他运动员也要争取进入前六名。（完）��

</content>
</doc>

<doc id="32">
<title>（冬奥会）拉脱维亚冰球队连续第三次获得奥运会入场券</title>
<content>　　新华社里加２月８日电（记者杨德洪）拉脱维亚男子冰球队８日在此间结束的２０１０年冬奥会冰球小组预赛中战胜最后一个对手意大利队，从而以三战三胜的战绩获得了温哥华冬奥会决赛阶段的入场券。
　　实力占优并在家门口作战的拉脱维亚冰球队从比赛一开始便占据明显优势，意大利队虽竭力防守但百密难免一疏，最终以１：４告负。
　　这是拉脱维亚男子冰球队连续第三次杀进奥运会决赛阶段。在２００２年盐湖城冬奥会上，该队获得第九名，在２００６年都灵冬奥会上该队成绩名列榜尾。（完）
</content>
</doc>

<doc id="33">
<title>山西高科技人才稀缺 企业“有米”难觅“巧妇”</title>
<content>72848408
2006.10.31
</content>
</doc>

<doc id="34">
<title>（科技·医卫）英国一客轮上约两百人疑似感染诺如病毒</title>
<content>　　新华社伦敦７月７日电（记者黄堃）一艘本月４日由英国驶往爱尔兰的客轮上出现病毒感染疫情，截至７日已有约２００人受到感染。初步医学检测显示，可能是诺如病毒导致了这一疫情。
　　据英国媒体报道，这艘客轮名为“马可·波罗”号，船上有７００多名乘客和３００多名船员，目前这艘客轮正暂时停泊在英国北部的因弗戈登港。
　　报道说，目前约有２００人出现腹泻等感染症状，已有医务人员上船检查，初步怀疑为诺如病毒感染。
　　诺如病毒是一种可引起急性胃肠炎的病毒。感染者的主要症状为恶心、呕吐、发热、腹痛和腹泻，严重时可因腹泻脱水致死。诺如病毒感染性强，能通过受污染的水源、食物、物品、空气等传播，可在学校、餐馆、医院、托儿所等地集中暴发。（完）
</content>
</doc>

<doc id="35">
<title>贵州省水利厅7亿水利资金用于民生建设</title>
<content>   本报讯 记者4月3日从省水利厅获悉，今年省财政安排的水利资金将达到5.28亿元，加上去年已征收尚未使用的7300万元水资源费和今年计划征收的1亿元水资源费，总资金将超过7亿元。 
   该资金将优先用于解决农村饮水安全问题、建设人均半亩基本口粮田和病险水库除险加固等方面。 （曾秦） 
</content>
</doc>

<doc id="36">
<title>（防控流感）我国内地新增甲型H1N1流感确诊病例38例</title>
<content>　　新华社北京７月５日电　卫生部通报，７月４日１８时至７月５日１８时，我国内地新增甲型Ｈ１Ｎ１流感确诊病例３８例。其中，上海报告１３例，北京报告９例、浙江报告４例，福建报告３例，辽宁、河南各报告２例，广东、四川、湖北、山东、河北各报告１例。截至目前，我国内地共报告１０４０例甲型Ｈ１Ｎ１流感确诊病例，已治愈出院７５６例，２８０例在院接受治疗，３例居家隔离治疗，１例意外猝死。
　　山东省卫生厅５日接到青岛市甲型Ｈ１Ｎ１流感防控指挥部办公室报告，发现１例输入性甲型Ｈ１Ｎ１流感疑似病例。根据病例临床表现和实验室检测结果，诊断为输入性甲型Ｈ１Ｎ１流感确诊病例。该病例为青岛市发现的第９例输入性甲型Ｈ１Ｎ１流感确诊病例，也是山东省第１５例输入性甲型Ｈ１Ｎ１流感确诊病例。
　　湖北省卫生厅通报，湖北省５日新增１例输入性甲型Ｈ１Ｎ１流感病例，这是湖北第１９例病例。目前，患者经定点医院有效救治，病情稳定。截至５日１８时，湖北境内共发现１９例输入性甲型Ｈ１Ｎ１流感确诊病例，治愈出院１６例。
　　记者从河北省卫生厅获悉，５日，河北省新增１例输入性甲型Ｈ１Ｎ１流感确诊病例，这是河北省报告的第７例甲型Ｈ１Ｎ１流感确诊病例。目前，患者病情稳定，已被转送定点医院进行隔离治疗。已对患者的７名密切接触者实施集中医学观察。
　　辽宁省卫生厅５日通报，辽宁省新增２例甲型Ｈ１Ｎ１流感确诊病例，这是辽宁省第１９、２０例确诊病例。截至目前，辽宁省甲型Ｈ１Ｎ１流感确诊病例共计２０例，住院治疗７例，治愈出院１３例。
　　四川省卫生厅５日晚通报，四川新增１例输入性甲型Ｈ１Ｎ１流感确诊病例。截止到５日，四川省已累计报告甲型Ｈ１Ｎ１流感确诊病例共计５２例。目前，该患者在成都市传染病医院隔离观察治疗，病情稳定。
　　５日，广东省新增报告１例甲型Ｈ１Ｎ１流感确诊病例。至此，广东全省共报告甲型Ｈ１Ｎ１流感确诊病例３０５例。目前已出院２４９例，现住院５３例，居家隔离治疗３例。广东省卫生厅通报说，所有住院和居家患者病情稳定，无重症病例。
　　同一天，福建省卫生厅通报，福建新增３例输入性甲型Ｈ１Ｎ１流感确诊病例，其中厦门２例为输入性病例，福州１例为输入性二代病例，福建省确诊病例增至９３例。
　　浙江省卫生厅５日通报，浙江宁波、温州当日各新增１例输入性甲型Ｈ１Ｎ１流感确诊病例。截至５日，该省累计报告甲型Ｈ１Ｎ１流感确诊病例共计５２例。目前，两名患者已转入当地定点医院隔离治疗，病情稳定。卫生部门已对相关密切接触者进行追踪并实施居家医学观察。（记者王海鹰、黎昌政、王昆、杨成军、叶建平、杨霞、孟昭丽、张乐、周婷玉）（完）
</content>
</doc>

<doc id="37">
<title>（文化时讯）钢琴家郎朗为“大学生古典音乐节”谢幕</title>
<content>　　新华社北京１月４日专电（记者韦少静）著名青年钢琴家郎朗４日以一首钢琴曲《斯拉夫舞曲》，结束了在国家大剧院精彩的演奏，这也标志着“大学生古典音乐节”正式落下帷幕。２０００余名观众观看了演出。
　　闭幕演出在国家大剧院音乐厅举行，郎朗和６岁盲童来佳俊四手联弹《斯拉夫舞曲》，尽显师生间的亲密和默契，使闭幕演出达到高潮。郎朗表示，希望通过自己的努力，让更多的人喜爱古典音乐。 
　　盲童来佳俊因出生时早产，后来双目失明。２００５年随父亲来北京学习钢琴。这次是通过选拔得以和郎朗同台演奏的。
　　据了解，为期３个月的“大学生古典音乐节”，覆盖了北京大学、清华大学、中国人民大学等首都２０所知名院校，邀请了众多艺术家和乐团——著名小提琴家吕思清以及中国爱乐乐团等助阵，组成了本届音乐节的演出阵容，为首都大学生呈现了１０场名家音乐会演出、２０场音乐大师专题讲座等。
　　此次“大学生古典音乐节”，是由北京市学生联合会、新鲜传媒、ＭＹＳＰＡＣＥ音乐网等联合承办的大型校园音乐活动，旨在“弘扬古典文化，共建和谐校园”，为大学生提供欣赏古典音乐的优质平台，培养大学生高雅的艺术情操，引导具有时代特征的大学校园文化。（完）
</content>
</doc>

<doc id="38">
<title>新华社快讯：赛前被各方看好的１８岁中国马术选</title>
<content>跨越障碍时失误坠马。
新华社快讯：赛前被各方看好的１８岁中国马术选
手华天，１１日上午在奥运马术三项赛的越野赛中，
跨越障碍时失误坠马。
新华社快讯：赛前被各方看好的１８岁中国马术选手华天，１１日上午在奥运马术三项赛的越野赛中，跨越障碍时失误坠马。
</content>
</doc>

<doc id="39">
<title>（文化遗产日）内蒙古：百余首蒙古族“故日都”歌曲被抢救性传承保护</title>
<content>　　新华社呼和浩特６月２日专电（王宇天、王桂萍）记者２日从内蒙古杭锦旗民族事务局了解到，《班禅庙》《圣主骏马》《绵羊白的房子》等百余首节奏自由舒展、音调辽阔悠长的蒙古族古老长调“故日都”歌曲，已被内蒙古文化部门陆续完整地录制下来，这一抢救性挖掘、整理工作目前已接近尾声。
　　据了解，传唱已有８００余年、被誉为蒙古音乐活化石的蒙古族长调“故日都”歌曲，目前仅以内蒙古自治区西部杭锦旗沿黄河地区为全国唯一的传承地，其保存曲目会唱的人寥寥无几。从２００７年开始，内蒙古文化部门和当地政府开始对“故日都”进行抢救性挖掘、整理，“故日都”已被列入全国第二批非物质文化遗产。
　　２００８年６月，内蒙古非物质文化遗产保护与研究中心、内蒙古师范大学音乐学院等单位与杭锦旗民族事务局共同将杭锦旗２９位“故日都”传承人传唱的９０多首“故日都”进行了抢救性声像录制工作。
 　 “故日都”是蒙古族长调歌曲最古老的一种形态，蒙古语“故日”含有“国家”之意，“都”意为歌，“故日都”产生于蒙元时期，具有浓郁的古代蒙古宫廷生活气息和浓厚的蒙古族古典文化色彩。
　　目前，在内蒙古鄂尔多斯市杭锦旗沿黄河的五个苏木、乡有几十位“故日都”传承人，这些传承人年事已高，年龄最大的９３岁，最小的也已５２岁。（完）
</content>
</doc>

<doc id="40">
<title>同为打新股产品 债券基金遭遇“终端拦截”</title>
<content>　　□本报记者江沂
　　到银行去买基金，仍然是相当多中小基金投资者的首选，不过目前银行种类繁多的理财产品经常也会实现“终端拦截”，由于发行的是自家的产品，银行给予了更加黄金的位置，更加醒目的标志来宣传。记者就看到，在深圳市福田区一家银行入口的横幅一直都是该行系列新股理财产品的专属地，而其代销的基金宣传只能屈居角落。
　　持续震荡的股市中，打新股被视为较为安全的避风港，而一些想把股票型基金赎回或转换成债券基金的基民遇到银行宣传时则显得有点茫然，到底听谁的好，买哪个更合算呢？
　　两者各有千秋从
　　业绩看，10月份以来，债券基金的收益相当不错，进入四季度后，债券基金在跑赢大盘的同时，整体表现明显胜过股票型基金。
　　32只债券基金中，10月份以来净值平均涨幅2.35%，远远胜过同期沪指0.89%的涨幅，而股票型基金净值增长率平均跌幅超过2%。其中，排名首位的华宝兴业宝康债券基金同期涨幅达到7.534%，而工银瑞信增强收益、博时稳定价值债券、嘉实债券、富国天利增长债券的同期涨幅均在4%以上，即使唯一下跌的国投瑞银融华债券，跌幅也仅为0.56%。
　　打新股对这些债券型基金的收益贡献可谓功不可没，根据Wind资讯统计，近一个月，打新股“成绩”最好的工银瑞信增强收益获配新股总贡献度为7.8747%，一个月间该基金获配745.5万股，获配金额12436.95万元，为所有基金中最高，另外长盛中信全债，华宝兴业宝康债券等新股总贡献度也超过了1%。根据晨星统计，截至11月8日，三个月来一些可打新股的债券基金收益普遍超过了4%，其中宝康债券收益达10.79％，招商安本增利收益6.66%。
　　再看看银行打新股的理财产品，由于理财周期不同，因此各个银行并没有如同债券基金一样，每日公布净值，不过从目前已经公布的一些已到期产品的收益看，均超越了原来的承诺。如工商银行07年第16期人民币理财产品新股申购型三个月款，从7月23日到10月23日，扣除费用后收益约为4.84%，年化收益率为19%。另外，该行21期新股申购型B类半年款收益更为可观，自9月20日到10月31日间，收益率达3.1%（未扣除费用），年化收益率达26%，由此看来，两者各有千秋。
　　结合自身情况巧选择
　　购
　　买银行理财产品，还是债券基金，还要根据自己的情况来选择。有相当多的基民只是将债券基金视为股市调整的避风港，只是准备短期转入，当市场出现转机的时候再选择股票型基金。不少公司的债券基金可进行基金转换，一般来说转换到另外一个股票型基金只需要一天时间。
　　此外，这些基民也可以选择期限较短的新股理财产品，并且在申购的时候注意理财产品到期后所有资金到账的时间，以防错失市场上升的良机。如工商银行的理财产品就说明，在到期日后5个工作日（T+5）内将投资人理财资金划转至投资人指定账户。投资者者还可以选择一些无期限的新股产品，如中信银行的“新股支支打理财计划”，就可随意退出。
　　另外，与保本基金相类似，这些银行理财产品的管理者普遍还设立了业绩目标，如果达到目标，就必须提取一定的报酬。如华夏银行对其发售的一款打新股理财产品的年收益率超出4%的部分提取50%的业绩报酬。而中信银行的“新股支支打”虽在认购时不发生手续费，但在投资完成后提取收益的20%。相对而言，债券基金的申购费率相对较低，而且通过网上申购还有优惠，因此，考虑收益的时候，投资者还必须把费率计算在内，毕竟这两者都是低风险品种，更必须锱铢必较。
</content>
</doc>

<doc id="41">
<title>（文物考古）宁蒙交界处明长城因无序采矿遭到严重破坏</title>
<content>    （文物考古）宁蒙交界处明长城因无序采矿遭到严重破坏
　　新华社银川１１月２９日专电（马钦麟）近日，位于宁夏回族自治区青铜峡市北岔口与内蒙古自治区阿拉善左旗交界处的明代长城，由于附近采石场无序采矿，遭到严重破坏。
　　据文物保护人员介绍，这段长城修建于明代嘉靖年间，为土筑和石砌城墙。在宁夏青铜峡北岔口北侧的营子山上，城墙、墩台、壕堑、关隘、城堡构成了较为庞大的军事防御工程体系，长城随山势走向修筑，蜿蜒起伏，气势磅礴，绵延４０公里，素有宁夏的“八达岭”之称，是目前宁夏境内保存较为完整的明长城，也是目前我国北方地区仅次于北京八达岭长城的一段明长城。
　　但近日因长城边的采石场用炸药开采，导致长城的城墙石块纷纷塌落。今年１０月初，有一段石砌长城完全被震塌。经过交涉，采石场停产整顿，孰料近日又开始爆破，文物保护单位毫无办法。还有一些人偷偷在土城墙上采土，对长城造成了无可挽回的损失。（完）
</content>
</doc>

<doc id="42">
<title>沃达丰将人力资源向互联网业务倾斜</title>
<content>　　本报讯 沃达丰英国公司近日宣布将削减450个职位，这些职位主要集中
在该公司在英国的总部。与此同时，沃达丰英国公司正在进行另一项招
聘工作，旨在开发与移动互联网相关的增长机会。经过数年时间的培养，
手机网上和其他一些数据业务已经得到普及。数据卡的应用使笔记本电
脑能够以无线的方式接入互联网。用户特别是小型企业用户对无线互联
网业务的需求在不断上升。鉴于用户对这部分业务不断增长的需求，沃
达丰为英国的各主要门店新招聘了330名员工。被裁掉的450名员工中，
中层管理者约占三分之一，此举将削减掉沃达丰英国公司20%的管理层
职位。沃达丰英国公司的首席执行官Nick Read表示，他希望将注意力
集中在本应大范围普及的移动互联网产品上，这也是此次裁员的原因所
在。沃达丰在2007年6月向用户重新推出了移动互联网业务。尽管从一
个较低的水平起步，但移动互联网业务正在刺激着沃达丰的收入增长。
Read表示，从2008财年第三季度的财报来看，数据业务将在未来的12个
月里为沃达丰英国公司增加4亿英镑的收入，将上涨30%。而且这4亿英
镑不包括近年来数据业务中销售最为火爆的短信业务收入。
</content>
</doc>

<doc id="43">
<title>（北京奥运会·外媒评述）新加坡媒体载文积极评价北京奥运会</title>
<content>　　新华社新加坡８月５日电（记者张永兴）新加坡《联合早报》５日发表署名文章，积极评价即将开始的北京奥运会，并祝愿北京奥运会圆满成功。
　　作者杜珠成在文章中说，即将举行的北京奥运会是最具世界规模的体坛盛事，出席开幕式的各国领导人最多，观赛人数最多，参赛健儿竞争最激烈，竞赛场地也最先进。
　　文章说，经过改革开放，中国已发展成为世界上重要的经济体之一。北京申奥成功与经济长足发展有关。申奥成功后，中国积极投入各种硬件和软件的建设，现在已准备就绪。文章祝愿北京奥运会顺利圆满。
　　另一篇署名赵子郡的文章说，即将开幕的北京奥运会使中国成为世界瞩目的焦点，中国完全有能力举办一届极为出色的奥运会。
　　文章指出，举办奥运会是一次良机，不管是高水准的体育场馆、城市生态环境，还是在筹备和举办奥运会过程中形成的各种无形遗产，都将是中国的宝贵财富。奥运会改变了中国人的精神面貌，团结了中华民族。奥运会结束后，中国人应将更加成熟、豁达，发挥大国优势，增强凝聚力。（完）
</content>
</doc>

<doc id="44">
<title>（国际）白金价格大幅上扬</title>
<content>    （国际）白金价格大幅上扬
　　新华社纽约３月２０日电由于投资基金大量购入白金， ２０日纽约商品交易所４月份交货的白金期货价格每盎司上涨１１．３０美元，收于１０４５．３０美元。
　　当天，投资基金的买卖活动对黄金价格也产生了较大影响。纽约商品交易所开市后，由于投资基金抛出黄金，金价有所下跌，但后市投资基金又趁低价买入黄金，使得黄金价格出现反弹。４月份交货的黄金期货价格终盘收于每盎司５５６．１０美元，比前一交易日上涨了１美元。
　　另外，５月份交货的白银期货价格每盎司下跌了 ０．３美分，收于１０．３６２美元；５月份交货的铜期货价格每磅下跌了２．６美分，收于２．３３４０美元。（完）
</content>
</doc>

<doc id="45">
<title>天津5年内农村商业网点覆盖率将达80</title>
<content>    未来五年，天津市将通过推进农资连锁店进乡镇、消费品连锁店进乡村、农副产品进市场的方式，支持基层供销社通过自愿连锁、自愿结合的方式，统一纳入农村日用消费品和农资连锁网络，鼓励民营、个体经营者参与建设和改造。到“十一五”末期，将建立日用消费品连锁配送中心10个，乡镇及较大的自然村经营门店3000个，连锁率90%；建成农业生产资料连锁超市15个，乡镇、大自然村直营或加盟店200个。
    未来几年，天津市还将加强农副产品流通体系建设，提高农民的收入水平。将大力扶植一批农产品生产、加工、销售龙头企业，积极推广“公司+农户”的生产流通模式，建设规模较大的区域性农副产品批发市场，进一步完善农村商贸服务功能，拓展农副产品的购销渠道，建立食品安全流通体系。到2010年，天津市将培育出生产、加工、销售于一体的农副产品龙头企业10个，区域性农副产品批发交易市场10个，农副产品知名品牌20个，组建农村专业合作经济组织500个，对全市农副产品流通实现从地头到餐桌的有效管理。
</content>
</doc>

<doc id="46">
<title>（扫黄打非在行动）我国开展整治假报刊、假记者站、假记者、假新闻专项行动</title>
<content>　　新闻出版总署署长、全国“扫黄打非”工作小组副组长兼办公室主任柳斌杰介绍说，这次专项行动将重点开展五方面工作，主要有：全面清查报刊发行市场；坚决查缴各类非法报刊；严厉打击非法采编活动；坚决杜绝虚假新闻的产生传播；清理纠正报刊出版单位违规出版行为。
　　据介绍，这次专项行动的目标为：基本遏制假报刊、假记者站、假记者的蔓延势头，有效杜绝虚假新闻的产生和传播，使报刊市场环境得到明显改善，报刊出版发行秩序得到切实规范等。 
　　这次专项行动由新闻出版总署和全国“扫黄打非”办联合开展，时间持续到今年１０月１５日。专项行动期间，新闻出版总署的举报电话为：０１０－６５２１２７８７、０１０－６５２１２８２４，全国“扫黄打非”办举报电话为：０１０－６５２１２８７０。（完）
</content>
</doc>

<doc id="47">
<title>香港１１日新增５８宗甲型Ｎ１Ｈ１流感确诊病例</title>
<content>香港１１日新增５８宗甲型Ｎ１Ｈ１流感确诊病例
　　新华社香港７月１１日电　香港特区政府卫生署发言人１１日表示，截至１４时３０分的过去２４小时内，香港新增５８宗甲型Ｈ１Ｎ１流感确诊个案。
　　发言人表示，新增个案涉及２６男３２女，年龄介于２岁到５５岁。
　　香港迄今共确诊１２３６宗甲型Ｈ１Ｎ１流感个案。（完） 
</content>
</doc>

<doc id="48">
<title>房地产业再刮整治风暴</title>
<content>    房地产交易秩序专项整治风暴今年又将进入新阶段。建设部、国土资源部、财政部等八部委近日发出通知，提出将在未来整整1年内，开展房地产市场秩序专项整治，重点打击房地产领域涉及的违法违规、权钱交易行为。
    建设部有关负责人表示，专项整治将以房地产开发项目为切入点，对在建并已进入商品房预售环节的房地产开发项目进行全面清理，检查房地产领域涉及的有关部门及工作人员在项目立项、土地取得、规划审批、预售许可等环节违规审批、滥用权力等行为和房地产税收政策执行情况；检查房地产企业发布违法广告、囤房惜售、哄抬房价、合同欺诈、偷税漏税以及违规强制拆迁等行为。对在检查中发现问题的房地产开发企业依法进行审计和检查。本次专项整治将调查中低收入家庭的住房需求量，着力增加中低收入家庭住房的有效供给，稳定住房价格，落实地方政府对解决低收入家庭住房困难问题的工作。
    据悉，今年11至12月，八部门将根据各地上报的抽查、检查情况，组成若干工作组，对工作开展情况和相关项目进行抽查，对有投诉举报的项目进行重点检查。在八部门抽查结束后，将集中处理、通报一批违法违规的案件，督促各地对存在问题进行整改。
    ( 2007-04-04 第02版 )
</content>
</doc>

<doc id="49">
<title>全国海洋与渔业系统成立的首家司法鉴定机构山东海洋与渔业司法鉴定中心成立</title>
<content>　　全国海洋与渔业系统成立的首家司法鉴定机构山东海洋与渔业司法鉴定中心成立
　　	本报讯　 日前，经山东省司法厅批准，山东海洋与渔业司法鉴定中心
正式成立。这是2005年全国人大常委会发布关于规范司法鉴定机构管理
的决议后，在全国海洋与渔业系统成立的首家司法鉴定机构。	据悉，
山东省海洋与渔业司法鉴定中心依托山东省海洋水产研究所设立。该所
拥有大批专业基础知识扎实、实践经验丰富的专业技术人员；相关实验
室通过了国家计量认证，配备有液质联用仪、气相色谱质谱联用仪、原
子吸收光谱仪、液相色谱仪、红色光谱仪、分子荧光光度计、PCR仪、
三目荧光相差显微镜、高速冷冻离心机、全自动固相萃取仪及DGPS、多
功能CTD、生物网、采泥器、海流计、轻潜装备等内外业调查和测量仪
器设备160多台（套），价值近2000万元；拥有渔业污染事故调查鉴定
甲级资质、海域使用论证乙级资质、海域使用测量乙级资质。
　 	山东海洋与渔业司法鉴定中心是立足山东、面向周边省市的区域性
司法鉴定机构，其业务范围为海洋与渔业污染损害鉴定、渔业产品鉴定、
水生生物鉴定3大领域。中心的成立，将在有关涉海、涉渔案件中提供
具有法律效力的司法鉴定服务，有效地保护海洋生态环境和公民、法人
的合法权益，维护社会和谐稳定。
　　	随着经济迅猛发展，海洋工程大幅度增加，海洋资源开发利用的
范围和规模不断扩大，对海洋环境的污染损害行为越来越多，每年有大
量的纠纷由此引发，许多渔民的合法权益受到侵害。以往对于这类问题
的解决，多是以行政调解为主。但是因行政调解不具强制性，导致许多
问题久拖不决，甚至许多达成的调解协议最终也无法落实。实践证明，
单纯的行政调解已不能有效地解决海洋与渔业污染、水产经济纠纷等问
题。因此，建立海洋与渔业司法鉴定中心，可以为解决海洋与渔业纠纷
提供科学的判定依据，满足维护社会和谐与稳定的迫切需要。（王茂剑
　 郭 勇）	
</content>
</doc>

<doc id="50">
<title>（国际）乌克兰希望在独联体优先建立自由贸易区</title>
<content>　　新华社基辅１０月２４日电（记者陈畅）乌克兰总理
叶哈努罗夫２４日在基辅说，乌克兰把创建自由贸易区视
为在独联体和统一经济空间范围内合作的优先目标。
　　叶哈努罗夫当日在会见驻乌克兰外交使团代表时说，
独联体应促进以自由贸易区为基础的经贸合作，把经济合
作作为独联体发展的优先方向。
　　叶哈努罗夫说，乌克兰参加统一经济空间不应违反乌
宪法和法律，不应违背乌克兰谋求与欧洲一体化的战略方
针和加入世界贸易组织的目标。目前乌克兰正在参与制定
建立统一经济空间的９３个文件，并准备签署其中的１６
个文件。他同时表示，乌克兰反对在统一经济空间内建立
超国家机构，建立自由贸易区是乌克兰参与统一经济空间
的“最高形式”。
　　叶哈努罗夫表示，乌克兰愿意加强与俄罗斯的双边关
系，欢迎俄罗斯对乌克兰投资。他说，乌克兰将继续与俄
联合实施安－７０飞机制造项目，继续致力于解决乌俄边
境划界和俄黑海舰队在乌领土驻留等问题。
　　２００３年９月，俄罗斯、乌克兰、哈萨克斯坦、白
俄罗斯四国在乌克兰南部海滨城市雅尔塔举行峰会，正式
签署了以发展各成员国经济、提高人民生活水平为宗旨的
统一经济空间协议。２００４年５月举行的第一次统一经
济空间协议成员国首脑会议确定在２００５年初建成四国
自由贸易区。２００５年１月尤先科就任乌克兰总统后，
制定了亲西方的战略，乌政府开始在建立统一经济空间问
题上摇摆不定。（完）
</content>
</doc>

<doc id="51">
<title>（新华视点）当无红包医院成为“另类”……</title>
<content>    （新华视点）当无红包医院成为“另类”……
    新华社南京８月３日电题：当无红包医院成为“另
类”……
    新华社“新华视点”记者李柯勇、朱旭东
    江苏省南通市第三人民医院（下称“三院”）在大门
口挂了１０年“无红包医院”的牌子。记者将这一消息告
知包括多位医务人员在内的朋友，他们的回应是含义复杂
的微笑：“真的吗？”
    救死扶伤而不额外收受患者财物，本是医生的基本职
业道德，可当“无红包医院”出现时竟遭到普遍怀疑，真
不知这是一家医院的光荣，还是整个医疗界的耻辱。
    （小标题）疑问，疑问，疑问
    三院打出“无红包”旗号是在１９９５年。第二年，
南通市政府授给它一个“无红包医院”的铜制牌匾。当时
王陆军是三院的党委书记，１９９８年任院长至今。
    他承认，三院此举的初衷其实是为了吸引病人。当时
三院只是一家传染病专科医院，年业务收入不及今天的十
分之一，几乎办不下去了，才想用这个“噱头”招揽顾客。
政府授牌是没料到的，挂了牌就骑虎难下了。在生存和舆
论的双重压力下，三院不得不把“无红包”进行到底。
    十年间，三院的医生们不得不面对“不相信”带来的
种种尴尬。今年４月末，“无红包医院”挂牌１０周年，
南通市政府专门举行了纪念仪式，其间一个细节耐人寻味：
江苏省纪委、监察局有三位负责人应邀前来，却执意不在
仪式上讲话。在南通方面看来，客气背后的潜台词仍是
“怀疑”。
    江苏省卫生厅也怀疑过。２００４年，南通市申报三
院为省级文明典型单位，卫生厅负责人就问：“这个‘无
红包医院’到底过不过硬？”南通市纪检部门只好重新组
织一次专项调查，证明三院确实不收红包。
    今年６月底，王陆军作为全国先进基层党组织代表到
北京开会，临行时，江苏省委书记李源潮还当面问了他一
句：三院是不是真的不收红包？
    一件小事意味深长地折射出当前人们对医疗红包的看
法。２００５年夏天，有个患者来三院心胸外科做手术，
给医生送红包被拒绝，患者立刻转到其他医院去了。医生
问为什么，患者说：“你不收我红包，说明你心里没底，
没有这个水平，连红包都不敢收！”
    为证实自己的“清白”，王陆军给记者提供了
２００５年全年和２００６年上半年三院全部３１１７名
出院病人的名单。记者从中随机挑出１００名留有联系方
式的患者进行电话调查，共打通５４个电话，接听者有的
是患者本人，有的是患者家属，他们无一例外地表示没有
送红包，即使送了也被三院的医生退回。
    尽管三院领导的坦然打消了记者部分疑虑，我们仍然
疑问重重。关键问题是，在医院收红包已成为普遍潜规则
的大环境下，三院凭什么独善其身？
    （小标题）用什么对抗灰色收入的诱惑？
    王陆军说：“收红包主要发生在骨干医生身上，不能
主刀的一般医生也收不到红包。所以我们的奖金分配尽可
能向临床一线倾斜，向专家骨干倾斜。对贡献特别大的少
数医生，年底还会多发万把元钱。”一份２００５年的工
资单显示，三院专家骨干年收入在６．５万元到８．５万
元之间，在南通市算是中上水平。
    然而，这比下有余的收入似乎并不足以抵消红包的诱
惑。如果当地一位医生掌握的情况属实，目前大医院一例
心脏手术红包的“行情”是５０００元。就是说，其他医
院的医生做一次心脏手术拿的红包，接近三院医生一个月
的收入。
    像三院这样的公立医院，指望用奖金来弥补医生拒收
红包的“损失”是不现实的。受人事、财政制度制约，公
立医院奖金实行总额控制，不是想发多少就发多少。在这
样的情况下，三院还能给医生些什么？
    王陆军说：“对医生的心理要辩证地分析。一方面，
作为劳动者，谁都想多赚钱；另一方面，知识分子都有较
强的事业心，精神方面的满足他们也很看重。我不能无限
制地提高工资，但是可以在事业上努力支持他们。”
    三院从２０００年开始向综合医院转型，几年来引进
了２０多位专家骨干。心胸外科主任陆辉辉２００２年来
三院，３５岁就当上了科主任。三院投资数百万元帮他创
建心胸外科，他提出买什么设备就给他买什么。这样，三
院的心胸外科很快就成了上海心胸医院的分中心。三院又
在财务、人事上对科主任充分放权。骨科看中一个研究生，
王陆军看都没看就同意了。当时科主任很惊讶，觉得自己
权力很大。
    “在其他医院，也许我可以拿红包多赚点钱，但是不
一定能得到这么好的业务平台。”陆辉辉说。
    为了“安抚”医务人员，三院的领导层动用了体制内
外的各种资源。对一些引进的人才，三院动用各种关系，
把他的爱人，甚至小姨子、妹夫都从外地调过来，解决全
家的问题。
    对引进的学科带头人，三院给每人１０万元住房补贴。
有的医生夫妇俩一同来到三院，自己再掏很少一点钱就在
靠近市中心的地段买了一套不错的房子。
    三院对解决医疗骨干子女就学问题下了很大功夫。基
础教育素有“中国教育看江苏，江苏教育看南通”之说，
南通市一些顶尖中小学教学质量很高。学校组织活动，三
院就赞助；学校对外来学生收择校费，三院也出一部分。
这样，医疗骨干的子女都上了南通最好的学校。
    （小标题）“这是院长和医生的一场博弈”
    记者采访了三院多位医生，他们或是三院的老人，或
是外来的医疗骨干，从前也收过红包，但对于三院的“无
红包”制度，他们都表示赞成。
    他们的一致看法是，不收红包，让他们精神上解脱很
多。传染科主任朱永根说，拿了患者的红包，做完手术后
老是心神不宁，万一出现医疗纠纷就很被动。而不拿红包
的医生腰杆挺得直，即使有了医疗纠纷，也可以限定在技
术或意外的范围之内。
    然而，经济收入毕竟是一个很现实的问题，和记者对
话时，三院的医生也表明了自己的矛盾心情。神经外科主
任李东旭说：“做一样的手术，其他医院的医生有红包，
我们没有，心里确实不平衡。现在其他医院很多同行买了
车，住上了别墅，我们三院绝大部分医生还是骑自行车上
班。”
    “按规定，我们医生做一台手术，除了工资奖金外，
一个小时只能拿７角钱的补助。”他说，“前两天我做了
个颅脑外伤手术，从上午开始做，完事都将近下午３点了，
又渴又饿。我出去找个小饭馆，要了俩菜，花了３５元钱，
一边吃一边想，做一个手术的正常收入甚至不能供我吃一
顿便餐。”
    认为自己的所得和付出不匹配，是当前很多医生收红
包的心理前提。陆辉辉说：“大部分医生并不是为了红包
才给病人开刀。不管有没有红包，治疗方案都不能随便改
动。如果哪个医生有红包就好好开刀，没有红包就胡乱开
刀，其他医生也瞧不起他。”
    直到现在，医生对于收入低的抱怨还不时传到王陆军
耳朵里，有人说得直白，有人比较委婉。他用“救火队员”
比喻自己的角色。这个５０岁的黑眼圈浓重的人，回顾
“无红包医院”挂牌１０年来的经历时说：“在某种意义
上，这是院长和医生的一场博弈。”
    他手里还有一张对抗红包的底牌，那就是三院的发展
前景。由于三院抗击非典有功，２００４年南通市政府以
６０００万元的低价批给三院３６亩黄金地段的土地，用
于医院扩建。目前，一栋２０层的门诊综合楼已开工兴建。
王陆军很清楚，现在很多医生能顶住红包的诱惑留在三院，
就是看好综合楼建成以后，三院可望实现跨越式发展。
    凡事有利必有弊。王陆军担心的是，在创业阶段，大
家可以不计较一时的得失；将来医院进一步发展，骨干们
名气越来越大，还能继续守住道德底线吗？
    （小标题）三院孤军奋战能坚持多久？
    南通市有大小几十家医院，为什么只有三院这么一家
“无红包医院”？当地其他几家较大医院领导对这个问题
都不愿深谈，他们无一例外地表示：三院对红包抓得当然
好，但我们也采取了各种严格的措施。
    某医院党委副书记的回答代表了另一种心态：“治理
红包只是医院管理的一小部分，医院最根本的还是提高医
疗水平，改善服务质量。在这些方面，三院不一定比其他
医院好。”
　　据南通市卫生局局长蒋志群介绍，三院的综合实力已
排进南通市各医院的前四名，肝移植等技术水平在江苏省
都是一流的，去年业务收入达到１．２５亿元，是“无红
包医院”挂牌之初的１０倍。但是，其他医院有些领导还
是看不起三院，觉得自己不搞无红包的“噱头”，病人照
样满满的。
    南通市纪委副书记刘井石直言，在治理红包方面，三
院确实是在“孤军奋战”。
    三院治理红包的经验对其他医院究竟有没有借鉴意义？
蒋志群的看法是：“因为经过１０年培养，三院已经形成
了一种不收红包的整体氛围，这种氛围其他医院还没有。
即使现在把王陆军调到其他医院当院长，也不一定能再造
一所无红包医院。”
    他分析，害怕人才流失，是有些医院领导对红包现象
睁一只眼闭一只眼的深层原因：“一家医院的水平就体现
在那么几个顶尖专家身上。如果对红包抓得太狠，这些人
跳槽了，对医院影响很大。”
    一家大型医院的党委书记说：“对于广泛出现的现象，
要从机制上找原因；对于反复出现的现象，要从规律上找
原因。”记者听到的一种较为普遍的意见是，在医务人员
待遇偏低的现行体制下，“无红包医院”成为“另类”是
必然的。三院采取的各种措施尽管有效，却只是一些“救
火”式的无奈之举，可以治标，不能治本。
    某医院党委副书记在回答记者的提问时说：“国家抓
反腐倡廉有多难，医院抓拒收红包就有多难；国家抓反腐
倡廉有多大的决心，我们医院抓拒收红包就有多大的决
心。”刘井石认为，这话也不是没有道理。医院既不是红
包的发源地，也不是红包最严重的地方，长期以来，社会
上已经形成了一种“不送礼就办不成事”的观念。这种风
气不扭转，想杜绝医疗红包，很难。
    南通市纪委纠风室副主任余家成讲了这样一件事：他
到某医院暗访红包问题，一个产妇的丈夫对他的询问很不
满，说：“你们管这些事干什么？我一辈子就生这么一次
孩子，给医生四五百元钱我高兴啊！”
    蒋志群说，三院是全国首家政府命名的“无红包医
院”，南通市委、市政府很珍惜这块牌子，多年来在经费、
人员、设备等方面给了三院很多关照。但是对这面“红旗”
究竟能打多久，谁也不敢打保票，毕竟三院不是一块真空
中的净土。（完）（此稿配有图片）
</content>
</doc>

<doc id="52">
<title>（北极科考）我国第三次北极科学考察队启程奔赴北极</title>
<content>　　新华社上海７月１１日电（记者崔静）伴随着一声悠远雄浑的长鸣，我国唯一一艘极地科考船“雪龙”号驶离位于上海浦东新区的中国极地考察国内基地码头，搭载着１２２名科考队员奔赴北极，开展我国第三次北极科学考察活动。
　　根据考察计划，“雪龙”号从上海出发后，将经日本海进入白令海，并考察白令海、白令海峡、楚科奇海、楚科奇海台、加拿大海盆等海区，于９月２５日返回上海，行程达１万多海里。
　　除了国内１１０名考察队员外，此次科考还邀请了美国、芬兰、日本、韩国、法国等国家的１２名极地科研人员共同参与。
　　我国第三次北极科学考察队领队袁绍宏表示，作为国际极地年中国行动的专项计划之一，此次北极科学考察将在以往考察成果的基础上，开展广泛的大气―海冰―海洋、物理海洋、海洋生物、地球化学和海洋地质、地球物理学等多学科研究，研究北极海洋和海冰快速变化及其对我国及全球气候系统的影响，从而开拓我国的北极科考活动空间。
　　北极地区通常是指北纬６６°３３′以北的区域，包括北冰洋的绝大部分水域、格陵兰岛、冰岛等岛屿以及欧亚大陆、北美大陆的北部地区，总面积约２１００万平方公里。此前，我国已在１９９９年和２００３年对北极开展了两次大规模综合考察，２００４年在挪威斯匹次卑尔根群岛的新奥尔松建成我国首个北极科学考察站——中国北极黄河站。（完）
</content>
</doc>

<doc id="53">
<title>仙桃市总工会举办农村劳动力转移纺织技能培训班</title>
<content>    本次培训为期60天，100多人参加了此次培训。培训内容涉及工会法、安全知识及纺织操作和维修技能等方面知识。市总工会邀请纺织资深专家进行授课。培训结束后，学员将通过考试领取合格证书。（仙桃市总工会）
</content>
</doc>

<doc id="54">
<title>（新华组稿·国外城市交通管理）纽约：在管理上</title>
<content>（新华组稿·国外城市交通管理）纽约：在管理上
下功夫解决交通拥堵问题
    （新华组稿·国外城市交通管理）纽约：在管理上
下功夫解决交通拥堵问题
    新华社纽约１０月１６日电纽约：在管理上下功夫解
决交通拥堵问题
    新华社记者王波
    拥有７３５万人口的纽约是美国的第一大城市，同时
又是世界重要的金融、商业、娱乐和文化中心，如何保障
城市交通畅通、市民出行便利始终是市政交通管理当局面
临的一个严峻挑战。尽管纽约市的交通在世界大城市中仍
属拥挤者之列，当地居民对交通状况也时有抱怨，但应该
说能有今天的状况已属不易。纽约市交管当局为改善交通
状况费尽心机，采取了不少可资借鉴的措施。
    第一、建立高度发达的公共交通系统
    美国是生活在汽车轮子上的国度，然而在纽约，没有
私人汽车也能方便出行。纽约拥有发达的公共交通系统。
２８条地铁线路纵横交错，四通八达，线路总长１１４０
多公里，４９０个地铁站遍及全市各地。此外，还有公共
汽车线路２４４条，线路总长３０００多公里。许多地铁
和公交线路都是一年３６５天、全天２４小时运转。此外，
纽约还有连结周围地区的通勤火车，为居住在纽约周边地
区的人上下班提供经济快捷的交通服务。据统计，纽约公
交系统每年运送的乘客达２４亿人次，是北美地区最大的
公交系统。据统计，在曼哈顿中央商业区工作的人中间有
８０％的人选择公共交通作为主要出行手段。如果没有公
共交通，曼哈顿地区的交通流量将增加一倍，而纽约市曼
哈顿中央商业区外围地区的交通也将增加２０％。
     第二、设置通行有效的单行线
    就道路基础设施和城市功能基本布局而言，纽约市并
没有多少优势：纽约建城的历史久远，城市的金融、商业、
娱乐等基本功能区域布局早已形成，难以调整；纽约的许
多街道狭窄，停车场地不足。面对这一现实，纽约市交管
当局因地制宜，设置通行有效的单行线，减少交通瓶颈。
    初次到纽约的人很快会发现，纽约的街道大都为单行
道，其中既有４条车道的宽阔大道，也有狭窄的小街。纽
约的街道自上个世纪２０年代以来就实行了单行线，相邻
的两条单行线一般方向不同，隔上十几条街道一般会在主
要街道上设置双行线，从而为驾车人提供了多种选择，不
至于在一条路上死等，造成更大的堵塞。单行线以局部的
限制来保障全局的畅通，不失为解决城市交通拥挤、增加
交通容量的一种直接、有效、也比较经济的办法。
    第三、采取机动灵活的疏导措施
    纽约市的金融、商业、娱乐中心以及市政府的有关部
门均集中在曼哈顿岛上，出入曼哈顿岛的几座桥梁和隧道
往往成为交通瓶颈。为了减少交通瓶颈，纽约交管当局采
取了一系列措施确保出入曼哈顿的交通畅通。例如，为疏
导早上高峰期间大批进岛的车辆，将连接曼哈顿和周围几
个区的桥梁和隧道的上下行车道都改为进岛的通道。为鼓
励市民搭车出行，减少车流量，规定这些通道仅供有两名
或两名以上乘员的车辆使用，高峰时段禁止单人驾驶的车
辆使用进岛的某些桥梁和隧道。
    此外，交管当局还在一些主要路口限制车辆转弯，以
减少车辆的等候时间，提高流通量。
    这些措施以及严格的交通执法，极大地缓解了纽约市
的交通堵塞状况。（完）
</content>
</doc>

<doc id="55">
<title>广西海洋研究所创先培育出沙虫幼苗</title>
<content>    目前北海海洋生态的现状是破坏远远大于保护，而沙虫只有在没有污染的优质沙滩才能生长，大量的污染导致天然沙虫种苗正在慢慢枯竭。为了使得食用、药用和经济价值都极高的沙虫得以繁衍推广，许多科研工作者开始致力于对沙虫人工养殖的研究。
    从1989年开始，广西海洋研究所就成立课题组对方格星虫育苗技术进行研究，经过十几年的努力，终于攻破了方格星虫规模化育苗的技术瓶颈。2004年，研究所成功育出体长达3-4毫米稚星虫4048.5万条，平均出苗量每平方米达3.78万条，后期海球幼体至稚星虫平均变态率达47.95%；室内分级培育体长1-2厘米的小规格苗种平均成活率是60.44%；池塘中培3-5厘米的大规格苗种平均成活率达65.3%。广西海洋研究所建立的方格星虫海球幼体人工诱导变态技术达到了国际领先水平，也是国内首家独立成功培育出方格星虫育苗的科研单位。
</content>
</doc>

<doc id="56">
<title>（服务·教育）长沙：“考证”风吹进幼儿园</title>
<content>    （服务·教育）长沙：“考证”风吹进幼儿园
    新华社长沙５月２６日专电（朱本召、彭芳）家住长沙市教育街的崔女士带着儿子到一所被排在“重点”类别的小学报名上学。但一踏进学校招生办公室，迎接她的第一句话是：“你儿子有没有‘证’？”原来，学校将优先安排那些有“证”的：考级证书、获奖证书，都行，级别越高越好，最好是省里或市里的获奖证书。证书“级别”高，择校费都好商量。
    据《湖南日报》报道，崔女士真是懊悔死了。其实儿子刚进幼儿园就有朋友提醒她，应该送儿子上一些特长培训班，当时她心软，担心儿子太小，太累了会受不了，只想让儿子能痛痛快快多玩几年，没想到今天却“害”了他。
    这样的事，并不是个别的。在长沙５所令家长们“心向往之”的小学，都有相同的要求。有所学校还说，如果你的孩子拿了省、市级的一等奖，数千元的“择校费”可以全免。在这些学校的招生办公室，很多家长都是手捧各种证书前来为孩子报名。 
    不管家长怎么想，这些重点小学的要求俨如一根指挥棒，引得家长团团转。幼儿园老师朱小姐说，她班上２０个幼儿都参加了各种培训班，大部分还不止一个班，器乐、书法、绘画、舞蹈，多种多样。这些班有些是青少年宫办的，有些是私人办的，幼儿园自己也办了两个。朱小姐还说，不仅是特长班，现在一些幼儿园还开了语文、数学、英语等课，小家伙们嚷着说上幼儿园“一点都不好玩”了。（完）
</content>
</doc>

<doc id="57">
<title>以科学发展观指导实施产业安全战略</title>
<content>    党的十七大刚刚闭幕，举国上下正在深入学习贯彻落实十七大精神。此次中国产业安全论坛的召开是贯彻落实十七大精神的一项重要举措。
    中国产业安全问题是一个重大战略问题。研究重大战略问题，就应当有一个明确的指导思想。这个明确的指导思想应该是什么呢？应当是十七大提出的科学发展观。十七大报告对科学发展观的历史地位和科学内涵论述得十分清楚深刻，强调指出，科学发展观是党的三代领导集体关于发展的重要思想的继承和发展，是马克思主义关于发展世界观和方法论的集中体现，是同马克思列宁主义、毛泽东思想、邓小平理论和“三个代表”重要思想既一脉相承而又与时俱进的科学理论，是我国经济社会发展的重要指导方针，是发展中国特色社会主义必须坚持和贯彻的重大战略思想。所以说，应当用这一重大战略思想指导产业安全问题研究。
    十七大报告指出，科学发展观，发展是第一要义。那就是说，提出科学发展观，首先是为了发展。在经济全球化和市场经济条件下，没有发展、不把产业做大做强，产业很难安全。比如，我国加入世贸组织后，必须承担相关的责任和义务、必须逐步开放各类市场，包括文化市场。于是，西方的文化产业、文化资本、文化产品、文化价值观念必然蜂拥而来。这对于我国坚持马克思主义指导思想来说是一个严峻的挑战，对我国的文化产业也构成了严重的安全威胁。事实上，在文化影响力上，目前仍然是“西强我弱”。西方发达国家的文化产业在国内生产总值中所占的比例平均是10%%以上，美国已经达到了25%%。美国在世界文化市场上占了43%%，欧盟占了34%%，整个亚太地区占了不到19%%，其中日本占10%%，韩国占5%%，剩下的4%%才是我国和其他亚太地区国家的。由此可以看出，我国的文化产业实力和影响还是相当小的。在这种情况下，我国的文化产业仅仅依靠封闭固守抵制是无法做到真正安全的，必须尽快把自己做大做强。
    十七大强调，科学发展观的核心是以人为本。中国古代也有民本思想，孟子就讲过“民贵君轻”。西方文艺复兴后也提出了人本思想。中国共产党提出的以人为本和前两者有本质区别。区别就在于中国共产党强调的是要以最广大人民的根本利益为本。中国特色社会主义的产业发展，必须为了人民、依靠人民、成果由人民共享。也只有最大多数人民对产业发展满意，产业才能获得最大的内部安全支持。
    十七大强调，科学发展观的基本要求是全面协调可持续。产业要安全，要求产业的发展也必须全面协调可持续。如何全面？就是产业方方面面的安全都要考虑。比如，资源安全、生产安全、技术安全、产品安全、市场安全、产业金融安全、信息安全、环境安全等都要考虑到，才能获得产业的全方位安全。第一产业、第二产业、第三产业，包括文化产业方方面面都要安全。如何协调？就是产业的方方面面、各个环节、产业链的各个阶段、产业内外环境、产业之间都要相互配套、相互支持、相互策应、相互补台，而不是相互矛盾、相互钳制、相互干扰、相互扯皮、相互拆台。这样才能使产业安全具有稳定性。如何做到可持续？就是任何产业的发展都要力戒杀鸡取卵、竭泽而渔，而要努力实现产业员工和谐共进、产业与社会和谐有序、产业与自然和谐相处，努力使产业的发展避免以收入差距拉大、思想道德滑坡、环境污染加剧、生态环境破坏、资源能源枯竭为代价，而实现永续发展。
    比如资源安全问题。各个国家的发展都需要资源，而资源是有限的，因此维护本国产业安全的重要任务就是维护资源安全。海湾和中东地区战争连绵不断，原因很复杂。西方大国的介入，无论打着什么旗号，说着什么冠冕堂皇的理由，眼睛都是盯着石油。各国都要维护产业安全，彼此之间的资源竞争也就在所难免。中国要维护产业安全，不考虑资源安全怎么行？
    又如环境安全问题。这直接关系到产业发展和安全是否可持续，是当代中国亟待解决的重大而紧迫的问题。这个问题解决不好，在产业竞争中，不用人家击败你，你自己就把自己消灭了。恩格斯曾经说过，人类不能过分地、盲目地陶醉于对自然界的征服，因为每一次的征服都会招致自然界的报复。改革开放以来，我国产业发展取得了长足进步，创造了世界产业发展的长期高速增长的奇迹，但是我们也不能不看到为此而付出的沉重的环境代价。我国污水排放量世界第一，超过环保允许程度68%%；二氧化硫排放量世界第一，超过环保允许程度77%%；二氧化碳排放量仅次于美国，排世界第二。我国90%%的天然草场在退化，有2/3的国土面临酸雨的威胁。我国七大流域有一半以上的河道处于被污染状态。所以中国的产业化要真正做到安全，必须深入贯彻落实科学发展观，根本的方法就是要统筹兼顾，要统筹城乡发展，统筹区域发展，统筹经济社会发展，统筹国内发展和对外开放，统筹人与自然和谐发展，统筹眼前利益和长远利益，统筹局部利益和全局利益等等。
    总之，中国产业安全必须坚持以科学发展观为指导。只要真正坚持以人为本、全面协调可持续、统筹兼顾各方的发展，那么，中国产业发展就会日益健康繁荣、永续和谐安全。
</content>
</doc>

<doc id="58">
<title>银行理财破题艺术品投资 购买需注意存在的风险</title>
<content>    　　为了吸引眼球，不少银行对理财产品开发煞费苦心。从最初挂钩LIBOR、汇率到挂钩黄金、港股、道琼斯，银行理财产品呈现出多元化趋势。
    　　近日，一款投资“中国当代书画板块”的艺术品银行理财出现在投资者面前。
    　　记者从民生银行了解到，现在开始到7月8日，该行连续推出挂钩消费需求日益旺盛的咖啡商品指数及世界上稀有金属之一的铂金价格、投资“中国当代书画板块”以及挂钩红筹港股三款理财产品。至此，艺术品投资正式引入银行理财领域。
    　　据民生银行相关负责人介绍，艺术品投资计划主要投资于极具升值潜力的“中国当代书画板块”，预期年收益率0%-18%。由于该产品具有一定的风险，因此对投资人准入门槛要求也比较高，为50万元起步。据该行的理财专家分析，近两年中国艺术品市场正经历着两位数增长的时代，中国传统艺术品和中国当代艺术品的表现都是越来越强，尤其是油画艺术呈现出前所未有的繁荣景象。
    　　公开数据显示，中国金融资产(不含房地产及收藏品)在100万美元以上的人群大约有30万人，对收藏品投资需求旺盛。由于艺术品投资有相当的技术难度，因此借助专家的力量进行集合投资是一种行之有效的方式，也是银行为高端客户量身定做的投资产品。
    　　从国际范围看，外资银行早在上个世纪就参与到艺术品投资领域，对艺术品投资市场产生了举足轻重的影响。瑞士银行在世界各地搜罗最好的艺术品，从事收藏交易，并以此影响艺术品的价格和客户的交易，花旗银行和JP摩根也都很早就开始建立自己的收藏。
    　　据悉，外资银行介入艺术品市场主要有两种方式，一是购买具有增长潜力的艺术品，作为银行自己的投资或收藏；二是将艺术品交易纳入到私人银行业务和财富管理计划之中，作为代客业务。由于监管机构对内地银行投资领域进行了严格的限制，因此目前国内银行可以尝试性开展艺术品投资方面的代客资产管理业务。
    　　由于艺术品银行理财在国内尚属首发，而且在国际范围内也屈指可数，因此其中必然存在一定的风险，主要包括信用风险、流动性风险、法律风险、操作风险和声誉风险。针对业务中潜在的问题，民生表示可以通过三个方面对此项业务操作过程中产生的各类风险进行有效识别。首先，银行选择在艺术品银行业务方面拥有丰富经验和成功运转体系的金融机构，并与其在这一领域进行全面合作，同时聘请具有较高社会声望和地位的一流艺术品专家，作为该行艺术品银行业务主管，为该行此项业务组建顾问团队。其次，银行挑选了国内外顶尖的拍卖公司、典当公司以及艺术品投资顾问公司作为合作伙伴，在对其进行详细的资信审查和授信后再展开业务。同时，民生还引入信托投资公司作为托管机构，根据银行下达的投资决策执行客户委托，从而确保了资金的安全性。此外，银行在产品销售中还会进行高质量的投资者教育、充分的风险揭示以及信息披露，从而使投资者获得收益的同时更加了解艺术品市场。
</content>
</doc>

<doc id="59">
<title>（北京奥运会）天安门广场将进行万名青少年迎奥运活动</title>
<content>
��&nbsp;&nbsp; &nbsp;（北京奥运会）天安门广场将进行万名青少年迎奥运活动　　新华社北京４月２６日体育专电（记者曹剑杰）“和谐中国·畅想奥运”——万名青少年迎奥运大型文体活动将于５月３１日上午在北京天安门广场举行。　　据承办这次活动的中国关心下一代工作委员会介绍，３０００名北京中学生将在天安门广场展示“系列校园青春健身操”。之后将进行山西“高台花鼓”、河北“舞狮”、北京门头沟“太平鼓”、河南少林寺“人体梅花桩”等具有民族特色的非物质文化遗产的表演。随后，２０００多名青少年将表演太极拳、舞龙、健身球等大众健身项目。　　中国关心下一代工作委员会副主任闵振环表示，中国有３·３亿未成年人，他们的健康成长决定了中华民族和平崛起。他说，这次活动是一次青少年文化、体育、艺术的大型交流，它将对青少年的健康成长起到良好的示范带动作用。　　这次活动也是首都庆祝六·一儿童节的重头戏。活动得到了北京奥运会赞助商——恒源祥的赞助。（完）

</content>
</doc>

<doc id="60">
<title>（新中国档案）开国大典</title>
<content>　　新华社北京８月３日电　１９４９年１０月１日，中华人民共和国中央人民政府成立典礼，即开国大典，在北京天安门广场隆重举行。中华人民共和国诞生了！中国的历史从此翻开了崭新的篇章。
　　下午２时，中国人民政治协商会议第一届全体会议选举产生的中央人民政府委员会在勤政殿举行第一次会议。中央人民政府主席毛泽东，副主席朱德、刘少奇、宋庆龄、李济深、张澜、高岗，以及周恩来等５６名中央人民政府委员会委员宣布就职。会议一致决议，宣布中华人民共和国中央人民政府成立，接受《中国人民政治协商会议共同纲领》为施政方针，向各国政府宣布中华人民共和国中央人民政府为中国唯一合法政府，愿与遵守平等、互利及互相尊重领土主权原则的任何外国政府建立外交关系。会议结束后，中央人民政府主席、副主席及各位委员集体出发，乘车出中南海东门，前往天安门城楼出席开国大典。
　　此时，参加开国大典的北京３０万军民齐聚天安门广场，翘首期待着伟大历史时刻的到来。
　　下午３时，中央人民政府委员会秘书长林伯渠宣布中央人民政府成立典礼开始。在群众的欢呼声中，毛泽东主席用他那带着湖南口音的洪亮声音，向全世界庄严宣告：“中华人民共和国中央人民政府今天成立了！”顿时，广场上欢声雷动，群情激昂。在代国歌《义勇军进行曲》的雄壮旋律中，毛泽东按动电钮，新中国第一面五星红旗冉冉升起。全场肃立，向国旗行注目礼。广场上，５４门礼炮齐鸣２８响，象征着中国共产党领导全国各族人民艰苦奋斗２８年的光辉历程。
　　随即，毛主席向全世界宣读中央人民政府第１号公告。接着举行盛大阅兵式。朱德总司令在阅兵总指挥聂荣臻陪同下，乘敞篷汽车检阅部队。检阅毕，朱德总司令回到主席台上宣读《中国人民解放军总部命令》，指出：“坚决执行中央人民政府和伟大的人民领袖毛主席的一切命令，迅速肃清国民党反动军队的残余，解放一切尚未解放的国土，同时肃清土匪和其他一切反革命匪徒，镇压他们的一切反抗和捣乱行为。”
　　随后，在全场经久不息的掌声和欢呼声中，中国人民解放军三军受阅部队列成方阵，迈着威武雄壮的步伐，由东向西分列式通过天安门广场。与此同时，刚刚组建的人民解放军空军１４架战斗机、轰炸机，凌空掠过天安门广场，接受检阅。
　　阅兵式持续近３个小时，此时天色已晚，长安街华灯齐放，群众游行开始了。一队队游行群众高举红旗和红灯，纵情欢呼，“中华人民共和国万岁！”“毛主席万岁！”的口号声响彻云霄。天安门城楼上，毛主席探身栏杆外，不停地向广场上的群众挥手致意，情不自禁地在扩音机前大声高呼：“同志们万岁！”“人民万岁！”广场上，人们热情洋溢，载歌载舞，万众欢腾，尽情地欢度新中国的第一个夜晚，节日的首都沉浸在幸福、喜悦和欢欣鼓舞中。这一天，在全国已经解放的各大城市，都举行了隆重热烈的庆祝活动。
　　中华人民共和国的成立，是中国有史以来最伟大的事件，也是二十世纪世界最伟大的事件之一，它结束了少数剥削者统治广大劳动人民和帝国主义奴役中国各族人民的历史，中国人民从此当家作主成为国家的主人，中华民族的发展从此开启了新的历史纪元。（完）
</content>
</doc>

<doc id="61">
<title>车牌拍卖将“淡出”，沪治堵思路求变</title>
<content>    从“车牌拍卖”到“道路拥挤收费”的转身，表明政策从“限制拥有”向“限制使用”转变 
　　19日举行的上海市政府新闻发布会上传出的信息，让上海市民许先生双眼一亮。
　　上海市城市交通管理局副局长五一在会上说，上海现行的车牌拍卖制度是一项“过渡性政策”，今后将随着城市公共交通的发展完善逐渐淡出。就在当天下午，打算买车的许先生刚刚办妥手续，准备参加10天后的3月份车牌拍卖。“这个消息一出，我肯定会调低预期的投标价。”许先生说。
　　上海车牌拍卖“淡出”，用何接轨？如何转身？城市“治堵”思路之变，不仅是上海面临的一个课题，而且对于国内其他城市同样具有借鉴意义。
　　三点疑虑
　　“全国特例”在质疑声中坚持了14年，但担忧和质疑一直伴随
　　上海是国内唯一实行私车牌照限额拍卖的城市。这一借鉴新加坡模式的做法，在质疑声中已经坚持了14年。
　　1994年，上海以有底价、不公开拍卖的方式，对私车牌照进行市场化分配。此后历经数次调整，2003年，上海将国产车、进口车全部纳入车牌拍卖，这一制度实施至今，政府每月发放一定数量的车牌额度，车主根据自己的预期报价竞拍。
　　担忧和质疑一直伴随。综观对车牌拍卖所持的不同意见，主要有三：一是车牌的价格越拍越高，去年更攀上四五万元高位；二是车牌拍卖与国家现行法规、产业政策相悖，限制了民众拥有机动车的权利；三是未能控制私车总量增加，交通负荷仍有增无减，本质上解决不了拥堵问题。
　　进退两难
　　车主“爱恨交加”，政府“涨跌两难”，“为什么不能换个思路去求变呢？”
　　19日，上海车牌拍卖主办方公布3月份额度为9300个，随即有预测称，此次平均中标价估计在2万元至3万元，与今年1月份23370元的均价相当。
　　23370元，是上海车牌拍卖历程中一个引人注目的数字。1月12日，2008年上海首次车牌拍卖均价比上月骤跌60%。大跌归因于此前投标办法的调整，提高了投标信息透明度并允许修改报价，剑指经销商哄抬价格、囤积居奇。长期盘踞5万元之上的“最贵的铁皮”，暂时少了一些“虚高”的质疑声。
　　然而，在人们为拍价大跌叫好的同时，此前已拍得车牌的车主却怨声连连，由于当时拍价比现在贵了许多，他们认为自己成了政策调整的牺牲者。
　　车主“爱恨交加”，政府管理部门的调控也是“涨跌两难”：如听任车牌越来越贵，那么购车成本会越来越大，促使一些车主转而前往周边省市上牌，机动车和道路交通主管部门的管理难度由此增加，而为缓解拥堵控制总量，政府不得不削减外地车辆的路权，车牌拍卖将遭其他城市更多的质疑；如让车牌便宜些，那么“游戏规则”不连续，可能对拍牌较早、牌价较高人群有失公允，且价格骤跌会给“黄牛”以新的空子，异化车牌拍卖的效果，何况门槛过低更使得限制私车的意图大打折扣。
　　风险不仅在于价格的涨跌，更在于政府部门的威信。一些市民议论说，车牌是一种公共资源，是方便政府管理的凭证，怎能转变成增加公民负担甚至用于牟利的商品、投资品呢？
　　“既然车牌拍卖引来了两难和这么多疑问，那为什么不能换个思路去求变呢？”家住上海黄浦区的市民许顺利说。
　　两种“吃法”
　　道路似“食品”，多一些“点菜式”，少些“自助餐”
　　城市是一个道路资源有限的空间。如果把道路资源比作总量有限的“食品”，那么，要满足不断增长的需求，其方式就不可能像“免费午餐”那样没有限制。
　　问题是，应当用什么方式去“限制”？
　　同济大学一位交通专家比喻说，有两种方式：一是“自助餐”，只要付了和别人一样的价钱，就能敞开肚子吃，盘里剩下多少不必管；二是“点菜式”，估摸着胃口和口袋去点菜，浪费就少些。他认为，对有限的城市道路资源，如果设定了“自助餐”方式，人们就容易抱着“该付的钱都付了，不吃白不吃”的心态，结果就会很浪费。同样，花钱拍得车牌的人，在不必要用车时，也可能受“不开白不开”念头驱使去占用道路资源。
　　建设部城市建设司副司长王凤武在接受记者采访时说，各地落实“公交优先”就要减少出行者对小轿车的过度依赖，转变那种“买棵大白菜，也要开小车”的出行习惯。
　　“对城市道路资源，应当实行‘需求管理’，也就是多一些‘点菜式’，少些‘自助餐’。”上海汇盈咨询公司分析人士高深认为，世界上像上海这样地域不大但汽车保有量较大的城市也不少，如伦敦、纽约等，这些城市是用“道路拥挤收费”的方法来限制车辆使用的，“这种方法就是一种‘点菜式’，你的车在拥堵地区进出了几回，占了多少时间，就该付多少费。这样就不能‘不开白不开’了。”
　　一些人士认为，上海车牌拍卖传来“淡出”声，表明了城市的治堵思路，正从囿于“该不该限制私车拥有”之争，拓展到新层面寻求新突破。
　　上海在2007年7月发布的《上海市城市交通“十一五”发展规划》中提到，将“通过实施全面的交通需求管理，综合利用价格、信息技术等各种手段，控制个体机动出行的快速增长和弹性出行需求，并引导需求的合理分布，以适应车辆的管理政策从‘限制拥有’向‘限制使用’的转变”。
　　这一基于“需求管理”的转变，也许包含着从“车牌拍卖”到“道路拥挤收费”的转身。而摆在管理者面前一个同样重要的任务，显然应当包括切实降低公交出行成本，增强公共交通的吸引力。
　　(记者高路)新华社上海3月20日专电
</content>
</doc>

<doc id="62">
<title>（经济）吉林：部分产粮大县旱情仍较严重</title>
<content>　　新华社长春８月２３日电（记者齐海山）最近几天的大范围降水使吉林省的严重旱情得到部分缓解，但由于降水时空分布不均，目前仍有部分产粮大县旱情严重。吉林省委省政府要求受灾地区把抗旱工作作为农村工作的重点，全力抓好抗旱减灾工作。
　　８月１８日８时至１９日８时，吉林省大范围降雨，除松原、四平、长春降小雨外，其他市州普遍降中到大雨，其中白山、通化地区甚至达到暴雨标准。降雨主要集中在吉林省东、南部。本次降雨使全省平均降雨量达２５．３毫米，东部轻旱区旱象得到解除，中西部旱区旱情部分得到缓解。但由于降雨时空分布不均，部分县市雨量仍不足，白城地区的通榆、大安，长春地区的农安、德惠，四平地区的梨树、公主岭和松原地区等主旱区的旱情仍然较重。
　　据吉林省人民政府防汛抗旱指挥部办公室统计，吉林省当前农作物受旱面积３１８６万亩，其中重旱面积１６５１万亩，轻旱面积１１０９万亩，干枯面积４２６万亩。全省农村有４．５２万人口、４．３４万头大牲畜因旱发生饮水困难。３８座中小型水库干涸。
　　截至８月２１日，吉林省已累计投入抗旱资金４．７亿元，开动各类抗旱井１９万眼、泵站３７２处、机动抗旱设施１３．８万台套，出动抗旱运水车辆１５万辆，日高峰有１４０万干部群众战斗在抗旱第一线，共完成抗旱浇灌面积１８０８万亩，临时解决了大量农村人口和大牲畜的饮水困难。
　　吉林省省长韩长赋要求重旱区要优先保证人民群众的饮水安全；要根据当地的实际情况，对受灾较重地块的农作物可作为青贮饲料，尽量减轻损失；要有计划地组织受灾群众通过劳务输出等形式，增加其收入；民政部门要着手开展救济工作，保险机构要及时做好理赔工作。（完）
</content>
</doc>

<doc id="63">
<title>（服务·社会）郑州部分城乡教师“互换讲台”</title>
<content>    （服务·社会）郑州部分城乡教师“互换讲台”
     新华社郑州２月６日专电（记者程红根）新学期开始，郑州市二七区部分城区学校优秀骨干教师背着行囊下乡，开始了农村支教生活，而从农村学校选拔出的部分优秀骨干教师与他们进行换岗交流，走上了城区学校的讲台。
      二七区首批参与换岗交流的２２对城乡教师，分别从１３所城区学校和１５所农村学校选出，原则上均为区级优秀骨干教师，他们轮岗任职时间至少在１个学期以上。二七区教文体局负责人表示，今后３年之内，全区４０岁以下的优秀教师，都要参与至少一次城乡交流和干部轮岗，每年将有至少１００名城乡优秀教师参与“互换讲台”活动，有２０名学校干部要进行轮岗交流。
    二七区教文体局局长李东亮说，城乡学校因教学条件和环境的不同，使得城乡教师在教学理念、教学手段等方面存在一定的差距。城区教师下乡支教，农村教师进城教学，将有利于丰富城乡教师的教学实践，有利于城乡教育资源合理配置和互为调剂，有利于城乡教育均衡发展。
    城乡教师首次“互换讲台”，首批从农村进城换岗的教师感到压力较大。参与换岗的侯寨乡龙岗试验小学教师胡凤霞说，能参与换岗交流是一次难得的学习机会，城市小学教育思想、教学设备比较先进，小学生接触的信息也比农村孩子丰富，自己要利用这次机会加强学习，尽快适应新的教学岗位，并在实践中进一步提高教学水平。（完）
</content>
</doc>

<doc id="64">
<title>财政部、证监会颁布会计师事务所从事上市公司审计业务管理办法</title>
<content>    财政部、证监会颁布会计师事务所从事上市公司审计业务管理办法
　　新华社北京４月１２日电（记者江国成）中国财政部、证监会４月９日联合发文规定，只有具有证券期货资格的会计师事务所才能承担上市公司的审计业务。这是财政部、证监会为规范会计师事务所从事证券业务执业行为，促进证券市场健康发展的重要举措。
　　证监会网站１２日全文刊登了《财政部、证监会关于会计师事务所从事证券、期货相关业务有关问题的通知》。这份通知自发布之日起生效。
　　通知分７大部分、５０余条款，涉及会计师事务所从事证券、期货相关业务资格的申请条件、证券资格的申请材料，具有证券资格的会计师事务所的合并、分立，具有证券资格的会计师事务所重大事项报备、具有证券资格的会计师事务所的年度报备、会计师事务所证券资格的监管等。
　　财政部会计司和证监会会计部负责人表示，具有证券期货资格的会计师事务所的执业水平和执业质量，对于上市公司会计信息质量具有重要影响，因此，必须加强对具有证券、期货相关业务资格的会计师事务所从事证券业务的监管。
　　据介绍，新办法的发布使真正有实力的会计师事务所从事证券期货相关业务，提高上市公司的会计信息质量，为投资人等会计信息使用者提供真实可靠的会计信息，促进中国资本市场的健康发展。新办法为会计师事务所提供了公平竞争的政策平台，没有证券、期货相关业务资格的会计师事务所可以通过自身的努力和发展争取获得证券、期货相关业务资格；已有证券、期货相关业务资格的会计师事务所如果出现执业质量问题，不再符合条件的，财政部和证监会将依法收回资格，从而促进会计师事务所公平竞争，做强做大，推动中国注册会计师行业的健康发展。（完）
</content>
</doc>

<doc id="65">
<title>（欧罗巴利亚艺术节）通讯：中国书法的故事从兰亭开始</title>
<content>　　新华社布鲁塞尔１０月１３日电通讯：中国书法的故事从兰亭开始
　　新华社记者刘秀荣
　　走进比利时皇家美术馆的“再序兰亭——中国书法大展”展厅，首先映入眼帘的是一幅兰亭的巨幅照片，照片中兰亭立于茂林修竹之中，清流溪畔。凝望照片，使人仿佛进入了东晋著名书法家王羲之挥毫于兰亭的那个群贤毕至、少长咸集、一觞一咏、畅叙幽情的境界。
　　“欧罗巴利亚－中国艺术节”中方总策展人、中国美术馆馆长范迪安在谈到布展思路时告诉记者：“向欧洲公众介绍书法不是一件容易的事，中国书法是文字的艺术，书写的艺术，因此，我们想从王羲之的《兰亭序》入手向西方人讲述中国书法的故事，这样会有助于他们对中国书法的理解。”
　　“再序兰亭——中国书法大展”将于１４日在布鲁塞尔开幕，这次展览是首次在欧洲展示中国书法从古典到当代的发展历程。由故宫博物院、中国美术馆等提供的中国古今书法珍品，使中国书法的精华得以完美地呈现给欧洲公众，显示出极高的文化与学术价值。
　　此次展览一方面以时间顺序系统地呈现中国书法的起源、成熟与完善，传统书法在历代的丰富与发展，以及当代书法在传承基础上的演变与创新；另一方面，展览还分七个主题从社会文化角度重点展示和探讨书法与传统、书法与政治、书法与宗教、书法与文化、书法与绘画、书法与线条、书法与观念诸方面的文化关联。
　　在谈到主题设置时，范迪安说，之所以这样安排，是为了让西方人更好地了解中国书法和中国文化，即使一些观众看不懂中国书法，他们也可以通过一系列主题理解中国书法何以如此重要，何以能够延续传承，并且成为中国文化的重要代表。
　　比方策展人、巴黎索邦大学东方语言学院讲师科迺柏在接受采访时表示，书法是中国文化的一种重要表现形式，与中国社会方方面面的活动密不可分，与宗教、文化、政治、哲学和绘画等联系紧密。对于欧洲观众来说，不一定非要懂得中文，才能欣赏中国书法，这就像听音乐会，听众不一定非要懂得音律，才能欣赏音乐一样。这次展览以《兰亭序》的故事开始，按七个主题布展，这既有助于欧洲观众了解中国书法，也有助于他们了解中国悠久灿烂的文化。
　　“再序兰亭——中国书法大展”　是“欧罗巴利亚－中国艺术节”期间四大重要展览之一，这一展览将持续３个多月，于２０１０年１月３１日闭幕。另外三个展览分别为“中国古代帝王珍宝展”、“事物状态”和“丝绸之路”。为期４个月的“欧罗巴利亚－中国艺术节”１０月８日在布鲁塞尔拉开帷幕，通过在比利时及其周边国家的一些城市组织的５０个展览和涉及表演艺术、文学、电影等领域的约４５０场活动，将古老中国的悠久灿烂文化和当代中国生机勃勃的艺术创作展现给欧洲的观众。（完）
</content>
</doc>

<doc id="66">
<title>（大运会·开幕式）侧记：全场都是演员－－记贝</title>
<content>（大运会·开幕式）侧记：全场都是演员－－记贝
尔格莱德大运会开幕式
（大运会·开幕式）侧记：全场都是演员－－记贝尔格莱德大运会开幕式
　　新华社贝尔格莱德７月１日体育专电　侧记：全场都是演员－－记贝尔格莱德大运会开幕式
　　新华社记者李丽、邹大鹏、汪涌
　　欢呼不停，掌声不停，墨西哥人浪不停……在贝尔格莱德体育馆里呆了两个多小时，出来后所有人的耳朵都是嗡嗡的，嗓子都是沙哑的。
　　本届大运会开幕式定于１日当地时间晚８点开始，但没有人记得准确开始的时间，早在开幕式前一小时，提前入场但闲不住的各路大学生运动员就已经把看台扩展成了自己的舞台。除了亚洲队伍还显得安静守礼外，所有的代表队都变着花样地自娱自乐起来。
　　东道主们被分在三个地方落座，无奈被“瓜分”的三个方阵之间互相整齐地挥手遥望，引起一片笑声。乌拉圭代表团人不多，但凑热闹地打出了“谢谢，塞尔维亚”的大标语，引来东道主掌声致意。瑞士人不甘落后，率先做起了墨西哥人浪。一个西班牙运动员坐不住了，站起来示意队友“你们都怎么了”，于是“西班牙”的喊声一时响彻全场。
　　运动队代表进场引发另一波高潮，各国（地区）运动员都在自己的代表入场时拼命呐喊。一时间口哨与旗帜齐飞，掌声共喊声震耳。最后东道主入场时，全场运动员都起立鼓掌，感谢东道主为举办本届大运会作出的努力。
　　场馆的面积不大，这让看台上每个人的参与感分外强烈。从头到尾，观众都没有闲着。连比较安静的中国队运动员也受到了感染，在开幕式开始的时候，也加入了全场从高层向底层蔓延的“人浪”中。而在运动员代表入场时，中国观众站起欢呼的次数最频繁，除了对中国队，他们也给予了中华台北队和中国香港、澳门队以同样热烈的掌声。
　　塞尔维亚人创作的开幕式相对简洁，只用了光、影、大屏幕和音乐，就将全场的气氛“煽”出了流行音乐演唱会的火爆情景。奔放和节奏感强劲的音乐，很容易将年轻人的情绪调动起来，许多观众随着鼓点在座位上扭动身子。馆内的整块地面成为投影的大屏幕，流动的画面模拟了各项运动的赛场，配合演员的演出，绝好地再现了大学生们在竞技时的青春活力。（完）
</content>
</doc>

<doc id="67">
<title>（经济）上海浦东：进一步加大改革先行先试突破力度.txt</title>
<content>（经济）上海浦东：进一步加大改革先行先试突破力度
（经济）上海浦东：进一步加大改革先行先试突破力度
　　新华社上海１月８日电（记者季明）记者８日从上海浦东新区人大五届一次会议上获悉，以国家改革示范区为目标的上海浦东新区今年将重点围绕综合配套改革，积极争取国家和全市层面的重大改革试点，加大先行先试突破力度。
　　上海市政协副主席、浦东新区区长姜樑说，浦东为改革而生、因改革而兴、以改革为己任。今年浦东综改的主要任务是“围绕四大目标，深化四个创新”，按照“突破一批、深化一批、储备一批”的要求，通过深化综合配套改革，率先形成有利于科学发展的体制机制。
　　具体而言，围绕形成服务经济为主的产业结构，浦东将深化服务业发展制度创新。以增强国际化、市场化的资源配置能力为核心，积极推进落实增值税扩围试点、启运港退税试点、国际贸易结算中心试点常态化运作、深化融资租赁试点等重大改革事项。
　　围绕实现创新驱动的发展模式，浦东将深化科技体制机制创新。以张江国家自主创新示范区为主要载体，推动有利于提升科技创新能力和高科技产业化水平、有利于完成创新创业环境的改革举措，深化银政合作扶持中小企业发展，加快突破在土地“二次开发”过程中的制度障碍，加大人才政策创新力度。
　　围绕促进经济社会协调发展，浦东将深化城乡及社会管理创新。探索适应浦东快速城市化、区域扩大化、人口多元化实际的社会管理服务模式，完善社区治理模式，扩大和改善公共服务，加快农村土地制度创新。
围绕建设高效透明的服务型政府，浦东将深化行政管理体制创新。适应经济转型、社会多元、管理区域扩大的要求，继续构建大区域、扁平化的区域管理体制，深化企业市场准入、行政审批标准化专业化等行政审批制度改革。（完）
</content>
</doc>

<doc id="68">
<title>中国健康产业规模达1万亿元</title>
<content>　　中国健康产业规模达1万亿元
　　据中国保健协会最新统计，中国现
有健康产业规模已达到1万亿元，年均增长速度保持在20%以上。按原
材料业占产业总值6%计算，仅国内市场健康产业原材料业规模就达60
0亿元。cnsphoto供图
</content>
</doc>

<doc id="69">
<title>（考古发现）安徽岳西考古发现“江西文化”缩影</title>
<content>    （考古发现）安徽岳西考古发现“江西文化”缩影
    新华社合肥１月７日电（储劲松 余育章）近日，安徽省考古专家对安徽岳西县碓臼湾古民居进行考察，古民居精湛的建筑手法、高超的装饰水平让专家们赞不绝口。专家们指出，碓臼湾古民居是“江西文化”的一个缩影，为诸多家谱、方志中记载的“大别山区现居民多从江西迁徙而来”这一说法，提供了实物佐证。
    碓臼湾古民居坐落在岳西县田头乡田头村王湾组境内，因其地形似旧时农村舂米的碓臼而得名。经考证，这里的古民居建于清光绪年间，其“内雕外素”的手法与皖南民居不同，外表看十分普通，内部雕饰却极尽精巧，暗合儒家处世哲学。
    其砖雕、木雕具有江北风格，砖雕采取高浮雕手法，立体感强。斗拱在运用泥道拱、箱拱、华拱、令拱等常规建造手法的基础上，还运用了枫拱。窗棂格扇的雕刻及图案地方风格明显。该古民居布局完整，继承古建筑传统，三进两跨院，抱厢回廊，明间大于次间，门窗格扇很有特色，雕工精细。
    专家指出，碓臼湾古民居有江西围屋特征。其外实内虚，严实高耸的封火墙围着内部一个个小天井院。内部门廊相通，联系十分方便，下雨也不会湿脚，空间组织得相当科学。与如今的住宅相比，除较阴暗之外，它冬暖夏凉，没有灰尘、噪音和视线的干扰。（完）
</content>
</doc>

<doc id="70">
<title>法国大罢工 萨科齐内政外交政策的彻底失败</title>
<content>    据悉，此次法国大罢工和示威游行涉及法全国的交通，电信，学校等大部分公共服务，罢工率先是由18日夜间火车客运服务的停止展开。进入19日，法国的交通已经基本瘫痪。在巴黎，要求萨科齐下台的大学生与警方发生激烈冲突，多人被捕。
    法国各大工会当天在全国各地联合组织罢工和示威游行等活动，抗议政府在当前经济危机背景下推行的经济政策，共有250万人参加近200场示威游行活动。新华社/法新
    工会要求萨科齐政府采取新措施增加就业，提高购买力。近日的多项民意调查结果显示，法国民众对即将举行的全国大罢工支持率非常高。
    针对法国政府做出重返北约军事指挥体系的决定，法国国民议会17日进行信任投票，表决结果以329票赞成，238票反对获得通过。法国多数民众对此决定也非常不满，认为这无疑削弱了法国在欧洲的独立地位。众多示威者在法国国民议会外静坐抗议。有民众认为，“萨科齐的内政外交政策都遭到了彻底的失败”。
</content>
</doc>

<doc id="71">
<title>新月河隧道顺利贯通</title>
<content>　　本报讯近日，全长3805米的襄渝铁路增建二线重点控制工程新月河
隧道，经过十二局集团三公司襄渝项目部职工22个月的艰苦拼搏，隧道
安全顺利贯通。
　　（张永胜;刘彦军）
</content>
</doc>

<doc id="72">
<title>（中国要闻）我国着手建立基础教育质量监测体系</title>
<content>　　新华社北京１１月３０日奥运专电（记者李江涛）教育部基础教育质量监测中心３０日在北京师范大学揭牌成立，教育部部长周济为中心揭牌。据了解，我国将经过若干年的努力，全面系统地建立基础教育质量监测体系，逐步形成国家、省、市、县四级基础教育质量监测网络。
　　教育部基础教育质量监测中心主任、北师大副校长董奇说，中心将对基础教育阶段学生的学习质量和身心健康状况以及影响学生发展的相关因素进行全面、系统、深入监测，准确地向国家报告基础教育质量的现状，为教育决策提供信息、依据和建议。通过监测数据和监测结果的发布，引导家长、教师、学校和社会树立正确的教育质量观，促进亿万中国儿童青少年的身心健康发展。
　　据介绍，中心将依靠北师大在全国教育领域的资源优势，组织、协调全国各相关单位、各相关领域科研力量，建设一支专兼结合的专家队伍，在实施全国基础教育质量监测工作的同时，指导各地开展基础教育质量监测工作，推动国家基础教育质量监测网络逐步建立。
　　根据我国基础教育的实际状况和基本国情，借鉴国际基础教育质量监测的经验，中心现阶段对我国基础教育质量的六个方面进行监测：学生的思想品德和公民素养，学生的身体和心理健康水平，学生的学业水平和学习素养，学生的艺术素养，学生的实践能力和创新意识，影响学生发展的教育环境与社会环境。（完）
</content>
</doc>

<doc id="73">
<title>民营经济的发展推动社会流动合理化</title>
<content>    ■经济随笔■王德禄
    
    社会流动是任何社会都存在的客观现象，对经济和社会发展能够发挥重要作用。我国古代科举制作为一种人才选拔制度，从政治方面对社会流动发挥了积极作用。今天，民营经济作为一种新的经济成分，依靠开放、动态的市场机制，从经济的角度为人们改变自身地位创造了条件。
    改革开放的３０年历程中，国家通过一系列制度和政策，为各种经济主体自由参与社会资源配置提供了基础保障；民营经济的发展则为所有人提供了广阔的创业空间，开辟了多元化的就业渠道，使中国社会形成合理的流动性结构，促进了经济持续增长与社会和谐发展。
    民营企业家——引领社会成员个人发展的新经济精英
    由于民营经济具有灵活的市场反应能力，一批在竞争中经过磨练的优秀民营企业家成为社会中新的经济精英阶层。他们凭借个人魅力成为新时期的群众偶像，依靠丰富的成功经验成为适应市场经济新思想的代表，在社会中聚拢了大量经济资源、组织资源和文化资源。成功的民营企业家们使自身地位得到提升，并作为楷模引领社会其他成员努力创业，积极提升社会地位，从而在社会成员中形成了以创业致富为目标而向上流动的动力。可见，民营企业家不仅为经济发展作出了直接贡献，而且为普通人个人的发展提供了学习目标，间接促进了其他社会成员的上升流动。
    “农民工”——社会流动成功合理化的实例
    伴随着民营经济发展起来的“农民工”队伍，不仅冲破了城乡劳动力市场的界线，而且在全国范围内形成了一种周期性的社会流动。“农民工”的这种流动与过去的“上山下乡”运动、三线建设最本质的差别在于：它是通过市场直接配置劳动力资源的合理流动，这就能极大地促进中国的经济社会发展。一方面，在中国众多的新兴城镇中，民营经济所雇佣的农民工为城市建设作出了巨大贡献；另一方面，农民工所获得的劳动报酬又为农民生活改善和农村经济发展提供了丰厚的财力支援。此外，外出务工的农民经过短期的城市生活后再回到家乡，能够从主观上提高农村的生活水平，对缩小城乡差距产生积极影响。
    社会中间阶层——中国社会发展的新中流砥柱
    蓬勃发展的民营企业极大地扩大了就业，截至２００５年底，民营企业共为我国贡献了７０％的就业岗位。２００５年全国工商联对民营企业的调研报告显示，２００５年规模以上民营企业员工数比２００２年增长了１１１．９％；户均工人数为２１７１人，比２００２增长了２５％。
    在民营经济的带领下，由于市场经济的洗礼，一种能够始终处于不断更新状态的社会中间阶层成为中国社会发展的新中流砥柱。其中，个体工商户和私营企业主依靠不断壮大的经济实力，成为全国各地城乡经济发展的生力军；上规模民营企业雇佣的专业经理人员、高级技术工人等凭借专业化的个体知识，获得了自由择业和不断提高薪资水平的权利。民营企业的持续壮大发展为社会的合理流动提供了更多的流通渠道。
    后致性规则——民营经济发展的潜在成就
    基于不同的经济、社会和政治构造，先赋性规则和后致性规则是社会流动的一般规则。在民营经济发展的过程中，为适应市场经济发展要求，民营企业自身不断地主动变革，在一定程度上影响着社会流动的主导规则。在日益多元化的社会流动中，基于后天努力和个人能力的后致性规则成为中国社会流动的主导。这种改变从本质上打破了单一的政治主宰型的社会流动模式，为新的社会流动模式的建立提供了条件。
    资料显示，私营企业主和个体工商户阶层的成员各有７５．５％和６５．２０％来自农民家庭，他们在成长过程中较少依赖父辈和家庭资源，而是在民营经济崛起的大环境中，依靠自身的勤奋努力和真才实学把握住了市场机会，从而获得了社会地位的上升。
    由此可见，中国民营经济的发展对新时期社会流动的变化产生了巨大的积极影响。更为重要的是，民营企业通过自我发展和带动别人发展，不仅使中国社会形成一个更加合理的流动性结构，而且逐渐培养起了一种藏富于民的经济发展模式，为中国社会的和谐发展作出了贡献。
    （作者单位：长城战略咨询研究所）
</content>
</doc>

<doc id="74">
<title>（社会公德·短评）寒冬，有一种温暖叫救助</title>
<content>    （社会公德·短评）寒冬，有一种温暖叫救助
    新华社天津１月11日电题：寒冬，有一种温暖叫救助
    新华社记者周润健
    随着气温逐渐降低，天气也越来越冷，为防止流浪乞讨人员冻饿街头，天津市救助站的工作人员走上街头，为他们送吃送穿，给他们送上温暖。这不仅仅是一种社会公德，也是一种做人的美德。
    由于种种原因，在城市，我们经常会看到流浪乞讨人员一片草席、一床破被露宿街头。当这些人或拖着一条残腿在寒风中艰难独行，或捧着一只破碗在街头乞求施舍，相信很多人见到这样的场景都会为之动容。对这些在城市里举目无亲的流浪者进行救助，体现了党和政府对困难群体的深切关怀，体现了社会对生命的尊重。
    两千多年前，古人曾提出老有所终，壮有所用，幼有所长，鳏、寡、孤、独、废、疾者皆有所养的美好设想。可惜，在那个统治阶级腐朽堕落的社会里，古人的设想只能是一种“乌托邦”式的空想。
    现在，我们不仅有了这种意识，也有了这种能力对那些流落街头的流浪乞讨者伸出援助之手，帮助他们渡过难关。在寒风凛冽的日子里，有什么比实实在在的帮助更能温暖人心呢？（完）
</content>
</doc>

<doc id="75">
<title>（时政）职业道德和社会公德将纳入公务员考核体系</title>
<content>    （时政）职业道德和社会公德将纳入公务员考核体系
　　新华社上海５月２９日电（记者季明）今后政府机关对公务员的考核内容，不仅要包括公务员职业职责和工作任务的完成情况，还将要考核公务员遵守职业道德和社会公德的情况。
　　人事部副部长尹蔚民２９日在此间举行的“公务员精神研讨会”上作出上述表示。他说，考核内容的变化，是为了对公务员作出更为全面客观准确的评价，从而切实督促公务员把公务员精神体现在具体工作中。
　　在去年召开的全国实施公务员法工作会议上，中央领导同志在讲话中提出“热爱祖国、忠于人民、恪尽职守、廉洁奉公、求真务实、开拓创新、顾全大局、团结协作”的公务员精神。
　　尹蔚民说，培育和弘扬公务员精神，是在公务员队伍中加强社会主义荣辱观教育的重要措施和具体体现，也是加强中国共产党执政能力建设的重要条件，公务员是治国理政的主体，一定要率先垂范。
　　尹蔚民列举了几类不符合公务员精神要求的负面典型：少数公务员缺乏敬业精神、不思进取；缺乏服务精神、高高在上；缺乏创新精神、安于现状；缺乏务实作风、华而不实；缺乏自律意识、以权谋私。他说，培育和弘扬公务员精神，有利于广大公务员在新的形势下树立正确的权力观、地位观。
　　据悉，今后组织人事部门在对领导干部的提拔任用中，将把践行公务员精神作为考察的重要标准。是否将公务员精神落实到具体的行为操守中，也将成为今后政府部门奖惩的重要依据。（完）
</content>
</doc>

<doc id="76">
<title>我国北方沙尘暴人类活动非祸首</title>
<content>　　沙尘暴天气的起因究竟是天灾还是人祸？中国气象局国家气候中心首席研究员任
国玉认为，有别于公众“人类活动是沙尘暴天气的罪魁祸首”的印象，学术界普遍认
同沙尘暴产生的根本原因在于气候的干燥，而人类活动通过干预陆地表面特性在一定
程度上加剧了问题的严重性。
　　据任国玉介绍，除新疆部分地区外，我国北方的沙尘暴主要出现在春季。这个季
节北方大部分地区降水少，空气和表土干燥，多气旋和大风，加之地面裸露，具备产
生沙尘暴的条件。进入夏季以后，由于降水逐渐增多，植被覆盖较好，沙尘暴很少出
现。
　　任国玉指出，人类活动的影响也不容忽视，如在北方的半干燥和半湿润地区，旱
作农业和过度放牧引起的草原退化增加了裸露土地的面积，为沙尘暴提供了额外的粉
尘物质，在一定程度上增加了沙尘暴频率和强度。
　　(记者卜晓明顾玲)新华社西宁2月7日电
</content>
</doc>

<doc id="77">
<title>强强联合打造专业汽车培训基地</title>
<content>    目前，随着汽车消费的日渐火爆和汽车产业的迅速发展，汽车维修人才及其他延伸产业人才缺口正在逐步扩大，据中国汽车人才研究会提供的数字显示，“十一五”期间中国汽车研发人才缺口50万，维修人才缺口80万。而根据有关调查，一辆新车从购入到报废的全部花费中，购车费用占35%，而后期的维修服务费用占45%，后者正以每年10%以上的速度增长。广阔的市场前景激活旺盛市场需求，为促进云南汽修产业发展，09年浙江吉利技师学院、昆明联合专修学院决定强强联合成立浙江吉利技师学院云南分院，打造专业的汽车培训基地。 
    据了解，浙江吉利技师学院是由浙江省发展计划和改革委员会、浙江省劳动和社会保障厅批准，吉利集团出资举办的民办高等职业院校，是国家高等技能人才培训基地。创建了以“理论适用，实践为重，工学结合，校企合作”为主要特征的吉利教育模式。旨在为企业培养应用型、技能操作型、经营管理等高技能人才。而昆明联合专修学院是经省、市教育部门批准成立的民办院校，在云南省拥有较高的知名度。 
    招收专业 
    汽车制造与维修、汽车检测与维修、汽车制造与装配、汽车技术服务与营销、汽车电器维修、汽车美容与装饰，共招收650人。 
    招收条件 
    应、往届初中、高中（职高、中专、技校）毕业生。 
    就业：入学就意味着就业 
    高级技工就业前景持续上涨 
    据昆明联合专修学院招生办主任高兴介绍，目前，我国具备现代高级技术的工人及技师极其短缺，远远不能满足目前和未来社会发展形势的需要。因此各大企事业单位、公司花高额大量从国外引进高技能人才，其待遇远高于工程师甚至高级工程师。此外，我国规定技校（技师学院）毕业生就业时工资待遇参照工程师职称系列的标准：高级工待遇与助理工程师相同，技师待遇与工程师相同，高级技师待遇与高级工程师相同。技工院校高级工毕业生到机关、企事业单位工作，试用期工资待遇及定级工资均参照大专毕业生待遇，技师班毕业生被录用后比照本企业本科毕业生有关待遇执行。因此就读技师学院取得高级工、技师资格证的毕业生就业前景一片大好。 
    获技师资格证毕业生月工资不达2500元，学校赔偿2万。 
    高兴表示，学生前两年在云南分院学习专业理论知识，后两年到院本部进行实操学习，并在吉利集团实习、就业。上岗实习期满，中专毕业生就业后月工资待遇可达1500元以上，获得技师资格证书的毕业生月工资待遇可达2500元以上，否则学校赔偿2万元。大专（技师）班学院学期满，经考试合格，将获得教育部电子注册，国家承认得大专毕业证书。 
    学生入学后，即与学校签订就业合同，由公证处公证。设有专门的学生就业指导中心，并与浙江吉利集团、金龙电子公司、骏隆丰田汽车销售公司等多家名优企业建立了长期合作伙伴关系。近年来，该校毕业生均安置在浙江吉利集团等大型企业及其它企事业单位等多个行业。同时，学校还与许多单位签订了联合办学和长期固定用人协议。这些企事业优先录取该校毕业生，为学生提供了广阔的就业渠道，保证了毕业生的就业率达100%。 
    注意：初中起点中专班、五年制大专班学员在校期间前两年享受国家给予的生活补贴1500元/年。 
    联系电话： 0871-7151841　　15812083973（高老师）
</content>
</doc>

<doc id="78">
<title>黄河三角洲特优农产品推介会在港举行</title>
<content>    山东省东营市地处黄河的入海口，依托河海交汇的丰富自然资源，东营市积极发展现代农业，全力打造黄河三角洲高效生态经济区。东营市培育了一系列知名黄河口特优农产品品牌，其中大闸蟹、甲鱼、虾皮、冬枣、丝制品等远销日本、韩国、美国、欧盟等地。
    据东营市委副书记刘曙光介绍，此次在香港举办黄河三角洲特优农产品推介会，希望借助香港这个国际化大都市的平台，让香港各界了解黄河口风情、了解黄河口特优农产品，让更多的黄河三角洲优质农产品走向世界。
    推介会上，山东驰中集团、山东华誉集团等山东农业龙头企业与香港连锁超市、物流企业等客商签订了２.２９亿元人民币的购销合同，并与部分客商达成了长期供货协定。（完）
</content>
</doc>

<doc id="79">
<title>北京实行临时物价干预</title>
<content>　　这次启动的临时价格干预措施主要是提价申报和调价备案。北京市提价申报和调价备案的品种范围主要是粮食、食用油、猪牛羊肉、牛奶、鸡蛋、液化石油气等重要商品。
　　对达到一定规模的生产经营企业实行提价申报。有关企业须在提价前10个工作日向市价格主管部门提出调整价格的申请。市价格主管部门如认为调价理由不充分或调价幅度不合理，应当在接到调价申请报告后的7个工作日内将有关意见告知申报企业。逾期不告知的，视为同意企业的申请。
　　对达到一定规模的批发零售企业实行调价备案。有关企业一次调高价格达到4％以上、10日内累计调高价格达到6％以上、30日内累计调高价格达到10％以上的，需在价格调整后24小时内向政府价格主管部门书面报告调价情况。价格主管部门如有异议，需要在3个工作日内责令有关经营者恢复原价或者降低调价幅度。（28B3）
 
</content>
</doc>

<doc id="80">
<title>（服务·健康）专家呼吁，重视治疗烧伤患者的“心伤”</title>
<content>　　新华社武汉１０月３０日专电（记者黎昌政）３０日在武汉举行的国际烧伤康复研讨会上，湖北省医学会烧伤外科分会主任委员谢卫国指出，我国在严重烧伤患者救治方面取得了举世瞩目的成就，但在促进伤者全面康复，以健康心态重回社会方面仍存在较大差距，须在治疗“心伤”方面付出更多努力。
　　谢卫国说，随着经济和社会的发展，烧伤治疗已不再满足于仅仅救活患者的生命。改善愈合质量，克服外貌毁损、功能残障以及心理压抑，促进全面康复，成为烧伤治疗更高的目标。目前我国烧伤治疗技术与国外先进水平相当，但在心理康复、烧伤预防宣教与发达国家尚有较大差距。
    据介绍，欧洲国家烧伤医院有“生活质量部”，院方会定期跟踪烧伤痊愈的病患，专门的心理咨询师会上门服务，通过儿童夏令营、心理咨询等形式抚慰伤者心灵。我国台湾、香港等地，以基金会、患者互助会等公益团体为纽带，共同推动烧伤的预防、治疗、康复、心理支持，帮助患者重新融入社会。（完）
</content>
</doc>

<doc id="81">
<title>（残奥会）中残联将颁布中国残疾人自强健体计划</title>
<content>    （残奥会）中残联将颁布中国残疾人自强健体计划
    新华社雅典９月１９日体育专电（记者李贺普  温新
年）参加雅典残奥会的中国残奥代表团副团长吕世明１９
日对新华社记者说，为了落实全民健身计划，中国残疾人
联合会将于今年晚些时候召开残疾人体育工作会议，届时
会颁布中国残疾人自强健体计划。
    自１９６０年以来，残奥会已举办１２届。中国首次
参加残奥会是１９８４年，至本届残奥会共参加了６届。
随着国家经济的腾飞，中国的残疾人体育事业得到了很大
发展。但是，全国的残疾人达６０００万，有机会、有条
件参加竞技体育训练和比赛的残疾人毕竟是少数。
    吕世明说，体育是一个载体，通过体育竞赛可以召唤
社会关注残疾人，关注他们的生活和健康。但是，开展残
疾人竞技体育的根本目的是推动残疾人体育事业的发展。
    吕世明还说，中残联主席邓朴方曾提出，要关心大多
数残疾人的健康和体育锻炼，体育既丰富生活，又增强体
质，残疾人同样需要体育，需要自强健身。
    他还告诉记者，中国残疾人奥委会将在准备参加
２００８年残奥会的同时，积极推行中国残疾人自强健体
计划。（完）
</content>
</doc>

<doc id="82">
<title>（经济）安徽：将“严打”工程建设中擅改规划、容积率行为</title>
<content>　　新华社合肥１１月１４日电（记者杨玉华、马姝瑞）记者从安徽省住房和城乡建设厅获悉，从今年第四季度开始，安徽省计划用两年时间，清除工程建设领域里的擅改规划、违法分包、虚假招标等“顽疾”，净化市场环境，提高建设品质。
　　据悉，此次专项治理行动以政府投资和使用国有资金项目特别是扩大内需项目为重点，将着力解决工程建设领域三个方面的突出问题。一是城乡规划管理中违反法定权限和程序擅自改变城乡规划、改变土地用途、违规调整容积率的问题；二是工程建设实施和质量管理中，标后监管薄弱、转包和违法分包、不认真履行质量责任、工程质量低劣、安全生产责任不落实的问题；三是工程招投标活动及合同履行中规避招标、虚假招标、围标串标、评标不公、不按合同约定及时竣工决算等问题。
　　对于工程建设领域中的腐败问题，一经查实将“严惩不贷”。安徽省住房和城乡建设厅要求，要把查处违法违规行为贯穿于此次专项治理行动的全过程，认真受理群众举报和投诉，发现问题及时处理。尤其是要对涉及扩大内需、促进经济增长的政府投资项目在规划审批、工程建设实施等环节存在的腐败问题进行重点检查。加强与纪检、监察、司法机关的工作联系和协调配合，建立情况通报、线索移送、案件协查和信息共享机制，严肃查办工程建设实施过程中涉及国家工作人员，特别是领导干部利用职权插手干预工程建设的案件，依法追究有关人员的责任，坚决遏制工程建设领域腐败现象易发多发的势头。（完）
</content>
</doc>

<doc id="83">
<title>中国PC和服务器市场去年增长约两成</title>
<content>　　北京参考讯（记者姚伟捷）据前日召开的2008年中国IT市场年会所引赛迪顾问最新研究成果显示，2007年，包括台式PC、笔记本电脑和PC服务器在内的PCs市场销量达到2794.2万台，同比增长19.5%，销售额为1471.6亿元，同比增长12.8%。其中，笔记本电脑市场表现抢眼，家用和中小企业市场高速增长，尤其是家用市场，销量再次实现翻番；而台式PC和PC服务器市场则增速放缓，需求更加细分。
　　在产品结构上，受笔记本电脑市场快速增长的影响，2007年台式PC销售比例与赢利水平持续下降，竞争重心向县级及农村市场发展；而笔记本电脑销量和销售额比重分别上升了4.6％和5.2％，价格持续走低，个性化产品层出不穷，家用市场竞争激烈；PC服务器市场则相对平稳。
　　展望2008-2012年，赛迪顾问预测，未来5年中国PCs市场销量仍将保持增长态势，2012年市场容量有望达到2637.6亿元人民币。预计2008-2012年，中国PCs市场销售额的年均复合增长水平将达到12.4％。同时，随着安全PC、数字家庭等概念的推广，进入成熟期的台式PC市场将以应用为主，销售价格下降速度放缓。笔记本电脑依然保持快速发展，技术和应用创新将成为盈利关键。在无线应用环境成熟情况下，小屏化、便携性产品优势明显。PC服务器将朝着简化应用、绿色节能方面发展。
</content>
</doc>

<doc id="84">
<title>（体育）第十届全国中学生运动会花絮三则</title>
<content>    新华网长沙8月19日电（记者谢樱 周勉）第十届全国中学生运动会在炎热的长沙火热地进行着，赛场上高水平运动员在创佳绩的同时，赛场外可爱的90后运动员、志愿者们身上的闪光点，也给记者带来了感动。
　　（小标题）志愿者：会踏坏很多草皮的！
　　记者刚刚踏进校园大门，准备直奔教学楼边的田径场。走了几十米远，就被后面跑来的一名志愿者追上。
　　“你好，请问是来采访的记者吗，请往这边走。”然后这位皮肤晒得黝黑的小志愿者就带我们往回走，绕过了几幢教学楼后，才迂回地走到田径场入口。
　　当被询问为什么绕这么大一个圈的时候，小志愿者笑了：“从那边走过去，会踏坏很多草皮的。”我们这才发现，教学楼和田径场之间的狭长小道，其实是绿化带。
　　（小标题）小记者：给我签个名吧！
　　刚刚结束男子5000米比赛并夺得冠军的北京大兴一中的张雷一下领奖台，就被好几个身穿红色背心的小记者团团包围住。
　　小记者是长沙的长郡中学利用比赛场地在本校之便，选派了一批学生担当记者角色，让他们记录下学校赛场的新闻。
　　“谈谈你的获奖感受吧！”小记者们在本子上开始认真做起了采访记录。
　　小记者们采访工作完毕之后却没有散去，而是开始和张雷进行更密切的“接触”。
　　“冠军冠军，给我看看你的金牌吧。”一位小记者们喜滋滋地捧着金牌仔细端详了起来。而另外的小记者也没闲着，纷纷拿出自己的小本子和照相机要求张雷签名、合影，张雷宛如大明星一般受到了这些志愿者的爱戴。
　　这些小记者被问及原因时说：“中运会的冠军其实就是我们中学生自己的明星啊，说不定就是将来的‘刘翔’啦。这些有着拼搏奋斗精神的运动员更值得我们尊重。”（完）
</content>
</doc>

<doc id="85">
<title>（经济）辽宁供销社年推销农副产品超百亿元</title>
<content>　　新华社沈阳８月４日电﹙张明洋、徐扬﹚辽宁省各级供销社增强为农服务功能，主动为农副产品销售当“红娘”，一年帮助农民推销农副产品超过１００亿元。
　　辽宁省供销社理事会主任王喜武说，全省现有７１个县级供销社，拥有连锁超市、配送中心、便民店等各类经营网点１．１万多个，网络覆盖辽宁７０％村镇。辽宁省供销社通过将农产品专业合作社、农产品基地、与超市对接等办法，整合农产品流通和购销网络，为农民提供市场，大大方便了农民及时销售农副产品。
   “我们安心种菜，有‘红娘’帮着推销不愁卖不出去。”庄河市徐家岭专业合作社的黄金花大姐说。由于供销社保证了销路，周围有２８００多户农民种植“苟宝”蔬菜，每亩菜能挣４０００—５０００元。
　　辽宁各县级供销社还积极发展各类涉农协会，主动为农民找市场，提供农业科技、劳务信息等各类服务，指导农民真正了解市场，受到了农民朋友的欢迎。（完）
</content>
</doc>

<doc id="86">
<title>[乒乓球]第四届老徽州乒乓球邀请赛落幕</title>
<content>　　新华社合肥４月２１日电（记者程士华）记者从安徽省体育局获悉，“仁富杯”第四届老徽州乒乓球邀请赛近日落幕。
　　据安徽省体育局有关负责人介绍，自４月１８日开始，来自老徽州地区的江西婺源县和安徽宁国市、绩溪县、石台县、黄山市下辖的三区四县、黄山市直有关单位等２０个代表队的百名运动员，在黄山市休宁县体育中心参加“仁富杯”第四届老徽州乒乓球邀请赛比赛。经过２天的激烈角逐，邀请赛于１９日圆满落幕。黄山市直机关仁富公牛一队获得团体冠军，市直中瑞达税务师队获得亚军，婺源队获得季军。
    据了解，黄山市休宁县乒乓球运动协会于２００６年倡导创办了老徽州乒乓球邀请赛。目前，该项赛事已经成为老徽州地区乒乓球友们的重要赛事，人们借此交流球技、锻炼身体、加深友谊。（完） 
</content>
</doc>

<doc id="87">
<title>华东地区最大的司法鉴定中心落户杭州</title>
<content>   新华网杭州3月18日电（ 程 超  周文青 ）  华东地
区目前规模最大、涉及面最广、科技力量最雄厚的国家级
专业司法鉴定中心今天在浙江大学成立，具体地址设在浙
江大学湖滨校区一号楼4楼。
    
    据了解，拥有国家司法部和省司法厅双重许可证的该
司法鉴定中心设置了包括法医病理鉴定室、法医临床鉴定
室、法医物证鉴定室在内的共九个鉴定研究室。并配备了
国内一流的实验室和数十台现代化大型鉴定仪器设备，总
价值为1000多万元人民币。 （完）
</content>
</doc>

<doc id="88">
<title>（经济）中国燃料油期货推动中国定价地位初步显现</title>
<content>    （经济）中国燃料油期货推动中国定价地位初步显现
　　新华社北京８月３０日电（记者赵承）中国燃料油期货运行一年来，中国定价地位正在初步显现，期货市场规避价格风险的功能开始发挥。
    ２００４年８月，燃料油期货获得批准后，在上海期货交易所正式挂牌交易。记者从３０日在北京召开的石油市场发展研讨会上了解到，一年来燃料油期货的交易规模逐步扩大，总成交金额４２４５亿元。期货市场价格与国际市场、国内现货价格形成联动，期货市场的经济功能初步发挥。
    过去，燃料油的定价权在新加坡，中国燃料油进口企业只能以普氏公司在新加坡的现货评估价格作为进口结算参考。这一价格反映的是新加坡市场燃料油的供需状况，但决定着中国进口燃料油的成本。
    上海期货交易所总经理姜洋说，燃料油期货推出和平稳运行，客观上形成了一个反映中国燃料油市场供需状况的“中国价格”。实证研究表明，近期上海燃料油期货与国际原油期货、新加坡纸货以及国内现货市场的价格相关系数达到９０％左右。
    广东石油商会的一位负责人介绍说，目前广东黄埔燃料油现货市场上，已经有一些企业正在尝试用燃料油期货价格作为基准价，然后加上双方谈好的贴水进行计价贸易。还有一些企业开始参照远期期货合约价格和用户签订三个月的远期合同。上海燃料油期货市场的定价地位开始显现。
    燃料油是原油炼制出的成品油中的一种重油。在我国主要用于发电、交通运输、冶金、化工、轻工等行业，消费地区主要集中在珠三角、长三角。目前，我国燃料油的年消费量在５０００万吨左右。（完）
</content>
</doc>

<doc id="89">
<title>战争史上的奇观——百团大战亲历者的回忆</title>
<content>    战争史上的奇观——百团大战亲历者的回忆
　　新华社北京８月３日电（黄明 杨庆民 唐国和） １９４０年夏秋，日本帝国主义在加紧对国民政府政治诱降的同时以主要力量继续进攻抗日根据地，特别是在华北，企图通过以“铁路为柱，公路为链，碉堡为锁”的“囚笼政策”，摧毁各抗日根据地。
　　从１９４０年８月２０日开始，八路军共１０５个团 ２０余万人在地方武装和人民群众的配合下，向日军占领的交通线和据点发动了大规模进攻战役，整个战役持续三个半月，分三个阶段。由于有上百个团参加，在发表战报时称为“百团大战”。这是抗日战争中八路军发动的规模最大、持续时间最长的带战略性的进攻战役。
　　对于这场大战，美国著名记者史沫特莱写道：“……整个华北地区，从晋北山区到东海岸，从南面的黄河到北面的长城，都成了战场……敌人所有的煤矿、电厂、铁路、桥梁、公路车辆和电讯都遭到破坏。”
　　曾亲历过百团大战的健在者们的回忆，将我们带入了那惊心动魄的战场。
　　８３岁的查振海，在战场上负过２４次伤，百团大战时任侦察排长。谈起百团大战中的侦察工作，他说：“我们打仗的那个地方，现在叫安阳，是好多部队沿铁路线一起打的。我们侦察员经常穿上老百姓的衣服，带上劳动的工具，化装成平民，还要学当地人的口音，才能及时摸到敌人的情况。敌人也侦察我们的情况。一些汉奸经常到我们部队驻地卖咸菜、卖臭豆腐，都是帮日军干事的。”
　　“在一次侦察任务中，我的小腿中弹。卫生队的人说，把腿锯了吧，里面化脓了，往外流黑水，整个左小腿烂空了，一个拳头都能伸进去。我不愿意锯腿，领导也不同意我锯腿，主张开刀取弹片，但当时卫生队没有麻药，只好先拖着。后来部队南下大别山，在一场战斗中，我伤口的上边又受伤了，那时候有药了，才把弹片取出来了。”
　　查振海说：“打仗的时候，侦察员都在前面给部队带路。百团大战的一次战斗中，我给一个连队带路。这个连担任主攻，连长外号叫‘小钢炮’，是四川人，名字记不得了。一天夜里１０点多，我们出发了。别的部队从其他方向走。虽然看不见路，但地形我都侦察熟了，也没有用火把照明。不能从路口走，路口都是敌人。”
　　“我们要攻打的那个村子有几百号日本鬼子兵，加上伪军有１０００多人。伪军特不能打仗，都是跟着日本兵当炮灰的。”
　　“我跟着连队一起从村北进去了。进去以后，连队伤人就不少了。这个连是主攻，有１００多人，特别能打仗。当时，我们进村子的时候不能直接进，也不是翻墙，而是遇到低的地方就跳进去，遇到高的地方就掏洞进去，日本兵顶不住了，边打边往后退。我们的兄弟部队分别从东边、西边进去。前面先进去了一个班以后，后面的部队就跟着都进去了。”
　　“日本兵退到了一个洼地里，就在走不动的伤员和死掉的人身上倒上汽油烧了，因为他们弄不走。当时我听见，还没断气的日本兵被烧得哇哇乱叫。”
　　“有一部分日本兵逃跑到另一个村，当地老百姓就报告部队，把他们捉住了。我们的敌工组织把这些日本人教育了以后，打仗的时候让他们在前面喊话。其他跑出来的日本兵，有被零零星星打死的，有被捉住的，一共几百人基本上被消灭得差不多了。”
　　已经９１岁高龄的杨德迁，百团大战时在吕梁军区第八分区四团一营担任教导员。他说：“百团大战的第一阶段是从８月２０日到９月２０日，主要是破袭敌人的交通运输和通讯设施。我们在公路上堆大石头、埋地雷、挖沟、打埋伏，用钳子铰断电线。刚开始没有经验，只是把电线铰断，但第二天发现敌人又抢修好了。后来吸取教训，不仅把电线铰断，还把木头的电线杆砍断。”
　　杨德迁说：“第二阶段是从９月２０日到１０月上旬。我印象最深刻的一次战斗是我们在破袭太汾公路时，打毁了敌人的一辆汽车。”
　　“那天天一黑，我们一营的三个连就悄悄地出发了。怕敌人发现，不仅不能用火把，连声音也不敢出，周围大约四五公里就有敌人的一个据点，而且那时候也没有点火的条件。我当时是带领一营三连的战士在铰敌人的电线。突然，敌人来了３辆汽车，远远的车灯照过来，战士们说，敌人来了。这个时候我们就把战士和民工往两边分散，留下部分人伏击，结果打毁了一辆汽车，１０多个敌人死了三四个，其余的逃跑了，另外两辆汽车也跑了。”
　　“那时候，战士都没有见过汽车，谁也不会开，弄不回去。等敌人跑后，大家就用刺刀刺轮胎，用枪托砸车厢。后来大家总结了经验，缴获汽车后如果运不回来，先把挡风玻璃破坏，再把轮胎卸下来，如果有工具，就从汽车上卸一些有用的零件，这就是从战争中学习战争。”
　　百团大战共毙伤日军２万余人、伪军５０００余人，拔除据点２９００多个，破坏铁路４７０余公里、公路 １５００余公里，缴获各种炮５０余门、各种枪５８００余支（挺），而八路军也付出了伤亡１．７万人的代价。（完）
</content>
</doc>

<doc id="90">
<title>一路风雨一路歌　——彝州水利事业发展５０年</title>
<content>　　水利是农业的命脉，强农必先治水。50年来，彝州人民在各级党委、政府的领导下，开河引水，挖沟筑坝，发展排灌事业，不断掀起治水热潮，水利建设水平逐年提高，抗灾能力逐年增强，谱写了农田水利建设的新篇章。
　　45亿元助力彝州水利建设
　　楚雄彝州地处滇中腹地，历来干旱少雨。建州后，为缓解干旱缺水状况，历届党委、政府始终把农田水利建设摆在重要位置，按照“大、中、小结合，以小型为主，蓄、引、提并举，以蓄为主”的治水原则，率领全州各族人民坚持不懈大干水利建设。1957至2007年的50年间，全州累计投资44.97亿元，建成中型水库18座，小(一)型水库134座，小(二)型水库803座，塘坝11185个，增加库塘总库容10.42亿立方米，增加有效灌溉面积123.64万亩，增加旱涝保收面积83.08万亩，发展节水灌溉面积58.56万亩，对11座中型和10座小(一)型病险水库实施了除险加固。连同1957年底以前建成的水利工程，至2007年底，全州累计投资45.08亿元，建成库塘19116件，库塘总库容12.07亿立方米。有效灌溉面积173.685万亩，占耕地面积233.25万亩的74.5％，旱涝保收面积118.96万亩，除涝面积11.04万亩，粮食产量97.92万吨；治理水土流失面积8124.2平方公里；解决了农村183.85万人口的饮水困难和饮水安全问题。水利设施的建成，有效地提高了抗御洪旱灾害的能力，改善了工农业生产和人民群众生活条件。
　　6个时期见证彝州水利发展
　　翻开彝州水利发展史，广大水利工作者不畏艰难、顽强拼搏，在广袤的土地上留下了一串串奋斗不息的足印。
　　1958至1960年，在“全党动手，全民动员，大办水利”的号召下，按照“以蓄水为主、小型为主、社办为主和蓄、引、提、并举，大中小结合”的水利方针，东河、九龙甸、大海波等4座中型水库、30多座小(一)型水库以及元谋东山大沟、姚安弥兴大沟、楚雄航运(东瓜)大沟等大批水利工程上马，水利建设达到了空前规模。3年间投资0.27亿元，投工0.54亿个，增加蓄水库容2.91亿立方米，增加有效灌溉面积18.15万亩，增加旱涝保收面积15.56万亩。
　　1961至1966年，执行国民经济“调整、巩固、充实、提高”的方针，控制水利基建规模，集中力量对已建工程进行续修配套、除险加固，巩固和发展水利建设成果。6年间投资0.36亿元，投工0.43亿个，增加蓄水库容0.38亿立方米，增加有效灌溉面积18.07万亩，增加旱涝保收面积15.89万亩，治理水土流失面积48平方公里。
　　1967至1979年，广大干部群众坚持在逆境中治水以发展经济。期间，加固配套了九龙甸水库主体工程，扩建庆丰、麻栗树两水库为中型水库，完成了81公里长的元谋东山大沟，整治了龙川江南华、楚雄城区段，修建人畜饮水工程和小型水利等。13年间投资1.13亿元，投工1.53亿个，增加蓄水总库容2.59亿立方米，增加有效灌溉面积42.21万亩，增加旱涝保收面积26.34万亩，解决了农村25.38万人口和10.47万头大牲畜饮水困难，治理水土流失面积352平方公里。
　　1980年至1990年，全州贯彻执行对国民经济“调整、改革、整顿、提高”的方针，在农村实行家庭联产承包责任制，调动广大农民群众的生产积极性，水利水电事业进入“加强经营管理，讲究经济效益”和改革开放的新时期。10年间投资3亿元，投工0.84亿个，建成猛连、麻柳、胡家山、丙间等中型水库和20座小(一)型水库，弥兴大沟、星宿江大沟建成通水。累计增加蓄水库容1.73亿立方米，增加有效灌溉面积14.94万亩，增加旱涝保收面积13.38万亩，解决了农村34.92万人口和23.21万头大牲畜饮水困难，治理水土流失面积711平方公里。
　　1991至2000年，州委和州政府认真贯彻中央、省关于加强水利建设有关精神，进一步统一思想，提高认识，加强领导，加大投入，水利事业稳步发展。10年间投资17.34亿元，投工3.64亿个，先后建成老厂河、中屯、红梅、尼白租、西静河、石门6座中型水库和31座小(一)型水库，增加蓄水库容1.66亿立方米，增加有效灌溉面积24.97万亩，增加旱涝保收面积7.37万亩，解决了农村68.8万人口和39.85万头大牲畜饮水困难，治理水土流失面积4071.5平方公里。
　　2001年以来，我州水利建设进入全面、协调、快速发展的新时期。紧紧抓住国家西部开发的历史机遇，开展了以“一二四七”(即新建一座大型水库——青山嘴水库，元谋、蜻蛉河两个大型灌区续建配套与节水改造建设，新建丙巷河、龙虎、沙龙、河口河四座中型水库，大海波、九龙甸、毛板桥、白鹤、麻栗树、己衣、东河七座中型病险水库除险加固)骨干工程为重点的水利建设，同时加大河道治理、山区“五小”水利、农村人畜饮水解困、水土保持、水电农村电气化建设和水产等各项工作力度，加快水利工程管理体制改革步伐，取得了显著成绩。7年间，投入资金22.86亿元(其中争取中央和省补助12.35亿元，州财政安排5.78亿元)。总投资7.26亿元、总库容1.09亿立方米的青山嘴大(二)型水库于2007年2月正式开工建设；两个大型灌区建设自2001年开始实施，进展顺利；丙巷河水库已完工，龙虎水库基本建成，沙龙水库2007年5月开工建设；七座病险水库除己衣正在施工外均已完成，另外实施了2003年大姚“7·21”地震受损的洋派、庆丰、河尾、丙间4座中型病险水库除险加固。7年累计新增蓄水总库容0.98亿立方米，新增有效灌溉面积5.3万亩，新增旱涝保收面积4.58万亩，解决了农村54.75万人口的饮水困难和饮水安全问题，治理水土流失
面积2941.7平方公里。2007年是我州水利建设投入最多的一年，全年共争取到上级补助资金3.84亿元(中央1.99亿元、省1.85亿元)，较2006年争取上级补助资金1.95亿元增加1.88亿元，增长96.5％；州安排2.2亿元，烟草企业筹资1.31亿元。全年共投入水利建设资金7.35亿元。水利事业呈现出发展加快、改革深化、管理加强、服务提升的良好态势。
</content>
</doc>

<doc id="91">
<title>齐河做大培强物流产业</title>
<content>　　本报讯600多家商户近万种产品琳琅满目，各地的经销商马不停蹄
直奔销售点……近日，笔者在齐河县齐齐发济北大市场国际纺织城看到
这样的热闹景象。近年来，齐河县一手抓龙头市场，一手抓网点建设，
着力发展物流产业，实现了改善民生和物流发展的双向促进。
　　济北大市场国际纺织城是该县的龙头市场，清河羊绒街、邯郸服装
街，淄博纺织城、周村服装城等专业市场相继开业，齐齐发成了辐射江
北的“大超市”。一位采购商说：“没想到‘齐齐发’规模这么大，产
品种类这么全。能在这儿和华北的十几家供货商直接见面，工作效率高，
采购成本也大大降低，这次打算在这里直接设个采购点。”
　　（王旭）
</content>
</doc>

<doc id="92">
<title>（财经·分析）租赁业：为何“只见曙光、不见日出”</title>
<content>    （财经·分析）租赁业：为何“只见曙光、不见日出”
    新华社上海２月３日专电题：租赁业：为何“只见曙光、不见日出”
    新华社记者 叶国标、潘清
    被誉为“朝阳产业”的现代租赁业，在我国走过２０多年的风雨历程，依旧惨淡经营，处于“小、弱、散、乱”的困境，其固有的功能远未得到发挥，与我国的整体经济实力和巨大的市场潜力极不相称。业内人士形象地说：中国租赁业，就像山坳里一缕迟滞的曙光，却迟迟不见喷薄而出的朝阳。
    据《世界租赁年报》统计，２００３年我国的租赁额只有２２亿美元，仅占全球份额的０．４７％。我国的 １０家金融租赁公司、４０多家中外合资租赁公司以及几千家内资厂商类租赁公司，多数勉强度日，远未形成品牌效应和核心竞争力。 
    我国租赁业为什么“长不大”？为什么难成气候？业内专家认为，四大“瓶颈”窒息了租赁业发展的生机。
    “瓶颈”一：多头管理，体制不顺。国务院发展研究中心金融研究所所长夏斌指出，我国现有三类由三个不同部门审批和管理的租赁公司：一是由原中国人民银行批准、属于非银行金融机构类的金融租赁公司；二是由原外经贸部批准、具有准金融机构性质的中外合资租赁公司；三是作为一般工商企业，由原国内贸易局主管、附属于制造厂商、以产品促销为目的的非金融机构内资厂商类租赁公司。在法律地位、准入门槛、业务范围、税收待遇等方面，三类公司处于不平等竞争状态，存在“对外开放、对内限制”的倾向。
    “瓶颈”二：税制不合理，税赋不公平。中外合资租赁公司，以租赁收益扣除融资成本之差为基数（外币部分），缴纳５％营业税；金融租赁公司，以实现的租赁收益为基数，缴纳５％的营业税（１９９８年，这两类营业税税率调整为８％）；内资租赁公司，以租金总额（不扣除任何费用）为基数，缴纳５％的营业税。２００３年初，开始实行新税制：融资性租赁以租赁收益扣除融资成本为基数，税率５％；经营性租赁，则按全部租金收入征收５％营业税。由于“内外有别”，内资企业近年所得税负担率为２５％左右，外资企业仅为１３％。
    “瓶颈”三：体系不健全，产业链断裂。一方面，我国多数企业库存比重高，资金周转率低，从生产到流通的全过程对银行依赖很大，我国设备租赁采购占设备投资的比例仅为１％左右。另一方面，我国租赁机构偏少，类型单一，定位不清晰，专业化程度低，未形成强有力的产业链。
    “瓶颈”四：观念陈旧，作茧自缚。在国内，“自有自用自方便”“万事不求人”的小农意识还大有市场，许多企业和个人尚未走出“租不如买”“租东西是皮包商，没面子”“制造商搞租赁是不务正业”等认识误区，还停留在一次性买断的原始阶段和传统观念上，影响了租赁业的市场发育和产业成长。
    有关专家认为，我国租赁业要走出“散、小、弱”的困境，必须从法规、税制、管理等方面多管齐下，营造宽松和谐的法律、政策和业务环境。夏斌认为，上述三类公司中，后两类经济主体在我国新制定的法中，比较容易处理。但对银行投资租赁公司，现在争议较多。
    夏斌建议，目前有几个问题需要抓紧研究。一是维持现状，仍由银监会与商务部共同负责发放融资租赁公司的许可证，管理融资租赁公司。同时规定，接受银监会监管的融资租赁公司才有资格申请进入同业拆借市场、发行金融债券，接受商务部监管的融资租赁公司除融资租赁业务外不得从事其他金融业务。
    二是取消金融租赁公司的非银行金融机构资格，不再接受银监会监管，统一实行由商务部监管，市场准入方式采取审核制度。此外，允许租赁公司发行企业债筹集长期资金以支持租赁业务发展；允许商业银行及其他有贷款业务的金融机构投资入股融资租赁公司，并同时采取一定的融资形式，支持租赁业务的发展；取消内资、中外合资、外商独资租赁公司业务上的各种政策差异，一视同仁展开竞争。
    三是尽快完善租赁行业的税收体系。主要包括：完成生产型增值税向消费型增值税的转变，同时尽快统一内、外资企业的所得税；明确租赁资产的折旧提取、租赁设备购置的投资抵免所得税的主体适用采取“谁资本化谁适用”的原则，同时明确租赁购置与其他购置方法享有同等的投资抵免的税收优惠，出租人在经营租赁业务中应该可以享受与承租人在融资租赁业务中同等的折旧政策和税收优惠；所有租赁公司按租金收入与租赁交易的实际成本差额的５％征收营业税等。（完）
</content>
</doc>

<doc id="93">
<title>法律服务化解矛盾促和谐 河北开展百日专项行动</title>
<content>    河北开展百日专项行动
    本报石家庄7月25日电 记者马竞 从即日起到10月底，河北省将有律师、公证员、基层法律服务工作者、法律援助工作者、人民调解员、司法行政干部等共计40万人，集中时间、集中力量，全员参与省司法厅部署的“法律服务大动员，化解矛盾促和谐”百日专项行动，这是记者今天从河北省司法厅召开的电视电话动员会议上获悉的。
    据河北省司法厅厅长张庆华介绍，该专项活动结合正在开展的“严打整治专项斗争”和“法律服务、法律援助工作为构建社会主义和谐社会服务主题实践活动”而展开，以排查化解社会矛盾纠纷为主线，以解决影响当地和谐稳定的热点难点问题为重点，充分发挥职能，努力把社会矛盾纠纷化解在基层，化解在当地，化解在萌芽状态。
    河北省司法厅为此专门发文，要求各市司法行政部门围绕以下五项重点任务展开：深入开展社会矛盾纠纷大排查、大调处工作、进一步巩固首都“护城河工程”，围绕全省重点建设项目提供优质高效的法律服务；配合有关部门积极投身正在开展的严打整治斗争，集中力量依法严厉打击严重刑事犯罪；围绕“弘扬法治精神，共建和谐河北”深入开展“法律宣传八进”活动；进一步组织法律服务人员参与解决涉法涉诉信访案件，每市至少参与解决10起疑难案件；积极为弱势群体提供法律援助，大力推进县级法律援助机构建设，特别是要把为农民工维权作为专项行动的一项重要内容。
</content>
</doc>

<doc id="94">
<title>（财经·动态）中国本土手机品牌联合产业链上下游推动3G智能手机发展</title>
<content>　　新华社北京7月15日专电（记者刘菊花）中兴通讯15日与微软联手正式推出基于Windows Mobile的N61、N72、X60和X70等四款3G智能旗舰手机。中兴通讯手机产品体系智能手机产品总经理林强表示，终端、网络、应用三者的结合是推动3G智能手机发展的王牌，中国本土手机品牌终端厂商正全面加强与运营商、软件开发商等产业链上下游企业的合作，努力生产出更加个性化、以移动互联网服务为主要特色的智能手机。
　　国际著名调查机构IDC的统计数据显示，受金融危机影响，今年全球手机市场将整体下滑1.9%，但智能手机市场将会逆势增长8.9%，到2010年智能手机将占全球手机销量的22%。智能手机的逆势增长，缘于人们对移动互联网应用日益高涨的需求。随着3G时代的到来，移动智能终端将深入到社会生活的方方面面，全球将迎来从桌面到掌上的“信息化革命”。
　　由于智能手机可以带来更多数据营收，在移动运营商补贴消费者购买智能手机的大潮下，今年中国手机市场的关注焦点已逐渐转至智能手机。林强认为，未来几年里由于中国三大电信运营商的强势推进，3G业务以及终端将以中国市场为主流。目前各大手机品牌都已和三大运营商在深度定制方面加强合作，并已有适用于不同网络的部分定制机推向市场。
　　作为全球第六大手机厂商，目前中兴通讯已推出全系列3G智能手机，覆盖各种制式、多种操作系统、中高低端各大市场。此次推出的四款手机，便是分别为中国联通和中国电信定制的。“3G时代手机终端的发展趋势是在通用服务的基础上按需定制，集手机媒体化、新闻视频化、家庭数字化于一身，本土手机品牌有望在中国3G智能手机领域赢得先机。”林强说。（完）
</content>
</doc>

<doc id="95">
<title>（国际）美洲国家组织外长代表团抵洪斡旋</title>
<content>　　新华社马那瓜８月２４日电（记者刘璇　许雷）特古西加尔巴消息：美洲国家组织外长代表团２４日上午乘坐一架美国军用飞机抵达洪都拉斯首都特古西加尔巴，就洪政治危机进行斡旋。
　　代表团由担任观察员的美洲国家组织秘书长因苏尔萨及７个成员国外长组成。代表团成员当日会见了洪都拉斯临时政府官员、被罢免总统塞拉亚政府的官员和塞拉亚的妻子希奥莫拉。
　　代表团还就洪都拉斯当前政治危机解决办法与洪最高法院、最高选举委员会和议会官员深入交换了意见。
　　代表团预期在洪都拉斯逗留两天时间，并计划在２５日会见总统候选人、企业家和劳动者代表。在此期间，代表团将努力敦促洪临时政府接受《圣何塞宣言》中关于塞拉亚回国复职、建立联合和解政府和提前举行大选等条款。
　　洪都拉斯临时总统米切莱蒂２４日发表全国电视讲话说，洪临时政府和民众不会接受“任何由外界强加的观点”，一切决定都应该以该国的法律为前提。
　　为帮助洪都拉斯尽快摆脱危机局面，哥斯达黎加总统阿里亚斯在美国国务卿希拉里·克林顿的建议下出面调解洪政治危机。上月，塞拉亚和洪临时总统米切莱蒂的代表在阿里亚斯官邸进行了三轮谈判，但均无果而终。
　　洪都拉斯６月２８日发生军事政变，总统塞拉亚遭罢免并被驱逐出境，议长米切莱蒂就任临时总统，但塞拉亚一直试图以总统身份重返洪都拉斯。（完）
</content>
</doc>

<doc id="96">
<title>（科技）重庆率先启动省级有线电视数字化整体转换</title>
<content>换
　　新华社重庆１１月２１日电（记者张琴）重庆市有线
电视数字化整体转换将于１１月２６日正式启动，并在年
内完成３万用户转换，这也是全国首个以省级为单位启动
的有线电视数字化整体转换。
　　重庆市政府副秘书长余恢毅２１日在新闻发布会上说，
作为全国有线电视数字化转换试点城市之一，重庆市的整
体转换将对其他省级实现有线电视数字化提供宝贵的经验
和借鉴。
　　重庆市有线电视数字化整体转换年内主城７个区将有
３万用户实现首批数字化转换，享受数字视听新生活。按
照整体转换规划，重庆市数字化工程分为两个阶段：在
２０１０年前实现重庆市城区（包括主城区各区，以及其
他各区和县级市）的整体转换；在２０１５年前，实现全
市整体转换。
　　重庆广播电视集团（总台）总裁李晓枫介绍，重庆市
数字电视用户现在可享受到包括６８套标准清晰度数字电
视节目、４套本地数字频道节目、２套专业频道节目、实
时股票信息、５套数字音乐节目等基本业务，以及１３套
央视数字频道和１４套上海文广数字频道等付费增值服务。
（完）
</content>
</doc>

<doc id="97">
<title>与布什唱反调，不惜“得罪”以色列卡特拥抱哈马斯高官</title>
<content>　　据新华社4月16日电   美国前总统卡特15日访问巴勒斯坦约旦河西岸时，与哈马斯一名高级官员拥抱问候。以色列外交部官员当天谴责卡特会见哈马斯官员的举动，称卡特“抬举”哈马斯。
　　卡特凭吊阿拉法特
　　卡特办公室当天在约旦河西岸城市拉马拉举办招待会，安排卡特和巴政界要人见面。卡特与哈马斯高级官员纳赛尔·沙伊尔在招待会上拥抱问候。
　　“我与卡特互相拥抱，招待会气氛热忱。”沙伊尔说，“卡特问我，他能为巴以和平做些什么……我告诉他，实现和平仍有较大可能性。”沙伊尔曾在哈马斯领导的巴联合政府任副总理和教育部长，是哈马斯内部的务实派高级官员之一。
　　出席招待会前，卡特夫妇前往已故巴勒斯坦民族权力机构主席阿拉法特位于约旦河西岸的官邸，向阿拉法特陵墓敬献花圈。
　　美国媒体说，卡特凭吊阿拉法特显然“不符”美国政府的现行政策。阿拉法特2004年去世前，布什政府就停止了与阿拉法特的一切接触，美国总统布什今年年初访问拉马拉时没有前往阿拉法特陵墓。
　　美以特工产生裂痕
　　卡特13日启程出访中东，他定于18日在叙利亚首都大马士革与哈马斯领导人迈沙阿勒会晤。
　　以色列媒体15日报道  ，以国家安全总局（辛贝特）拒绝配合卡特访以，美方消息人士把这一怠慢态度称作辛贝特与美国特工处之间“前所未有”的裂痕。
</content>
</doc>

<doc id="98">
<title>（财经·关注房地产市场）海口：７月份房价环比涨幅创今年新高</title>
<content>　　新华社海口８月１２日专电（记者王晖余）据国家统计局海口调查队１２日公布的统计数据显示，７月份海口市房价同比上涨１％，环比上涨１．５％，环比涨幅创下今年新高。
　　其中，海口市新建商品房价格同比上涨１．６％，环比上涨１．５％。从各房屋类型看，普通住宅价格同比上涨２．３％，环比上涨１．９％；高档住宅同比上涨０．５％，环比上涨１．１％；二手房价格同比下跌０．２％，环比上涨１．４％。
　　海口市房价从今年４月份开始呈现止跌回升态势，４月份环比上涨０．２％，５月份和６月份环比上涨０．１％，７月份１．５％的环比涨幅则创下今年新高。（完）
</content>
</doc>

<doc id="99">
<title>（财经·国际）俄罗斯将建首批经济特区</title>
<content>    （财经·国际）俄罗斯将建首批经济特区
　　新华社莫斯科８月３日专电（记者岳连国）俄罗斯《独立报》３日援引俄联邦经济特区管理署署长日丹诺夫的话说，俄将在２００７年末至２００８年初建立首批经济特区，但数量不超过１０个。
　　日丹诺夫说，目前俄各地已向政府递交了３０个建立经济特区的申请，其中２０个申请涉及建立技术推广型经济特区，１０个申请涉及建立工业生产型经济特区。俄政府力争在今年年底前确定首批获准建立经济特区的地区。
    他说，莫斯科州、莫斯科市、圣彼得堡市、新西伯利亚州和托木斯克州在建立技术推广型经济特区方面的竞争力最强；而在建立工业生产型经济特区方面，远东、西伯利亚和伏尔加河沿岸的一些地区提出的计划比较可行。
    根据俄联邦经济特区法，工业生产型经济特区占地面积应在１０平方公里之内，运作期不超过２０年；技术推广型经济特区占地面积在２平方公里以内，运作期也不应超过２０年。获得在工业生产型经济特区创业资格的前提条件是总投资额不少于１０００万美元。对技术推广型经济特区内的企业则没有这种限制。此外，俄对在经济特区内注册的企业将免征５年的财产税和土地税。（完）
</content>
</doc>

<doc id="100">
<title>藏药科研奠定藏药产业化良好基础</title>
<content>　　新华社拉萨１月１０日电（记者边巴次仁）一项正在实施当中的“藏药产业技术创新联盟科技工程”，在２００８年完成了５０种常用藏药材地方标准研究。
　　这项旨在解决藏药材地方标准研究和濒危藏药材人工种植示范研究的科研项目，成功完成了波棱瓜、藏木香、冀首草等一批藏药材的种植示范，解决了藏药材可持续发展的瓶颈问题，也为西藏藏药产业化发展创造了条件。
　　随着西藏科技工作力度的不断加大，科研人员增多，藏药材科研工作水平不断提高，已先后出版了《中国医学全科全书·西藏卷》《藏传天文历算大全》《甘露本草明镜》《四部医典》等一批具有很高学术价值的著作。藏药新药和传统藏成药二次开发研究，也为提升西藏藏药产业开发水平提供了科技支撑。
　　改革开放以来，中国先后投资２亿多元，在西藏和青海地区建立了现代化藏药厂，藏药生产技术开始走向科学化、规模化和标准化。目前西藏已有１８家藏药生产企业，可生产３６０多个品种的藏药，其中获得国药字号的就有２９０多个品种，先后有５个藏药科研成果获得了国家级创新药物品种。
　　西藏自治区科技厅厅长马胜杰表示，今年西藏科技部门将继续推进“藏药产业技术创新联盟科技工程”，完成西藏１１２种藏药材标准编制工作，加快藏药新药和传统藏成药的二次研发。（完）
</content>
</doc>

<doc id="101">
<title>（生态）辽宁酸雨污染有所加重</title>
<content>　　新华社沈阳６月３日电（记者陈梦阳　仲蓓）记者日前从辽宁省政务公开办公室召开的新闻发布会上了解到，近年来，辽宁省酸雨污染总体略有加重，酸雨频率有所增加，降水酸度增强。
　　据介绍，２００７年全省酸雨频率为９．７％，降水ＰＨ均值为５．０５，低于ＰＨ值５．６０的酸雨限值。大连、丹东、抚顺、沈阳、铁岭、葫芦岛、锦州７城市及凤城市（县级市）出现酸雨。其中丹东、大连两市酸雨频率较高，分别为７８．６％和５１．６％，酸雨污染加重。
　　被大气中存在的酸性气体污染，ＰＨ值小于５．６０的雨称之为酸雨。酸雨严重危害农作物、森林和草场，使土壤酸度增高，造成土壤中锰、铝含量增高，影响土壤中硝化细菌和固氮细菌的繁殖，降低土壤肥力，使农作物产量下降，植物的化学成分发生改变。此外，酸雨对河流、湖泊中的生物也有很大影响，危害渔业生产。
　　近年来，辽宁省的空气环境质量日益改善，而酸雨现象却有所加重。对此，辽宁省环境监测中心站综合室主任张峥解释说，由于辽宁空气中的颗粒物主要来自于工业粉尘及地面二次扬尘，而这两者都是以碱性物质为主，随着辽宁省空气质量的改善，空气中的颗粒物越来越少，对酸性物质的中和作用也随之减小，因此，酸雨现象有所加重。不过，她表示，由于酸雨的成因非常复杂，因此，这只是其中原因之一。
　　酸雨目前在世界许多地区都存在，我国的酸雨区主要集中在华中、西南及华东等地。（完）
</content>
</doc>

<doc id="102">
<title>九亿农民用上太阳能不是梦想</title>
<content>    本期摘登的文章来自黄鸣的博客。黄鸣，十届全国人大代表，中国可再生能源学会副理事长，皇明太阳能集团董事长。18年前，他从石油专业转向致力于太阳能研究，为可再生能源的推广奔走呼吁实践。他是《中华人民共和国可再生能源法》议案发起人，他立志做可再生能源呐喊者、能源替代实践者、子孙利益代言人。
</content>
</doc>

<doc id="103">
<title>（抗战胜利）日本侵华军刀下狼牙山五壮士的悲歌</title>
<content>    （抗战胜利）日本侵华军刀下狼牙山五壮士的悲歌
　　新华社石家庄８月１５日电题：日本侵华军刀下狼牙
山五壮士的悲歌
　　　　　　　　新华社记者曹国厂
　　狼牙山五壮士慷慨悲歌传出６０多年后，一柄侵华日
军使用过的军刀在河北保定亮相。记者日前在河北易县原
县长刘建军（现任保定市国际合作委员会主任）的家里，
见到了这柄曾沾满了中国人民鲜血的军刀。
　　记者看到，这柄日本军刀长七八十厘米，宽约４厘
米，刀柄两侧镶刻着日本军旗和“天皇昭和十五年
”、“武”等字样，刀面一侧刻有三颗小星。
　　刘建军说：“这柄军刀有着一个日本普通学生是如何
变成刽子手、以及如何到易县谢罪的经历，见证了狼牙山
五壮士同仇敌忾、英勇献身的全过程，也见证了河北易县‘
北淇水惨案’中，侵略者屠杀中国无辜百姓的暴行。”
　　（小标题）狼牙山上８０多岁侵华老兵谢罪
　　刘建军告诉记者，１９９７年８月１２日，时任易县
县长的他接到了一个从北京打来的电话，对方用不标准的
中文自称叫茅田幸助，是一位参加过侵华战争的８０多岁
的日本老兵，想到易县向被他逼迫跳悬崖的英雄和北淇水
村被屠杀的无辜百姓谢罪，并说一定要见他。
　　８月１３日上午９时，刘建军如约来到了易县县城东
边的一个路口，见到了满头白发、行动迟缓的茅田幸助。
刘建军回忆说，据茅田幸助自我介绍，他原来在沈阳留学
的时候被征调回国当兵，侵华战争爆发后被派往中国战
场。当年在易县打仗时他是一名小队长，他认为自己在战
争中犯下了不可饶恕的罪行，经过多方打探联系县长的目
的，是来易县向中国人民谢罪，完成他一生中最后的心愿。
　　在茅田幸助的恳请下，刘建军和他一同乘车去了狼牙
山。途中茅田幸助下车向着狼牙山方向肃然站立，用日本
话大声说自己是战争罪人，并跪下朝狼牙山叩头。
　　他们来到狼牙山脚下的狼牙山纪念馆，茅田幸助说，
１９４１年秋天，他带领士兵在狼牙山上和八路军打仗时，
日军有１７０多人，到最后剩下７０多人。当时他们追赶
八路军时，头顶上子弹乱飞，被八路军击退了好几次，山
顶上的八路军战士没有子弹了就往下扔石头，砸下的石头
把很多日本兵砸死砸残，还有的被砸到了山涧里。茅田幸
助称，他们追到山顶的时候，目睹了五位打光子弹后的八
路军战士喊着口号跳下悬崖的壮举。
　　作为小队长的他对八路军战士的壮举感到吃惊，并对
他们的对手表示敬佩。于是他命令士兵对天开枪，也把枪
里的子弹全打完了，然后摘下军帽在八路军战士跳崖处鞠
躬。
　　（小标题）“血井”前跪请村民原谅
　　离开狼牙山后，在刘建军的带领下，茅田幸助来到了
曾经发生过日本侵略者屠杀中国无辜百姓暴行的北淇水村。
　　茅田幸助告诉刘建军，当时他们同八路军在狼牙山的
战斗结束后，对当地老百姓进行了疯狂的报复。他们把村
里没来得及转移的１００多位老人、妇女、儿童赶到一块
儿空地上，逼这些村民提供八路军的线索，村民不答应，
他们就把３９个村民推进一口井里，为不留活口，每推进
几个村民，就用石头往井里砸，然后再推。茅田幸助说，
当推一个抱着三四岁孩子的妇女下井的时候，那孩子的哭
声和哀求声令他的手颤抖了，但最后还是推了下去。此后
的一生中，每当回忆起这一幕，茅田幸助就感到不寒而栗，
并且随着年纪的增长，他心中的负罪感也愈加深重。
　　在当年发生惨案的那口水井前，茅田幸助双膝跪下，
并不停叩头，以表示向那个无辜的孩子谢罪，向被他们杀
害的无辜群众谢罪，向易县人民谢罪。他说想见一见村里
岁数最大的老人，和他们一块儿吃顿饭，弥补心中的愧疚。
席间，５位当年看着惨案发生的老人端坐在桌旁，谁也没
动筷子，悲愤的心情压抑得他们一言未发。
　　刘建军说，事后他了解到，“北淇水惨案”中，有４
名村民被救了上来，其余３５人全部遇难。发生惨案的那
口井被当地人称为“血井”。
　　刘建军说，茅田幸助当天就离开了易县，临走的时候
把一柄日本军刀送给了他。茅田幸助说那柄刀是一直跟随
着他的军刀，上面沾满了易县人民的鲜血，是日本侵华的
罪证，应该由中国人保管。
　　茅田幸助走的时候没留下任何联系方式，只说自己来
自横滨市，在有生之年完成了谢罪的心愿。刘建军还有一
张茅田幸助的照片，他已经把照片捐献给了军事博物馆。
照片上面是他和茅田幸助，以及北淇水村的几位老人。
　　（小标题）苍天的惩罚
　　茅田幸助给刘建军讲了自己回国后的遭遇。茅田幸助
说，由于他追赶的五位八路军跳崖之后命令士兵朝天开枪
的事被日本军官知道了，为此，他付出了惨重的代价。他
说，狼牙山之战后，他又随部队打了一些仗，然后就被送
回日本。日本军事法庭判他终身监禁，把他送到了一个荒
芜人烟的孤岛上，只留给他半年的粮食和他的军刀，目的
是让他吃完粮食后剖腹自杀。
　　茅田幸助没有自杀，而是在岛上艰难地活了下来，他
给自己搭建了一个简易的小屋，粮食吃完了他就捉蛇捉鱼
吃，并用刀在岩石中寻找一点土地种上随身携带的玉米。
就这样，他在孤岛上生活了三年多，直到１９４５年日本
天皇投降后，一只小船带着他的家人上岛上为他收尸，他
看到有人来高兴得手舞足蹈。来人一看他的样子差点儿被
吓跑。他看出了来人中有他的妻子，就大喊妻子的名字，
一行人才走近了他。他的妻子知道是他后，当场晕了过去，
因为他的胡子和头发都有一尺多长，人们把他当成了野人。
　　茅田幸助认为，那三年与世隔绝的磨难，是苍天对他
所犯下的屠杀中国无辜百姓罪行的一种惩罚。茅田幸助从
孤岛上获救后，自己开始做生意，并获得了成功。此后，
刘建军曾多次托在日本横滨的朋友打听茅田幸助的消息，
但一直没有下落。一个朋友告诉他，在日本有许多参加过
侵华的日本老兵回国后一直受到良心的谴责，到中国谢罪
只是他们解脱自己心灵负罪的方法，一旦了却心愿，便不
想再被提及那些他们曾经犯下的罪恶……（新华社专稿）
</content>
</doc>

<doc id="104">
<title>（港澳台）一部研究粤港澳经济区的专著在澳门发</title>
<content>    （港澳台）一部研究粤港澳经济区的专著在澳门发
行
    新华社澳门７月２３日电（记者潘国俊）由广东省社
会科学院多位专家学者撰写的《全球化大潮中的粤港澳经
济区——历史、现状与前瞻》一书２３日在澳门发行。
    在澳门文化广场举行的新书首发式上，澳门环球文化
传播有限公司总经理郑国强在致辞时说，此书是泛珠三角
区域合作机制启动之后出版的一本重要著作，有助于读者
从历史、“一国两制”和经济全球化三大视角去了解和观
察粤港澳关系。
    此书共分三篇：“历史篇”回顾与评述了粤港澳三地
及其之间的关系在数百年间的演变，分析了改革开放后三
地关系全面推进的基础与条件，特别是“一国两制”提出
后港澳问题的解决与粤港澳关系的新发展；“现状篇”评
述了港澳回归后三地经济整合的新发展和粤港澳经济区发
展新格局；“前景篇”构思了三地作为新型经济区未来的
发展方向。（完）
</content>
</doc>

<doc id="105">
<title>（文化生活）内蒙古制定规划保护元代塞北名城——应昌路遗址</title>
<content>　　新华社呼和浩特１０月２３日专电（记者李泽兵、柴海亮）记者从内蒙古自治区文物局获悉，近日，全国重点文物保护单位——内蒙古应昌路遗址保护规划通过了专家论证。
　　据内蒙古自治区文物局文物处处长王大方介绍，这一保护规划由北京建工学院设计，规划期为２５年，包括对文物本体的保护、考古研究与生态建设等多项内容。
　　路，为元代仅次于行省的第二等地方行政区划。应昌路遗址，位于内蒙古克什克腾旗境内。应昌路又名鲁王城，在元代与大宁路、全宁路同为塞北三大历史名城。此城最初是蒙古黄金家族为驸马所建。在元末战争中一度成为元朝首都，后又成为北元首都，在中国历史上具有重大影响。应昌路正式建于十三世纪七十年代初。应昌路城址南北长６５０米，东西宽６００米，设有三座城门，现存宽８米、残高３米的城墙。城内南部为市坊所在，东侧系儒学遗址，现存“应昌路新建儒学记”汉白玉碑一块。北部中央有殿堂建筑群遗址，主殿规模巨大，为鲁王府址。中央建筑群东南、西北隅有院落建筑遗址，残存龟趺、石狮等，应为官署、驿馆所在地。
　　王大方说，根据规划，应昌路古城及其周边５０平方公里的范围，均受到不同程度的规划保护，这对于维护这座草原名城的本体及环境风貌将起到积极作用。（完）
</content>
</doc>

<doc id="106">
<title>荆门军分区健全专武干部考评激励机制</title>
<content>    
    湖北省荆门军分区积极协调市委、市政府健全完善有关专武干部管理与考评制度，对专武干部训练表现、能力素质、年度工作完成情况实行量化管理，把考察工作延伸到训练场和完成重大任务第一线，使有为者能有施展身手的“位子”。近两年来，该分区通过“赛场选马”方法向地方党委推荐的专武干部，80%得到重用，大大增强了专武干部履职尽责的意识。
    （李智、张华）
</content>
</doc>

<doc id="107">
<title>田径场上拼全力 西子湖畔求热身</title>
<content>田径场上拼全力 西子湖畔求热身 
　　本报杭州今日电（记者 厉苒苒）西子湖畔烟雨濛濛，全国田径大奖赛系列赛（杭州站）昨天上午在浙江体育职业技术学院拉开战幕。除刘翔、周春秀和高淑英等几名明星运动员因故缺席外，女子链球亚洲纪录保持者张文秀、世界室内锦标赛铅球铜牌得主李梅菊等来自38个省、市和行业代表队的田坛高手云集于此，为获得北京奥运参赛资格作最后努力。
　　本次大奖赛是“好运北京”国际田径邀请赛前被国内田径运动员视为北京奥运会前一次重要热身赛。截至2008年1月，中国田径运动员已有28人达到奥运A标、12人达到B标。因此，此次比赛也是国内高水平运动员冲击奥运A标的大好机会。
　　去年大阪世锦赛女子链球亚军张文秀和今年西班牙室内世锦赛女子铅球项目铜牌获得者李梅菊，毫无悬念地在各自项目中获得冠军。而老将温永毅与秦旺萍则获得男女100米第一。
 
</content>
</doc>

<doc id="108">
<title>（国际）克罗地亚与北约举行联合军事演习</title>
<content>　　新华社地拉那１０月１日电（记者杨柯）萨格勒布消息：为期１２天的克罗地亚与北约大型联合军事演习１日在克罗地亚南部的亚得里亚海域拉开帷幕。
　　来自英国、美国、法国和德国等１２个北约国家的８０００名官兵和克罗地亚的２５０名军人参加此次在克罗地亚境内举行的迄今为止规模最大的军事演习，参演装备包括４０艘军舰、６艘潜艇、２９架战机和２３架直升机。
　　据报道，此次军演的目的是训练北约已经成立一年的精锐反应部队，该部队由大约２．5万名北约各国军人组成，其目的是应对诸如人道主义救援以及军事行动等突发事件。
　　军演的另一个目的是检验克罗地亚加入北约的准备情况。长期以来，克罗地亚一直在为加入北约进行着不懈的努力。
　　在演习开始的当天，数十名环保人士和其他方面的人员在首都萨格勒布国防部大楼外举行抗议活动。示威者说，演习会破坏环境，并损害克罗地亚的旅游业。（完）
</content>
</doc>

<doc id="109">
<title>（经济）上海最大的粮食储备中转库开工</title>
<content>    新华社上海３月３日电（记者徐寿松）一座现代化的
特大型粮食储备和中转基地将矗立于长江口。３日，上海
有史以来最大的粮食储运中心在外高桥长江口动工兴建。
这座集加工、配送、贸易和信息服务于一体的粮库建成后
储粮库容量将达到３５万吨。  
    上海外高桥粮食储备库及配套码头位于上海市浦东长
江南岸五号沟下游，项目占地１０２０亩，包括码头、铁
路、仓储、加工和服务６大区域，预计总投资约１５．５
亿元。这一粮库是继大连北良港之后又一目前国内最大的
粮食现代化物流基地，其最大特点是依托长江水运、公路
运输和铁路运输来吞吐物流，码头规划停靠５万吨级船舶，
库区还将铺设３股铁道，整个储备库可望成为东南沿海粮
食海运与公路、铁路物流无缝连接点。  
    上海外高桥粮食储备库将在３年内建成，届时粮食储
存库容可达３５万吨，植物油储存容量为２０万吨，小麦
日加工能力为８００吨，稻谷日加工能力为３００吨。每
年，码头可吞吐６１５万吨粮油，中转粮食也可达到
４６３万吨。
    上海是我国粮食特大型消费城市，每年约有８０％的
粮食需要进口或从外省调入。同时，上海也是我国粮食进
出口重要集散地。上海外高桥粮食储备库建成后不仅有利
于保障上海的粮食供应和安全，还能为长江流域和沿海省
市的粮食进出口提供更好的服务。（完）
</content>
</doc>

<doc id="110">
<title>７月８日特稿（７）（加拿大－新流感）</title>
<content>　　加拿大两名猪场工人感染“新流感”
　　　　冯武勇
　　加拿大卫生部门７日说，加拿大西部省份发现一种混杂人类流感病毒和猪流感病毒的新流感病毒，但这种新流感病毒似与正在全球流行的甲型Ｈ１Ｎ１流感没有联系，扩散可能性较小。
　　（小标题）新流感
　　加拿大公共卫生署７日说，加西部省份萨斯喀彻温省一个养猪场的两名工人出现流感症状，经检测，两人感染上一种不同于常见季节性流感和甲型Ｈ１Ｎ１流感的“新流感”病毒。另有一例疑似病例尚待确认。
　　当地卫生部门用“新型”和“非流行性”来形容这种新流感病毒。萨斯喀彻温省首席兽医官格雷格·道格拉斯说，新流感病毒中包含一种季节性人类流感病毒株和一种常见的猪流感病毒株Ｈ３Ｎ２。
　　公共卫生署说，两名患病猪场工人病症不重，现已康复。
　　加拿大卫生部长利昂娜·阿格卢卡克说，初步检测结果显示，这种新流感病毒对公众健康构成的风险较低，已经打过普通季节性流感疫苗的加拿大人“应该对这种新流感病毒具备一定免疫力”。
　　（小标题）不传播
　　公共卫生署说，尽管新发现的流感病毒同样混杂人类流感病毒和猪流感病毒，但新病毒与甲型Ｈ１Ｎ１流感无关。
　　甲型Ｈ１Ｎ１流感疫情今年４月最早出现于墨西哥，随后扩散到美国、加拿大，如今已扩散到全球各地区。世界卫生组织６月１１日正式宣告甲型Ｈ１Ｎ１流感进入“大流行”。
　　公共卫生署在一份声明中说，检疫人员从两位患者所在猪场中的一些猪身上检出常见的猪流感病毒，“没有证据显示，这些猪身上有新发现的人类病毒株”。
　　道格拉斯说，猪流感是一种常见病症，这些猪群没有表现出不同寻常的流感病征。“萨斯喀彻温省的猪仍是安全的……这根本不涉及食品安全问题”。
　　公共卫生署首席科学顾问弗兰克·普鲁默告诉路透社记者，若非甲型Ｈ１Ｎ１流感流行，恐怕根本不会注意到这种新流感病毒。他说，一般而言，普通猪流感病毒虽能传播给人，但感染的人不会把病毒继续传播给他人。
　　相比之下，甲型Ｈ１Ｎ１流感病毒能在人际间传播，因此容易出现大流行局面。
　　（小标题）肉安全
　　普鲁默说，当局并没有对那家养猪场采取隔离措施，不过，养猪场主人已经同意转移那些猪群。此外，养猪场的所有工人正在接种流感疫苗。
　　道格拉斯说，他希望这一猪场的猪像以往一样送进屠宰场。不过，加拿大猪健康理事会负责人鲍勃·哈丁担心，市场可能会把这批猪与新流感病毒联系起来。
　　路透社报道，甲型Ｈ１Ｎ１流感暴发以来，已有多个国家禁止进口加拿大猪肉。
　　萨斯喀彻温省首席医务官莫伊拉·麦金农说，卫生当局将继续监控这种新流感病毒，积极监测出现病例地区的居民健康状况。（完）（新华社供本报特稿）
　　关键词：萨斯喀彻温（Saskatoon）
</content>
</doc>

<doc id="111">
<title>【改稿】：Ｎ［（科技）新疆：高科技让“流不动的油田”流动起来］</title>
<content>　　今播《（科技）新疆：高科技让“流不动的油田”流动起来》稿，五段中“从令一口水平井中”请改为“从另一口水平井中”。谢谢。
　　新华社国内部
　　２００９年９月２０日
修改后的稿件全文如下：
　　（科技）新疆：高科技让“流不动的油田”流动起来
 　　新华社乌鲁木齐９月２０日电（记者熊聪茹）一项应用蒸汽开采稠油的先进技术近期在新疆准噶尔盆地取得重要进展，采用这种技术的四组钻井已全部进入生产阶段。
    稠油因其黏稠又容易凝固，很难被开采出来，因而称为“流不动的油田”，是世界公认的原油开采难题。
    在新疆准噶尔盆地克拉玛依油田的风城地区，储量巨大的稠油资源黏度更高，当温度低于８０摄氏度时，原油就无法流动，称为超稠油，是令研究人员“头疼”的一块宝藏。
    一项名为“蒸汽辅助重力泄油”（SAGD）的技术近期在超稠油开采上有所突破。９月底，负责克拉玛依油田勘探开发的中国石油新疆油田分公司首次在风城油区的四对水平井上应用了SAGD技术。这也是国内首个四井组双水平井SAGD试验区。
    技术人员解释说，SAGD技术是目前世界上最先进的超稠油开采技术，简单地说就是对平行的两口水平钻井进行循环预热，然后向其中一口水平井注入蒸汽，利用蒸汽的温度和压力把原油从另一口水平井中“挤”出来。
    这项技术的实验成功将使超稠油采收率由２０％提高至５０％以上，促进新疆超稠油的规模开发，进而为国内其他地区的稠油开发提供技术支持。
    截至目前，已转入生产阶段的四对水平井日产液量２６０吨，含水６０％左右，单井日产最高达４０吨。
    克拉玛依油田是西部最大的油田，随着油气勘探整体推进，目前形成了乌尔禾稀油、风城稠油、陆东天然气三个亿吨级场面。２００７年，克拉玛依油田稠油产量突破４００万吨，成为国内第二大稠油生产基地。（完）
</content>
</doc>

<doc id="112">
<title>中国人事政务公开制度体系初步形成</title>
<content>　　新华社北京９月２５日电（记者魏武）记者日前从人事部了解到，在过去５年中中国人事部机关和各地人事部门共制定了７６个有关人事政务公开的规范性文件，初步形成了人事政务公开制度体系。
　　同时，人事部门户网站和８９个省级人事网站为社会提供人事公共服务，人事部和２５个省区市的人事厅（局）先后编制了人事政务公开目录。
　　据介绍，近年来，人事政务公开作为政务公开工作的一个重要组成部分，在全国各级人事部门得到了广泛的探索与实践，并取得了较好的效果。特别是中共十六大以来，人事政务公开工作始终保持良好的发展态势，逐步迈入了规范化、科学化、法制化阶段，在推进依法行政、促进民主决策、树立部门良好形象等方面的作用逐步显现，促进了人事工作的健康发展。
　　各地人事部门普遍加强对机关内部和本地区人事系统推行政务公开的监督检查，把政务公开工作纳入目标责任考核，把推行政务公开的情况列入年终总结和考评的重要内容，并将结果作为工作人员年度考评和评定等次的重要依据。
　　在公开范围上，从公务员考录、职业资格考试逐步拓展到职称评定、专家选拔、人才市场管理、人事代理、大学生就业指导、军转干部安置８个方面７０多项具体项目，不同程度地向社会公开。在公开种类上，从办事公开逐步扩大到职能公开、信息公开、政策法规公开和决策公开，较好地落实了中办、国办提出的要求。（完）
</content>
</doc>

<doc id="113">
<title>（财经·动态）“金融期货之父”梅拉梅德被新华社聘为“新华０８”高级分析家</title>
<content>　　新华社北京１０月２８日专电（记者吴满宇）被誉为“金融期货之父”的世界著名金融家、芝加哥商业交易所终身主席利奥·梅拉梅德２８日访问了新华社，并接受了新华社颁发的“新华０８”金融交易服务平台高级分析家聘书。
　　梅拉梅德在做客《“新华０８”金融大讲堂》时，发表了关于加快中国金融衍生品创新与发展的演讲，并接受了新华社记者的电视访谈。
　　新华社副社长鲁炜在会见梅拉梅德时，就加强金融信息服务，提高“新华０８”金融交易服务平台在世界市场的竞争力进行了交流。鲁炜说，开展金融信息服务是新华社顺应金融全球化发展，服务我国金融改革开放，推进我国资本市场持续稳定发展的重要举措。在整合和利用好中国金融信息资源，满足中国金融机构，拓展中国金融信息服务市场的同时，还将进一步满足国际金融信息市场的需求，为此，必须加强国际合作，希望得到国际金融专家的指导和帮助。
　　梅拉梅德说，世界资本市场的发展，离不开真实、畅通的信息传播。新华社积极开展金融信息服务，在很短时间内研发出“新华０８”金融交易服务平台，体现了专业性和优秀的建设团队，这将会为中国乃至全球资本市场的发展发挥积极作用。
　　芝加哥商业交易所（ＣＭＥ）是世界上最大的期货交易所。梅拉梅德是金融期货的创始人，１９７２年创办了世界上第一个金融期货交易所，被誉为“金融期货之父”。（完）
</content>
</doc>

<doc id="114">
<title>（海外涉华）塞浦路斯重申坚持一个中国原则</title>
<content>　　新华社尼科西亚８月１０日电塞浦路斯新任外长科扎库·马尔库利斯１０日明确表示，塞浦路斯政府将恪守一个中国原则，反对台湾当局的任何分裂举动。
　　针对台湾当局“以台湾名义加入联合国”的企图，马尔库利斯当天在会晤中国驻塞浦路斯大使赵亚力时指出，这种举动无疑将造成东亚地区的不稳定，塞方谴责台湾当局的这一图谋。
　　赵亚力则表示，中方将继续坚定支持有关各方在联合国相关决议和国际法准则的基础上，找到公正、切实可行的解决塞浦路斯问题的办法。（完）
</content>
</doc>

<doc id="115">
<title>（新华组稿·三峡文物保护）三峡库区新建成一批“露天博物馆”</title>
<content>    （新华组稿·三峡文物保护）三峡库区新建成一批“露天博物馆”
    新华社重庆４月３日电（记者刘诗平 陈敏）翻过正在修建的三峡大坝，在距离大坝仅一公里的秭归新县城的凤凰山上，一个“露天博物馆”已初具规模，文物均是从淹没线二期水位线下搬迁而来的古民居、古祠庙、古桥等。秭归县新建的这个露天博物馆，是三峡库区在建的一大批文物复建区之一。 
    记者沿长江逆流而上，看到秭归、巴东、巫山、奉节、云阳、万州、忠县和丰都均在把三峡水库二期水位线以下的珍贵文物集中于一处。其中云阳、秭归和忠县等已基本形成规模，其他区县的文物也都已拆迁完毕，在陆续复建之中。
    湖北秭归县文化旅游局龙副局长告诉记者，秭归县把新县城中距三峡大坝仅１公里的凤凰山规划１５０亩土地建成文物复建区，将屈原祠和有重要文化价值的１０栋古民居、６座祠庙、４座古桥、４处摩崖石刻以及古城归州的城墙、城门、牌坊集中搬迁复建于此。记者在凤凰山上看到，江渎庙、郑万瞻老屋及杜氏祠堂等已经建好，其他正在建设之中。 
    据湖北省文物局三峡办公室主任王风竹介绍，按照“集中保护、规模发展”思路，湖北库区完成了秭归和巴东两个文物搬迁大县地面文物的搬迁总体规划。记者了解到，巴东县已在新县城的云沱小区圈定了文物保护搬迁用地 ４５亩，拟用３年时间筹措资金１５０万元完成地面文物复建项目征地，将搬迁的文物集中复建于此。
    在重庆市巫山县，记者看到，三峡工程二期水位线下的三座著名古石桥——无伐桥、无夺桥、无暴桥已拆迁完毕，各种构件搬运到了县城，它们将和其它迁建的古祠堂、古民居等一道集中复建。重庆市云阳新县城的制高点——磐龙寨，则是云阳县地面文物搬迁的集中地。目前被淹没区的地面文物已经搬到这里的，有夏黄氏节孝牌坊、东岳庙和仿建的著名地下水文题刻——龙脊石等。
    在重庆市忠县的白公祠内，记者看到国宝级文物丁房阙和无铭阙的搬迁复建工作已经完成。据介绍，这里将是淹没区的地面文物——丁房阙、无铭阙、老官庙、太保祠、巴王庙五处地面文物的集中地，依托白公祠，将建四贤阁、诗碑林，形成诗文化区、阙文化区、巴文化区、盐文化区和佛教文化区，使宝贵的文化遗产集中，发挥更大作用。（完）
</content>
</doc>

<doc id="116">
<title>象棋赛业余选手夺冠</title>
<content>　　快报讯（记者陶晶）第17届“金箔杯”象棋赛前天在南京落幕，结果来自安徽的业余棋手倪敏以全胜战绩最终夺冠，值得一提的是，没经过专业训练的倪敏是在淘汰江苏省队的象棋大师徐超后闯入决赛的。倪敏的信心也逐渐增强，在决赛中战胜河南选手姚红星夺冠。
</content>
</doc>

<doc id="117">
<title>（服务·关注《民办教育促进法》）小资料：国外私立高等教育立法纵览</title>
<content>    （服务·关注《民办教育促进法》）小资料：国外私立高等教育立法纵览
    新华社北京９月６日专电（记者姜帆 、王骏勇）国外的私立教育总体上比我国要发达，无论是发达国家如美国、日本，还是发展中国家诸如泰国、菲律宾等，都大力发展了私立高等教育。这些国家一方面通过立法，促进政府对私立高等教育的资助，另一方面加强管理措施，提高私立学校的教育质量。
    美国１９６３年颁布的《高等教育设施法》规定，政府向公、私立非营利大学设施提供联邦补助金和贷款，以促进以自然科学、数学、现代外语和工程学为对象的教学、研究和图书馆建设。１９６５年颁布的《高等教育法》第一次明确规定，联邦政府要向公立和私立高等学校提供长期的资助。
    日本政府１９７５年颁布的《私立学校振兴促成法》规定了要对私立大学进行补助，以改善办学条件、提高私立高校的教学质量。
    阿根廷政府１９６４年颁布政府令，规定由国家支付私立大学教师工资的２０％。智利政府１９８０年颁布为私立学校提供资助的“补助法”，政府补助部分约为私立学校经费总支出的一半。 
    印度《大学补助金委员会法》也明确规定了大学补助金委员会有义务对私立大学提供资金和设备的补助。
    １９６５年９月泰国政府颁布的《私立高等学校法》，规定了经办私立大学的５条原则，在专业设置、教师队伍、教学仪器设备、规章制度、学生学业成绩等几方面作了严格的规定。并依法成立了“私立高等教育委员会”，下设课程发展委员会、教育标准委员会、外部主考人委员会、大学设立委员会等，专门从各个方面把好私立大学的质量观。
    菲律宾的宪法规定，私立高校在国家控制之下，必须获得教育文化体育部的批准才可开办。 印度尼西亚也强调，成立私立高校，必须通过法律形式，经公证人认证，将证件及该校组织章程、设置地区、经费来源、教学计划及师资力量等情况呈报教育部审批。
    韩国的《私立学校法》对私立大学的收费标准和办学条件作了原则规定，并且为了将私立高等教育纳入国民经济发展的计划中，对私立大学的专业设置的类型和方向控制得很严。
    美国私立高等学校的教育质量良莠不齐，既有世界级名校，也有专事欺诈的“野鸡”大学。为了避免学生在不知情的情况下进入未被认证的大学，美国多数州都颁布了相关法律。加利福尼亚州１９８９年颁布的《私立高等教育和职业教育改革法》中规定：已经被“批准”但未经“认证”的大学必须在招生材料中以醒目的方式告诉招生对象。如果学生和美国的大学出现矛盾，学生可以到“私立高等教育和职业教育局”投诉，而且不论什么原因，学生都可以随时要求退学，根据未上课程的比例退还学费，退学时的手续费不应超过１００美元。
    国外这些成熟的私立教育立法经验，值得我们借鉴。（完） 
</content>
</doc>

<doc id="118">
<title>（新华视点）中国图书出版业如何应对三大挑战</title>
<content>　　新华社天津９月８日电题：中国图书出版业如何应对三大挑战
　　新华社“新华视点”记者张建新、刘元旭、周润健
　　改革开放３０年，中国图书出版业经过从计划经济到市场经济的转型，一批有一定规模和丰富经验的出版产业群体逐步形成。日前在天津闭幕的第十五届北京国际图书博览会上，来自国内外１３００多家出版商切身感受到了在信息时代的今天，中国图书出版业正面临全球化、数字化、市场化三大挑战，广大图书出版界人士正以积极的态度应对挑战，奋力前行。
   
    （小标题）以“走出去”战略应对出版全球化冲击
    近年来，随着改革开放的不断深入，国外的文化资本、文化企业、文化产品大量涌入，民族出版业和其他产业一样，面临着国外图书产品和图书市场的冲击，面临着市场、资本、人才的争夺。
    ２００５年，全国共引进图书版权９８３２种，输出１４３４种，２００６年全国共引进图书版权１０９５０种，输出２０５０种，而２００７年这两个数字分别为１０２５５项和２５７１项。中国人民大学出版社副社长孟超说，在与国外文化企业经济强势的竞争中，我们处于弱势，这种状况在短期内难以改变冲击的两个层面。
    一方面，中国加入世贸组织以前，国外出版企业就已经通过各种途径进入了中国出版产业的零售和发行领域，并通过下游市场向上游领域逐步渗透。１９９５年，世界传媒巨头贝塔斯曼集团与上海的中国科技图书公司就合资成立了上海贝塔斯曼文化实业公司，以读书俱乐部的形式进入我国图书零售市场，之后又相继在北京、上海成立了６家相关企业。国际出版巨头凭借强大的资金和技术优势，以及丰富的市场营销经验和较高的管理水平，直接或间接地进入中国出版领域，对我国的图书出版业构成巨大挑战。
    另一方面，随着出版企业在全球市场中的不断扩张，国际出版合作与贸易逐渐集中到了美、英、德等国家，这些国家成为主要的出版实物贸易与版权贸易的集散地，特别是主要的出版产品与版权输出国。国际出版市场的联动效应催生了《哈利·波特》《达·芬奇密码》以及Ｊ．Ｋ．罗琳和丹·布朗等能够影响到全球图书市场的超级畅销书与超级作者。这些国际同步推出的“超级畅销书”也同样冲击着中国图书市场，带来大规模的版权贸易逆差。
　　对此，中国图书出版业一方面做大做强出版集团，出版更多有吸引力的本土化内容的优秀图书作品，一方面加紧实施“走出去”战略，促进我国出版产业更快发展。
　　国家新闻出版总署副署长阎晓宏说，随着我国综合国力的提升、随着市场经济的发展、随着国际交流的不断深入而逐渐加大，同时国外读者了解中国的愿望越来越强烈，中国输出的图书却远远不能满足这种需求，也使国际出版合作必将随着出版业改革开放的发展而呈现更为广阔的前景。这对中国图书出版业是前所未有的契机。
    从２００４年开始，新闻出版总署采取了一系列措施大力推进“走出去”战略，这些措施包括：扩大中国出版单位参加各个主要国际书展的规模，在这些书展上组织多种多样的活动以促进国际出版业了解中国、了解中国的图书，进而认可中国的图书；积极参与多边贸易谈判，为出版企业“走出去”创造条件；完成“走出去”相关政策的制订和调研等。同年，开始与国务院新闻办合作开展“中国图书对外推广计划”。
    “走出去”战略取得了明显成效，一批优秀的中国本土作品得以走出国门，并受到国外读者的喜爱。国际出版合作已经成为中国出版业改革发展的重要组成部分。中国的出版企业在所有重大的国际图书交易盛会中扮演着重要的或主要的角色，我们的书报刊、音像制品等各种出版产品已经销售到了世界上的１００多个国家。
    到２００６年，第十三届北京国际图书博览会实现了举办２０年来版权贸易顺差零的突破，展会中达成的版权引进与输出之比为１：１．２３，当年全国图书版权引进与输出之比是５．３４：１。２００７年，全国图书版权输出与引进比例进一步缩小为近４：１。
   
    （小标题）以提高内容的核心竞争力应对数字化挑战
    进入２１世纪，互联网技术与数字技术的出现，出版业经历着巨大的变革：轻点鼠标，强大的搜索引擎会为你提供海量信息；打开手机，可以浏览新闻、看电视、听歌曲；一本薄薄的电子书，能装下上千部图书等。这场数字化革命，不仅推动传统出版业的升级，延伸无限的发展空间，更给传统出版业带来前所未有的最严峻的挑战。
　　开启中国数字化出版之先的不是传统出版社，而是诸如北大方正、中文在线等一批ＩＴ或通信企业，他们以资本动作手段在国内外金融市场融资。起初，他们与出版社合作，通过购买传统出版社的内容资源，生产电子图书。目前，他们开始实现战略转型，由单纯的技术服务商向内容提供商转变。百度、谷歌、新浪、搜狐、盛大、ＴＯＭ等网站或搜索引擎已经开始互联网出版业务，一些小说原创网站也对出版社形成巨大冲击。
　  ７月２３日，中国出版科学研究所公布的第五次全国国民阅读调查结果显示，近年来我国数字化阅读持续升温，互联网阅读率从１９９９年的３．７％增加到２００３年的１８．３％，再到２００５年的２７．８％，２００８年达到４４．９％，９年间增长了１２．１倍。根据新闻出版总署公布的数据，同期图书库存平均每年的增长超过１０％。
    湖北长江出版传媒集团副总裁、湖北省出版总社总编辑周百义说，电子图书、在线阅读、手机阅读等这些新传输方式、新出版介质、新营销方式、新出版流程，是出版业继告别铅与火之后，面对的又一次技术革命。传统出版物的市场份额和市场空间被数字阅读挤压而不断萎缩是不容回避的事实。
    在刚刚闭幕的第十五届北京国际图书博览会上，浙江大学、人民大学等出版社介绍了他们数字化出版的做法。目前，国内不少出版社如人民教育出版社、高等教育出版社、北京大学出版社等，已经逐步涉足数字出版领域，一些中小型出版社则通过提供内容与技术运营商合作开发电子图书。
    记者了解到，国家新闻出版总署已着手制订数字出版规划，投入资金和人力，开发数字出版基础性的五大工程，如中华字库工程、国家数字复合出版系统、国家知识资源数据库出版工程、中华古籍全书数字化出版工程、数字版权保护技术研发工程等。
    “纸介质也罢，数字也罢，都只是载体，内容才是根本，而我们出版社在此拥有优势，占有内容资源的制高点，增强核心竞争力，积极应对，迎接挑战。”人民出版社社长黄书元这样表示。
    
    （小标题）走出市场经济下出版业的误区
    随着市场经济时代的全面降临，中国图书出版业正在经历着一场深刻的变化，一些人渐渐淡忘了出版业的文化、精神追求，开始把目光更多地投向码洋、利润。
　　跟风出版、同质化现象严重，一窝蜂争出教材教辅，少数图书格调不高甚至低俗，原创图书比例偏低，娱乐化读物泛滥，编校质量低劣等。有学者指出，市场经济下的出版陷入一个新误区。
   记者在第十五届北京图书博览会上采访了解到：一位在外资银行工作的董女士曾经想买一本企业管理方面的书，可在天津一家大型书城的经济管理类图书专区，发现内容相近或非常相似的同类图书就有十几种，有些书甚至整个章节内容都是相同的。董女士逛了两个多小时，依旧没有买下一本。
　　另有统计显示，全国各省出版发行利润的７０％－８５％都来自教材教辅。湖北省出版总社总编辑周百义认为，我国的出版经济某种程度上成了教材经济。每个省的出版社，无论什么专业分工，多数产品都与教育有关，或者希望与教育有关，千军万马争抢这块蛋糕。然而随着学生数量的减少以及教材教辅的招标发行、教材免费发放与循环使用政策的推行，这一市场必然萎缩，对此我们的出版社应该思考产业发展的方向与赢利的新模式。
    与教材教辅泛滥同样让人担忧的是“买卖书号”“一号多书”现象屡禁不止。据统计，２００７年全国共出版图书２４．８万种，总印数６２．９３亿册。有关业界人士却指出，这是根据书号的使用情况对国有出版单位的统计，但由于书号限制使用，全国出版的图书决不止这个数字。“目前在流通领域中‘一号多书’现象非常普遍，少则一号几十种，多的达一二百种，有的企业就靠卖书号为生。”
    对此，新闻出版总署副署长阎晓宏表示，新闻出版总署已经专门针对书号管理问题，起草了《书号实名申领管理办法（试行）》，实行网上书号实名申领，即出版单位在图书出版活动中按书稿实名申领书号，一书一号。
    中国有１３亿人口，一年出版几十万种图书并不奇怪，关键是我们要提高几十万种图书中的学术含量、文化价值和创新精神，在此基础上，赢得更大的利润空间。同时，我们有五千年的中华文明，有丰富的文化资源，完全可以整合我们的优势，通过“走出去”战略，将更多更好的中国图书产品，推荐给世界，在未来的国际出版竞争中立于不败之地。（完）
</content>
</doc>

<doc id="119">
<title>（影视天地）釜山电影节评委名单出炉</title>
<content>　　新华社北京８月２５日专电第１４届韩国釜山国际电影节评委名单２５日出炉。曾获奥斯卡奖提名的法国导演让－雅克·贝内将担任长片竞赛单元的评委会主席。
　　主办方在电影节网站上宣布，本届电影节将于１０月８日至１６日举行。将与贝内共同决定“新浪潮奖”得主的其他４名评委是土耳其导演耶希姆·乌斯塔奥卢、泰国导演和编剧本-埃格·拉达那伦、韩国摄影师金炯求和中国台湾女演员关颖。
　　现年６２岁的贝内因执导影片《巴黎野玫瑰》（１９８６年）而广为人知。该片讲述了一名小说家和一名前女招待的浪漫爱情故事，曾获奥斯卡最佳外语片提名。
　　关颖主演的影片《泪王子》已入围将于下月开幕的威尼斯电影节，参与金狮奖的角逐。金炯求凭《汉江怪物》获得过首届“亚洲电影大奖”最佳摄影奖。（完）
</content>
</doc>

<doc id="120">
<title>（经济）近日全国羊肉价格明显回落.txt</title>
<content>（经济）近日全国羊肉价格明显回落
（经济）近日全国羊肉价格明显回落
　　新华社北京２月１日电（记者谭谟晓）据新华社全国农副产品和农资价格行情系统监测，与前一日相比，２月１日，蔬菜价格以降为主；肉类、禽蛋、水产品价格下降；水果、成品粮价格稳中有降；食用油价格微幅波动；塑袋装纯牛奶价格上涨。
　　普通鲜鸡蛋、白条鸡价格分别下降０．６％、０．５％；猪五花肉、猪后臀尖肉价格分别下降０．３％、０．２％；带骨鲜羊肉、牛腱肉、牛腩肉、去骨鲜羊肉价格分别下降０．３％、０．３％、０．２％、０．１％。
　　监测数据显示，２０１１年５月份以来，全国羊肉价格整体呈上涨走势，２０１２年春节前涨速加快，近日价格出现明显回落。与１月２７日相比，２月１日，去骨鲜羊肉、带骨鲜羊肉价格分别下降１．１％、１．４％。分地区来看，约八成省区市羊肉价格下降，江苏、四川、广西降幅居前，分别为５．６％、３．８％、２．３％。目前，全国羊肉价格仍明显高于２０１１年同期，２月１日，去骨鲜羊肉、带骨鲜羊肉价格同比分别上涨１７．６％、１６．８％。（完）
</content>
</doc>

<doc id="121">
<title>（报刊选萃）中国餐饮业集体涨价</title>
<content>　　新华社北京７月１８日电 洋快餐肯德基１７日宣布，从７月１６日起，在全国范围内，对大部分产品价格进行调整。迫于持续上涨的成本压力，丽华快餐、真功夫等多个餐饮品牌也已先后上调食品价格。 
　　据《新京报》报道，肯德基本周一开始悄然涨价。除全家桶价格上涨５元以外，单项产品的涨幅在０．５元到１元之间。 
　　“这是近十年来第一次调整部分饮品价格。”肯德基方面表示。 “近一段时间，副食品等原材料价格上涨，劳动力成本、租金、水电费等也有不同幅度上涨，造成了巨大的成本压力。”肯德基的母公司百胜中国餐饮公司方面表示。 对于肯德基的涨价行为，老对手麦当劳表示，自己暂时没有调价计划。但实际上，麦当劳自去年开始，就对不同地区门店的食品价格做出上调。现在，调价餐厅已从王府井、贵友、新东安和东方广场的４家门店扩大到１０多家。 肯德基并不是第一个涨价的快餐企业。丽华快餐近日也对盒饭价格做出了调整。 记者从丽华快餐江苏常州总部获悉，由于成本压力增大，丽华快餐自７月起视不同地区情况做出价格调整。 
　　中式快餐真功夫也于上月中旬调了价。据其相关负责人肖金凤表示，原材料价格上涨是涨价的主要原因。 
　　自去年下半年开始，面粉、食用油以及猪肉、鸡蛋等价格都出现上涨。上游原材料的价格波动，逐渐转移到下游的餐饮企业。 
　　据了解，受涨幅最大的猪肉价格上涨影响，以肉菜为主的眉州东坡酒楼的招牌菜东坡肘子由３８元涨到４８元，涨幅高达２６％。在宏状元、大食客等提供酱骨的餐厅，棒骨酱骨售价均上涨了３－４元，涨幅在１０％左右。此外，去年底刚把匹萨自助餐涨为３９．９９元／位的自助西餐厅好伦哥，６月１日起又将价格调至４３元／位。 
　　中国烹饪协会副秘书长边疆认为，餐饮企业属于新鲜消费，反应一般来说比较快，但是企业为了保障自己的市场份额，会有一个稳定承受期，而目前，非个别企业的非短期调价行为显示，是企业普遍感到了成本压力。（完）
</content>
</doc>

<doc id="122">
<title>《求是》杂志发表胡锦涛总书记重要文章　继续把改革开放伟大事业推向前进</title>
<content>　　新华社北京１２月３１日电２００８年１月１日出版的新年第１期《求是》杂志，将发表中共中央总书记胡锦涛的文章：《继续把改革开放伟大事业推向前进》。（完）
</content>
</doc>

<doc id="123">
<title>（文娱热线）上海话剧新生代：“新鲜剧目”新鲜人</title>
<content>    （文娱热线）上海话剧新生代：“新鲜剧目”新鲜人
    新华社上海８月６日电（记者孙丽萍）上海话剧艺术中心新近推出的三部原创作品《电话方程式》、《皮脸》和《城市禁忌之人模狗样》有一个共同之处：从制作人、导演、编剧到演员，平均年龄不足２８岁。
    这三部原创话剧即将在从８月到９月举行的“上海小剧场话剧演出季”中亮相。同时演出的还有北京林兆华戏剧工作室的《新娘》。
    率先演出的《电话方程式》是年轻编剧赵衍的处女作，据称将“用显微镜观察当代婚姻男女的感情”，男主角将由上海著名话剧演员郝平担任。
    《城市禁忌之人模狗样》则是演出季的“重头戏”。这出话剧起源于新加坡、印度、日本、中国四个剧团的一个约定：用《城市禁忌》为主题，分别制作系列话剧。上海的“城市禁忌”由《ＷＷＷ．ＣＯＭ》的编剧喻荣军操刀，讲述了一个有关都市白领的新寓言。同时，这部话剧也是国内第一部“肢体话剧”，用肢体表演取代台词。
    大胆启用新人，令上海话剧演出季洋溢新鲜空气，话剧艺术中心也因此为演出季冠名“新鲜地带”。不过，在话剧制作市场化的时代，新鲜的同义词就是“风险”。
    “别无选择，必须给年轻人折腾话剧的机会”，上海话剧艺术中心总经理杨绍林说。在杨绍林看来，如果说电影进入“第六代”，话剧则必然要进入“第五代”。眼下的这些年轻人肩负缔造“第五代”的使命。上海是现代话剧发祥地，第一代话剧人包括欧阳予倩、夏衍、田汉、曹禺等等；第二代话剧人浸润前苏联戏剧，拿来斯坦尼体系；第三代话剧人从上世纪７０年代中期和８０年代初开始崭露头角，他们因与改革开放同时而眼界开阔，将世界不同戏剧流派和理念体系都引入中国，包括林兆华、陈薪伊、查丽芳等等。而此后，中国话剧舞台在查明哲、王晓鹰、孟京辉等“第四代”手中日益成为与国际接轨的实验田。
    不过，这样的代际划分暂时有点尴尬，至少在已不复是中国话剧创作中心的上海。所谓的话剧第五代还没有涌现领军人物，也缺少成熟大气的作品。
    不过，尽管面临市场重压，全力扶持话剧新人正成为上海话剧艺术中心的理想。小剧场话剧投资不小，从写剧本到演出的投入普遍在１０万元到２０万元之间。近年来，话剧艺术中心每年制作２０多台剧目，许多都大胆启用了刚刚走出校园的新人。同时，为了规避市场风险，话剧艺术中心也采取“制作人中心制”，用新导演搭配老演员，或者让金牌制片人去担纲新鲜剧目。
    对于上海话剧进入“新鲜时代”，评论看法不一。即将演出的《皮脸》是一部德国当代话剧，反映两个小人物的悲剧人生，题材沉重，刚刚被北京林兆华戏剧工作室改编成一部“歇斯底里”的悲剧。而在上海，导演赵菲菲———一个２０岁出头、外表稚气的女孩，决定将它改编成喜剧。她说：“为了艺术而艺术让中国的话剧变得很沉重。其实，国外许多话剧用轻松的形式表达深刻的主题，像玩出来的。我们这个话剧就是这样，不想告诉观众什么是对，什么是错。”
    没有包袱，却也没有重量，这是上海话剧面临的新困局。显然，受到生活阅历、知识结构和思想积淀的制约，这些话剧新人们的作品往往深陷城市白领生活，甚至恋爱感悟中。近年来上海话剧界一些有分量的作品如《商鞅》《正红旗下》和《长恨歌》，仍出自“第三代”或“第四代”话剧人之手。（完）
</content>
</doc>

<doc id="124">
<title>（电视通稿·国内）上海世博会演艺中心预计明年２月竣工</title>
<content>　　（电视通稿·国内）上海世博会演艺中心预计明年２月竣工（２’１１”）
　　编辑：朱圆媛　张静　
　　审稿：丁冬霞
　　终审：王宏达
　　场记
　　１、“迎世博　奋战百日”誓师动员大会现场　拉镜头
　　２—３、大会嘉宾发言　全景、近景
　　４—６、建筑工人反打　中景、全景
　　７—１９、世博演艺中心建设现场　摇镜头、中景、近景、
　　２０、【同期】上海世博演艺中心有限公司总经理　黄晋
　　２１—２８、世博演艺中心效果图和建设图　全景、中景、近景
　　２９、世博演艺中心建设现场　摇镜头
　　正文：
　　【解说】记者从１１月３日举行的“迎世博，奋战百日”誓师动员大会上了解到，世博演艺中心目前已基本完成外立面施工，内部装修正在紧张进行中。所有工程建设预计将于２０１０年２月完成。
　　世博演艺中心是２０１０年上海世博会五大永久性建筑之中开工最晚的项目，建设任务重、难度高、节点紧。目前，演艺中心的外立面施工已基本完成，飞碟状的建筑外型时尚现代，犹如黄浦江畔的一枚“艺海贝壳”。据工程负责人介绍，现在演艺中心的建设重心已转移到场馆的内部装修上，预计明年２月１０日全面竣工。
　　【同期】上海世博演艺中心有限公司总经理　黄晋
　　我们现在安装主要是进入（内部）装修阶段。除了主体建筑，另外还有就是草坡，还有道路以及码头，基本上就是这样。所有这一切都会在（明年）２月１０日以前做好。
　　【解说】据介绍，建成后的世博演艺中心将集文艺表演、庆典集会、艺术交流、休闲娱乐等功能于一体，其中的主体演艺场馆能同时容纳１．８万名观众。
　　新华社记者张梦洁、岑志连上海报道。（完）
</content>
</doc>

<doc id="125">
<title>（国际）通讯：法兰克福书展上的汉语热</title>
<content>    （国际）通讯：法兰克福书展上的汉语热
    新华社法兰克福（德国）１０月２２日电通讯：法兰
克福书展上的汉语热
    新华社记者袁炳忠
    几天来，法兰克福书展的中国展区门庭若市，金发碧
眼的参观者络绎不绝。尤其是，经常会有一些青年人用略
显生硬的汉语咨询汉语学习类图书，从他们那稚气、热切
的表情中不难看出他们对学习汉语的迫切愿望。
    随着全球化的不断深入和中国经济的高速发展，越来
越多的国家希望加强与中国的往来与合作，语言则是实现
这一目的的重要工具。近年来，汉语热在全世界的许多地
方不断升温，有资料显示，目前已有１００多个国家的
２５００余所大学和越来越多的中小学开设了汉语课程，
世界上把汉语当作外语学习的人数已超过１亿。中国汉语
水平考试考点已经遍布世界五大洲，中国国家对外汉语教
学领导小组办公室正计划在全球开办１００所孔子学院。
    日益兴起的汉语热带动了汉语教科书的出版热。中国
的外语教学与研究出版社在本次展会上推出了《汉语世
界》、《经理人汉语》和《新世纪经贸汉语》系列教程等
图书。中国国际出版集团等出版商还推出了《汉语识字卡
片》等多种汉语教学和汉语学习类图书及教具。中国商务
印书馆也推出了一批适合外国人使用的工具书。这些图书
在展会上受到国外书商们的欢迎。
    书展开幕３天来，中国图书贸易有限公司总经理张根
瑞每天忙得团团转，连中午饭都顾不上吃，购买版权的、
订购图书的外商们挤破了门槛。中国国际出版集团出版的
《汉语情景对话》、《汉语３００句》以及《学唐诗》等
成了热销书，公司的贸易额同比去年至少增长了１５％，
净贸易额将超过５０万欧元。
　　外国的出版商觉察到了汉语热带来的商机，纷纷来到
中国展区，寻求与中国展商合作出版汉语教学类图书。英
国培生教育集团、麦克米伦教育集团与中国的外语教学与
研究出版社三方决定成立“对外汉语出版工程”海外合资
公司，将外研社的对外汉语出版资源与国外先进的管理运
营模式和销售渠道结合起来。以工具书著称的牛津大学出
版社则与商务印书馆签署了合作协议，共同出版《汉语词
典》等一系列学习汉语的工具书。
    国际汉语热还带动了中国图书的版权输出热。中国在
版权贸易方面历来赤字严重，进出口比例大约为１０：１。
在以往多次的法兰克福书展上，中国版权交易都是进口远
大于出口。但在今年的书展期间，中国版权输出数百项，
超过历届展会纪录，其中著名学者苏叔阳撰写的《中国读
本》德文版权的输出，使该书成为第一本成功“走出去”
的中宣部“五个一工程”获奖图书。
    美国乐纳出版集团总裁亚当·乐纳对汉语教育类书籍
十分感兴趣，几天来经常光顾中国展区。他这样解释汉语
在美国升温的原因：中国在国际上的地位不断上升，而很
多美国人还不了解中国，甚至存有误解，“中国有几千年
的文化，美国人需要向中国人学习，需要更多地了解中国
文化”。
　　法兰克福书展是当今世界上规模最大、影响最广、也
是最成功的图书业博览会，每年吸引来自全世界的约３０
万人参观。据统计，每年全世界成交的版权贸易中有大约
四分之三在法兰克福书展上达成。本届法兰克福书展上的
汉语热使人们感觉到，中国文化正在走向世界，中国文化
在世界中的地位正在进一步增强。（完）
</content>
</doc>

<doc id="126">
<title>俩彩票站明卖彩票暗赌博</title>
<content>　　外面看似彩票站，然而却内藏玄机，赌博机隐匿其中。4月7日下午，铁锋公安分局治安大队接到群众举报，铁锋区有两处以开设彩票站的方式为掩护，实际秘密经营着两个赌博场所，民警随即展开调查。
　　赶到现场的调查人员看到，两个彩票站分为里外两间。售彩票计算机桌摆放其中，似乎没有疑点，但仔细查看，里间内有2台赌博机。
　　据此，治安大队出动，对这两个赌博场所进行了布控，随后将这两个秘密赌场一举摧毁。4台赌博机被全部收缴。涉嫌经营的老板也被擒获。
　　经初步审查，自今年3月以来，这两家彩票站业主，以彩票站为掩护，充分利用房间布局，采取内外有别的经营方式，外设彩票机遮人耳目，内间暗藏赌博机，吸引玩客，以现金“上分”的形式进行大肆赌博。为留住赌客，彩票站业主竟然向输光的参赌人员采取赊账的办法，纵容涉赌人员继续赌博，以牟取非法暴利。
　　据调查，参赌人员中有社会青年、下岗职工等。治安大队对参赌人员和业主进行治安处罚。
　　王建春记者王咏雪文
</content>
</doc>

<doc id="127">
<title>（经济）中国通关运作的出口加工区总数达到２９个</title>
<content>    （经济）中国通关运作的出口加工区总数达到２９个
    新华社上海１１月２３日电（记者吴宇）上海４个新设立的出口加工区２３日通过了国务院有关部委的联合验收。至此，在国务院批准的３８个出口加工区中，已有 ２９个实现了通关运作。
    海关总署副署长龚正向上海４个新建出口加工区颁发了验收合格证书。他说，设立出口加工区适应了国际投资和贸易的发展潮流，在促进中国招商引资、扩大对外贸易以及提升科学技术进步等方面已发挥出重要作用，现已成为中国综合优惠条件最佳的投资生产区域。
    据介绍，今年１月－９月，中国的出口加工区共实现进出口１１０．６亿美元，其中出口超过６０亿美元，比去年同期猛增４．６倍。上海的松江、江苏的昆山和苏州以及浙江的杭州等出口加工区，发展最为显著。 
    龚正说，加工贸易已占据中国对外贸易的半壁江山，今后中国将继续吸引跨国公司在中国设立先进的制造基地和研发中心，推动加工贸易转型升级。
    据海关统计，２００２年，中国加工贸易项下进出口总额为３０２７．５亿美元，比１９８１年中国开展加工贸易初期的２４．８亿美元增长了１２１倍。加工贸易的产品结构已从玩具、箱包、鞋帽、塑料制品等低附加值产品向机电产品和高科技产品转变，加工贸易的增值链不断延长。
    上海市副市长周禹鹏说，４个出口加工区将成为上海发展外向型经济新的增长点，标志着上海的加工贸易投资环境得到进一步优化。
    ４个刚刚诞生于上海的出口加工区，分别是松江出口加工区B区、青浦出口加工区、漕河泾出口加工区和闵行出口加工区，此次通过联合验收的都是其一期工程海关监管的隔离设施。这４个出口加工区规划面积近１２平方公里，一期验收面积为５．７平方公里。连同已有的松江出口加工区A区和浦东金桥出口加工区，上海已有５个出口加工区（松江A、B区为一个出口加工区）。
    出口加工区是中国政府为了促进加工贸易健康发展、规范加工贸易管理、适应加入世贸组织和经济全球化形势设立的由海关监管的特殊封闭区域，现已逐渐成为高新技术产业的先导区、出口创汇的重点区、规范加工贸易的示范区，同时在带动周边经济、扩大就业等方面发挥了积极作用。（完）
</content>
</doc>

<doc id="128">
<title>(外事)外交部官员：胡锦涛访美对推动中美关系发展意义重大</title>
<content>    (外事)外交部官员：胡锦涛访美对推动中美关系发
展意义重大
　　新华社北京４月１４日电（记者徐松　熊争艳）外交
部副部长杨洁篪１４日表示，胡锦涛主席即将对美国进行
的国事访问，是今年中美关系中的一件大事，对推动中美
关系持续、健康、稳定发展意义重大。
　　应美国总统布什的邀请，中国国家主席胡锦涛将于４
月１８日至２１日对美国进行国事访问。
　　杨洁篪在此间举行的新闻吹风会上说，当前，中美关
系总体保持良好发展势头。胡锦涛主席与布什总统去年在
纽约和北京成功会晤，就全面推进２１世纪中美建设性合
作关系达成重要共识。今年以来，美国运输部长、商务部
长、国土安全部长及常务副国务卿等分别访华，中方也派
出多个代表团访美。日前，国务院副总理吴仪在华盛顿与
美方共同主持第１７届中美商贸联委会会议，并取得积极
成果。外交部长李肇星和美国国务卿赖斯通过各种方式保
持经常联系。两国议会和两军之间的交往继续开展。
　　“中美在经贸、反恐、防扩散、禽流感防控等诸多领
域的合作取得新进展，就朝鲜半岛核问题、伊朗核问题、
伊拉克和阿富汗重建等重大国际和地区问题以及联合国事
务保持着有效磋商与协调。”杨洁篪说。
　　据杨洁篪介绍，胡锦涛在美国的行程包括西雅图、华
盛顿和耶鲁大学。胡锦涛将与布什等美国领导人就中美关
系和双方共同关心的重大国际和地区问题深入交换意见，
并与美国国会议员、州市官员、工商、学术、工人、学生
等各界人士广泛接触。胡锦涛还将在耶鲁大学发表演讲并
在友好团体举行的欢迎餐会上发表讲话，介绍中国的内外
政策。
　　“我们希望此访推动双方进一步从战略高度和长远角
度审视发展中美关系的重要性和必要性，全面推进２１世
纪中美建设性合作关系。”杨洁篪说。
　　他强调，中美关系是当今世界最重要的双边关系之一。
在新形势下，中美的共同利益不断扩大，合作基础不断加
强，机遇不断增多。
　　“事实已经并将继续证明，中美关系保持健康稳定发
展，不仅符合中美两国的根本利益，而且有利于亚太地区
乃至世界的和平、稳定与发展。”杨洁篪说。
　　杨洁篪表示，尽管中美两国还存在一些分歧，但这些
问题完全可以在平等和相互尊重的基础上，遵循国际关系
基本准则和中美间三个联合公报的精神加以妥善处理和解
决。
　　“我们愿与美方一道，继续加强对话、互信与合作，
照顾彼此关切，妥善处理分歧，推动中美建设性合作关系
继续向前发展，更好地造福两国人民和世界人民。”杨洁
篪说。
　　杨洁篪指出，台湾问题是中美关系中最重要、最敏感
的核心问题。反对和遏制“台独”、维护台海和平稳定，
符合中美共同利益。中方赞赏美方多次重申坚持一个中国
的政策，遵守中美三个联合公报，反对“台独”。希望美
方切实履行承诺，不向“台独”分裂势力发出任何错误信
号，与中方一道反对和遏制“台独”活动。
　　杨洁篪表示，中美经贸合作快速发展，给两国人民带
来了实实在在的利益。尽管双方在经贸问题上存在一些分
歧和摩擦，但互利共赢始终是中美经贸关系的主流。
　　“我们希望双方高度重视彼此的关切，并通过平等对
话和磋商予以妥善处理和解决。最近中美经贸合作的一系
列事实证明，两国经贸关系不断发展符合双方的利益。”
杨洁篪说。（完）
</content>
</doc>

<doc id="129">
<title>香港从小学４年级开始对学生进行禁毒教育</title>
<content>    新华社香港１１月２２日电 从今年９月起，香港将禁毒教育讲座由小学５年级下延至由４年级开始，从而使学生在更年幼时认识毒品的害处。
　　香港特区政府保安局局长李少光２２日在立法会回答议员提问时表示，特区政府密切留意香港青少年吸毒的趋势，通过立法和执法、戒毒治疗和康复服务、预防教育、宣传研究以及对外合作，五管齐下打击毒品祸害。
　　据保安局禁毒处统计，香港２１岁以下青少年滥用药物的人数有上升趋势，今年上半年有１４５１人，去年同期有１３９６人，上升３．９％。
　　李少光说，就防止青少年滥用药物，特区政府一直通过严谨的执法行动，打击毒品源头，遏止与毒品有关的罪行。政府也不断投放资源在预防教育和宣传工作上，宣传禁毒信息。
　　李少光说，将展开针对青少年的全新宣传计划，让他们知道关于滥用毒品的害处。
　　他强调，特区政府要与医护专业人员携手在社区层面推行禁毒预防教育工作。现有５所特设的滥用精神药物者辅导中心，专责区域内处理滥用精神药物问题。卫生署也推行青少年健康服务计划，在学校提供促进健康的服务。（完）
</content>
</doc>

<doc id="130">
<title>（新华时评）题：大力增收节支 合理调整财政支出结构──应对“非典”保持经济发展述评之五</title>
<content>    （新华时评）题：大力增收节支 合理调整财政支出结构──应对“非典”保持经济发展述评之五
    新华社北京５月１３日电题：大力增收节支 合理调整财政支出结构
      ──应对“非典”保持经济发展述评之五
    新华社记者 齐中熙
    今年以来，我国宏观经济指标普遍向好，首季财政收入达到５２０５亿元，同比增长了３６．７％，创下近 １０年来最高纪录。但随着非典型肺炎对经济的影响日益显露，财政收支形势严峻。当务之急，是要大力增收节支，合理调整财政支出结构。
    抗击“非典”是一场没有硝烟的战争，所谓“兵马未动，粮草先行”，全力支持和保障抗击“非典”，是公共财政义不容辞的责任。目前，中央财政已经拿出２０亿元建立了“非典”防治基金，地方各级财政也投入了不少资金。截至５月初，各地安排“非典”防治专项经费已超过 ５０亿元，其中北京和广东安排的资金都超过了６亿元。
    做好增收节支工作，全力保障抗击“非典”斗争，对于扩大和培育内需，促进改革发展稳定大局，维护国民经济快速健康发展，具有十分重要的作用。当前，各级政府要服从大局、加强领导、精心安排，保证各项政策措施落到实处。各级财政部门要开源节流，在积极参与和配合收入征管部门组织好收入的同时，加强预算管理，优化支出结构，保障重点支出需要，完成预算任务。各级税务部门要进一步加强税收征管，依法治税，从严治队，堵塞漏洞，应收尽收，确保完成税收任务。同时，还必须大力发扬艰苦奋斗，厉行节约的优良传统，严格执行财经纪律，严禁铺张浪费和乱发奖金、财物。
    合理调整财政支出结构，就是要加强资金管理，把钱用在“刀刃”上，尽量避免和减少不必要或因管理造成的浪费。确保每一个“非典”患者不会因为费用问题而影响及时有效救治，确保有效地阻止“非典”向农村蔓延，同时为科研攻关提供强有力的保障和支持。为此，中央各有关部门调整支出结构，压缩会议、差旅、出国等经费，增加对“非典”防治工作的投入。各级政府都要安排专项资金用于“非典”防治工作，确保防治“非典”需要。
    此外，调整财政支出结构，还要增加公共卫生支出特别是农村公共卫生、防疫等方面的支出。近日，为积极贯彻落实国务院农村“非典”防治工作电视电话会议精神，国家有关部门适时调整国债资金投向，在已安排专项投资 １５．５亿元用于全国疾病预防控制网络建设的基础上，再增加投资８．１２６亿元，加快“非典”防治设施建设，改善医疗机构的收治能力，有效遏制疫情向农村蔓延。
    由于种种原因，农村地区医疗条件相对落后，农民的医疗知识也相对缺乏。为此，在中央财政已经预拨中西部省份非典型肺炎防治的经费中，很大一部分要用在农村。中央财政和地方各级财政，都要认真落实党中央、国务院关于从今年起每年财政新增的教育、卫生、文化等事业经费，将主要用于农村的规定，并相应降低农村中小学收费标准，减轻农民负担。（完）
</content>
</doc>

<doc id="131">
<title>（财经·关注房地产市场）浙江要建立征地补偿最低标准制度</title>
<content>　　新华社杭州７月２６日专电（记者岳德亮）浙江省政府日前决定，要建立征地补偿最低标准制度，省政府将制定并公布具体最低的标准，各市县不得低于这个最低标准。
　　浙江省各市、县确定具体征地补偿额时，通常采取两种补偿标准：实行区片综合补偿标准或者统一年产值标准。目前除个别地方尚实行统一年产值标准外，绝大多数市、县（市、区）执行的是区片综合补偿标准。
　　根据新的规定，实行区片综合补偿标准的，要综合考虑经济发展水平和人均占有土地量、区位、地类、产值以及相邻地区之间的平衡等因素。
　　而且，县级政府在制定征地补偿标准时须进行综合评估，采取听证、座谈等方式，充分听取意见。
　　浙江省政府还指出，市、县征地补偿标准和全省征地补偿最低标准不是几十年不变的，而要与时俱进，应当每２至３年调整一次，确实不需调整的应当重新公布。
　　据了解，当前浙江省比较突出的是征地拆迁诱发的信访问题，由此导致的信访量占总信访量的６０％－７０％，甚至是７０％－８０％。（完）
</content>
</doc>

<doc id="132">
<title>中国首季共发放企业离退休人员基本养老金８９０亿元</title>
<content>亿元
　　新华社北京４月２９日电（记者刘羊旸）一季度，全
国共发放企业离退休人员基本养老金８９０亿元，各地上
报无拖欠。
　　这是劳动和社会保障部有关负责人２９日在劳动保障
部一季度新闻发布会上介绍的。
　　他说，３月底，全国基本养老保险参保人数为
１７６０７万人，比上年底增加１２０万人；全国已纳入
社区管理的企业退休人员共有２７１０万人，占企业退休
人员总数的６８．５％，比上年底增加５５万人。１至３
月，基本养老保险基金总收入１１７６亿元，同比增长
１４．４％。
　　他还透露，３月底，全国失业保险参保人数为
１０６９８万人，领取失业保险金人数为３５１万人。
　　他表示，下一步将抓紧制定和实施基本养老金计发过
渡办法的方案，督促８个做实个人账户试点的省区市做好
实施工作，加大推动企业年金工作的力度。（完）
</content>
</doc>

<doc id="133">
<title>（电视通稿·国内）陕西调整职工工伤保险待遇</title>
<content>　　（电视通稿·国内）陕西调整职工工伤保险待遇（１’３７”）
　　编辑：文晶　赵岩
　　审稿：王宏达
　　终审：熊德
　　场记：
　　１、医院输液室全景，门诊挂号全景　
　　２、医院急诊科全景、中景
　　３、医院咨询处中景、近景
　　４、西安某单位政务大厅全景、近景拉镜头
　　５、工作场景中景、近景一组
　　６、职工工作场景一组
　　７、西安街景一组
　　正文：
　　【解说】记者日前从陕西省人力资源和社会保障厅了解到，为保障工伤职工及工亡职工供养亲属的基本生活，陕西省对工伤职工工伤保险待遇分别给予调整和提高，伤残津贴月增加１００元到１５０元不等。
　　此次调整范围和对象为２００９年９月３０日前经过工伤认定、劳动能力鉴定并按月享受伤残津贴、生活护理费的工伤职工及按月享受工亡职工供养亲属抚恤金的人员。已经纳入养老保险统筹范围并由养老保险基金支付待遇的工伤人员，不参加伤残津贴待遇调整。
　　根据此次调整标准，伤残津贴为：１级至４级伤残的工伤职工按照每人每月增加１２０元到１５０元的标准进行调整；５级至６级伤残的工伤职工按照每人每月增加１００元到１３０元的标准进行调整。上世纪７０年代初处理回乡并按月在原工作单位领取伤残抚恤费的农民轮换工，因工致残完全丧失劳动能力的，月抚恤金调整为８００元；因工致残大部分丧失劳动能力的，月抚恤金调整为７００元。此次同时调整的还有供养亲属抚恤金和生活护理费。
　　新华社记者蔺娟、梁爱平西安报道。（完）
</content>
</doc>

<doc id="134">
<title>俄裁减政府机构</title>
<content>　　俄裁减政府机构
    本报莫斯科１月１０日电记者丹林报道：俄罗斯总统叶利钦今天
签署命令，决定裁减俄罗斯政府机构。
    根据这项命令，联邦政府将由联邦部和国家或联邦委员会组成，前
者为２３个，后者４４个。据此，现政府的１２０个部、委将减为６７
个。
</content>
</doc>

<doc id="135">
<title>(外事）外交部发言人就巴基斯坦前总理贝·布托遇袭身亡发表谈话 强烈谴责这一恐怖行径</title>
<content>　　新华社北京１２月２７日电　中国外交部发言人秦刚２７日晚就巴基斯坦前总理贝·布托遇袭身亡发表谈话，强烈谴责这一恐怖行径。
　　秦刚表示，中方强烈谴责这一恐怖行径。“我们对贝·布托遇害感到震惊，向贝·布托及其他遇难者家属表示慰问。”
　　据报道，贝·布托当天在首都伊斯兰堡邻近的拉瓦尔品第市举行的人民党竞选集会上遇袭身亡，同时还有至少１０人在袭击中丧生。（完）
</content>
</doc>

<doc id="136">
<title>中医中药在海外（热点关注）</title>
<content>    中医药有望纳入多国医保
    本报讯 近日，从在广州召开的世界中医药学会联合会（以下简称“世界中联”）上传出消息，世界中联特意修改章程，今后将以推动中医药进入各国的医疗保障体系为主要任务。世界中联副秘书长贺兴东表示，目前，中医药在一些国家仍未取得合法地位，只是被当成商业和技术，从业人员也无法注册为医师，不利于中医药的发展。
    据了解，截止目前，新加坡、澳大利亚的维多利亚省已经承认中医合法化并将其纳入医保,美国50多个州中，已经有42个州承认中医合法化。目前世界上已经有170多个国家设有中医诊所、研究所、院校等。自1989年以来，世界各地共有近5000名中医经过国际中医师及针灸师资格认证，开展中医药相关活动的国家和地区的从业人员也达30万以上。
    在美国，过去被否认和禁止的针灸等传统医学方法，目前开始得到承认和重视，被逐步纳入医保范围。
    （邓林）
    2007年1月14日，中国与东盟10国签署了《中国——东盟自由贸易区服务贸易协议》，并且将在2007年7月1日开始生效。这一协议的实施给我国医药行业在东盟建立销售渠道、开展医疗服务带来重大机遇。
    新加坡
    中医药将入销售网络
    据中国医药保健品进出口商会的统计，2006年我国对新医药保健品出口3.3亿美元，同比增长27.56%，占我国对东盟10国出口的24%，居第一位。新加坡是我国在东盟中中药和医疗器械出口的最大对象国，分别占我国对东盟中药和医疗器械出口的24.7%和41.5%，目前这两大类商品主要是通过新加坡国内的贸易商进口，再由其批发商和零售商销售。根据新加坡的具体承诺，2007年7月1日以后，对我国以商业存在的方式开展在新加坡市场上的药品和医疗商品的有偿或合同销售佣金代理服务，药品、医疗商品、手术和整形外科设备的批发服务，药品、医疗和整形外科商品的零售服务等将没有限制，无论是市场准入还是国民待遇方面将不会遇到障碍。据此，我国医药企业将可以在新加坡建立自己的销售网络，这将为我国开拓新加坡医药保健品市场提供机遇。
    （李欣）
    马来西亚
    特别服务将放开限制
    根据马来西亚政府的承诺，其在包括法医、核医疗、老人病、微脉管外科、神经外科、心脏手术、整形手术、临床免疫、肿瘤学、创伤学、麻醉学、重病护理、儿童精神病和物理治疗等医疗特别服务方面将放开部分限制，对上述医疗特别服务的跨境交付和境外消费的市场准入、国民待遇方面没有限制。而在商业存在方面提供仅限自然人提供医疗服务的市场准入，这对我国拟将赴马从业的医生有一定限制，如仅限于在超过70张床位的私人医院执业；在特定区域执业或更换执业地点需要审批；不允许个人执业或联合执业，且确认具有提供此类服务能力的资格考试将采用英语进行。这为拟将赴马从业的医生提出了较高素质要求。
    （王夏）
    美国
    有更多的人爱用中药
    目前全美有各种中药店和含中药的保健品店12000多家，美国约有5%的患者服用天然药物，其中80%的人在治疗过程中服用中药，年销售额达到20多亿美元。但受制于法规约束，中草药在美国的应用还仅限于两类：一类是用中草药治病，一类是用中草药制成食品补充剂。
    近年来，在美国使用草药的人数不断增加，草药制品的销量正以每年20%的速度上升。
    美国国立卫生研究院于1992年7月设立了非常规医学办公室，负责对各种传统医学（包括针灸、中药、推拿、气功）进行科学评估，从而逐步确立非常规医学在美国的合法地位。
    美国现有40多个中医针灸学会或基金会，近10种中医、针灸杂志。除医疗机构外，美国的一些大学和医药公司也开始研究中药的药理、药效。美国著名的斯坦福大学设立美国中药科学研究中心，集中了一批医药精英，选用最先进仪器设备，专门从事中药的研究开发。
    （周涛）
    欧盟
    中医治疗在有些国家已列入社保
    在欧洲，根据欧盟颁布的涉及人用植物药品上市注册的有关指令，欧盟国家对具有悠久历史的某些传统药品，可提供免临床实验的简化注册程序。但药品必须是纯植物成分的口服、外用或吸入制剂，并且在申请日之前已有至少30年的药用历史，在欧洲共同体内至少有15年的使用历史，这实际是对中医药进入欧洲市场的一种开放式限制。目前，几乎所有中药均以食品、营养品、食品添加剂形式进入欧洲国家。在欧盟，按照新法案规定尚未列入目录的植物药仍然作为食品来管理，中成药可以借助这个平台登陆欧盟市场。法国卫生部于1996年，同意在法中合办的中医医院使用中药制剂，法国医学会也承认传统中医是合法医疗实践的组成部分，一些社会健康保险机构已同意支付中医治疗费。
    （彭华）
    英国
    西医能开中药方
    在英国，中医属于替代医学范畴，需自费现款结清。20世纪 80年代起，英国设立专门考核、登记注册中医及针灸人员的部门。英国的西医师均经严格考核才有行医资格，他们一般不再经任何审批手续就可使用非正规医疗手段，甚至开出中药处方。针灸医师也可用中药、推拿等疗法，但不能使用西药。
    （郁霞）
    环球短讯
    非洲
    中医中药深入人心
    本报讯 中国的传统中医药已经进入非洲市场。非洲最喜欢的中成药品种是清凉油，其次是中药材。据统计，2001年，我国对非洲中药出口额为957万美元，占我国中药出口总额的2.08％；2002年对非洲中药出口额为1008万美元，占总额的1.49％。非洲40多个国家中，中国对37个国家有中药出口。2002年出口总值达100万美元的有摩洛哥、贝宁、尼日利亚、南非4个国家，出口值超过10万美元的有14个国家。
    鉴于中医药卓著的疗效、良好的口碑及受惠于中医中药的广大白人、黑人患者日渐高涨的呼声，南非政府国会于2000年10月通过法律程序确认了中医中药在南非的合法地位。
    非洲各国的医学教育尚未形成自己的体系,中医教育缺乏。南部非洲中医药学会正在筹备创办非洲大陆第一个培养当地中医药专门人才的中医药学院。目前中医师多由中国和其他亚洲国家培养。自上世纪60年代起,来华学习中医者已逾千人,几乎遍布非洲的55个国家和地区。学制从3个月到5年不等，少数人还读了研究生。
    非洲是艾滋病、病毒性肝炎等传染病的高发区,现代医学措施疗效欠佳，中国医疗队运用中医学辨证论治理论进行分型,综合应用中药、针灸等措施开展临床研究,使得70%以上的患者症状改善、病情减轻。
    （钟欣）
    康缘药业中药产品
    有望正式进入美国
    本报讯 近日，由我国江苏康缘药业股份有限公司研制的桂枝茯苓胶囊在美国正式启动二期临床试验项目，并于4月15日在美国纽约召开二期临床研究会议，意味着桂枝茯苓胶囊的美国FDA（食品药物管理局）认证工作获得阶段进展，且明年有望成为首个迈入美国医药市场的中药产品。
    目前我国还没有中药产品以药品形式通过美国FDA认证。从2000年起，桂枝茯苓胶囊就作为首批由中国政府扶持的7个示范品种之一，推荐申报美国FDA认证。
    业内权威人士指出，走中药现代化和国际化道路的关键在于创新。桂枝茯苓胶囊作为独家品种被列为国家中药保护品种，随着美国FDA认证工作的完成，桂枝茯苓胶囊将有望进入美国医药市场，从而获得国际市场通行证，这对中药的国际化以及中国中医药企业的发展有着里程碑式的意义。
    （文波） ( 2007-04-23 第14版 )
</content>
</doc>

<doc id="137">
<title>（港澳台）港交所今年集资总额将超过４０００亿港元</title>
<content>    （港澳台）港交所今年集资总额将超过４０００亿港元
　　新华社香港１２月１日电（记者白冰）香港交易及结算所有限公司（港交所）主席夏佳理１日表示，今年港交所集资总额将超过４０００亿港元，再次刷新纪录。
　　夏佳理１日在“香港经济峰会２００７”上致辞时说，香港股票市场大市成交极其活跃。今年前１０个月，证券及期货市场平均每天成交金额都比去年有大幅增加，分别上升７０％和５７％。香港市场更见证了内地最大银行——中国工商银行的股份发售活动。工行是香港乃至全球有史以来最大宗的首次公开招股。
　　他说，中国工商银行这次成功发售Ｈ股集资超过 １６０亿港元，再一次强化香港作为内地企业首要集资中心地位；在此之前，中国银行和中国建设银行等企业已在港交所上市。
　　夏佳理表示，内地企业已成为香港市场的一个重要组成部分，并协助香港市场总市值大幅攀升，恒生指数再创新高。目前香港市场的潜力依然庞大，港交所将会继续努力提升市场质量，进一步强化本身的优势，继续拓展香港国际金融中心和全球领先市场的角色。（完）
</content>
</doc>

<doc id="138">
<title>中国银行间债券市场实现交易“直通式处理”</title>
<content>    中国银行间债券市场实现交易“直通式处理”
　　新华社北京１０月１８日电（记者 安蓓）中国人民银行１８日宣布，全国银行间同业拆借中心与中央国债登记结算有限责任公司共同开发的交易系统与簿记系统数据接口已于１７日开始试运行。
　　据介绍，试运行为期三个月，之后两系统将正式实现连接运行。本次上线的接口功能覆盖质押式回购、买断式回购、现券买卖三种业务类型，远期交易功能将于１１月 ８日上线。目前，两系统运行平稳，各项业务活动开展正常，实现了数据从询价到交易确认、债券交割与资金清算的直通式处理。
　　这是继去年１１月８日簿记系统与支付系统连接实现券款对付清算以来，银行间债券市场基础设施建设的又一重大进展。
　　国际上，数据直通式处理已成为越来越多金融市场采用的数据传输模式。由于这种数据传输模式自询价开始到交易确认、债券交割与资金清算的整个过程都实现自动化而无需再进行数据输入，极大地节省了人力，降低了操作风险，提高了交易效率。
　　中国人民银行从２００４年初开始着手协调交易系统与簿记系统连接的各项工作，推动银行间债券市场的数据直通式处理建设。
　　央行有关负责人表示，交易系统与簿记系统连接使中国银行间债券市场上的债券交易实现国际上通行的“直通式处理”，不仅可以有效地减少交易成员的负担，降低重复录入数据所导致的操作风险，提高市场运行效率，而且还为今后金融创新产品的推出提供了必要的技术支持，是中国债券市场基础设施建设方面取得的重大进展。（完）
</content>
</doc>

<doc id="139">
<title>巴基斯坦局势完全超出布什政府预料 学者称美国企图左右历史是枉然</title>
<content>　　【美国《洛杉矶时报》12月30日文章】题：布托遭暗杀再度表明布什政府企图左右历史实属蠢举(作者美国波士顿大学历史和国际关系教授安德鲁·巴切维奇)
　　从历史学家的角度看，自9·11事件以来，布什政府便彻底反思过去，为未来勾画一幅令人欣慰的前景。布什总统擅长此事，对于“奔放的自由之火”终将很快“照亮世界上最黑暗的角落”充满信心。然而，贝·布托遭遇暗杀再度提醒我们，事态发展不会假意顺从，历史始终是桀骜不驯的。
　　自9·11以来，让民主的好处惠及穆斯林世界一直是美国公开声称的目标。随着民主在穆斯林世界的传播，恐怖主义的威胁将减弱。这至少是布什在任内发动两场战争的潜在假设。
　　这项武装解放战略充满了自相矛盾的说法，而美国与巴基斯坦建立的伙伴关系则与之截然不同。
　　然而，穆沙拉夫从未像布什那样公开表示致力于民主和自由。身为职业军人的穆沙拉夫于1999年通过军事政变夺取政权。他是独裁统治者，代表的是巴基斯坦军方的利益。
　　尽管如此，只要穆沙拉夫看来是一支维持稳定的力量，并支持美国建立一个新阿富汗的努力，布什政府就会对他的反民主倾向睁只眼闭只眼。
　　然而，2006年，这位独裁者开始显得不像以前那么有力了。只有在穆沙拉夫力量有所减弱之时，美国才开始积极敦促巴基斯坦加入民主大潮。首先，布什政府推动穆沙拉夫和贝·布托签订奇怪的权力分享协议。当这桩强制“婚姻”破裂后，布什政府坚称举行选举才能巩固政府的合法地位。如今，暗杀事件破坏了这些精心策划的计划，很可能将巴基斯坦推入前所未有的动荡之中。
　　面对“失去”巴基斯坦的可能，世界惟一的超级大国应何去何从？尽管穆沙拉夫有这样那样的缺点，但华盛顿是否应全力支持他作为结束混乱状态的惟一选择？或者布什应毫无保留地让美国致力于在巴基斯坦建设强大的民主？
　　提出上述问题是为了假设华盛顿的决定将对伊斯兰堡的事态发展起到决定性影响。然而，从过去几天的事态发展所表明的却恰恰相反：美国几乎无力决定巴基斯坦的命运。
　　在笼罩巴基斯坦的危机面前，美国几乎无能为力，这应该彻底推翻所有关于美国惩治人世间种种罪恶的说法。布什曾幻想左右历史。结果他却连巴基斯坦都无法左右。
</content>
</doc>

<doc id="140">
<title>（经济）贵州拿出1500万元补贴良种猪养殖户</title>
<content>    （经济）贵州拿出1500万元补贴良种猪养殖户
　　新华社贵阳６月３日电（记者周芙蓉）为促进生猪生
产持续增长，贵州省财政今年拿出１５００万元对良种猪
养殖户进行补贴。
　　贵州省畜牧局副局长瓦庆荣介绍说，自２００４年贵
州猪价创历史新高后，为遏制能繁母猪数量继续滑落的势
头，稳定生猪生产，这个省加大了种猪和能繁母猪养殖户
的补贴力度，２００５年至２００６年省财政安排畜牧专
项资金４００万元对规模养殖场（户）母猪生产进行补贴。
　　瓦庆荣说，今年贵州省财政将安排１５００万元补贴
２５个县，加快良种猪推广。同时安排９００万元资金巩
固和新建１５个优质肉猪基地县，每个基地县新增基础母
猪３０００头。
　　对良种猪养殖户进行补贴，使贵州养猪业一直保持平
稳发展，即便是在养猪效益较低的２００５年和２００６
上半年，养猪业仍然实现了稳步增长。预计今年贵州可实
现生猪存栏２３０８万头、出栏２３００万头、猪肉产量
１８０万吨的目标。（完）
</content>
</doc>

<doc id="141">
<title>驻港部队“八一”阅兵 三千官兵将展雄姿</title>
<content>驻港部队“八一”阅兵 三千官兵将展雄姿
　　新华社香港７月２２日电（记者夏文辉）３０００多名驻港部队官兵将在石岗军营参加今年的“八一”阅兵仪式。首次向市民开放的军营阅兵将吸引１．５万名香港市民参观。
　　驻港部队发言人冯巍上校在２２日的新闻发布会上说，参加阅兵的官兵来自驻港部队各军营，他们将组成９个徒步方队、２个装甲车方队和３个直升机编队，接受检阅。目前，各项准备工作已经就绪。
　　这次阅兵是为了庆祝中国人民解放军建军７７周年，同时也展示驻港部队的作风纪律和精神风貌，进一步加强香港市民对驻军的理解和支持，激励驻港部队官兵以爱国奉献精神，为维护香港的繁荣稳定作出更大贡献。
　　阅兵仪式后，中国人民解放军军乐团还将为广大市民表演节目。
　　“八一”节当晚，驻港部队还将在中环总部举办“八一”招待会，广邀特区政府、中央驻港机构的官员、中资机构主要负责人，以及香港各界人士参加庆祝活动。（完）
</content>
</doc>

<doc id="142">
<title>（社会）武汉一医生非法鉴定胎儿性别被严处</title>
<content>    （社会）武汉一医生非法鉴定胎儿性别被严处
    新华社武汉６月２０日电（任艳军、俞俭）武汉市商
职医院医生刘卫宁与个体诊所勾结，为孕妇进行性别鉴定
后收取好处费，日前被吊销医师执业证书，并被罚款３万
元。
    今年３月，武汉市计生委接到麻城市卫生局通报，这
个市一名孕妇在武汉市商职医院进行胎儿性别鉴定，鉴定
为女孩后，又在汉正街一无证诊所引产。
    经过１个多月的调查取证，计生部门查明商职医院B
超室医师刘卫宁非法实施胎儿性别鉴定的事实。
    据调查，刘卫宁近年来与非法个体诊所仙沙门诊勾结，
实施多例胎儿性别鉴定。刘卫宁交代，仙沙门诊推荐孕妇
到商职医院B超，自己以极其隐蔽的手段告诉孕妇胎儿性
别，然后从仙沙门诊获得８０－１００元的好处费。
    武汉市计生委负责人介绍，依照人口与计划生育法和
湖北省人口与计划生育条例等法律法规，对刘卫宁、个体
诊所进行处罚，并在全市开展专项整治，严禁个体诊所施
行计生手术。（完）
</content>
</doc>

<doc id="143">
<title>三九医药上半年净利增逾五成</title>
<content>    半年报显示，三九医药制药业务的营业收入同比增长22.39％，且占总营业收入的比重比去年同期提高三个百分点，意味着其主业集中度进一步提高，而医药商业和包装印刷的营业收入则分别下降了2.09％和3.90％。三九医药同时表示，下半年公司将继续加强新产品推广和有针对性的收购兼并，以寻求新的利润增长点。 
</content>
</doc>

<doc id="144">
<title>让档案保护走向法制化规范化 访国家档案局局长中央档案馆馆长杨冬权</title>
<content>    访国家档案局局长中央档案馆馆长杨冬权
    本报记者 刘宏
    档案作为一种不可再生资源，对于国家各个领域的发展都有着重要的保存和参考价值。而档案保护工作则是实现档案事业可持续发展的基础和条件，做好档案保护工作有着极为重要的现实意义。
    2007年3月，温家宝总理在十届全国人大五次会议所作的《政府工作报告》中强调：“搞好文化遗产、自然遗产和档案保护”，今年又恰逢档案法颁布实施20周年。近日，记者就档案法制宣传教育和档案部门依法管理问题专门采访了国家档案局局长、中央档案馆馆长杨冬权。
    杨冬权说，温总理把档案保护与文化遗产保护、自然遗产保护一并列入《政府工作报告》，表明了党中央、国务院对档案工作的高度重视。为全面贯彻温总理对档案保护工作提出的明确要求，我们必须切实把档案保护纳入法制化和规范化轨道。首先要进一步认真贯彻落实档案法及其实施办法，提高全民档案保护意识。
    这两部法律法规是我们依法开展档案保护工作的法律法规依据，我们要通过法制宣传教育、行政执法检查等手段，促使全社会和各级档案部门进一步充分认识档案保护的重要性，把档案保护工作作为一项法定职责来履行。其次我们要继续制定和完善有关档案保护的规章制度体系，使档案保护工作有章可循。
    杨冬权指出，档案保护法制化，就是要依法规范档案保护工作，使档案保护工作制度化和具体化。国家档案局一直将档案保护法制化工作作为一项重要任务来抓。一是将有关档案保护的内容纳入档案法及其实施办法，使档案保护工作有法可依，有规可循。二是规范档案保护的基础条件，如国家档案局颁发了《档案馆温湿度管理暂行规定》、《档案库房技术管理暂行条例》等规范性文件和标准。三是规范档案保护的操作方法，如制定了《档案修裱技术规范》、《挥发性档案防霉剂防霉效果测定法》等有关档案保护工作的行业标准；财政部和国家档案局还联合印发了《国家重点档案抢救和保护补助费管理办法》；制定了《电子文件归档与管理规范》等标准，确保新型载体档案得到科学、安全的保管。
    杨冬权强调，要认真落实温总理提出的档案保护任务，必须采取切实有效的措施。
    一是进一步加强档案保护法制建设。采取多种形式，加大对档案法及其实施办法的宣传贯彻力度，进一步提高全社会的档案保护意识。今年，国家档案局将启动档案法修改工作，我们会把档案保护作为一项重点内容纳入其中，加大档案保护的法律保障力度。二是继续加强对传统载体档案的抢救和保护。三是采取有效措施，改善档案保护条件。特别是改善经济欠发达地区档案馆无馆库或危旧档案库房危及档案安全的状况。四是加强对电子档案的保护。。
    杨冬权最后指出，总结档案法实施20年来的工作经验，我们认识到，依法保护档案，一要加大档案法律法规宣传教育力度，通过知识竞赛、法制讲座等多种形式，广泛开展普法教育，树立全社会的档案法律意识。二要做到有法必依。档案法及其实施办法是开展档案保护的根本性法律法规，是做好档案保护的强大法律武器。三要做到执法必严。各级档案行政管理部门要把档案保护作为档案行政执法检查的重要内容，加大执法力度，严格检查相关单位是否将档案保护纳入工作计划，是否采取了有效措施改善档案保护条件，是否对国家重点档案进行了抢救和保护。四要做到违法必究。对于不按国家法律法规、规范标准保护档案，对明知所保存的档案面临危险而不采取措施，造成档案损失等行为，各级档案行政管理部门要依法查处，不能姑息迁就。
</content>
</doc>

<doc id="145">
<title>（文化生活）贵州民族文化宫民族博物馆、图书馆、艺术馆开馆</title>
<content>    新华社贵阳９月２３日专电（记者杨洪涛）贵州民族文化宫民族博物馆、民族图书馆、民族艺术馆２２日正式开馆。
    记者了解到，贵州民族文化宫建成于２００６年，２００７年投入使用，是贵州省抢救、保护、搜集民族文物和发展民族博物事业的主要机构。
    贵州民族文化宫积累了大量珍贵的民族文物、民族图书、民族文献和音像等资料，其所属的民族博物馆、民族图书馆、民族艺术馆全面开放后，将从民族风情、民族文献、民族摄影等方面，全方位、多角度展示贵州省绚丽多彩的民族民间文化，对传承和弘扬贵州优秀传统民族民间文化，抢救、收藏、整理、保护和研究贵州民族文物、民族文献、民族艺术及民族风俗等物质文化和非物质文化遗产，具有十分重要的意义。（完）
</content>
</doc>

<doc id="146">
<title>人代会代表分组讨论人大、法院、检察院工作报告</title>
<content>人代会代表分组讨论人大、法院、检察院工作报告
08-1521:25:33　　来源：
人代会代表分组讨论人大、法院、检察院工作报告
来日来，出席区十四届人大五次会议的代表，分八个小组，热烈讨论区人大李长禄同志作的“人大常委会工作报告”、区法院院长杨久贵作的“法院工作报告”和区人民检察院检察长陈宗钰作的“检察院工作报告”。
代表们认为，李长禄作的“人大常委会工作报告”实事求是的总结了一年来人大常委会的各项工作。去年来，区人大常委会以邓小平理论为指导，认真贯彻江泽民同志“三个代表”重要思想，认真履行宪法和法律赋予的各项职责，为推进我区的改革、发展、稳定做出了积极的贡献，较好地完成了区十四届人大四次会议确定的各项任务。
代表们认为，区法院院长杨久贵作的“法院工作报告”详实、具体，既肯定了成绩，也谈出了不足，更明确了今后改进的方法和措施。代表们对去年来，区法院工作坚持以人民群众满意为标准，开展各项审判，加强队伍建设，稳步推进司法改革，提高审判效率和质量，维护社会稳定的给予了良好的评价。
代表们认为，区人民检察院检察长，陈宗钰作的“检察院工作报告”，实事求是，全面详实。去年来，区人民检察院工作，认真贯彻落实“三个代表”重要思想，紧紧围绕我区工作大局，充分发挥检察只能，全力投入严打整治斗争和整顿规范市场经济秩序工作，积极查办和预防职务犯罪，大力加强诉讼监督，抓好队伍建设，为维护我区社会稳定，促进经济建设做出的积极工作给予了充分的肯定。在热烈的讨论中，代表们也对各工作报告的不足提出了良好批评意见。
叶宁刘俐2002.3.1.
</content>
</doc>

<doc id="147">
<title>余远牧：一定要绷紧交通运营安全这根弦</title>
<content>    昨日，市政府召开全市整顿公共交通秩序确保客运安全工作电视电话会。副市长余远牧在会上强调，一定要绷紧交通运营安全这根弦，把“治乱”、“治散”和“治本”相结合，彻底整顿公共交通秩序，确保广大乘客的生命财产安全。
    “10·1”事故伤亡惨重，教训深刻。以此为戒，我市迅速在全市范围内开展了切实加强道路交通安全管理、整顿公共交通和道路运输市场秩序、确保道路交通安全的专项整治工作。在昨日的电视电话会上，余远牧再一次对整治工作进行了动员和部署。
    余远牧指出，虽然整顿已取得一定成效，但我市交通安全方面存在的问题仍不容忽视。部分区县(自治县、市)、乡镇政府和相关部门对当前的安全形势缺乏准确判断，管理松懈的现象不同程度地存在；有关部门执法不力，没有形成对违章行为严查严管的高压态势；私车挂靠的经营模式普遍存在；一些路段缺乏防撞护栏等安全防护设备；交通安全宣传教育力度不够，从业人员良莠不齐。
    余远牧要求各区县(自治县、市)、乡镇政府和相关部门，要把交通安全工作作为“执政为民、服务发展”的重要内容，强化源头管理，决不允许出站客车超载、病车上路，进一步加大对违章行为的查处力度，全面整顿城市公共交通和道路交通秩序，严格路面管理，积极推进主城区公交体制改革，推进站场、IC卡系统等公共设施与运营线路分离，整顿驾驶员培训市场，加强农村道路管理，整治危桥，完善道路安全设施，加强水上安全监管，从严治政、从严治警，同时明确领导责任，确保各项措施落到实处。
</content>
</doc>

<doc id="148">
<title>欧盟成为中国清洁发展机制项目“大买家”</title>
<content>　　马尔科·格默在此间召开的中国－欧盟清洁发展机制促进项目研讨会上说，清洁发展机制是一个动态机制，中国正在制定详细的清洁发展机制政策，ＣＤＭ项目的进展也很快。仅在２００８年２月，中国国家发改委就批准了５０个清洁发展机制项目，涉及很多领域和项目种类。
　　据介绍，在中国已经批准的１２００多个清洁发展机制的项目中，有很大部分是欧盟国家参与的，欧盟国家和企业对在中国购买温室气体减排量的意愿很强。在全球化的温室气体减排的过程中，欧盟国家的企业最为积极，他们可以为发展中国家提供技术和资金，同时为这里的企业提供市场。
　　“中国各级政府在ＣＤＭ项目的审批、质量检验和管理上，都更为透明、规范，这已经受到欧盟国家和企业的认可。对１７个欧盟国家“买家”的调查发现，这些‘买家’普遍比较认可中国ＣＤＭ项目。”瑞典环境科学研究院项目经理南南·伦丁表示。
　　南南·伦丁认为，目前，中国通过节能、新能源、甲烷和煤层气利用等诸多领域实现减排，这个市场比印度等发展中国家也相对要大。
　　清洁发展机制，简称ＣＤＭ，是《京都议定书》中引入的三个灵活履约机制之一，其核心内容是允许发达国家与发展中国家合作，在发展中国家实施温室气体减排项目。
　　这个项目在中国的实施已成为欧盟和日本等发达国家实现其削减温室气体控制目标的重要方式。而中国企业通过利用发达国家的技术转让和资金，也可以实现技术进步并提高能效，这在很大程度上符合了中国实施可持续发展战略的要求。
　　欧盟已于２００７年６月在中国启动了一项预算为２８０万欧元的清洁发展机制项目，以提升中国发展ＣＤＭ项目的能力。（完）
</content>
</doc>

<doc id="149">
<title>黄孟复：发展“产业集群”———民营经济发展最有生命力的新道路</title>
<content>　　黄孟复说，现在来看实施产业集群战略是我们可持续发展的一个重要途径，不是权宜之计。从更广泛的视野来看，产业集群的现在已经彻底推动民营经济发展的一个趋势，我们许多著名的产业集群总是和经济发达的地区经济的腾飞相关联的，也是得到了世界经济发展的一些印证，比如说美国的硅谷的发展，法国的发展与世界主导产业集群发展，它也是显露出了产业集群在世界经济发展中它的重要性。从我国改革开放以来，这个产业集群的现象不断清晰，从研究浙江的经济这种现象为什么能够推动浙江经济的发展，也推动了全国经济发展的现象。另外，产业集群的战略对推动经济社会发展的和谐发展也是具有重要的现实意义的。产业集群的发展促使单个小企业实现了大合作，资源共享，优势互补，联合创新。以合作为基础，以创新为龙头，实现了中小企业的可持续的增长。产业集群的现象对于提高我国自主创新的能力和水平，创新成果的拓展等等，是一个非常重要的创新，也是企业协同合作的一个创新能力，实现我国自主创新战略的不断发展。另外产业集群还有助于产业的优化分离，推动产业集群的建设、关键市场的细分来实现产业成长。是提高产业区域、提高国内的竞争能力的重要的方式。它是我国解决就业问题的
    一个重要渠道，有助于社会和谐。产业集群有助于扩大就业渠道，加快一些地区的工业化和城镇化进程，是解决农村剩余劳动力增加就业的一个重要方式。
　　对于实施产业集群的战略，必须走新型的产业集群发展道路。我国的产业集群经过几十年的实践，取得了很明显的成绩。但是仍然是处于初级阶段，我国的产业集群在改革开放的过程中，多是自发的。因为当时条件的局限，所以有一些产业集群的层次和档次不是很高，以传统产业为主，产品的创新能力不足，合作环境有待于进一步的改善。但是产业集群的发展已经受到了各界的广泛的共识，由于产业升级的迫切性已经得到政府和企业共同的认同，所以推进产业集群的战略，必须要按照中央的要求和发改委有一个意见《关于促进产业集群发展的若干意见》的精神，认真地落实科学发展观和新型的产业化的道路。
　　我国改革开放30年来，已经形成了550多万家的私营企业，是我国的产业集群的一个主体，根据数据统计，在我国的专利申请中民营企业申请的专利占46％，其中中小企业集中了大约70％的技术创新和60％的专利，和80％以上的新产品。因此民营经济的进一步的发展使产业集群创新升级的主要力量，那么产业集群作为民营经济发展中的一个重要载体，为民营经济的发展空间提供了一个广阔的前提，它可以破解一些企业规模小、资产少、人才不足，信息欠缺的难题，促使中小型企业在产业集群的这条道路上走上小、新、专的发展道路，实现了企业的健康的发展。
　　黄孟复强调，推动产业集群战略，必须大力发展民营经济。民营经济是实行产业集群战略的主体，产业集群是民营经济发展的重要载体。各级政府要加大推动民营经济发展产业集群的政策扶持力度，切实贯彻中共十七大关于“两个毫不动摇”和“两个平等”精神，进一步落实国务院“非公经济36条”文件要求，为民营经济走产业集群道路营造良好环境。各级工商联要充分发挥优势和作用，在加强行业商会建设中推进产业集群发展。他希望，天津要将大力发展民营经济实施产业集群战略作为抢占区域经济增长制高点的重要途径。随着“北方经济中心”的城市定位，滨海新区获批成为国家综合配套改革试点区，胡锦涛总书记对天津提出了“两个走在全国前列”和“一个排头兵”的重要要求。天津要抓住这一难得的发展机遇，切实把加快民营经济发展摆在突出位置，大力推进产业集群战略。（22I1）
 
</content>
</doc>

<doc id="150">
<title>中纪委：预防腐败机构正在组建</title>
<content>    夏赞忠：防止干部“带病提拔”
    
    综合新华社电（记者李亚杰）中央纪委副书记夏赞忠15日回答新华社记者提问时说，为了实现预防腐败工作的法制化、规范化，加大预防腐败工作力度，适应开展反腐败国际合作的需要，“我们正积极组建国家预防腐败机构”。
    据介绍，十六大以来，反腐倡廉工作在坚决查办违纪违法案件，严厉惩处腐败分子的同时，更加注重体制机制方面的改革和创新。
    在谈到今年反腐倡廉体制机制改革和创新方面有哪些新的要求和部署时，夏赞忠表示，要进一步深化干部人事制度改革。结合换届选举工作，认真实施地方党政领导班子和领导干部综合考核评价办法，落实和完善相关制度和措施，防止考察失真和干部“带病提拔”“带病上岗”。同时，要进一步深化行政审批制度改革；要进一步推进财政管理制度改革；要进一步推进司法体制改革；要进一步加强制度建设，不断提高反腐倡廉的制度化水平。
</content>
</doc>

<doc id="151">
<title>（经济）重庆加快建立农产品质量安全保障体系</title>
<content>　　新华社重庆６月２４日电（记者李松）为切实保证农产品质量安全，保障群众的餐桌健康，重庆市以农业标准、检验检测、认证建设为重点，强化农产品安全监督和管理，加快推进农产品质量安全保障体系建设。
　　记者从重庆市农委了解到，近年来重庆先后建立了农业部农产品质量安全监督检验测试中心（重庆）等５个部级农产品质检中心和７个市级农产品质检机构，检测业务涵盖了主要农产品及其加工品、畜产品、水产品、农业投入品、农业生态环境质量和农业机械等。
　　这些检测机构还承担着农业部和重庆市农产品质量安全例行检测、各种专项整治活动与农业投入品检测、“三品”认证产地环境质量和产品质量检测、各类社会委托和农业科学研究等检测任务，能够满足重庆农产品不同层次的安全检测需求。
　　同时，重庆市农委副主任刘启明表示，重庆市还因地制宜，根据农业各产业的不同区域布局，大力推动农产品标准化建设，建成了一批有标准化生产基地、有规范化生产技术、有龙头企业带动、有较高知名度的品牌、产地和产品通过质量安全认证、市场竞争力和辐射带动力强的农业标准化生产示范区。
　　根据农产品质量安全保障体系建设的相关规划，到２０１２年，重庆还将制定农业地方标准３５０项，使种植业标准化率提高到４５．５％、畜禽标准化规模养殖率提高到６０％、水产品养殖标准化率提高到５０％、农业专业合作组织及农产品生产企业标准覆盖率达到１００％，同时使通过认证的无公害农产品、绿色食品和有机食品达到３０００个。（完）
</content>
</doc>

<doc id="152">
<title>（服务·出行）外交部提醒中国船只和人员勿靠近塞舌尔附近印度洋海域</title>
<content>　　新华社北京１０月２０日专电　外交部网站日前发布消息，提醒中国船只和人员勿靠近塞舌尔附近印度洋海域。
　　消息称，近期塞舌尔以北印度洋海域海盗活动频繁，多次发生过往船只船员被武装分子劫持的事件。
　　外交部领事司提醒中国船只和人员勿靠近索马里以东１０００海里、塞舌尔以北３５０海里的印度洋海域，以免发生意外。（完）
</content>
</doc>

<doc id="153">
<title>（时政）王三运当选甘肃省人大常委会主任.txt</title>
<content>（时政）王三运当选甘肃省人大常委会主任
（时政）王三运当选甘肃省人大常委会主任
　　新华社兰州１月１３日电　甘肃省第十一届人民代表大会第五次会议１月１３日选举王三运为甘肃省人大常委会主任。（完）
</content>
</doc>

<doc id="154">
<title>（社会广角）重庆市轨道交通六号线一期工程可行性研究报告通过国家评审</title>
<content>　　新华社重庆６月２５日专电（记者徐旭忠）记者从重庆市规划局了解到，重庆市轨道交通六号线一期工程可行性研究报告通过国家发展改革委员会的评审，这将作为下阶段设计依据。
　　重庆市轨道交通六号线一期工程全长２３．６８公里，设１６座车站，其中高架站４座，地下站１２座，设计时速１００公里／小时，在充分考虑预留与其他轨道交通车站换乘的前提下，总投资约１３４亿元，预计２０１２年底建成通车。
　　据介绍，近日，上海隧道设计研究院受国家发展和改革委员会的委托，对《重庆市轨道交通六号线一期工程（上新街站至礼嘉站段）可行性研究报告》进行评审，认为重庆市轨道交通六号线一期工程研究方案可行，予以通过。（完）
</content>
</doc>

<doc id="155">
<title>香港卫生署协助选择有营养价值的学校午膳</title>
<content>香港卫生署协助选择有营养价值的学校午膳
　　新华社香港２月１５日电　为进一步协助学校和家长
为小学生选择有营养价值的学校午膳，香港特区政府卫生
署专门在互联网上设立“学校午膳供应商资料库”。
　　卫生署助理署长程卓端医生１５日表示，香港的全日
制小学生越来越多，为学生选择有益健康的午膳已成为公
众关注的课题，学校和家长在选择学校午膳供应商时，也
更着重所提供午膳的营养价值。
　　有鉴于此，卫生署在“健康饮食在校园”主题网站上
设立“学校午膳供应商资料库”，让获准供应午餐盒饭的
持牌厂商自愿填报４大范畴的资料，包括食物制作、食物
营养成分和分量、健康饮食推广、人员培训。
　　程卓端说，学校和家长可参考供应商填报的资料，查
看他们能否达到卫生署《小学午膳营养指引》所定的营养
标准，例如午膳中的五谷类、蔬菜类和肉类是否合乎３：
２：１的比例，食物的烹调方式是否恰当，以及是否咨询
专业营养师的意见来设计餐单等。
　　另外，卫生署现正草拟一份有关“学校如何选择午膳
供应商”的参考文件，内容包括“建议学校选择午膳供应
商的步骤及注意事项”和“学校午膳供应商评估表”，定
稿后将公开发放。（完）
</content>
</doc>

<doc id="156">
<title>中国承诺２０１０年农村医疗保障制度基本覆盖农村居民</title>
<content>　　新华社北京１１月２日电（记者邹声文）中国卫生部２日代表中国政府承诺，全面推进农村医疗保障制度建设，到２０１０年，实现农村医疗保障制度基本覆盖农村居民。
　　由中国卫生部和世界卫生组织联合举办的中国农村初级卫生保健发展国际研究会１１月２日下午在北京闭幕。中国卫生部代表中国政府在会上作出系列承诺，提出要努力形成政府主导、公共财政支持、居民参与的筹资机制，并随着经济发展，逐步提高保障水平；完善针对贫困人群的农村和偏远地区医疗救助制度，改善其基本卫生保健问题。
　　中国承诺，制定国家农村初级卫生保健发展纲要并纳入政府工作目标和经济社会发展目标；加大政府对农村和偏远地区卫生的投入，政府新增卫生支出主要用于农村和偏远地区的卫生事业，加大对贫困地区的转移支付力度，切实保证农村公共卫生机构和重大传染病防治经费；建立覆盖全国农村县、乡、村三级的医疗卫生服务体系，保证每个乡镇有１所政府办的卫生院，支持每个行政村设立１个卫生室；加强农村医疗卫生基础设施建设，提升服务能力，为居民提供安全、有效的公共卫生服务和基本医疗服务；大力培养农村和偏远地区卫生适宜人才，建立城市支援农村和偏远地区卫生工作的长效机制；支持应用研究，推广适宜技术，充分发挥传统医药作用。
　　与此同时，中国卫生部还代表中国政府发出《北京倡议》：明确初级卫生保健是政府的责任；重视发展农村及偏远地区卫生事业，政府应统筹城乡，推进以公平为导向的卫生政策；构筑健全的初级卫生保健服务网络；优先发展农村和偏远地区卫生人力；完善农村医疗保障制度；推广应用卫生适宜技术；坚持预防为主；加强国际交流与合作等。（完）　
</content>
</doc>

<doc id="157">
<title>（国际）美能源部长拒绝动用战略石油储备平抑油价</title>
<content>　　新华社华盛顿５月２２日电（记者胡芳）美国能源部长塞缪尔·博德曼２２日说，美国政府不会动用战略石油储备平抑油价，称建立战略石油储备的目的是应对紧急需要，而不是影响价格。
　　博德曼当天在美国众议院说，油价飙升的主要原因是市场需求激增和地缘政治局势紧张等。他说，为应对高油价，美国应开发更多的传统能源资源，如增加国内石油生产等，同时开发节能技术和替代能源。
　　应美国国会要求，美国政府已于本月１６日宣布今年下半年暂停增加战略石油储备，以免刺激国内汽油价格进一步上涨。
　　美国战略石油储备建立于１９７５年１２月，但直到１９７７年夏才储备首批原油，其储备能力为７．２７亿桶，目前储备水平约为７亿桶。（完）
</content>
</doc>

<doc id="158">
<title>烈士陵园的尊严</title>
<content> 
　阮 直 
 
 
  清明节是中国传统习俗中最重要的节日，也是人性美好的一种表现，它不是给自己过的节日，而是寄托对先人、亲人的怀念。 
  祭祖怀思，更重要的意义在于熏陶和影响还活着的人，它也是对过世人的道德观、价值观再做一次次重新的评判。让人们对那些民族伟人和革命烈士能世世代代铭刻在心，并通过清明这个节日的形式来表达人们的缅怀和敬仰。
  这几年随着城市的扩张，烈士陵园在不少城市已越来越处于黄金地段了，于是开发和侵占烈士的“安魂”之地行为在全国各地都冒了头：洛阳陵园11亩土地遭到开发，福州的烈士陵园一部分成了晒衣场，北海的陵园开出来一块当了烧烤园，呼和浩特市的一处抗日烈士纪念碑也曾遭到过破坏，歌乐山烈士陵园的用地从1999年就陷入了争议之中，扯皮多年，难以解决，连渣滓洞后山的一片坟地都被卖作了商业墓地。如今不少的烈士陵园之内都少了庄严肃穆，本是人们纪念烈士的圣地，如今却成了小商小贩的乐园，白天卖瓜果梨桃，晚上是小吃烧烤，东边一角是卡拉OK，广场中央是露天舞会，倒是一派歌舞升平、太平盛世的景象。可那高耸的纪念碑下安放的都是烈士们的骨灰呀，我们用什么样的方式享受生活，烈士们都不再理会了，唯物主义者是不相信有灵魂的，但每一个活着的人都是有灵魂的，难道烈士不哭泣我们就不会哭泣了吗？ 
  烈士陵园就是陵园，每一个牺牲的生命都是为了神圣的主义，为了民族的尊严，为了子孙的幸福而献身的，他们的崇高不仅需要一座高耸的纪念碑，一处肃穆的陵园，还需要每一个享受着幸福生活的人在心中为他们竖起一座永恒的丰碑，这是一个民族、国家道德和伦理的需要，是一个民族感恩的需要，是一个国家未来安全的需要。 
  可是，有不少城市烈士陵园的管理者们为了某些利益，把这一片“神圣”都出租甚至是“开发”了，这亵渎的不仅仅是地下的先烈，更是玷污了我们每一个享受着共和国阳光的人。 
  其实，按照有关规定，在烈士陵园内搞租赁、承包、开发地段，必须经过当地民政部门的批准，且公墓必须和烈士墓区明显分开，严禁毁坏烈士陵墓的行为发生。我以为，管好安放寄托我们哀思的烈士陵园，这不仅是为了怀念先烈，而是一个民族的良知永远向善的需要。为民族、为国家牺牲的每一个生命都应永远世代永恒，他们的名字就是我们民族精神的符号，陵园就是承载这些符号的载体。
 
</content>
</doc>

<doc id="159">
<title>中等收入者住房梦待圆限价房“乱相”中如何起飞？</title>
<content>

    
     
    
    　　■产业圆桌·聚焦“限价房乱相”
    　　“限价房一出，周边2公里难有商品房。”地产巨头潘石屹曾经对将出世的限价房产品下了这个断言。限价房对房地产供应格局的影响，以及由此产生的利益重新分配意义，可见一斑。
    　　2007年底，国内首个限价房项目在广州开盘征购。近日，随着各地限价房规划的出台，一个可以预见的未来是，限价房有望成为继廉租房、经济适用房后的又一个侧重保障的住宅产品种类之一。然而，此间诞生的一些不和谐因素，伴随着上海证券报独家探秘而出，“限价房配建大户型问题”，“限价房被单位自建房冲抵”等等问题，引发了市场的极大关注。
    　　那么，究竟限价房能对商品房价格产生多大的对冲作用？目前存在于广州等地的限价房地块配建大户型、单位自建房冲抵等情况是否普遍？又说明了限价房体制还存在怎样亟待改善的问题？如何让限价房，这个有利于百姓受惠的政策性住房体制真正茁壮成长？本期圆桌论坛，特邀政府部门权威官员、知名专家和地产企业老总一起，探讨这个话题。
    　　诞生限价房肯定是个好方向
    　　上海证券报：以广州为“先行军”，目前限价房产品和规划在各地如雨后春笋般问世。城市居民，尤其是中等收入家庭视其为解决住房难题的新希望。首先，这类产品入市的背景如何？我们应该如何概括限价房的历史作用？
    　　建设部：广州等地的限价房试点都只是在尝试阶段，应该看到限价房政策确实把房价降下来了，而且是受到百姓欢迎的。这是一个基本点，我们应该肯定。
    　　尹伯成：这个“限价房”的概念，是在房价面临大幅上涨，不但低收入阶层，连我们称之为“夹心层”的中等收入阶层也丧失了购房能力的背景下提出的。因为目前国家连廉租房的建设都可能有困难，没有能力发展那么多经济适用房来兼顾中间阶层的住房要求，但是这部分阶层人士的数量和意见都很大，故而出台了限价房措施。政府希望由开发商负责投资开发，并用限制价格的方式，解决中等收入居民的住房问题。
    　　丛诚：这一轮限价房热潮的政策源头始于今年初召开的全国建设工作会议，会议上，建设部副部长姜伟新提出了“用限价房和经济租用房来解决中等收入家庭住房问题”的新办法。但这一提法从未有过类似经济适用房管理条例一样的法规性文件，也没有提高到制度化层面。应该说，广州等地的尝试成果是应该肯定的，限价房的方向肯定是好的。放眼全世界，没有哪个国家是没有政策性住房的。关键是如何管理，如何运作。
    　　上海证券报：近日，限价房遭遇来自广州政协委员、合富辉煌集团董事长扶伟聪的炮轰。以平均主义，浪费资源为理由，扶伟聪将限价房称为有违社会和谐的败笔。专家如何看待这种说法。
    　　尹伯成：这个想法可以与经济适用房的情况联系起来说。我个人认为，所谓“限价房”的概念和之前提出的“经济适用房”有相当程度的重复，都是为了满足收入非“最低”，但“不高”的城市家庭的住房需求，但概念界限都还有模糊的地方。如果限价房是浪费，那么经适房也是浪费吗？其实这都是政府住房保障制度中的一环，保障中等和低收入居民的居住需求对构建和谐社会有相当关键的作用，因此不能看作是浪费资源。
    　　试水经历乱相才能真正“涅?”
    　　上海证券报：这一轮限价房热潮中，广州无疑是最为典型和领军的城市。到去年底，广州公布共计10个限价房项目，此前称总建筑面积178万平方米（后改为150万平方米左右），其中大部分将在今年上市。这一消息引来广州房价微降。限价房的入市真的可以对商品房价格产生打压作用吗？
    　　黄文波：经过一年多的实践，广州限价房取得了显著的成效，一是有效缓解了中等收入首次置业群体的购房压力，二是有效抑制了房价过快增长，对稳定商品房价格起到了积极的作用。
    　　潘石屹：对北京等地来说，限价房一但推出，房价肯定会受到影响。这一点是勿庸质疑的。一是对城市房屋销售价格的均价会有拉低作用，二是对限价房周边楼盘的销售价格产生制约，在同类竞争的前提下，一些地段相近的同类房源可能调整价格。
    　　丛诚：根据发改委的统计，去年12月，广州房屋销售价格虽然同比上涨5.7%，但环比下降1.4%，新建商品房环比下降则达到2.9%。这在房价普涨的中国楼市，是个可喜的变化。但不能说，目前几个主要城市房价有所松动都是源于限价房的影响。甚至这种下降是否可以代表长期趋势还有待考证。因为每年的第一季度都是房地产市场的淡季，而一些商品房的促销也只是拿出部分不太热销的房型“集中打折”，这些特殊因素都导致近期房价有所松动，但绝不代表同品质商品房将迎来集体降价。
    　　上海证券报：与限价房的“控价功能”相比，目前限价房执行中的一些问题也倍受关注，甚至引来限价房不可能实现中等收入家庭安居理想的判断。
    　　比如，调查显示，广州限价房项目有参杂“水份”的可能，号称近180万平方米的限价房项目，其实可以公开供应给中等收入家庭的可能仅为110万平方米左右（扣除大户型和单位内部销售）。另外，大部分的广州限价房在出让项目时规定了“二八”原则，即80%的面积用于建限价房产品，20%的面积给开发商自由规划，有的开发商甚至规划为类别墅的低密度豪宅。
    　　我们应该如何看待这些发展中的问题？
    　　潘石屹：政府过去几年出台的房地产政策绝大部分是针对如何解决中低收入人群的住房问题，即政府保障性住房政策，如要求严格执行“90平方米以下的户型占70%”
    　　等，经济适用房、限价房的规定就更加严格。如果借着限价商品房的名义建豪宅，这与政府千方百计要解决中低收入人群住房问题的政策是相违背的。政府一定会出面制止这种行为。
    　　尹伯成：限价房的目标是好的，但是前景和发展空间如何就和管理水平密切相关了。这个“限”字就是个问题。
    　　政府单纯用行政命令强制限价违背了开发商逐利的本性，开发商没有积极性了肯定不行。但是目前使用的调整方法，比如用限价房和大户型的豪宅“配套”开发，肯定不是解决这一矛盾的根本之道。
    　　原因有二：第一，限价房的利润空间是有限的，开发商一定会着力建设高利润的高档住宅甚至别墅项目，同时压缩限价房成本，这就很可能影响限价房的质量；第二，国家早已经明令禁批别墅用地，如果开发商利用自由规划的机会配套建设类别墅项目，就可能涉嫌违规。一旦有普及趋势，将刮起一轮新一轮开发乱相。
    　　黄文波：广州在2006年下半年着手公开出让限价房用地时，国家关于限价房政策只有较刚性的要求，限价房的性质、发展方向、操作办法甚至基本思路都没有形成，既无具体政策可依，又无先例可循，无论在认识和实践上均处于摸索阶段，正是由于这样特殊的政策背景，广州施行“双限双竞”公开出让也是一个不断提高、不断完善的过程。
    　　此类大户型不符合限价房户型要求，下一步，我们将本着从严、依法、合理的原则，通过签订土地使用权出让补充合同，全额补缴地价。
    　　上海证券报：那么，目前限价房政策执行中存在诸多特例和不确定性的根本原因是什么？
    　　丛诚：相关主管部门有意先鼓励各地尝试性开发限价房，形成经验后再考虑推广。这就决定了目前限价房并没有形成如经济适用房一样的明确的法规性文件，因此在操作中也没有统一的体制性的指导。
    　　上海证券报：有消息称，如果搭配高档商品房建设，广州的一些限价房项目综合销售利润率可能达到30%以上。这和市场所称限价房利润只有10%甚至更低的说法不符。那么，开发商究竟在限价房项目中获利多少？
    　　尹伯成：项目单纯的限价房开发收益大约就在10%到15%之间，不能超过15%，否则就根本不是限价房了。对于国内的开发商来说，这个利润空间可能的确相对较低，但是在欧美国家的成熟市场，房地产开发的利润也就是这个数字。况且这10%左右的利润是低风险的，是稳定的收益。
    　　陈兴汉：这种情况在南京是没有的。今年，南京公布了10万平方米的限价房计划，都是单纯限价房产品，没有所谓的商品房的配套。规定开发商利润率在8%以下。虽然利润率不高，但也说明有利可图，一些开发商也是愿意做的。
    　　栖霞建设此前参与了南京200万平方米经济适用房的建设，也有可能参与限价房的建设。但是现在看来，10万平方米的总量是很少了，推出后对房价和供应结构的影响也不是很大。至于今年是否还有限价房项目的规划还不好说，毕竟土地资源是有限的。
    　　上海证券报：所谓限价房，指的是政府限定价格、限定供应对象的住房，也被称为“双限房”，广州等的限价房用地出让，以高地价，低房价为原则，又称“双竞双限房”。对地方政府的这种做法，市场对此有何评价？
    　　丛诚：政府既希望有高的地价收入，又希望开发商不要卖高价，这在一定程度上影响开发商的开发热情，一些变相修改规划，提高收益率的做法就不可避免。
    　　把脉五大建议助力限价房成长
    　　上海证券报：除了广州之外，北京、南京、上海等地相继传出限价房消息，如南京建委承诺今年开建10万平方米的限价房，北京公布了包括申购标准等内容的限价商品房购买细则草案并公开征求市民意见，上海则传出消息，部分开发商楼盘未售出部分已经封盘，静待政府通知，并有可能变身限价房房源。
    　　提供限价房的方式各地不一，限价房市场急待规范。如果限价房将长期成为保障性住房的内容之一。为保证这一产品的持续健康发展，在政策上应做哪些准备。
    　　丛诚：要思考限价房开发与销售链条的所有工作，而不只是推出土地，确定售价。那种简单的数据游戏无益于限价房的长期发展。首先，如果明确开发商为限价房开发主体，那么以怎样的机制确保在低收益情况下，开发商有动力参与限价房的建设。是像经济适用房一样减免税额，还是贷款优惠，甚至土地价格是否可以优惠等都应该明确。
    　　第三：政府需要更专业的职能部门管理保障类住房的工程出让、建设、申购甚至回购等工作。保障类住房建设涉及众多工作环节，没有一个相应的体制和部门建设，可能沦为宏观调控的应景之作。
    　　第四：限价房等保障类住房建设的融资渠道需要拓宽，比如可以考虑将公积金积累更多地用于保障类住房建设融资。
    　　另外，在招投标时，可以允许政府寻找一些社会责任感较强的优质企业参与限价房开发，这对于保障限价房品质有一定作用。
    　　尹伯成：对于限价房的开发，我建议政府应该介入整个开发过程，实行全面监督，严格设立门槛，实现信息透明化。此外，还应该和开发商一起核算成本，实行一系列优惠措施，达到控制成本的目的。
    　　我还主张，这些项目不应该都放在偏远地区，因为中低收入居民大都没有自驾车，出行全靠公交系统。把他们都扔到那么远的地方，交通会相当不便。香港的公屋就是各个地区都有的，并不是只能建在偏远区域。因此我建议，政府还应该在中环、外环间划拨出一些土地来进行限价房的建设。
    　　未来是长期政策还是“一夜昙花”
    　　上海证券报：对于目前的限价房现象，有政府人士称，限价房更多地立足于调控而不是保障。这是否说明限价房只是一个用来拉低近期日益上涨的房价的工具？还是可能长期发展下去。
    　　黄文波：目前广州对限价房的意义、性质、发展方向的认识日益清晰。一是认识到限价房是多层次住房梯级供应和消费体系的重要层次之一，是对中等收入阶层的住房消费和供应层次，是一项必须“长期坚持”的住房政策。这决定了它具有旺盛的生命力，是一个不断发展完善的新生事物，而不是历史阶段的产物。二是认识到限价房是针对市场异动情况的“调节器”，是一项需要根据房地产市场实际情况灵活运用的调控措施，其限价标准、供应规模、销售对象都需要根据房地产市场运行情况和中等收入家庭的住房需求动态变化。三是限价房立足于市场公开竞争机制，尊重市场经济规律。
    　　上海证券报：在昨天的两会政府工作报告中，温家宝总理强调今年房地产市场宏观调控的四项措施，多种途径帮助中等收入家庭解决住房问题是目标之一，但在解决途径中，增加中低价位、中小大型普通商品房供应被重点提及。那么，近期相关主管部门是否可能推出类似的限价房管理指导条例。
    　　建设部：暂时还未有这一计划。（本报实习生朱宇琛对此文亦有贡献）
    　　■主持人语
    　　限价房：创新难，完善更难
    　　⊙本报记者于兵兵
    　　以本期圆桌会议为标志，上海证券报关于限价房“乱相”的系列独家调查报道，画上了一个阶段性的句点。一个令人欣慰的结论是，以限价房为代表，占城市居民总数达到60%以上的中等收入家庭的住房需要正在受到上至中央，下至地方政府的越来越多的关注。有这样一个大原则的存在，住房领域的和谐努力会越来越多，不和谐音符会越来越少。
    　　但不可否认的是，限价房市场的孕育初期确有执行上的乱相存在。这此乱相如果不能得到及时的纠正和解决，将严重影响限价房体制的成型，甚至整个保障类住房格局的完善。所谓，创业难守业更难。对于限价房来说，设计和尝试一种新产品的难度也许远远低于此后对这一产品不断完善，形成良性发展体制的难度。
    　　即便本报已经详细报道了部分限价房已经被开发商借助20%自由规划的机会变身为沿江豪宅甚至联排别墅（类别墅项目），一些地方主管部门仍否认有开建别墅的做法，在“别墅”的定义上做起文章。
    　　根据专家的介绍，自几年前全面停止别墅用地供应后，一些开发商以低密度、联排方式兴建类别墅项目的“擦边球”做法仍然存在。问题的关键，并非纠缠在名称如何，而是这些项目是否已经大量挤占了限价房部分的容积率指标和占地空间，是否已经影响了提供给中等收入家庭的保障类住房的品质，进而可能导致未来市场对限价房购买信心不足，这些才是影响限价房未来的大事。
    　　如果不能全身心站在中低收入者的角度想居住问题，切实考虑和解决他们的需求，一个高品质的，真正和谐的住房保障体制不会完成。
    　　而一些地方政府，目前仍然仅把限价房看做稳定公众信心，拉低房价的一种工具。有关广州限价房实际总量不符合公布数据的消息传出后，广州及时将178万平方米的说法修改为150万平方米，而根据记者的测算，除去优先对内销售的单位自建房，可以向社会公开出让的限价房，可能仅有大约110万平方米左右。
    　　另外，对于市场提出的诸多限价房管理问题，相关政府部门何时有所突破目前仍不得而知，比如对申购资格的审查流程进一步公开透明，比如根据各城市不同的房价收入比确定保障类住房需求的比例，比如创造更多融资渠道满足保障类住房开发的资金和信贷需求，比如政府成立专门的部门对保障类住房建设过程进行全程监控管理等。
    　　随着昨天温家宝总理在政府工作报告中把“通过多种途径帮助中等收入家庭解决住房问题”明确列入2008年政府的工作任务之一，一场范围更广、力度更大的住房保障活动大幕已经拉开。
    　　我们相信，这是一场振奋人心的好戏！
    　　主持人：本报记者于兵兵李和裕嘉宾：建设部相关负责人黄文波广州房管局副局长（书面说明）尹伯成复旦大学房地产研究中心主任丛诚上海房产经济学会住房保障委员会秘书长潘石屹SOHO中国总裁陈兴汉栖霞建设总裁
    
    　　 
    
    　　黄文波
    
    　　 
    
    　　尹伯成
    
    　　 
    
    　　丛诚
    
    　　 
    
    　　潘石屹
    
    　　 
    
    　　陈兴汉

</content>
</doc>

<doc id="160">
<title>国际档案理事会城市档案馆处首次在上海举行</title>
<content>    来自荷兰阿姆斯特丹市和鹿特丹市、法国雷恩市、意大利罗马等城市的档案馆馆长及档案专家学者近40人出席了会议。这次会议重点围绕"为公众服务"的主题，着力从功能开发、信息服务、有效宣传、网站建设、服务质量、方便检索和编绘漫画指南等方面进行了有益的探讨。 
    会议取得了一定的学术成果：一是档案馆为公众服务应坚持强化档案利用服务与发掘档案文化功能并重的原则。二是开展有档案特色的信息服务要注意分析研究何人、何事、何地，吸引潜在的用户走进档案馆，包括编印反映城市历史信息和名人信息的读物或图册，向旅游者推介档案馆。三是档案馆的宣传要着眼于用户的兴趣，从用户的角度加以筹划，选择合适的时机和有吸引力的活动，恰到好处地组织媒体报道，能起到事半功倍的作用。四是办好档案门户网站要构建融各档案馆信息与技术、财政合作的平台，并为用户设计使用便捷、功能很强的搜索引擎，提供"网络导游"，让用户可以多种选择地查询所需的信息和得到相应的服务。五是把质量认证体系引入档案馆管理，按星级定位，以提升公众对档案馆的满意度。六是推进馆际合作，适应需求加强档案专题目录建设，是一条整合档案信息资源、促进档案基础工作、深化档案利用服务的有效途径。七是使用漫画形式进行档案馆的形象宣传，可以为用户了解档案馆、访问档案馆起到很好的指南作用。 
    国际档案理事会城市档案馆处执委会主席、荷兰阿姆斯特丹市档案馆馆长让·布姆加德在会上指出，这是一次非常特殊的会议。感谢上海市档案馆馆长吴辰先生对这次会议提出的明智选题。从上海市档案馆的战略性发展和与会的欧洲一些城市档案馆馆长的发言看，档案馆能为公众了解所在或所到的这座城市起到释疑解惑和引导旅游等多方面的作用。希望各国城市档案馆之间继续加强交流与合作，把档案馆为公众服务等建设性问题的研究进一步引向深入，不断取得新的成果。 
</content>
</doc>

<doc id="161">
<title>肯尼亚移动通信公司IPO吸引31亿美元</title>
<content>　　肯尼亚移动通信公司IPO吸引31亿美元
　　本
　　报讯肯尼亚财政部近日宣布，4月底结束的肯尼亚最大移动通信公
司--萨法利通信公司首次公开发行股票（IPO）共吸引约31亿美元的资
金，大大超出肯财政部原先设定的8.1亿美元的目标。
　　肯财政部在一份声明中说，此次萨法利通信公司首次公开发行股票
将成为撒哈拉以南非洲地区有史以来规模最大的IPO和全非洲地区第三
大IPO，仅次于摩洛哥电信和埃及电信。
　　在此次IPO之前，肯尼亚政府拥有萨法利通信公司60％的股份，另
外40％属于英国沃达丰公司。通过此次IPO，肯政府将出售25％的股份，
共计100亿股。从6月9日开始，萨法利通信公司股票可以在内罗毕证券
交易所交易。
　　萨法利通信公司是肯尼亚最大的移动通信运营商，占肯尼亚国内市
场份额一半以上，同时也是东非地区盈利最多的公司之一，其2006－2007
财务年度的税前利润比前一年度增长41％，达到约2.89亿美元。（林红
海）
</content>
</doc>

<doc id="162">
<title>（艺术舞台）北京音乐厅将举行广东音乐精品音乐会</title>
<content>    （艺术舞台）北京音乐厅将举行广东音乐精品音乐会
　　新华社北京７月１８日专电（记者周玮）清新活泼、流丽秀美的广东音乐在北京寻觅知音——２９日晚，由 ２０首广东音乐组成的广东音乐精品音乐会将在北京音乐厅上演。
　　由广东音乐曲艺团带来的这场名为“娱乐升平步步高”的音乐会，演出曲目既有广东音乐经典名曲《雨打芭蕉》《双星恨》《双飞蝴蝶》《娱乐升平》，也有广东音乐各发展时期的代表作《赛龙夺锦》《步步高》和重新编配的《平湖秋月》《织出彩虹万里长》《彩云追月》等。在演奏形式上，音乐会既有传统的、原汁原味的“五架头小组奏”“硬弓小组奏”，又有现代的、创新发展的“大合奏”“女子丝弦乐”等。
　　广东音乐，又名粤乐，诞生在珠江三角洲地区，至今逾百年历史。其题材大多是赞美自然风景、描写花鸟鱼虫和民俗风情；它旋律悠扬、音调清新、节奏明快，追求诗情画意、写景抒情。广东音乐有着深厚的群众基础，在广东、广西和香港、澳门等地，民间乐社遍布城乡，弦管之音不绝于耳；在海外，粤籍华人将广东音乐称作“乡音”。（完）
</content>
</doc>

<doc id="163">
<title>（体育）环法惊现兴奋剂丑闻</title>
<content>　　新华社巴黎７月２４日电　环法自行车赛２４日惊曝兴奋剂丑闻，阿斯特纳车队的哈萨克斯坦名将维诺库罗夫在２１日的一次兴奋剂检查中结果呈阳性。目前，该选手已经离开比赛地回到他在摩纳哥的住所。
　　在２１日进行的第１３赛段争夺中，维诺库罗夫获得个人在环法赛上的首个计时赛段冠军。随后他又在２３日进行的第１５赛段比赛中夺冠。不过他在车手总排名榜上只列第２３位，比保持黄色领骑衫的拉斯姆森慢了近半个小时。
　　阿斯特纳车队２４日宣布了这一消息，环法组委会主席克莱尔在随后召开的新闻发布会上表示，组委会早已做好打击兴奋剂的准备，“对兴奋剂使用者绝不手软”。当有记者问，是否是因为环法赛程太过艰难才导致车手使用兴奋剂时，克莱尔说：“任何人作弊不是因为赛程太难，而是因为想拿第一。”（完）
</content>
</doc>

<doc id="164">
<title>（国际）伊石油行业战后已损失约１１４亿美元</title>
<content>    （国际）伊石油行业战后已损失约１１４亿美元
    新华社巴格达７月３日电伊拉克石油部官员３日表示，自美军结束在当地大规模军事行动，伊拉克恢复石油生产以来，石油行业因破坏活动频繁已遭受损失约１１４亿美元。
    伊拉克石油部发言人阿西姆·杰哈德当天说，自 ２００３年夏季伊恢复石油生产到今年５月底，已发生约 ３００起针对当地石油基础设施的破坏活动，其中有７０起发生在今年前５个月。他透露，大多数破坏活动发生在伊北部的产油区，导致其北部油田的原油出口受到较严重影响。
    数据表明，在美军发动针对伊拉克的大规模军事行动前，伊国北部产油区每天出口原油约８０万桶。而目前，该地区的原油日出口量仅４０万桶，而且还不能得到保证。（完）
</content>
</doc>

<doc id="165">
<title>常德：八旬空巢老人不堪孤寂跳楼宣泄</title>
<content>    空巢老人自杀的悲剧时有发生，这已成为一个社会问题。到2008年，我省65岁及以上老年人口超过600万。省社会科学院社会学法学研究所所长方向新说：“空巢老人会越来越多。家庭赡养的单帮一模式已不能解决这个问题了，需要建立完善的社会化养老网络。”
    事件 老人用跳楼宣泄孤寂情绪
    6月13日上午8点多，81岁的李菊珍（化名）从自家二楼阳台跳下，头部受伤，左手粉碎性骨折，幸运的是没有伤到要害部位，无生命危险。老人送到医院后意识还很清醒，向众多围观的人讲述了心里话。“她说跳楼是因为一个人过得很辛苦，没意思了。”陈女士说。
    老伴去世多年，两个儿子常年在外工作，很少陪在自己身边，李菊珍成为名副其实的空巢老人。前些年，老人由孙子在家照料，但半年前，孙子扛起背包南下打工了，李菊珍的饮食起居靠自己料理。李菊珍性格日渐孤僻，常常把自己关在房间里，有时候一整天都不吃不喝。6月13日早上起来，老人看着空空的房间，情绪越来越低落，8点多，她爬上阳台，用跳楼的方式宣泄心中的寂寞和痛苦。
    “老人太可怜了，送到医院时，两个儿子都还没有赶来。”陈女士说。
    状况 “空巢老人”将越来越多
    省统计局最新的调查数据表明，到2008年，我省65岁及以上老年人口达620.26万，占全省总人口的比重为9.1%，比上年提高0.08个百分点，其中大约三分之一的老人是独守空巢的。
    所谓空巢老人，是指没有子女、亲人照顾的老人，他们要么是无儿无伴的孤寡老人，要么是与儿女分开居住的独居老人。“出门一把锁，进门一盏灯”，有人用这句话来形容空巢老人的独居生活。“目前，空巢老人作为一个群体已经成为社会问题，而且不是一个新问题了。”省社会科学院社会学法学研究所所长方向新说，“老人尤其是80岁左右的老人独守空巢的现象很多，一方面，子女年纪都比较大了，他们照顾父母本来就有点力不从心，即使子女年轻力壮，在现在这种竞争压力很大的社会环境下，很多人没有时间照顾老人。再有，老伴去世的话，老人独居生活就更不容易了。”
    方向新说：“中国老龄化现象越来越严重，在经济高速发展的背景下，空巢老人会越来越多。”
    对策 应大力发展社会养老机构
    昨日下午，长沙市天心区中鑫敬老院里，75岁的王怀宋老人正和老伙伴们下棋、聊天，他一生无儿无女。“我这里离湘江风光带很近，平时上午到风光带散散步，下午看看报纸、电视。没有什么特别想要的，就把敬老院当成家。”
    记者走访长沙市部分敬老院，在和老人们聊天的过程中发现，大部分独居老人对生活现状比较满意。“大力发展社会养老机构，是解决空巢老人问题的一个途径。”方向新说，“很多人认为把老人送到敬老院是不孝的表现，其实不然。目前，靠家庭赡养老人的单帮一模式已经不能解决问题了，必须结合多种社会资源。”
    方向新说：“首先是老年公寓、老年福利院等，这些机构是提高社会化养老程度的主要内容。老人不去福利院的话，社区应该开展帮扶工作，定期派医生、义工等上门照料。”
    “当然，不能忘记，需要发挥我国传统，子女尽心尽力照料老人。空巢老人毕竟需要情感抚慰。”方向新说。
    
</content>
</doc>

<doc id="166">
<title>（服务·健康）糖尿病安全用药系列知识宣传活动将于7月下旬启动</title>
<content>    （服务·健康）糖尿病安全用药系列知识宣传活动
将于7月下旬启动
　　新华社北京７月１３日专电（卢肖）一项旨在加强糖
尿病患者用药知识、提高安全用药意识的主题宣传活动
“安全用药，安心降糖”拜耳糖尿病安全用药世纪行活动
将于七月下旬启动。
　　据国家药品不良反应监测中心统计，２００６年共收
到药品不良反应病例报告近３７万份，全国每百万人口平
均药品不良反应病例报告２８４份。一些慢性病如糖尿病
等造成的严重后果不是由于疾病本身，而是不合理用药所
致。慢性病的治疗，是一个长期的用药过程，很容易出现
各种药物不良反应，安全用药对每个患者来说至关重要。
　　中华医学会糖尿病学分会主任委员杨文英教授表示：
“糖尿病治疗的根本目的不仅是降糖本身，而是要减少各
种脏器并发症的发生。”所以治疗时增加对各个脏器的保
护，减少肝肾和心血管的损伤等等问题需要得到重视，降
糖药的安全使用显得尤为突出。
　　此次“安全用药”活动由中国健康教育协会携手拜耳
医药保健有限公司共同举行。该活动将围绕“安心降糖，
呵护健康”的主题展开宣传和推广，旨在加强医生、患者
的用药安全意识，全面普及用药安全知识。
　　据悉，该活动是继拜耳医药保健公司去年推出的“糖
尿病关怀计划”后又一项公益活动，届时将会在全国六十
余城市的媒体、医院和社区开展安全用药的宣传，全国主
要城市的糖尿病患者及高危人群都将可以得到安全用药的
指导和帮助。（完）
</content>
</doc>

<doc id="167">
<title>金陵杯新闻摄影竞赛评选揭晓</title>
<content>　　本报北京4月10日电张颖报道：由本报主办、南京军区南京总医院协办的“金陵杯”
新闻摄影竞赛历时7个月，今天评选揭晓。
　　《齐心协力过激流》（作者：毛主亮，刊于2006年9月9日一版）从120多幅（组）
见报新闻图片中脱颖而出，荣获一等奖；《“龙凤兵”：参军一年长大了》（作者：
卢军、张科进、张振河，刊于2006年12月14日二版）、《雪野宿营》（作者：盖旭辉，
刊于2007年1月7日一版）、《深夜，战鹰出击》（作者：本报记者张雷，刊于2006年9
月12日一版）获二等奖；《“北极”官兵用上太阳能》（作者：本报记者周朝荣，刊
于2007年1月27日一版）、《天山雪海砺精兵》（作者：王国民，刊于2007年1月3日一
版）、《青衣江上抢险救人》（作者：彭俊杰，刊于2006年9月3日一版）、《青藏铁
路首次成建制输送兵员》（作者：钱檬，刊于2006年12月3日一版）、《快速救治》（
作者：龚怡，刊于2006年9月2日一版）、《邓桂平，第八次与女儿告别》（作者：李
根成、王志海，刊于2007年1月6日二版）获三等奖。
　　本次新闻摄影竞赛开赛以来，全军新闻摄影骨干和广大业余摄影爱好者踊跃参赛，
获奖图片普遍时效性、新闻性强，富有视觉冲击力。本报将为获奖作者颁发奖金和证
书。
</content>
</doc>

<doc id="168">
<title>（国际社会）斯里兰卡：集体食物中毒　１人死亡７０余人住院</title>
<content>　　新华社科伦坡８月１８日专电（记者刘咏秋）据当地媒体１８日报道，斯里兰卡南部乌瓦省某镇１７日举行宗教节日庆典活动时发生集体食物中毒事件，导致１人死亡，７０多人被送进医院治疗。
　　报道说，当地民众吃了由庆典组织者提供的食物而出现食物中毒症状，其中一名１４岁的女孩不治身亡。
　　集体食物中毒事件尚在调查中，食物样品已送交警方检查。（完）
</content>
</doc>

<doc id="169">
<title>军服</title>
<content>    人类社会产生军队以后，为了在战场上识别敌、我、友，便产生了各种式样的军服。 
    在冷兵器时代，除盔甲以外几乎没有其他类别的军服。进入热兵器时代后，随着常备军和军事科技的发展，产生了军衔制，军服的种类、式样显著增加。现在世界上军服约有１０００多种，可分为礼服、常服、作训服三类。礼服是在盛大节日、阅兵典礼、迎接宾朋等重要场合穿的军服；常服是军人平时在军营及无作战训练任务时穿的军服；作训服则是执行军事任务时的着装。据统计，现在世界上作训服的种类已达１００多种，并根据不同的作战功能出现了防化服、飞行服、避弹服、救生服等特种作训服。现在世界上军服的颜色有８００余种，以各种绿色为多。不少军队还装备了“迷彩服”，这种军服在五颜六色的颜料里，掺进了特殊的化学物质，反射红外光波使其色彩与自然景物非常接近，便于隐蔽。军衔制就是通过军服上的肩章、领章等各种符号区别军兵种和官兵等级的。 
    中国正式使用军服名词是春秋战国时期，当时的赵国将士宽袍长带，在与匈奴作战中行动不便屡吃败仗，赵武灵王便进行了“胡服骑射”的服装改革，产生了那时的“军服”。我军的军服在各个历史时期不尽相同。我军第一套制式军服诞生于１９２９年５月，为灰色列宁装，帽子为列宁式的八角帽，帽前缀有红布五星，军服领上缝有两块红布领章，在福建长汀首次装备了毛泽东、朱德、陈毅等领导的红四军。八路军在国共合作时受国民党军队编制，为灰色军服，佩带印有“八路”二字的臂章。解放战争时期一般都身着黄军装，胸前佩戴白底红边有“中国人民解放军”七个字的胸章，戴黄色有沿军帽。五十年代实行军衔制时，军官戴大沿帽，战士为船形帽，军兵种的服装式样和颜色也有不同，并佩戴不同规格、式样的肩章、领章、帽徽等符号。１９６５年６月，废止了各种徽章符号，一律佩带红五角星帽徽和红领章，官兵一律戴解放帽，到１９８５年５月，才又重新恢复戴大沿帽和肩章、领章等一些标志符号。据悉，随着我军新的军衔制度的改革，我军军服还将作进一步的改革完善。 
</content>
</doc>

<doc id="170">
<title>详讯：习近平强调深入学习贯彻党的十七大精神　切实加强党的建设及党建研究</title>
<content>新华社北京１１月２０日电（记者李亚杰）中共中央组织部２０日在北京召开学习贯彻党的十七大精神暨党建研究所成立２０周年座谈会。中共中央政治局常委、中央书记处书记习近平出席座谈会并发表重要讲话。他强调，当前和今后一个时期全党的首要政治任务，包括党的建设的首要任务，就是认真学习、深入贯彻、全面落实党的十七大精神，把全党全国各族人民的思想和行动统一到党的十七大精神上来，把各方面的力量凝聚到实现党的十七大确定的奋斗目标和战略任务上来。
    座谈会由中共中央政治局委员、中央书记处书记、中央组织部部长李源潮主持。
    习近平在讲话中充分肯定了中央组织部党建研究所成立２０年来取得的成绩。他指出，党建研究所坚持以邓小平理论和“三个代表”重要思想为指导，深入贯彻落实科学发展观，围绕全党全国工作大局，深入研究党的建设和组织工作的重大理论和实际问题，推动马克思主义党建理论的研究、宣传和创新，为全面推进党的建设新的伟大工程做出了积极贡献。
    习近平强调，党的建设是党的事业不断取得胜利的一大法宝，党建研究是提高党的建设水平的重要基础和保证。在中国特色社会主义伟大事业不断向前推进、不断发展壮大的历程中，党的建设及党建研究担负着不可替代的重要责任和崇高使命。习近平指出，深入学习贯彻党的十七大精神，切实加强党的建设及党建研究，要始终高举中国特色社会主义伟大旗帜，推动各级党组织和广大党员干部坚定不移地走中国特色社会主义道路，始终不渝地贯彻执行党的基本理论、基本路线、基本纲领、基本经验，更好地为建设和发展中国特色社会主义服务；要牢牢把握中国特色社会主义理论体系，坚持不懈地用这一理论体系武装全党，推动广大党员干部用马克思主义中国化最新成果指导客观世界和主观世界的改造，提高运用科学理论分析和解决实际问题的能力；要紧紧围绕夺取全面建设小康社会新胜利这个中心任务，准确把握推进社会主义经济建设、政治建设、文化建设、社会建设对党的建设及党建研究提出的新任务、新要求，认真贯彻落实党的十七大加强和改进党的建设的新思路、新举措，为开创中国特色社会主义事业新局面提供坚强保证；要切实贯彻改革创新的根本要求，不断研究党的建设的新情况新问题，善于用改革创新的思路和办法破解党的建
设中的重大课题，探索提高党的执政能力、保持和发展党的先进性的有效途径，不断推进党建领域的理论创新、制度创新、工作创新和方法创新；要大力弘扬理论联系实际的优良作风，坚持面向现代化、面向世界、面向未来，以锐意进取的精神和深入扎实的作风研究和回答党的建设实践提出的重点、热点、难点问题，在总结实践经验的基础上寻找解决问题的答案；要认真落实党的十七大对党的建设的总体部署，以改革创新为动力，以执政能力建设和先进性建设为主线，推动思想建设、组织建设、作风建设、制度建设和反腐倡廉建设相互协调、相互促进、共同发展，增强党建工作的整体效应，不断提高党的创造力、凝聚力、战斗力。
    习近平强调，党章是党的总章程，对推进党的工作、加强党的建设具有根本性的规范和指导作用。学习贯彻党章，是学习贯彻党的十七大精神的应有之义，也是加强党的建设、深化党建研究的重要任务。各级党组织和广大党员要切实把党章学习好、遵守好、贯彻好、维护好，扎实推进党的工作和党的建设的制度化、规范化、程序化。
　　有关方面负责人围绕学习贯彻党的十七大精神发了言。中央组织部、全国党建研究会、部分省市党建研究所负责人和在京有关研究机构的专家学者等参加了座谈会。（完）
</content>
</doc>

<doc id="171">
<title>（外事）吴仪会见欧盟税务与海关委员</title>
<content>    （外事）吴仪会见欧盟税务与海关委员
　　新华社北京１１月１４日电（记者李忠发）国务院副总理吴仪１４日在北京会见了欧盟税务与海关委员科瓦奇·拉斯洛一行。
　　吴仪说，今年是中欧建交３０周年。３０年来，中欧关系取得了长足发展。欧盟已成为中国最大贸易伙伴，中国也成为欧盟第二大贸易伙伴。她说，海关合作是中欧经贸关系的一个重要组成部分。近年来，中欧海关开展了富有成效的交流与合作，内容涉及知识产权保护、反商业瞒骗和海关估价等多个领域。
　　吴仪强调，保护知识产权是中国加快自身经济建设和社会发展的内在需求。无论在立法和执法方面，中国都付出了巨大努力，取得的成就有目共睹。中国政府保护知识产权的决心和态度是一贯的，来自世界各国的知识产权权利人的合法利益都将在中国受到保障，所有侵权和假冒行为都将被依法处理。
　　海关总署署长牟新生等参加了会见。（完）
</content>
</doc>

<doc id="172">
<title>日本参选议员免握手防流感</title>
<content>　　新华社今晨专电　日本第４５届众议院选举已于１８日拉开战幕。但鉴于甲型Ｈ１Ｎ１流感蔓延，一些党派候选人在选战集会上改“握手”为“挥手”以防流感。
　　日本《读卖新闻》２０日报道，面对８月３０日选举日期日益临近，反对党民主党候选人玉城丹尼（Denny Tamaki）谨慎行事。
　　“选战活动中（与选民）握手（拉选票）是关键，但如今这很麻烦，”他说，“如果我自己感染流感并传染给免疫力相对较弱的年长者，那将很糟糕。”
　　民主党年轻候选人横米胜仁（音译）数天前表现出甲型Ｈ１Ｎ１流感症状。他的一名助手说：“我们将确保不会近距离发表演讲，以免听众或因唾液传染而染上流感。”
　　自民党候选人藤野真纪子出席选战集会时随身携带消毒剂。“我看了新闻，认为有人会担忧，因此我很快领来一些（消毒剂），”她说。
　　日本厚生劳动省１９日说，甲型Ｈ１Ｎ１流感在日本已正式进入流行期。日本迄今已通报３例甲型Ｈ１Ｎ１流感死亡病例。
　　日本内阁官房长官河村建夫建议人们勤洗手，但表示无意限制公众集会。（完）
</content>
</doc>

<doc id="173">
<title>全市水库均达防洪标准</title>
<content>记者： 文静 | 时间： 2008-04-27 
本报讯 （记者文静）昨天，记者从市水务局获悉，水库除险加固工作已完成，全市82座水库全部达到防洪标准。自上世纪50年代起，本市陆续建成水库82座，总库容93亿立方米。由于建成时间长，部分水库的隐患逐步暴露。自2005年起，本市对存在问题的水库逐一除险加固，提高防洪标准。
</content>
</doc>

<doc id="174">
<title>（财经·动态）中国联通版ｉＰｈｏｎｅ手机正式进入内地市场</title>
<content>　　新华社北京１０月３１日专电（记者刘菊花）中国联通与美国苹果公司３０日晚在京举行ｉＰｈｏｎｅ手机进入中国内地市场的上市首销仪式，中国联通３１日同步在全国３０个省会城市举办各省的首销仪式。
    中国联通总经理陆益民表示，中国联通覆盖广泛的移动宽带网络将与功能强大的信息化终端ｉＰｈｏｎｅ　３ＧＳ相得益彰，给用户带来前所未有的３Ｇ体验。
　　与ｉＰｈｏｎｅ手机当年在美国、新加坡等地首发时用户彻夜排队抢购的狂热相比，在北京初冬的寒风细雨中，排队的场面没有预想中火热，等候购机的人群甚至因为不满苹果全球销售副总裁冗长的产品介绍而制造了几次小小的“骚乱”。
　　据陆益民透露，自１０月１日中国联通３Ｇ业务正式商用以来，本月末其３Ｇ用户总量已突破１００万户。（完）
</content>
</doc>

<doc id="175">
<title>海州区积极推动审计成果转化促进区域经济发展加强完善制度建设</title>
<content>　　本报讯近几年来，江苏省连云港市海州区审计局从促进区域经济发
展、加强完善制度建设着眼，注重加强对审计发现问题的综合分析，积
极提出审计建议，促进审计成果转化，推动了区域经济的健康、协调、
可持续发展。
　　该局在对部分行政事业单位房产管理不规范、资产管理与财政预算
管理脱节、部分公益事业性设施用于经营等问题进行深入分析后，提出
了把部门资产纳入财政预算范围、实行统一管理，建立“政府产权所有，
授权部门监管，单位有偿使用”的国有资产管理模式等建议。政府采纳
了审计建议，出台了《行政事业单位国有资产管理办法》，加强对资产
管理使用情况的监管。
　　在认真分析部分农村财务管理混乱、村级经济活动缺乏有效管理和
监督等问题后，该局提出了加强村级经济活动管理和监督，开展定期村
级财务审计，实行“乡查区审、乡办区帮”的审计模式等建议。建议被
政府采纳，该局制定的《关于推行村级财务定期审计规范村级经济行为
的实施办法》被转发。此举进一步规范了村级经济行为，推进了农村党
风廉政建设。
　　在分析建设系统部分单位收支报账不及时、坐收坐支、私设“小金
库”等问题的基础上，该局提出要加强对建筑行业预算外收入的管理，
禁止因领导人变动大量突击报账等问题发生的建议。建议得到建设部门
领导的高度重视，重新强调了收支两条线制度，制定了《限时报结制度》、
《年度审计制度》以及相关联的《处理处罚制度》，加强了对下属单位
的管理和监督。
　　该局对会计管理核算中心财会队伍的现状及存在问题，自管资金、
资产管理使用中存在的共性问题等进行综合问题后，提出了加强财会队
伍建设，加强与会计集中核算单位的沟通，全面掌握其收支状况等建议。
建议得到了财政局和核算中心领导的重视，有关部门据此制定了《报账
制单位财务管理制度》、《报账员工作规则》和财会人员定期学习培训
制度等，减少了监管盲区，规范了业务管理。
　　（张玉柱）
</content>
</doc>

<doc id="176">
<title>清洁高效生物质能颗粒燃料投放市场</title>
<content>　　清洁高效生物质能颗粒燃料投放市场
　　本报讯 据青岛环保科技应用推介会日前透露，一种利用秸秆、水稻秆、木屑、花生壳、甜菜粕、苜蓿、树皮等废弃物，经粉碎、混合、挤压、烘干等工艺加工制成的清洁高效生物质能颗粒燃料，已通过有关部门的检测认证，并已投放市场推广应用。此项产品的研制成功，是我国清洁能源技术开发方面的一次突破，可代替木材、优质煤、天然气，是一种高效、节能的环保能源新产品。
　　据了解，生物质能是一种既环保又可循环利用的清洁能源，生物质能颗粒燃料产品使用的原料分布广泛，供应有保障，加工工艺先进，可直接作为燃料进行燃烧，以绿色煤炭而著称，而且它的硫化物含量几乎为零。据参加会议的青岛世帮节能设备有限公司技术专家张凤莲介绍，这一产品可作为锅炉燃料，与采用先进气化燃烧方式的生物质能燃料锅炉配套使用，无需加工处理就可以实现氮化物、硫化物接近零排放，对环境无污染。而且运行成本分别比电锅炉及燃油、燃气锅炉下降70％、 60％、40％，是替代电、燃油、燃气锅炉的最佳环保产品。另外，与其他燃料相比，具有燃烧时间长，强化锅炉炉膛温度高，热值可达3900～ 5100大卡/千克，热效率达81.6％；而且经济实惠，存取方便，非常适合于宾馆、学校、社区以及部队等远离供热源点、市区周边、城乡接合部的驻地单位供热需求使用。经有关部门测试，两吨颗粒状生物质能燃料可替代1吨原油使用。
　　（古月）
</content>
</doc>

<doc id="177">
<title>乌市天山区人口计生委:真情暖人心　共同筑和谐</title>
<content>    苏静常委在启动仪式的讲话中指出，外来务工人员在改革开放三十年来作为新型劳动大军的成员，为天山区的社会发展、经济繁荣、推进城市化进程作出了积极的贡献。并积极相应国家计划生育的号召，为稳定我区低生育水平，促进区域经济的持续快速发展做出了自己的贡献。极大的缓解了人口对经济、社会和资源环境的压力。区人口计生委，连续数年开展救助计划生育特困家庭活动、捐资助学达28555人，是促进人口计生事业发展的一件实事、一件好事，值得大力提倡。
    居住在延安路的外来务工人员家庭代表吴仪萍在发言中无限感慨地说：“作为一名四川来疆打工人员，居住期间，得到了街道、社区的计划生育、计生协会的关爱，使我们感受到家的温暖，并吸收我加入了社区流动人口计划生育协会，作为一名会员，这几年深感政府为社区居民，特别是外来务工人员出台的了一系列奖励优惠政策，免费为流动人口提供计划生育技术服务，为流动人口的孩子提供资助、减免学费等等，让我们感到非常的高兴，切实让我们感受到了党和政府的温暖与关怀，人口计生部门暖暖的情谊，使我们身在他乡也过上了平安、欢乐、祥和的节日。”
    此次启动仪式中，区人口计生委还对22户外来务工人员的每户家庭发放了200元的慰问金和计生用品和宣传资料。 此次活动，标志着全区各级人口计生部门向外来务工人员计生特困家庭送温暖系列宣传活动拉开了帷幕。活动当天接受宣传群众达8000人次，共免费向群众发放了环保袋、牙刷、毛巾、澡巾、梳子等9种宣传实物，流动人口、避孕节育、优生优育和艾滋病知识宣传折页2000份，安全套15000只，并发放了3000份“致天山区外来务工人员的一封信”，展示宣传版面40块。
</content>
</doc>

<doc id="178">
<title>（服务·生活观察）三学期制：能否给我国高等教育打开“一片晴空”？</title>
<content>    （服务·生活观察）三学期制：能否给我国高等教育打开“一片晴空”？
　　新华社长春５月２９日专电（记者马扬、梁阳、茆琛）从今年开始，吉林大学、西南大学等一些高校改革学期政策，变每年的两个学期为三个学期。此前，黑龙江大学、哈尔滨师范大学、厦门大学也已经在学生中实行了三学期制。学校方面表示，此举的目的是期望通过学习时间的调整和学习制度的改变，缩短学时，减轻课堂教学压力，让学生有更多自我学习、自我思考、自我发展的空间。
　　高校纷纷试水三学期制，能否真正给学生自我发展的空间？对此，有人认为，改革触动了高校教学的神经，正朝着更加有利于大学生全面发展的方向迈进。但也有人质疑，改革是一个系统推进的过程，要改变传统的两学期制，必然遭遇一系列难题。
　　（小标题）三学期制：不得不改的“一环”？
　　此次高校实行的三学期制，即“两长一短”学期。吉林大学规定，春季、秋季两个长学期为理论教学时期，夏季学期即短学期为暑期实践教学学期。春季学期约１８周；短学期约６周；秋季学期约１７周。各教学单位可以根据 ２００５级学生的实践教学环节的具体安排，调整暑假与短学期之间的安排。西南大学将其学期制改革命名为“２＋１学期”制，占３个及其以下学分的课程，教学任务可以集中在某一段内完成；占４个学分及其以上的课程，教学内容在长学期或学年内安排完成。
　　据吉林大学教务处处长付景川、西南大学教务处处长周光明介绍，实行三学期制将使学生跨校区、跨年级、跨专业修课成为可能，有利于实现学分制的选课制。
　　他们认为，三学期制的实行不仅是一个学习时间安排上的改变，更是一种学习制度上的改变，它与实施学分制、选课制构成一个有机的整体。他们希望，短学期能为学生社会实践创造条件，能够拓宽高校学子的学术视野；同时能充分利用教学资源，使教师集中更多的时间和精力从事教学科研及社会实践，参与国内国际学术研讨，提高素质。
　　（小标题）“我的学期我做主”：看上去很美
　　对于短学期，吉林大学的设计是给文科、理科学生安排选修课，主要由以科研任务为主、具有高级职称的教师来上；对工科等学生集中安排教学实践。付景川说，短学期更能体现学习的主体是学生，它考验学生能否变被动接受为主动探索，能否在享受充分自由的同时，合理分配时间，充分利用综合性大学的丰富资源。
　　一些学生对学校的改革措施表示支持，认为这必将给自己的学习带来更大的自主学习空间和时间，但也有一些学生认为，改革配套措施必须跟上，否则，从以往一些学校的改革实践看，自主发展和学习将是一纸空谈。
　　哈尔滨师范大学在１９９５年就实行了三学期制改革。教育技术系学生高耸是个爱好广泛的小伙子，他说三学期制的实施让他在专业学习之外的选修课上获益匪浅。高耸是学广播电视编导专业的，对音乐制作很感兴趣，由于今后进入这个领域就业需要具备相关经济学知识，于是 ２００５年小学期他选修了市场营销学。高耸说：“按照过去两学期制的课程安排，我是不可能跨系学到这门课程的。
　　哈尔滨师范大学学生毕大伟说，三学期制的实行，使专业课安排较过去宽松许多，为学生充分消化吸收专业课知识提供了时间。小学期选修课内容丰富，同学们完全可以按照个人兴趣爱好投入学习。
　　并非所有的学生都对三学期制的实行表示赞同。采访中，吉林大学一名学生告诉记者，他们专业这学期开了 １５门课程，一旦减少课时后，必然要压缩讲授内容，而学校对学生专业知识掌握的数量和深度等要求并不降低，实行三学期让他们感觉很有压力。
　　（小标题）设置科学的课程体系：保证短学期不“短命”
　　事实上，有些较早实行学期制改革的学校已经放弃了这一改革的继续进行。黑龙江大学曾经进行了三学期制改革，但如今，这一改革在该校宣告失败。对此，校方坦言改革并没有达到预期效果，实际进行情况与实行改革初“给学生自主学习的时间”的预想相去甚远。
　　学期制改革是一个系统的、循序渐进的过程，要改变传统的两学期制，推行更具活力的三学期制必然会遭遇一系列难题。教育界有关人士告诉记者，三学期制的实施，对原有教学秩序会产生一定的影响，对现行教学管理习惯也提出了新的要求，这涉及学校的各方面工作，对教育思想、教学管理、教学建设、学生工作、分配制度、学费收缴、后勤保障等方面工作都提出了新的要求。
　　吉林大学一位教授认为，学期制改革只是一种形式，关键在于设置科学的课程体系。他认为，要真正给学生提供自由选择的空间，有必要大力调整目前的课程设置，因为一些公共的必修课占用了学生大量的时间，设置太僵化。在他看来，推行三学期制，其基本价值在于能够对原有的课程设置进行较大调整，使课程设置更加灵活和多元，优化课程结构，改变教学模式。他分析，目前进行学期改革的高校中，长学期的课程安排变化不大，大多是压缩专业课课时，而一些“工具性”的课程比重越来越大，应加以调整，否则三学期制推行起来势必阻力重重。（完）
</content>
</doc>

<doc id="179">
<title>（文物考古）鸦片战争以来我国文物流失海外逾千万件</title>
<content>    （文物考古）鸦片战争以来我国文物流失海外逾千
万件
　　新华社北京１月２９日专电　从１８４０年鸦片战争
以来，我国文物流失的数量已逾１０００万件。
　　据中国文物学会的统计，从１８４０年鸦片战争以来，
因战争、不正当贸易等原因，超过１０００万件中国文物
流失到欧洲、美国、日本和东南亚等国家及地区，其中国
家一二级文物达１００余万件。
　　联合国教科文组织的统计则是另一个数字：在４７个
国家的２００多家博物馆中有中国文物１６４万件，而民
间藏中国文物约为馆藏数量的１０倍。
　　这两个统计都反映了一个接近的数据：在海外的中国
文物超过１０００万件。
　　据《人民日报》（海外版）报道，这１０００多万件
海外藏中国文物几乎涵盖所有文物种类，包括书法、绘画、
青铜器、陶瓷、雕塑、甲骨、典籍等各类珍品。（完）
</content>
</doc>

<doc id="180">
<title>（社会）中国惟一的锡伯族家庙在沈阳修缮完成</title>
<content>    （社会）中国惟一的锡伯族家庙在沈阳修缮完成
     新华社沈阳６月４日电（记者王军）来自沈阳市北
市地区开发指挥部的消息称，位于北市地区的锡伯族家庙
的修缮及周边环境综合整治工程４日竣工，中国惟一的锡
伯族家庙再现往日风采。
    锡伯族家庙在当地也称“太平寺”，始建于１７０７
年，鼎盛时期占地１２４０６平方米，包括前殿、中殿和
后殿等建筑。但经过近３００年的变迁，仅存一座摇摇欲
坠的中殿。
    为了展现锡伯族顽强的民族精神和强烈的爱国热忱，
让这座见证了锡伯族西迁戍边史的历史建筑重放异彩，从
２００３年８月起，沈阳市着手对锡伯族家庙进行修缮及
对周边环境进行综合整治。
    北市地区开发指挥部副主任张毅成说，这一修缮工程
由沈阳市政府投资６０００多万元。目前，占地５６００
平方米的文化广场和庙宇群落已经形成，原有的中殿已经
修复一新，而且重建了山门、前殿、大殿、东西配殿等主
体建筑。
    乾隆２９年（１７６４年），中央政府征调在沈阳生
活的锡伯族人到新疆伊犁屯垦戍边。靠着极为原始的交通
工具，５０００多锡伯人从沈阳出发，走过万里荒原，历
经１６个月，到达今天的新疆境内。
    １９９８年统计表明，新疆当时锡伯族人口为３万６
千余人。（完）
</content>
</doc>

<doc id="181">
<title>水产技术推广促进渔业增长方式转变</title>
<content>    本报讯　　记者魏永刚从日前召开的全国水产技术推广工作会议上获悉：我国渔业从“以捕为主”向“以养为主”的转变，已经取得很大成效。2006年全年水产品总产量可达5250万吨，增长3%左右。这种转变的背后是水产技术推广发挥的作用。农业部副部长范小建表示，科技进步和技术推广为产业发展起到了重要支撑作用。
    据了解，目前全国建有国家、省、地、县、乡五级水产技术推广机构4453个。各级水产技术推广机构通过技术指导使近300万农户受益。
    水产技术部门组织推广了淡水池塘高产高效综合养殖等一大批先进适用技术，提升了我国水产养殖业科技含量，促进了养殖业发展。近年来，随着我国水产养殖业增长方式的转变，又组织推广了无公害标准化养殖、优势出口水产品健康养殖等技术。
    2006年渔业部门开展渔业科技入户工程，水产科技推广部门作为科技入户工程的骨干力量，充分发挥了组织和技术优势。农业部重点在11省14个县实施了9个主导品种和6项主推技术的示范推广，共有5576个养殖户承担，示范面积167万亩，技术入户率达95%，示范户的平均收入比前3年提高10%，增产增收效果明显。到2006年底，通过实施科技入户工程，共带动示范县70多个，培训示范户6万多人次。
    水产技术组织推广重大关键技术和优良品种，努力促进水产养殖业增长方式转变。2006年各级水产技术推广部门积极开展创办健康养殖示范区活动，大力推广健康养殖和生态养殖技术。据统计，2006年全国100多个县共创建了150多个健康养殖示范区，基层水产技术推广人员深入养殖池塘，与养殖户共同制订技术实施方案，推广无公害养殖标准化技术，协助解决优良苗种的生产和选购，指导建立养殖日志，帮助总结技术管理经验等，发挥了很好的作用。
    基层体制改革为水产技术推广提供了动力。从2002年开始，农业部渔业局、全国水产技术推广总站在辽宁大洼、江苏宝应、浙江余杭、广东海丰、广西合浦进行了基层水产技术推广体系改革试点，在有关方面的积极支持下，五个试点县取得了初步成效。推广机构设置较为合理，职能得到科学界定，运行机制有所创新，管理体制得到理顺。
    范小建指出，2007年水产技术推广部门要提供技术支撑、技术服务，培养新型渔民，做好水产养殖科学管理，充分发挥在实施“以养为主”发展战略中的重要作用；要抓好水产健康养殖示范活动，抓好水产良种和渔业技术推广，加强养殖生产过程中的质量监控和水产品质量检测工作，充分发挥在转变增长方式和提升水产品质量安全水平中的重要作用。
    改革和建设基层水产技术推广体系是2007年渔业工作的重要方面。范小建说，改革和建设基层水产技术推广体系，关键要正确把握改革目标，进一步明确机构的公益性职能，理顺机构管理体制，创新推广机制。要正确处理好公益性职能与经营性服务、推广体系改革与推广条件建设、改革国家推广体系与培育多元化服务组织、推进改革与保持稳定这四对关系。
</content>
</doc>

<doc id="182">
<title>吉林甘肃满足农村需求拓展农业保险</title>
<content>    吉林、甘肃积极探索保险业服务“三农”的新思路、新办法,开展政策性农业保险、订单农业保险和大田农作物保险试点工作，尝试建立符合农村实际的农业保险发展模式,以分散农业生产、农村建设和农民生活中的风险，更好地为社会主义新农村建设服务。
    安华农业保险股份有限公司结合吉林地区“三农”实际状况，开发出玉米、水稻种植成本保险，承保因旱、洪、雹、风灾造成的参保农户生产成本损失。每公顷玉米和水稻的保险金额分别为3000元、4000元，保费为300元、320元，其中40%的保费由农民自筹，60%由省政府予以补贴，降低了农民的缴费难度。平年或小灾年份，当赔付额度不超过农民自筹保费时，公司将差额部分拨付给政府或有关部门，作为保险专项基金，用于下一年农民自筹保费补贴；大灾年份，公司最高赔付额度不超过农民自筹保费的2倍。
    为推动大田农作物保险的开展，保险公司分别与桦甸市政府和舒兰市农业局签订了保险试点合作协议，投保人分别为桦甸市政府和舒兰市农业局，被保险人为参保的农户。桦甸市政府和舒兰市农业局分别组织各乡镇政府及村、屯的村民自治组织以及各乡镇农经系统人员开展保险宣传、组织农户投保，出险后以投保人的身份上报出险情况、代表农户索赔。
    甘肃省高台县以“市场＋龙头＋基地＋农户”的产供销一体化的生产经营方式为依托，大力发展棉花种植，带动农民增收4704万元，成为当地农民重要的经济来源。为减少自然灾害造成的损失，保障农民增收，自2003年以来，人保财险高台县支公司采取“企业投保，商业运作，农户受益”的订单农业保险模式，以棉花公司为投保人，承保农户因风灾、低温和晚霜冻等自然灾害造成的损失。每年承保棉花种植面积1万亩，保费收入12万元，承保风险600万元。从2003年承保以来，保险公司累计赔付14.36万元。
</content>
</doc>

<doc id="183">
<title>进一步开创法院工作新局面</title>
<content>    进一步开创法院工作新局面
    作者：记者  梅贤明  通讯员  何晓慧  陈维山  发布时间：2008-03-31 08:30:09
    本报福州3月30日电“全国模范法院”福建省晋江市人民法院先进事迹报告会3月28日在晋江市举行。会上，福建高院决定，在全省法院系统开展向晋江法院学习活动。福建省人大常委会副主任郑道溪、省高院院长马新岚到会并讲话。
    郑道溪强调，当前，要精心策划、周密部署，迅速掀起学习先进、争当先进的热潮。要再接再厉，进一步开创法院工作的新局面，切实履行宪法和法律赋予的职责，争取各项工作走在前列，争取涌现出更多像晋江法院这样的先进典型。要强化保障，切实把加强法官队伍建设的各项措施落到实处，各级党委、政府要更加关注、更加支持法院工作，在人财物等方面给予倾斜。各级人民法院要以开展“高举旗帜、忠诚履职、树立严格公正文明执法形象”活动为契机，巩固和深化社会主义法治理念教育成果，积极开展形式多样的岗位练兵活动，努力提高广大法官的政治素质、业务素质。
</content>
</doc>

<doc id="184">
<title>市交警支队组织民警参加无偿献血活动</title>
<content>　　市交警支队日前组织民警分批参加无偿献血活动，30名
民警献血总量超过6000毫升。通过开展无偿献血活动，既有效缓解了
市中心血库的供需矛盾，也展示了公安交警爱民亲民助民、无私奉献
社会的良好形象。
　　刘德鹏摄
</content>
</doc>

<doc id="185">
<title>（经济）银监会评估报告称，银行业对外开放初步达到预期政策效果</title>
<content>　　新华社北京６月１日电（记者刘诗平、白洁纯）中国银监会１日发布２００８年年报。年报在“银监会关于银行业对外开放政策效果的评估”专栏中称，２００８年底完成的中国银行业对外开放政策效果评估报告显示，银行业金融机构通过与境外机构投资者的股权合作，增强了资本实力，改善了股份结构，带动了其在公司治理、经营理念、风险管理和内部控制等方面的内部变革。银行业对外开放政策的实施，进一步推动了银行业改革发展，初步达到预期的政策效果。
　　２００７年９月，银监会成立评估工作组，启动中国银行业对外开放政策效果的评估，并于２００８年底完成。
　　银监会称，作为银行业监管部门，银监会始终坚持在确保国家经济安全、银行业风险可控的前提下，通过推进体制改革，提升银行业对外开放的战略高度和银行业对外开放的效益，增强银行业与经济发展的协调性；通过提升行业监管能力和监管有效性，实现经济又好又快发展。
　　年报称，中资银行业金融机构引进外资作用明显。截至２００８年底，工商银行、中国银行、建设银行和交通银行４家大型商业银行先后引进９家境外机构投资者，２４家中小商业银行引进３３家境外机构投资者，３家农村合作金融机构引进３家境外机构投资者，共引进资本３２７．８亿美元。此外，２６家非银行金融机构引进２５家境外机构投资者，引进境外资本１１．２亿美元。
　　与此同时，中资银行业金融机构海外布局稳步发展。截至２００８年底，５家大型商业银行共有７８家一级境外营业性机构；共收购（或参股）５家境外机构，涉及收购金额约合７１．３亿美元。这些境外机构分布在亚洲、欧洲、美洲、非洲和大洋洲，业务范围涵盖商业银行、投资银行、保险等多种金融服务领域；中小商业银行海外布局开始起步。　　　　　２００８年１０月，招商银行纽约分行正式开业；政策性银行从自身的海外发展战略和财务考虑，开始对境外金融机构进行股权投资，对海外发展模式进行初步尝试；非银行金融机构也迈出“走出去”步伐。２００８年１月，首家非银行金融机构境外子公司中油财务有限责任公司香港子公司获批设立。（完）
</content>
</doc>

<doc id="186">
<title>第七届全国残运会火炬传递仪式举行</title>
<content>    5月10日，第七届全国残运会组委会执行副主席、中国残疾人联合会常务副理事长吕世明（左）用火种点燃传递火炬。当日，第七届全国残运会火炬传递仪式在昆明世博园举行，共有35个代表团的运动员参加了传递活动。新华社记者韩瑜庆摄
</content>
</doc>

<doc id="187">
<title>(时政）2008年全国三八红旗手标兵评选揭晓</title>
<content>　　新华社北京２月２８日电（记者李菲）在２００８年“三八”国际劳动妇女节前夕，全国妇联决定授予在各行各业做出卓越贡献的１０位女性全国三八红旗手标兵称号。
　　荣获“２００８年全国三八红旗手标兵”称号的是：爱岗敬业，为首都窗口行业的精神文明建设默默奉献的北京公交集团新奥客运分公司售票员刘俊华；锲而不舍，在推进社会主义新农村建设中无私奉献的山西省平顺县西沟村党总支副书记申纪兰；励精图治，带领企业快速发展的辽宁省抚顺罕王实业集团董事长杨敏；刻苦攻关，在肝癌基因研究领域做出开创性贡献的第二军医大学东方肝胆外科研究所常务副所长王红阳；诚信办学，在民办教育事业做出重大贡献的山东英才职业技术学院董事长杨文；自强不息，用创业成果回报社会的河南圆方物业管理有限公司董事长薛荣；勤政为民，树立新时期公安民警新形象的四川省成都市公安局金牛区分局光荣派出所政治教导员汤敏；不畏艰苦，在战地忠诚职守、不辱使命的新华社驻加沙分社首席记者洪漫；勇于创新，为绕月探测工程做出突出贡献的国防科工委月球探测工程中心综合管理部部长富向东；追求卓越，攀登眼科医学事业新高峰的武警河南省总队医院副院长、眼科主任刘苏冰。
　　据了解，此次评选是在各省、自治区、直辖市妇联等单位层层评选推荐的基础上，推荐产生３５名候选人。为体现公开、公正、公平原则，全国妇联自２００８年１月１５日至１月２１日在中国妇女报、人民网－中国妇联新闻网、中国妇女网上对候选人名单及简要事迹予以公示，广泛听取社会各界意见，接受广大群众监督。（完）
</content>
</doc>

<doc id="188">
<title>（经济）贵州省60万农民将得到规范就业技能培训</title>
<content>    （经济）贵州省60万农民将得到规范就业技能培训
    新华社贵阳1月15日电（记者周芙蓉、王丽）我国西部劳务输出大省贵州从今年起6年内，将有60万农村贫困劳动力陆续得到规范的劳动就业技能培训，逐步向二、三产业有序转移。
    贵州省副省长禄智明在14日召开的贵州省扶贫工作会议上介绍说，从2005－2010年，贵州全省将完成农村贫困劳动力转移培训60万人，其中引导性培训36万人、技能培训24万人；48万人将得到转移就业，政府还将帮助48万户、 192万人解决温饱、脱贫致富。
    据了解，农村剩余劳动力基本素质低，已经严重阻碍了贵州农民增收脱贫的步伐，到目前贵州全省仍有剩余劳动力530万人，提高劳动者素质已是刻不容缓。近两年来，贵州省采取多种措施加强农村贫困劳动力转移工作，省政府每年从财政扶贫资金中专项安排5000万元用于农村劳动力转移职业技能培训；在抓好12个国家和省级教学点的同时，按照贴近农村、方便农民、自愿申报、满足需要的原则，新增一批教学点，2005年将达到45个左右，以后逐年扩大，所有扶贫工作重点县都将建教学点，最终形成全省农村劳动力转移就业培训网络。
    与此同时，创新培训机制，由贵州省农办牵头，教育、劳动保障、财政、农业、建设、科技等部门通力合作，按照各自职能，发挥各自优势，充分利用大中专职业院校、技工学校，职业高中等教育培训资源，积极组织培训，采取定单、定向、联合培训的形式，做到培训与输出、就业相结合。（完）
</content>
</doc>

<doc id="189">
<title>（财经速递）香港股市新股上市再度活跃</title>
<content>　　新华社香港７月７日电（记者王健平）一度受非典影响而陷入停滞的香港股市新股上市活动，在非典受到有效遏制后６月份再度呈现活跃态势。
　　今年２月份，中外运上市集资３９亿港元拉开了今年港股新股上市的序幕。但在３月份，由于非典的突然袭扰，导致香港的商贸活动备受干扰，迫使新股上市活动一度陷入停滞状态。在４月和５月份，港股仅有３家和１家新股上市，其中５月份只有１公司在创业板上市，无论是新股上市数目还是集资额均只相当于去年同期１０％的水平。
　　但在５月下旬，当世卫组织撤销对香港的旅游警告后，受非典困扰而积弱多时的港股随即急速反弹，至６月中旬恒指重上１万点大关。随着港股市况的急速转好，新股上市活动也逐渐趋活。从５月至６月期间，相继有近２０多家公司宣布公开招股详情，提出恢复上市活动或提出上市申请。
　　据统计，仅在６月份香港股市就有１０家公司新股成功招股上市，其中主板、创业板各占６家和４家；新股上市集资总额达２４．０４亿港元，其中主板、创业板分别占２２．６１亿港元和１．４３亿港元。以单月新股上市数目还是集资额计算来看，６月份新股上市成绩均创上半年的新高，而６月份的集资额更超逾前５个月新股上市集资总额水平。
　　据介绍，在７月上旬和中旬还有８家公司将分别于港股的主板和创业板上市，反映新股上市活动仍然保持良好的向上势头。
　　香港交易所行政总裁周文耀表示，相信下半年新股上市活动会较上半年大幅增加，预料下半年将有６０至７０家公司在港股挂牌上市，并希望通过采取措施促使今年的新股上市数目超逾去年全年１１７家的纪录。（完）
</content>
</doc>

<doc id="190">
<title>（财经·动态）旅游业将成为泛北部湾区域经济合作先导产业</title>
<content>　　泛北部湾经济合作区包括中国、越南以及隔海相邻的马来西亚、新加坡、印尼、菲律宾和文莱等７个国家。邵琪伟说，推动泛北部湾区域经济合作，是贯彻中国西部大开发，推进中国东盟合作战略部署的重大举措。“旅游业已受到了泛北部湾区域内各国和地区的高度重视，发展前景广阔。”
　　记者采访了解到，国家旅游局近期将重点开展构建泛北部湾旅游大通道，推进泛北部湾海陆空通道建设，推进跨区域旅游线路；编制泛北部湾旅游发展规划，加强与泛北部湾各国和地区研究探索开展旅游规划合作；推动行业、城市、组织开展合作，建立区域旅游多边、双边联合营销机制，推动旅游出入境便利化等工作。
　　“旅游局将支持北部湾重点旅游项目建设，支持广西旅游基础设施建设。未来１０年广西将需要５０座五星级宾馆，推动区域旅游功能不断完善。同时，旅游局还将帮助广西培养中高级旅游人才，多语种旅游服务人才。”邵琪伟说。（完）
</content>
</doc>

<doc id="191">
<title>（医卫）人才不断涌现为古老藏医药学注入新活力</title>
<content>　　新华社拉萨９月２２日电（记者尕玛多吉）经过多年努力，作为西藏首批藏医女硕士之一的银木草，终于在止血研究和治疗方面得到藏医界的认可。近年来，西藏藏医药教育发展较快，藏医药人才不断涌现，为古老的藏医药学注入了新的活力。
　　从牧民的孩子成长为一名藏医女硕士，银木草在藏医药的学习、研究上倾注了大量的心血。攻读硕士学位时，银木草的研究方向是止血，对藏医止血她有着自己独到的见解。
　　她说，藏医止血与西医止血大不相同，西医是鼻子流血就查鼻子，而藏医不同，它是要找病因，找源头，而这种病因可能会涉及身体的五脏六腑。银木草在原有止血藏药的基础上，又加入了新配方，研制了一些止血的藏药，效果非常显著。
　　从１９９９年西藏藏医学院招收首批藏医专业硕士研究生至今，已有６４人获得了藏医硕士学位。２００４年起，西藏藏医学院与北京中医药大学以联合办学的形式开始培养民族医学专业藏医学方向的博士研究生。２００７年８月，藏医学院的仁青加和央美都获得了藏医学博士学位，成为西藏历史上首批藏医博士。
　　藏医药学有着上千年的历史，但藏医医疗器械存在的诸多问题在现代医疗过程中逐渐显现出来。为此，央美一心研究藏医医疗器械的变革，并最终以一篇《藏医外治医疗器械研究》的博士论文获得了博士学位。央美参与了多项国家级和自治区级的科研项目，并获得了多个奖项。“藏医药是一项值得我用一生去钻研的事业。”央美说。
　　据记者了解，西藏藏医学院自１９８９年建校以来，先后开设了藏医药本科、中专、成人大专等学历班，累计培养了上千名藏医药技术人员，其中包括藏医硕士研究生６４人、博士２人。目前，西藏藏医学院共有教师１００多名、在校生１３００多名。
　　西藏藏医学院研究生部副主任次仁说：“我们学校的毕业生，目前大都成为各个藏医机构、藏医药企业的骨干，大批专业人才的涌现大大激活了古老的藏医药学。”
　　作为西藏首批藏医女硕士之一的明吉措姆，１５岁时已经背诵完了藏医四部医典中的《根本论》《理论篇》和《操作篇》，她还编撰了两万字的《藏医妇产科学》。目前，明吉措姆在国外攻读博士学位。
　　据西藏自治区卫生厅藏医处处长巴桑介绍，除西藏藏医学院培养藏医人才外，西藏藏医药管理局和各级藏医院还经常举办各种形式的藏医培训班，积极承担基层藏医专业人才的继续教育工作。在国家先后组织实施的“名老藏医药专家师带徒继承项目”中，前三批共有３６名徒弟已正式出师。（完）
</content>
</doc>

<doc id="192">
<title>自制工艺品社区比试"女红"</title>
<content>　　本报讯（记者陈小康通讯员刘绍辉）为了丰富社区内妇女业余生活，近日，昌平区天通苑第一社区居委会举办了妇女手工艺品大赛。
　　社区内女性居民对比赛表现出极大热情，纷纷送来自制手工艺品，居委会收到十字绣、根雕、刺绣、编织、绢花等30余件。
　　最后，通过对参赛者进行投票，评选出一二三等奖，其中，胡萍的《乡间小路》，构思独特新颖，线条搭配鲜明，手工精湛，夺取桂冠。
</content>
</doc>

<doc id="193">
<title>神木县举办推进城乡一体化暨大型民营经济博览会</title>
<content>    本届博览会以“发展、合作、开放、共赢”为宗旨，以发展民营经济、城乡共同富裕为目标，进一步开放市场、开发资源，以贸易交流和投资促进为主要功能，集商品展销、项目洽谈、商务论坛于一体，面向全国，服务周边，为商家营造合作平台和商机。据了解，近年来，神木提出推进城乡一体化，打好“民营牌”的发展战略，努力为民营经济发展创造宽松的政策环境，使民营经济跨入历史上最好的发展时期。据不完全统计，目前，神木县共有私营企业1488户，个体工商户11390户，直接在民营企业务工的农村劳动力超过6万人，家庭创业和自主创业的热潮初现，民营经济已成为县域经济的主要推动力量，对县财政的贡献率已超过60%。
    会议还邀请著名经济学家、清华大学教授魏杰等向与会的民营企业家作报告，举办了神木县建立国家级城乡一体化试验区可行性研讨会。
 
</content>
</doc>

<doc id="194">
<title>（文化时讯）陕西自然博物馆正式开馆</title>
<content>　　新华社西安１月６日专电（记者冯国）距今５００万年前的黄河剑齿象化石、林间的秦岭大熊猫……一些原来只在电视上见过的动物，随着大型综合类自然博物馆——陕西自然博物馆５日开馆，“走”到了观众眼前。
　　陕西自然博物馆全馆建筑面积近１．６万平方米，主要包括科技和自然两大展馆。博物馆展厅内展示了大量远古动植物化石标本和包括大熊猫、金丝猴等“四大国宝”在内的一大批野生珍稀动植物标本，还对许多自然现象、现代科技、生命奥秘等进行了或寓教于乐、或寓教于趣的互动性展示，让人在轻松快乐中感受神奇和奥妙。
　　据介绍，陕西自然博物馆是１９９８年经陕西省人民政府批准立项的公益性事业单位。（完）
</content>
</doc>

<doc id="195">
<title>中国旅游业继续保持较快发展势头</title>
<content>品内涵，加强市场引导，推动乡村旅游不断向纵深发展，促进中国国内旅游的进一步繁荣，为社会主义新农村建设和构建社会主义和谐社会做出更大贡献。（完）
</content>
</doc>

<doc id="196">
<title>筹资助推农村教育事业发展</title>
<content>　　本报讯　日前,荔城区教育局决定再次筹资800多万元，助推北高镇教育事业建设,进一步优化该镇所属各中小学的育人环境，推进城乡教育事业和谐均衡发展。
　　近几年,北高镇教育硬件设施建设在上级党政部门的重视下，投入力度不断加大，办学条件明显改善，并得到省、市教育行政主管部门的肯定。今年，荔城区教育局决定再筹资805万元用于该镇教育硬件建设，北高镇政府也将从镇财政中拨出65万元投入本镇教育事业建设。同时，莆田四中也表示捐赠100万元帮助该镇各中小学改善办学条件。据悉，今年北高镇各中小学的学校办学硬件与教学设施建设资金将达到970万元。
　　（陈剑怀）
</content>
</doc>

<doc id="197">
<title>日央行继续维持货币政策不变G7会议可能不会突出日元问题</title>
<content>
　　□本报记者黄继汇
　　日本央行政策委员会委员周二一致投票赞成维持基准利率于0.5%不变，这一决定符合市场先前的预期。
　　而同日公布的日本央行经济评估则重申，日本经济继续温和增长。对于本周五举行的西方七国集团(G7)财长和央行行长会议，日本财务省官员认为将不会突出日元议题。
　　将适时调整利率日
　　本央行行长福井俊彦昨日在央行会议后的记者会上表示，日本央行在评估经济持续增长及物价波动可能性时，如果有需要调整利率时，将掌握合适时机。
　　对于通货膨胀，虽然日本国内企业物价较三个月前走势有所疲软，但福井预期其变化未来会持平，因为国际商品价格呈现小幅回升。福井认为，CPI可能在零附近波动，但长期来看，在日本总体经济产出仍供大于求时，物价将处于正增长趋势。
　　分析师们指出，由于能源价格和移动电话收费下降，预计今后几个月内日本通货膨胀将进入轻微的负值区域，从而使得日本央行很难做出加息决定。一位分析师表示，如果物价维持疲软，日本政府很有可能向央行施压，要求其至少在7月份的日本国会参议院选举之前都不进行加息。
　　日本经济温和增长对
　　于全球经济，福井认为，全球经济持续处于在高水准成长轨道上，美国经济则仍在调整阶段，而美国经济之所以持续放缓主要是因为房市有所调整。福井认为未来美国经济有望一如预期地达到所谓的“软着陆”，但现在必须密切监控房地产市场。在这个过程中，美国房价是否会面临强劲的下跌压力，将是观察对民间消费冲击时的重点。
　　日本央行周二作出的4月份核心经济评估与3月份相同，重申日本经济继续温和增长。报告显示，日本经济正在温和增长，这与3月份报告中的措辞相同。在谈到经济前景时，日本央行重申了乐观的预期，即日本经济将温和扩张。4月份核心经济评估报告还指出，在4月2日公布了日本3月份短观调查结果之后，企业信心依然保持良好。
　　从报告中可以看出，尽管近期日本各项经济指标表现不一，且美国经济前景也表现出不确定性，但这并未影响日本央行对本国经济可持续复苏以及物价状况改善的乐观看法。
　　外汇非G7会议主题对
　　于本周五举行的G7会议，福井表示，希望各方就全球经济、其展望及各种挑战，再次开诚布公地交换意见。他将会说明日本经济和日央行的货币政策，同时希望能够讨论该如何确保全球经济持续增长。
　　对于日元汇率，他认为汇率每天会因不同原因而波动,福井认为目前外汇市场已经有所稳定。但他补充表示，外汇汇率的大幅波动并未完全平息，因此他认为日元融资套利交易不会很快卷土重来。
　　日本财务大臣尾身幸次周二也表示，他将在本周稍后的G7会议上，向参会者表示他对日本经济前景有信心的观点。尾身幸次预计，整体而言会议气氛将相当平静。
　　日本财务省另一位资深官员也表示，他认为G7不会在周末的会议上突出日元议题。他预计会议不大可能把对外汇问题的关注作为主要的议题，同时预计G7可能会努力给金融市场营造一个安全的感觉，为的是使交易者对货币问题不作过度的担忧。
</content>
</doc>

<doc id="198">
<title>（国际儿童日·童言·童真）“地球村”稚语：如果你可以选择学习一门外语，你最想学什么？</title>
<content>    新华社北京１１月１７日电一门外语代表着一种文化，让我们来看看孩子们都对哪些外语“情有独钟”：
　　“因为学校普及的外语就是英语，所以我就学英语，如果让我自己选择我肯定也是选英语，因为英语是大家都会说的，这样我们才能彼此明白。”——意大利维泰博市１３岁女孩吉尔佳
　　“我想学汉语，因为妈妈带我去过中国，那是些奇怪复杂的字符，我想如果能够看懂的话，我的朋友们一定觉得我很神奇！”——瑞典斯德哥尔摩１２岁女孩艾丽莎贝斯·阿莱克桑德拉·劳格尔格伦
　　“意大利语，因为我们每年都去意大利疗养度假。”——乌克兰伊瓦科夫镇１０岁女孩叶莲娜
　　“我要学西班牙语，因为巴西边上的国家都说西班牙语。”——巴西巴西利亚１１岁女孩布鲁娜
　　“德语，因为它很有意思。”——斯里兰卡科伦坡１１岁男孩阿里·查杜尔
　　“汉语我肯定要学，因为我觉得有很多人说汉语。英语和法语我在学校已经在学了。我也很想学一下巴伐利亚语，我觉得巴伐利亚语的发音太有趣了。”——德国科隆１１岁男孩菲利克斯·特里尔
　　“英语，因为学好英语我就能和我叔叔用英语交谈了。”——伊朗大不里士９岁男孩马赫迪
　　“汉语，好像讲话方式很有趣。”——日本１０岁女孩小仓日向
　　“日语，可以看日本动画片。”——上海梅陇中心小学７岁女孩王依然
　　点评：外语是一座桥梁，承接着孩子对大千世界的好奇。
　　瑞典和日本的孩子都想学汉语，因为它很神奇；斯里兰卡的孩子把德语作为第一选择，因为它很有趣；乌克兰的孩子也可以同时喜欢意大利语，因为学会了就更方便去意大利度假。
　　孩子们学外语，是因为他们渴望跨出家门，去感知异域风情，了解异国文化。他们想知道地球另一端的小朋友在想什么，是否也一样喜欢那部有趣的动画片……他们用不同的语言诉说着同样的心愿：彼此明白，互相喜欢。
　　语言只是工具，可贵的是那颗互相认可、渴望交流的心。（完） 
</content>
</doc>

<doc id="199">
<title>（财经·动态）中国网通8日发行20亿元公司债券</title>
<content>    （财经·动态）中国网通8日发行20亿元公司债券
　　新华社北京６月８日专电 中国网通（集团）有限公司７日发布公告称，６月８日至６月１４日发行２０亿元公司债券。本期公司债为１０年期固定利率债券，票面利率以发行首日前５个工作日一年期ＳＨＩＢＯＲ利率的算术平均值加上１．１０％的基本利差确定，具体发行利率为４．５０％。
　　网通本期公司债主承销商为中国国际金融有限公司、中信证券股份有限公司，发行对象为境内合格机构投资者。中诚信国际信用评级有限公司为本期公司债评定的信用级别为ＡＡＡ级，发行人主体信用级别为ＡＡＡ，中国银行为本期公司债提供全额无条件不可撤销的连带责任担保。（完）
</content>
</doc>

<doc id="200">
<title>赛轮滑</title>
<content>

　　赛轮滑

    　　 

　　　　▲3月25日，几名小选手在轮滑竞速比赛中奋力争先。当日春光明媚，银川市“20
08年北京奥运会倒计时500天纪念活动”少年轮滑赛举行。
　　　　新华社记者李紫恒摄

</content>
</doc>

<doc id="201">
<title>（地方两会聚焦）沈阳：应对人口老龄化成新热点</title>
<content>　　新华社沈阳１月９日电（记者姜敏）在沈阳市第十四届人民代表大会第一次会议上，１１９名人大代表分别联名提交的４件议案，都把关注的目光投向人口老龄化问题，议案呼吁社会各界都应关心老一代，把目光投向“夕阳工程”上来。
　　来自沈阳市民政局统计数据显示，２００７年底沈阳市有６０岁以上老人１０５．３万人，占全市总人口的１４．６％。沈阳市人大代表薄五一说，许多上世纪８０年代的独生子女已陆续成家，他们既要赡养四位老人，又要抚养一个孩子，“４２１”倒金字塔结构令年轻夫妻不堪重负。另外沈阳老工业基地众多的产业工人步入高龄，他们在养老、医疗、住房、工资待遇等多方面问题凸显。由人大代表宋涛发起，联名８６位人大代表提出的“应对人口老龄化”议案，成为沈阳本届人大一次会议的第一号议案。
　　政协委员们对这个问题也讨论得相当热烈。陈松蒲委员说，现在涉老工作机构分散，多头领导，职能重叠。目前，政府设置的老年工作机构有老干部局、老龄办、民政局下设的社会福利部门、工会的退管办及人事部门的退休办等，各部门各唱各的调，多个机构同管一件事，人、财、物存在闲置和利用不充分，工作上难以形成合力。因此她建议整合部门资源，成立老年工作局，并进入公共财政体系。
　　薄五一等人大代表建议，国家、地方都应尽快制定应对老龄化社会的五年规划，制定相应政策法规，加强对社会成员养老、敬老、尊老的教育。陈松蒲委员建议，应提倡居家养老和机构养老并重的原则。现在居家养老只从社区的角度考虑，有一定的局限性。社区除了派钟点工照顾老人外，像精神文化生活、营养配餐、心理慰藉等就很难做到，机构养老可实现专业化、职业化和规范化。（完）
</content>
</doc>

<doc id="202">
<title>（体育）春节期间河南全民健身活动丰富多彩</title>
<content>　　新华社郑州２月６日电（记者訾红旗）记者近日从河南省体育局获悉，今年春节期间，从城镇到乡村，河南全民健身活动丰富多彩，由各地体育部门组织的群众体育活动就达千余项。
　　随着北京奥运会的日益临近，中国大众的健身热情也空前高涨，河南今年春节全民健身活动的主题就是“与奥运同行”，利用春节假日期间参加健身活动，已经成为时尚。喜欢对抗的，可以参加篮球、乒乓球、足球、羽毛球等竞技项目；喜欢热闹的，可以加入扭秧歌、敲腰鼓、舞龙舞狮的行列；喜欢自娱自乐的，可以抖抖空竹、打打太极拳，还有象棋、围棋、冬泳、长跑、拔河、跳绳等项目。活动丰富多彩，群众喜闻乐见，可以让人耳目一新。
　　据了解，春节期间除了各地体育部门组织的上述健身活动外，各地厂矿、村镇自发组织的健身活动如雨后春笋，数不胜数。（完）
</content>
</doc>

<doc id="203">
<title>（电视快讯）新华社：美国财长斯诺３日在佛罗里达说，美国将于下周在国际货币基金会和世界银行春季会议上，要求七国集团成员国分担伊拉克战后重建的费用。</title>
<content>    （电视快讯）新华社：美国财长斯诺３日在佛罗里
达说，美国将于下周在国际货币基金会和世界银行
春季会议上，要求七国集团成员国分担伊拉克战后
重建的费用。
    
</content>
</doc>

<doc id="204">
<title>（新华时评）最严格的制度需要最严格的落实.txt</title>
<content>（新华时评）最严格的制度需要最严格的落实
（新华时评）最严格的制度需要最严格的落实
　　新华社北京２月１６日电题：最严格的制度需要最严格的落实
　　新华社记者于文静、林晖
　　水利部副部长胡四一１６日在国务院新闻办举行的新闻发布会上表示，国务院近日发布《关于实行最严格水资源管理制度的意见》，首次明确水资源开发利用控制、用水效率控制和水功能区限制纳污“三条红线”的具体指标，为制度落实提供了“硬杠杠”。
　　水是生命之源、生产之要、生态之基。当前，我国水资源短缺、水污染严重、水生态恶化等问题十分突出，严重制约可持续发展。随着工业化、城镇化深入发展，水资源供需矛盾将更加尖锐。为此，中央一号文件提出，实行最严格的水资源管理制度，并确立“三条红线”。
    解决水资源问题，根本上要靠制度。此次《意见》将“三条红线”明确为：到２０３０年全国用水总量控制在７０００亿立方米以内，用水效率达到或接近世界先进水平，万元工业增加值用水量降低到４０立方米以下，农田灌溉水有效利用系数提高到０．６以上，水功能区水质达标率提高到９５％以上。这些数据为水资源管理划定了清晰目标，是为我国未来发展在水资源利用方面不可逾越的底线。
    要让“三条红线”真正成为带电的“高压线”，关键在于落实。经验表明，过去水资源管理手段和效果不佳，主要是未形成管理上的硬约束和硬手段，相关措施没能以考核、审批运行等手段予以体现。既然最严格制度的“三条红线”已经明确，就应以最严格的手段予以落实。
　　制定考核办法、狠抓责任落实是当务之急。《意见》提出，县级以上地方人民政府主要负责人对本行政区域水资源管理和保护工作负总责。因此，应对各省区市的主要指标落实情况进行考核，并作为地方相关领导干部考核评价的重要依据。在水资源利用上，对取用水总量达到或超过控制指标的地区，要暂停审批建设项目新增取水，对于接近控制指标的地区要限制审批；制定节水的强制性标准，禁止出售不符合节水强制性标准的产品；对排污量超出水功能区限制纳污总量的地区，要限制审批新增取水和入河排污口。
　　一旦有人逾越红线，就应严惩不贷，让相关责任人在水资源“三条红线”上真正受到惩戒。最严格的制度只有最严格地落实才能发挥效力，水资源控制指标才能顺利实现。（完）
</content>
</doc>

<doc id="205">
<title>创业板上市资源充足 首发聚焦高科技企业</title>
<content>　　7月26日，创业板发行上市申报首日，38家保荐机构推荐的108家企业递交了创业板发行上市申请。
　　首发聚焦高科技
　　据了解，在按照保荐代表人数量排序的保荐机构名单中，国信证券以92位保荐代表人的数量高居首位。
　　国信证券总裁助理、发展研究总部总经理何诚颖表示，国信证券首批申报创业板上市的企业有11家，他们业绩出色，所在行业主要集中在高科技等领域。从财务指标看，这些企业普遍都达到了创业板的要求，创新性强、科技含量高、成长性比较好、业务模式比较新颖。
　　广发证券投行部有关负责人表示，广发证券首批申报的创业板企业主要是民营高科技企业。不过，该负责人并未透露申报的具体数量和企业名称。
　　至于创业板资源的遴选标准，广发证券投行部有关负责人透露，广发证券是把上市以后有没有可能实现“乘法式增长”作为选择创业板企业的重要标准，其他如历史沿革、公司治理等方面的要求则参照中小企业板项目。
　　招商证券投行部执行董事王黎祥曾表示，招商证券当天申报了12个项目备战创业板。从推荐的情况看，以北京、深圳、华东地区的企业偏多。这12家企业主要集中在电子信息、信息技术、生物医药、新服务等领域，在成长性和创新性上都具有比较突出的优势。据他介绍，招商证券目前共有43个保荐代表人。
　　招商证券市场部有关工作人员透露，该公司投行部有关人员将在北京停留一段时间，做好创业板申报项目上会的一切准备。
　　据了解，创业板保荐“第一军团”中的国信证券、广发证券都准备了充足的“粮草”。
　　据何诚颖介绍，国信证券目前储备创业板项目多达40余家，主要特点是“新模式+高科技含量”。行业主要集中在如下领域：一是模式较新，比如供应链服务管理等现代服务业；二是有高科技含量，比如生物科技方面，包括生物提取、生物医药、基因工程等。
　　广发证券投行部相关负责人也表示，广发证券积累了数十家创业板项目，其中处于中游产业、满足内需为主的高科技企业比较多，另外有少量处于下游产业、盈利模式较新的企业。目前尚没有处于上游产业的项目。
　　上市资源充足
　　目前，市场广为关注国际金融危机对创业板申请企业影响如何？有没有企业就此撤销申请？
　　对此，何诚颖坦言：“由于受到国际金融危机的冲击，确实有些公司的增长率不符合创业板的要求。但国信证券的几十家候选企业业绩均不错。有的企业2008年净利润在四五千万元，最近一年营业收入是2亿-3亿元。这些都是经过重新筛选的，而受危机影响严重的、没有业绩增长的企业都被排除在外了。”
　　广发证券投行部负责人则表示，广发证券目前没有遇到因为业绩变化，从符合创业板基本条件变成不符合的情况。该负责人认为，每次大的经济危机前后，往往也会迎来各种技术创新产业化的高潮，所以国际金融危机对创业板推出未必是坏事。
　　何诚颖强调，就整体来看，创业板上市资源不存在大问题，符合创业板上市条件的中小企业数量众多，部分企业由于国际金融危机的冲击，业绩受到影响，但各券商仍可以从储备资源中重新筛选。
　　深圳证券交易所一位负责人此前也表示，各地已经准备了500多家创业板上市资源，这些企业的整体质量水平已经远远超过了创业板IPO暂行办法规定的财务指标要求。
　　此外，针对中小企业板和创业板上市资源是否出现部分重合这一点，何诚颖认为，这种重合在所难免。不过，区别在于，经营模式风险较高的企业更适合创业板市场。
　　何诚颖说，国信证券在做创业板上市的过程中，主要考虑以下几点：
　　第一，不能只拿基本的创业板上市标杆衡量某个公司能不能上市。因为中介机构要考虑成本，监管机构也要考虑创业板第一批上市企业要比较稳健，成长健康。
　　第二，创业板企业的商业模式比较新颖，券商需要用大量时间对监管机构、中国证监会审核人员进行解释，包括该商业模式的风险性、成长性，以及募集资金的用途、用法等问题，这些都是非常重要的。
　　第三，要兼顾二级市场投资者的利益，所以申报第一批创业板上市企业会比较谨慎。
</content>
</doc>

<doc id="206">
<title>１１月５日特稿（４）（亚马孙部落—甲流）</title>
<content>　　甲流袭击亚马孙土著部落
　　　　欧飒
　　委内瑞拉４日说，一个地处亚马孙雨林的土著部落发生甲型Ｈ１Ｎ１流感疫情。
　　过去两周，这个部落出现１例这种新型流感死亡确诊病例和６例疑似死亡病例。
　　（小标题）疫情
    这个部落名为亚诺马米印第安，生活环境十分封闭。
　　负责这一部落疫情防控的医疗小组成员赖达恩·贝纳德说，一名３５岁孕妇经确认死于这种新型流感。
　　另外，有６名婴儿死亡前症状与那名孕妇类似，但不能确认是否死因甲流病毒而死亡。他们死前都是先发热和咳嗽，继而出现肺炎及并发症。这６名婴儿中最大只有一岁。
　　亚诺马米印第安是亚马孙雨林中人口最多的土著部落之一，约有３.２万名成员。居住地横跨委内瑞拉和巴西边境。他们保留着自己的语言和独特的“爱美”方式，即在鼻子、面颊和嘴唇上穿孔以佩戴木制饰品。
　　总部设在伦敦的国际维护土著权利组织说，土著人与外界接触有限，尤其容易感染外来疾病，如果不及时采取行动，甲流疫情会使死亡人数大幅增加。
　　（小标题）防控
　　委内瑞拉总统乌戈·查韦斯３日晚发表电视讲话，承认甲流疫情已蔓延至土著部落，但没有提及亚诺马米印第安部落。
　　他说：“疫情已经得到控制。”
　　委内瑞拉负责土著事务的官员亚米雷特·米拉瓦尔说，政府大约３周前得知亚诺马米印第安部落中出现新型流感疫情。政府随即封锁部落所在地区，派出一个在古巴受过培训的医疗小组。
　　医疗小组发现，部落中大约２０００人出现不同程度呼吸道感染症状。医生们相信这些人中多数为季节性流感患者。季节性流感在当地土著部落中司空见惯。
　　小组成员贝纳德说，他们对病情较重的１１０人取样分析后，确认出现两例新型流感病例。
　　医生展开治疗，采取居家隔离措施。“一切都在控制中，”贝纳德说。
　　（小标题）来源
　　现阶段，尚不清楚甲流病毒如何传入亚诺马米印第安部落。医生们分析，有两种可能。
　　一种可能是，部落上月举行一场运动会。运动会持续数日，各个村庄里的部落成员都去参加。或许有外来新型流感患者观赏这场盛事时带来病毒。
　　另一种可能是，运动会开始前几日有政府官员去部落视察。那些官员和随行者中或有新型流感患者。
　　国际维护土著权利组织说，上世纪８０年代和９０年代，淘金者闯入亚诺马米印第安部落，使２０％的部落成员因感染外来疾病死亡。（完）（新华社供本报特稿）
　　关键词：亚马孙(Amazon)
</content>
</doc>

<doc id="207">
<title>（关注税制改革）新闻分析：如何看待税收增速创13年新高</title>
<content>　　新华社北京１月１０日电题：如何看待税收增速创１３年新高
　　新华社记者王宇、李延霞 
　　国家税务总局的最新统计显示，２００７年我国税收收入同比增幅达３１．４％，增幅是１９９４年以来最高水平。这一数字也远远超过全年ＧＤＰ增长速度。
　　众所周知，税收是财政收入的主要来源，几乎所有税收都与经济活动密切相关。理论上讲，经济税源的规模就是ＧＤＰ的规模，税收应与ＧＤＰ保持基本同步。 
　　为何我国税收增速会远远超过ＧＤＰ增速？税务总局计划统计司司长舒启明认为，除了企业利润大幅增长带动税收增长外，价格、税收结构等因素，也直接影响到税收增长大幅超过ＧＤＰ增长。
　　“当前我国税收增长率按照现价计算，而ＧＤＰ增长率是按照不变价格计算的。如果都按现价计算，预计两者增幅差距将缩小３个至５个百分点。”舒启明说。
　　“此外，由于我国税收主要来源于工商业增加值、三产的营业收入、进出口及企业利润，而这些指标的增长都大大高于ＧＤＰ增幅，导致全年税收增幅远远超过ＧＤＰ的增幅。”舒启明说。
　　“另外，外贸进出口对ＧＤＰ增长与税收增长的作用也不同。外贸进出口中，进口对核算ＧＤＰ是减项，但体现在税收上却是加项。”舒启明解释说，２００７年我国保持了一定规模进口增速，带动了进口税收的增长，从总体上拉高了税收增速。
　　毫无疑问，税收的高增长表明国家财富的快速增长，可进一步充实国库资金，并为国家实施稳健的财政政策提供了更多财力支持。“让财政向农业、社会事业等薄弱领域的投入成为可能，为国家解决民生问题，缓解城乡、区域间发展差距提供了可能。”社科院财贸所研究员杨志勇说。
　　此外，税收的高增长为进一步改革税制和更好地减免居民税负提供了基础。近年来在税收实现２０％以上增速的同时，国家的一些税制政策变化正逐渐体现出着力减轻企业和居民税负的思路。
　　去年８月１５日起，我国将利息税税率由之前的２０％调整至５％，这一举措被外界视为过去３年来继免征农业特产税、农业税后，继续减轻居民税负的重要措施。今年新企业所得税法、个人所得税起征点上调等税制新政策的实施，也将给企业和个人带来更多实惠。
　　“在２００７年税收高增长的基础上，今年国家对一些税收政策进行了调整，２００８年可称近几年政策性减收力度最大的一年。”舒启明认为，两税合一、个税上调等带来的上千亿元的政策性减收，将会给今年税收增长带来一定影响，但这同时也体现了国家发挥税收杠杆调节经济发展、调节分配的税改思路。
　　国家税务总局局长肖捷日前指出，今后，应树立可持续的税收发展理念，妥善处理国民经济与税收、收入总量与结构、税收成本与效益等方面的关系，把实现人民的根本利益作为税收的出发点和落脚点。（完） 
</content>
</doc>

<doc id="208">
<title>我国新一轮农村改革全面提速</title>
<content>    我国新一轮农村改革全面提速
  新华网北京９月２３日电（记者徐京跃）
    （小标题）农村改革翻开了崭新的一页
    安徽省凤阳县小岗村是一个本来普普通通、默默无闻
的小村庄，因２６年前１８位农民率先实行“包产到户”，
而被载入中国改革开放的史册。
    埃菲社今年初报道了小岗村的喜人变化：１９７８年
１２月，小岗村的１８位农民在饥饿的逼迫下偷偷签署了
大包干协议。在当时，这种做法简直是大逆不道。他们可
能不会想到，他们的做法很快受到邓小平的肯定，成为中
国农村改革的榜样。小岗村粮食产量２５年增长３９倍；
农民人均年收入增长了９０倍。当年人们签署的那份大包
干协议，如今已经被收藏在博物馆。
    始于１９７８年的中国农村改革，改变了中国农民的
命运，改写了中国发展的历史。此后，全国形成了势不可
挡的农村改革大潮，并逐步向城市经济体制改革乃至整个
经济体制的全方位改革推进。
    历经２０多年的我国农村改革如今又翻开了崭新的一
页。国务院日前召开深化农村信用社改革试点工作会议，
决定把北京等２１个省区市作为进一步深化农村信用社改
革试点单位。我国农村改革正进入新一轮全面提速阶段，
集中向四个方向突破，这是２００４年我国经济运行中亮
丽的一笔，也是献给国庆５５年的一份厚礼。
    （小标题）新一轮改革向国民经济各个领域全面推进
    权威人士指出，如果说，当初我国农村改革主要是突
破了高度集中的人民公社内部经营机制，那么，新一轮农
村改革进入一个全新的发展阶段。按照科学发展观的新思
路，从长期着眼于农村内部改革，向与农业紧密相关的国
民经济各个领域全面推进，推进各种资源的生产要素向农
村流动，加速城乡经济社会协调发展。
    当前我国农业和农村经济发展存在着许多矛盾和问题，
突出的是农民增收困难。这不仅仅是农业和农村经济结构
性矛盾的现实反映，也是国民经济发展长期积累的深层次
矛盾的集中体现。从农业农村与国民经济的关系来看，主
要是“三个不协调”，一是就业结构调整与产业结构调整
不协调，二是城镇化进程与工业化进程不协调，三是资源
与国民收入在城乡之间分配不协调。农业发展面临的环境
和条件都发生很大变化。
    要解决农业和农村经济发展面临的各种矛盾和问题，
不仅要做好农村内部改革的文章，而且要做好统筹城乡发
展、统筹社会经济发展的大文章。今年中央一号文件，以
科学发展观为指导，对深化农村改革进行了全面部署。
    新一轮农村改革正在集中向四个方向突破：完善农村
土地制度，加快土地征用制度改革；深化农村税费改革，
继续减轻农民负担；推进市场取向的粮食流通体制改革，
建立对农民的直接补贴制度；改革和创新农村金融体制，
加强对农户和农村中小企业的金融支持。这四项重大改革
全部涉及统筹城乡发展，体现了党中央按照科学发展观、
进一步深化农村改革的新思路。
    在改革中找出路，在创新中求发展，就为促进农民增
收提供了最有力的体制保障。
    （小标题）新一轮农村改革受到９亿农民的欢迎
    积极推进粮食流通体制改革，全面放开粮食收购市场，
是新一轮农村改革的一项最为重要的内容。粮食流通体制
改革能使粮食涨价的利益直接传递给农民，使粮食市场信
号回归真实，在我国粮食生产能力相对稳定的情况下，改
革将提高国家宏观调控的准确度与有效性，保证国家粮食
安全。与此同时，国家把对粮食的补贴直接发放给种粮农
民，不仅提高了资金的使用效率，而且直接提高了农民收
入，直接惠及了农民个人。
    党中央、国务院今年出台一系列推进农村改革的政策，
力度之大、实惠之多、出台之快、要求之高，均属历史上
少有的。特别是对种粮农民实行直接补贴，降低农业税税
率，仅“一增一减”就使数以亿计的真金白银装入农民腰
包。农民的税费负担人均下降了４．３元，下降的幅度是
２７．２％；转移性的收入达到了６７元，增长１５．２％
，其中粮食直补是８．２元，其他补助是４．５元。
    在河北省邢台市留东村，４５岁的农民张振虎对记者
算了一笔账：他种了５亩地，每亩地夏粮增产１００斤，
达到上千斤。今年每亩地免去了６３元的农业税，国家直
补７．６元，一增一减，每亩地就多收了７０多元。粮价
高了，农业税免了，收入增了，农民笑了。
    实践证明，凡是有利于解放和发展农村生产力，有利
于增加农民收入，有利于改变农村面貌和保持农村稳定的
改革，都会受到广大农民的欢迎。夏粮和早稻产量出现多
年未有的增幅，粮食播种面积出现多年未有的增长，农民
现金收入增长之快是多年未有的。今年上半年我国农村居
民人均现金收入创出８年来的新高。
    许多农民把今年中央出台的支农政策与当年的“大包
干”政策相提并论。我国农村改革进入新一轮全面提速阶
段，对中国经济发展的意义非同寻常。（完）
    
   
    
    
</content>
</doc>

<doc id="209">
<title>（影视天地）第１３届沃苏勒亚洲国际电影节在法国举行</title>
<content>    （影视天地）第１３届沃苏勒亚洲国际电影节在法国举行
　　新华社巴黎２月１４日专电（记者林晓轩）第１３届法国沃苏勒亚洲国际电影节本月１３日至２０日在法国小城沃苏勒举行。中国著名导演谢飞担任电影节评委会主席，他曾凭借《香魂女》获得该电影节观众奖。
　　在为期一周的时间内，电影节共将放映７０部影片，其中３０部从未在法国放映过，还有多部属于全球首映。共有来自中国、中国香港、韩国、印度、伊朗、以色列、乌兹别克斯坦和土耳其的９部影片参加竞赛单元，共同角逐电影节最高奖金圆奖，其中包括中国内地导演盛志民的《浮生》。
　　为表达对中国导演吴天明的敬意，本届电影节将专门放映他的数部作品，包括他执导的《人生》《老井》《没有航标的河流》《变脸》《首席执行官》以及他担任制片人与其他导演合作的３部作品。此外，电影节还将放映已故日本导演今村昌平的１１部作品。为纪念印度独立６０周年，电影节还将举办近６０年来印度重要影片回顾展。
　　法国沃苏勒亚洲国际电影节创办于１９９５年，是法国乃至欧洲举办的最“古老”的亚洲电影节，每年举办一届。（完）
</content>
</doc>

<doc id="210">
<title>柳林隧道“三字经”</title>
<content>　　在太中银铁路重点控制工程柳林隧道工地，你可以看到这样一块标
牌，标牌上的文字三字一句，朗朗上口。它就是柳林隧道“三字经”。
柳林隧道全长7631米，地质情况复杂，工期紧迫。为安全优质地建好中
交第一长隧，中交隧道工程局有限公司建立的中交太中银铁路工程第八
项目部进场后，他们凭借多年在铁路工程施工中摸爬滚打的经验，结合
现场实际情况，编制了这篇三字经。“太中银，特长隧；安全法，铭记
心。”仔细审视“三字经”，隧道施工安全这一核心思想贯穿始终。在
施工中，他们也是按照“以人为本，安全第一”的方针来身体力行的。
为形成安全生产齐抓共管的局面，该项目部实行了“管生产必须管安全、
管技术必须管安全、管现场必须管安全”的三必须制度。他们在保证安
全投入和防护设施配备、做好安全教育培训的同时，全员参与，抓住爆
破物品管理、施工用电管理等安全工作重点，严格按“三字经”总结的
施工要点组织施工，努力避免因遗留质量隐患而导致安全事故。此外，
第八项目部认真做好操作员工的培训和交底，及时纠正违章作业行为，
积极引导和帮助劳务协作队伍树立安全第一思想。今年5月和10月，他
们又分别进行了两次隧道防坍塌应急救援演练，锻炼了处理事故能力，
增强了安全防范意识。“重科技，强管理；超前探，进尺稳。”第八项
目部以柳林隧道为依托，先后开展了“特长隧道复杂地质综合施工技术
应用研究”“无砟轨道机械设备研究”等多项技术攻关和创新活动。他
们还建立了以地质工作为先导，量测数据为依据的信息化施工管理体系，
在隧道内配备了TSP203地质预报系统、水平地质钻机和地质雷达等高科
技仪器设备，与石家庄地质学院联合定期测量，进行超前地质预报。崔
增玉;韩林科
</content>
</doc>

<doc id="211">
<title>（大运会）乒乓球全天综合：中国男女队双双取得开门红（配图）</title>
<content>（大运会）乒乓球全天综合：中国男女队双双取得开门红（配图）
    新华社曼谷８月１０日电（记者朱峰）第２４届世界大学生运动会乒乓球比赛１０日在泰国曼谷开始，当天进行了团体小组赛，中国男女队分别轻松战胜了各自对手。
    中国男队在小组中的对手是蒙古和爱沙尼亚队，上午中国队以３：０轻取蒙古，下午同样以３：０战胜爱沙尼亚。这样，中国队就以小组第一的身份出线，进军十六强。中国队教练卢贤钊在赛后评价认为，小组赛对手实力都比较弱，因此中国队首日的比赛非常轻松。
    中国女队１０日只打了一场小组赛，对手是爱沙尼亚队。国手饶静文和刘娟都没有出战，来自华东理工大学的余静微、戴宁阳、蔡姗姗代表中国队出战，三人都以３：０战胜对手，中国队以总比分３：０获胜。
    由于各小组中的队伍实力相差悬殊，１０日的乒乓球比赛没有出现冷门，传统强队日本、韩国、中国台北等队均都取得了胜利。（完）
</content>
</doc>

<doc id="212">
<title>９月２２日特稿（５）（美国—流感）</title>
<content>　　美国研发流感“预警”检测
　　　　韩梁
　　美国研究人员正研发一种流感检测机制，可在流感症状尚未出现时检测流感病毒是否感染人体。
　　流感“预警”检测机制对预防流感病毒大规模传播意义重大。
　　（小标题）流感“预警”
　　美联社２１日报道，美国国防部高级研究计划局军医杰弗里·林最早提出流感“预警”检测的想法。他认为，由于军营人员密集，军队面临流感广泛传播的严峻问题。如果疾病暴发可预测，就能及时隔离患者，保护未受感染者。
　　以流感为例，流感病毒在感染者出现症状２４小时前已“潜伏”人体。“你的身体也许在发烧症状未出现时就放慢运转速度，因为它在抗击酝酿发作的病毒，”林医生说。
　　同军队一样，呼吸类病毒可轻易在拥挤的大学宿舍传播。而年轻人正是今年暴发的甲型ＨＩＮＩ流感的主要传播对象。
　　美国杜克大学的研究人员正在研发一种流感“预警”检测机制，以期在流感症状尚未出现时检测人体是否感染病毒。
　　“如果一群人住在一起，你能判断谁可能感染病毒，就能采取更有效的干预措施预防疾病，不论使用疫苗还是抗病毒药物，”美国杜克大学传染病学专家克里斯托弗·伍兹博士说。
　　杜克大学基因组医学中心主管、研究项目负责人杰弗里·金斯伯格说，希望开发一种便于操作的检测手段，如检验血样，判断人体是否感染病毒。
　　（小标题）“宿舍实验”
　　杜克大学研究团队发现，人体免疫系统同呼吸性传染物“斗法”时，遗传物质会发生细微分子变化，留下“基因指纹”，这是“预警”机制的研发原理。
　　研究团队首先让健康的志愿者接触一些流感病毒，随后把他们隔离。通过采集志愿者的血液、唾液和鼻中粘液样本，观测遗传物质核糖核酸（ＲＮＡ）变化的“基因指纹”，研究者可区分感染者和健康者。
　　为进一步研究“预警”机制的可行性，研究团队在大学开展“宿舍实验”。
　　８００名参与这一项目的大学生每天需登录一个网站报告他们是否出现感冒或感冒疑似症状。学生一旦报告出现症状，研究者将检测流感患者周围那些可能病毒“潜伏”在身但尚未出现症状的朋友和居住同公寓的人。
　　１８岁的肖恩·卡德蕾是名大学新生。她参与实验时已出现咳嗽症状，随后发烧。研究人员迅速向住在卡德蕾所在公寓的人发送电子邮件，告知他们公寓中有人患病。卡德蕾的朋友随后参与实验，通过“预警”检测确定他们是否也感染流感病毒。
　　
　　（小标题）前景广阔
　　“宿舍实验”还为研究流感通过社区传播的方式提供新思路。研究者运用先进绘图技术可分析病毒传播的社会因素，如和患者关系多密切才会感染病毒；还可确定病毒传播的危险地点，提醒人们多加防范。
　　如果“预警”检测机制研发成功，国防部林军医希望在２年内得到美国食品和药物管理局批准，在军队、大学、疗养院甚至医院重症监护室等人群密集地点投入使用。
　　项目负责人金斯伯格认为，这项研究仅是开始，前景广阔。对于接受器官移植者等易感人群，“预警”机制可提前检测出他们是否感染致命性细菌或真菌。
　　“这（‘预警’机制）在传染性疾病领域大有可为，”金斯伯格说。（完）（新华社供本报特稿）
　　关键词：杰弗里·金斯伯格（Geffrey Ginsburg）
</content>
</doc>

<doc id="213">
<title>钟焕娣：“长跑皇后”的奥运情结</title>
<content>    说钟焕娣与奥运的缘分那是一点不假，她连续参加过1988年在汉城举办的第24届奥运会和1992年在巴塞罗那举行的第25届奥运会。现在虽然年过不惑，早已退役从事体育行政管理工作多年，但北京奥运会与她依然有缘，那就是出任奥运会火炬手。
    比“东方神鹿”王军霞成名更早的我省中长跑老将钟焕娣曾在1991年的东京第3届世界田径锦标赛上，以31分35秒08的成绩获得女子10000米亚军，实现了中国径赛史国际大赛奖牌“零”的实破，被誉为“长跑皇后”。
    出生于我省普洱市（原思茅地区）农村的钟焕娣，由于有着运动天赋，还在上学时就被老师看中，偶尔领着她到思茅参加一些比赛。回忆起第一次参加思茅地区运动会的情景，钟焕娣还有些难为情：当时家乡不通公路，所以对外面的世界知之甚少，对运动会的概念更是一点都没有，以为参加运动会就是去城里开会，到了那里才知道是要跑步，结果这次比赛我拿到了800米和1500米两个冠军，从此进入思茅地区少体校。
    1985年钟焕娣被选入云南省体工大队田径队，吃起了专业吃——专攻中长跑和马拉松。两年以后她第一次参加国际大赛第14届世界大学生运动会就获得10000米亚军，1990年又在北京举行的第11届亚运会上连夺3000米和10000米两块金牌，10000米还打破亚运会纪录。1993年在第7届全运会10000米赛上她还打破世界纪录。1994年，年届30岁的钟焕娣还奋战在田径场上，她在“挂鞋之作”——第12届亚运会上又登上了另一个项目马拉松的个人顶峰，收获了这个项目的冠军奖牌。
    中长跑训练和比赛不但枯燥乏味，而且异常艰辛。但从农村走出来的钟焕娣能吃苦，她说，当年在思茅少体校的时候那才叫苦，大运动量训练完后隔天才能吃上一顿饭，晚上跑到老师家要点冷饭吃是家常便饭的事。进了专业队后条件改善多了，所以对一个农村来的孩子来说，只有通过不断的训练来改变自己的人生，也为农村出来的人争口气。因此在平时的训练和比赛中，也养成了自我约束、刻苦训练的习惯。
    谈到第一次参加奥运会的经历，钟焕娣刻骨铭心：“我参加了1988年汉城奥运会女子马拉松比赛，当时中国只有两人参加。比赛线路上下坡多，比赛中我的脚磨出了水泡，还摔了几跤，看到路边飘扬的五星红旗眼睛都是模糊的，曾经想过放弃，但还是靠毅力跑完了全程，到终点后就昏倒在跑道上，这次比赛付出的代价是掉了9个脚指甲。”
    4年后的1992年，钟焕娣第二次出现在了奥运赛场上，这一次她参加的是10000米，结果落后我国另一个名将曲云霞两秒，取得第四名，与奥运奖牌失之交臂,成为她竞技生涯的最大遗憾。
    “奥运会来到北京，组织上推选我为火炬手，感到十分高兴，仿佛又回到赛场，我会尽职尽责完成好这项光荣史命。”钟焕娣说。
    谢黎明文/摄(春城晚报) 
</content>
</doc>

<doc id="214">
<title>（国际）联合国官员对黎巴嫩南部安全局势表示担忧</title>
<content>　　新华社贝鲁特１０月２９日电（记者潘立文　任珂）联合国驻黎巴嫩代表迈克尔·威廉斯２９日在贝鲁特对最近黎巴嫩南部地区紧张的安全局势表示担忧。
　　威廉斯当天在会见黎部队党领袖沙米尔·加加后对新闻界发表了谈话。在谈到本月２７日和９月１１日发生的从黎南部向以色列北部发射火箭弹事件时，他警告说：“类似事件中一旦造成人员死伤，这一地区局势将会骤然紧张。”
　　威廉斯说，２００６年夏季黎以冲突已经过去３年，目前局势基本稳定。但是类似事件将使人们面临更多难以承受的危险。
　　黎巴嫩真主党武装２００６年７月与以色列爆发持续３４天的大规模武装冲突，双方关系长期紧张。
　　据报道，一个名为“扎耶德·杰拉哈支队”的组织２９日通过网站发表声明，声称分别于今年９月１１日和１０月２７日从黎巴嫩南部向以色列北部发射了火箭弹，并说这一行动是对以色列军队频繁闯入耶路撒冷阿克萨清真寺等侵犯行为的报复。该组织是有“基地”组织背景的“阿卜杜拉·阿扎姆旅”下属分支。（完）
</content>
</doc>

<doc id="215">
<title>四川江油挑选优秀接兵干部选优质兵员</title>
<content>    四川江油挑选优秀接兵干部选优质兵员
    本报绵阳11月3日电李传富报道：为确保把高素质兵员输送到部队，四川省江油市征兵办公室从挑选优秀接兵干部入手，在源头上保证兵员质量。他们选调业务素质强、思想作风好、政策水平高的人员担负征兵工作，并要求所有征兵工作人员一律挂牌上岗，接受群众监督。坚持“谁签字、谁负责”的原则，将征兵责任落实到具体人员。
</content>
</doc>

<doc id="216">
<title>（电视通稿·国内）银川国际运动风筝邀请赛９月１９日开幕</title>
<content>　　（电视通稿·国内）银川国际运动风筝邀请赛９月１９日开幕（０’４３”）
　　编辑：文　晶　张石榴
　　审稿：丁冬霞
　　终审：肖伟俐
　　场记：
　　１、广场人群放风筝远景一组、风筝爱好者放风筝中景、天空中风筝远景一组
　　２、企鹅风筝、龙形风筝近景
　　３、天空中风筝远景
　　正文：
　　【解说】２００９中国银川国际运动风筝邀请赛将于９月１９日至２０日在银川颐和生态园举行。本次比赛将吸引来自欧美、东南亚等２０多个国家和地区的近８０多名顶级风筝大师前来参赛。
　　本次比赛由国家体育总局社体中心，中国风筝协会，宁夏回族自治区体育局，银川市政府共同主办，是继去年银川举办首次国际风筝比赛之后又一大规模的国际性风筝赛事。比赛分运动风筝双线芭蕾、打斗风筝、规定风筝３个竞赛项目。
　　目前，赛事的各项筹备工作已全部就绪。
　　新华社记者唐亚蒙银川报道。（完）
</content>
</doc>

<doc id="217">
<title>国家发展改革委、建设部联合发布城市供热价格管理暂行办法</title>
<content>　　国家发展改革委、建设部联合发布城市供热价格管理暂行办法
　　本报讯 为规范城市供热价格管理，保障供热、用热双方的合法权益，促进城市供热事业发展和节能环保，近日，国家发展改革委和建设部联合下发了《城市供热价格管理暂行办法》。
　　《办法》指出，城市供热价格分为热力出厂价格、管网输送价格和热力销售价格。城市供热价格由供热成本、税金和利润构成，并实行分类热价。
　　《办法》规定，城市供热价格原则上实行政府定价或政府指导价，由省、自治区、直辖市人民政府价格主管部门或者经授权的市、县人民政府制定。城市供热价格的制定和调整遵循合理补偿成本、促进节约用热、坚持公平负担的原则。利润按成本利润率不高于3%或者净资产收益率高于长期（5年以上）国债利率2-3个百分点核定。制定和调整居民供热价格应当举行听证会，调价方案要向社会公告。
　　《办法》要求，热力生产企业与热力输送企业之间按热量计收热费。热力销售价格要逐步实行基本热价和计量热价相结合的两部制热价。新建建筑要同步安装热量计量和调控装置，既有建筑具备条件的应当进行改造，逐步实行按两部制热价计收热费。
　　《办法》还规定了各级价格主管部门、供热行政主管部门、热力企业和用户的责任以及相应的处罚措施。并要求加强监督检查和新闻舆论监督，鼓励群众举报。
　　国家发展改革委、建设部要求各地价格主管部门和供热行政主管部门，根据当地情况制定实施细则，因地制宜、循序渐进地推进供热价格改革。在调整热价时要采取对低收入居民热价不提价或少提价，以及补贴等措施，减少调价对其生活的影响。
　　（发文）
</content>
</doc>

<doc id="218">
<title>北电光网络设备落户欧洲</title>
<content>　　通信产业网讯　自2008年起，Verizon　Business将使用北电设备
部署光网络进一步扩大在欧洲地区的网络容量，加强对视频和大中型企
业服务等高带宽应用的支持。这些设备支持10G及逐渐增多的40G网络，
将帮助Verizon　Business的大企业客户扩容网络，以满足他们对带宽
的日益增长的需求。
　　超长距离(ULH)光网络将支持Verizon　Business在欧洲的大部分网
络流量，并将在多个国家部署，包括英国、法国、比利时、德国和荷兰。
北电的全球服务部正协助Verizon　Business进行部署，为其提供完整
的安装服务，包括协助其与现有的管理系统和网络运营中心设施进行集
成。
　　又讯日前，“无线朝阳暨中关村电子城西区无线网络启用仪式”为
北京市无线城市建设拉开大幕。作为在无线城市建设方面有着丰富经验
的知名厂商，北电应邀在仪式上展示了其功能强大的、可实现移动办公
的多媒体统一通信方案。　　(伊佳)
</content>
</doc>

<doc id="219">
<title>（科技）天文学家辟谣：“月球是中空的人造天体”之说毫无依据</title>
<content>　　新华社南京１１月１９日电（记者蔡玉高、周润健）随着探月热潮的掀起，近来在网上竟流传着“月球是中空的人造天体”的说法。对此，中科院紫金山天文台研究员王思潮表示，这一传言的依据错误百出，根本站不住脚。
　　近来，一条关于“月球是中空的人造天体”在网上流传甚广。据了解，传言从天文参数入手，提出了４条所谓的依据，从而证明其观点。
　　“乍一看来，这一传言似乎有模有样。”王思潮表示，“但仔细一分析，其所提出的几条依据缺乏最基本的天文知识支撑。”王思潮对传言的４条依据逐一进行了反驳。
　　传言依据一：“月球异乎寻常，它比自然天体的卫星大得多，其直径高达母星地球的２７％；而火星、土星、木星的卫星都不超过母星的５％。证明月球不是自然天体。”
　　王思潮指出，这种说法是对天文的无知。冥王星的卫星冥卫一，其直径为１２５０公里，超过母星冥王星２３００公里直径的一半。比例远高于月球与地球的比例，难道冥王星是人造天体？
　　传言依据二：“一般天然卫星的轨道都是椭圆的，而月球轨道是圆的，只有人造卫星的轨道是圆的。”
　　对此，王思潮表示，月球绕地球公转的轨道并不圆，离地球的近地距离和远地距离分别为３６万公里左右和４１万公里左右。月球轨道的偏心率比地球绕太阳公转轨道的偏心率明显大。而太阳系中比月球轨道圆的天然卫星有数十颗之多。
　　传言依据三：“宇宙天体都有磁场，是由天体内部流动液核的感应电流造成的，而月球几乎没有磁场，说明它是中空的。”
　　王思潮说，目前水星和火星的磁场都很弱。月球岩石磁性的研究表明月球在３９亿年前至３２亿年前曾有过明显的磁场，在３８亿年前达到最大。随着金属相液态月核逐渐冷却，月球的磁场才大大减弱。这正说明月球并非中空。
　　传言依据四：“月球上的月震比地球上地震持续时间长，说明月球是中空的球体。”
　　对此，王思潮表示，地震持续时间较短是由于地球岩石中水含量远比月球岩石高，使地震波较快减弱；而月球十分干燥，造成月震持续时间较长。这与月球是否中空并无关系。
　　王思潮介绍，对月球月震波的研究表明，月球与地球同是自然天体，其内部结构与地球有相似之处，又各有特点。公众千万不要被这种貌似有理，其实非常可笑的谣言误导了。（完）
</content>
</doc>

<doc id="220">
<title>（授权发布）疫苗流通和预防接种管理条例（３）</title>
<content>    
    第五章  预防接种异常反应的处理
    第四十条  预防接种异常反应，是指合格的疫苗在实
施规范接种过程中或者实施规范接种后造成受种者机体组
织器官、功能损害，相关各方均无过错的药品不良反应。
    第四十一条  下列情形不属于预防接种异常反应：
    （一）因疫苗本身特性引起的接种后一般反应；
    （二）因疫苗质量不合格给受种者造成的损害；
    （三）因接种单位违反预防接种工作规范、免疫程序、
疫苗使用指导原则、接种方案给受种者造成的损害；
    （四）受种者在接种时正处于某种疾病的潜伏期或者
前驱期，接种后偶合发病；
    （五）受种者有疫苗说明书规定的接种禁忌，在接种
前受种者或者其监护人未如实提供受种者的健康状况和接
种禁忌等情况，接种后受种者原有疾病急性复发或者病情
加重；
    （六）因心理因素发生的个体或者群体的心因性反应。
    第四十二条  疾病预防控制机构和接种单位及其医疗
卫生人员发现预防接种异常反应、疑似预防接种异常反应
或者接到相关报告的，应当依照预防接种工作规范及时处
理，并立即报告所在地的县级人民政府卫生主管部门、药
品监督管理部门。接到报告的卫生主管部门、药品监督管
理部门应当立即组织调查处理。
    第四十三条  县级以上地方人民政府卫生主管部门、
药品监督管理部门应当将在本行政区域内发生的预防接种
异常反应及其处理的情况，分别逐级上报至国务院卫生主
管部门和药品监督管理部门。
    第四十四条  预防接种异常反应争议发生后，接种单
位或者受种方可以请求接种单位所在地的县级人民政府卫
生主管部门处理。
    因预防接种导致受种者死亡、严重残疾或者群体性疑
似预防接种异常反应，接种单位或者受种方请求县级人民
政府卫生主管部门处理的，接到处理请求的卫生主管部门
应当采取必要的应急处置措施，及时向本级人民政府报告，
并移送上一级人民政府卫生主管部门处理。
    第四十五条  预防接种异常反应的鉴定参照《医疗事
故处理条例》执行，具体办法由国务院卫生主管部门会同
国务院药品监督管理部门制定。
    第四十六条  因预防接种异常反应造成受种者死亡、
严重残疾或者器官组织损伤的，应当给予一次性补偿。
    因接种第一类疫苗引起预防接种异常反应需要对受种
者予以补偿的，补偿费用由省、自治区、直辖市人民政府
财政部门在预防接种工作经费中安排。因接种第二类疫苗
引起预防接种异常反应需要对受种者予以补偿的，补偿费
用由相关的疫苗生产企业承担。
    预防接种异常反应具体补偿办法由省、自治区、直辖
市人民政府制定。
    第四十七条  因疫苗质量不合格给受种者造成损害的，
依照药品管理法的有关规定处理；因接种单位违反预防接
种工作规范、免疫程序、疫苗使用指导原则、接种方案给
受种者造成损害的，依照《医疗事故处理条例》的有关规
定处理。
    第六章  监督管理
    第四十八条  药品监督管理部门依照药品管理法及其
实施条例的有关规定，对疫苗在储存、运输、供应、销售、
分发和使用等环节中的质量进行监督检查，并将检查结果
及时向同级卫生主管部门通报。药品监督管理部门根据监
督检查需要对疫苗进行抽查检验的，有关单位和个人应当
予以配合，不得拒绝。
    第四十九条  药品监督管理部门在监督检查中，对有
证据证明可能危害人体健康的疫苗及其有关材料可以采取
查封、扣押的措施，并在７日内作出处理决定；疫苗需要
检验的，应当自检验报告书发出之日起１５日内作出处理
决定。
    疾病预防控制机构、接种单位、疫苗生产企业、疫苗
批发企业发现假劣或者质量可疑的疫苗，应当立即停止接
种、分发、供应、销售，并立即向所在地的县级人民政府
卫生主管部门和药品监督管理部门报告，不得自行处理。
接到报告的卫生主管部门应当立即组织疾病预防控制机构
和接种单位采取必要的应急处置措施，同时向上级卫生主
管部门报告；接到报告的药品监督管理部门应当对假劣或
者质量可疑的疫苗依法采取查封、扣押等措施。
    第五十条  县级以上人民政府卫生主管部门在各自职
责范围内履行下列监督检查职责：
    （一）对医疗卫生机构实施国家免疫规划的情况进行
监督检查；
    （二）对疾病预防控制机构开展与预防接种相关的宣
传、培训、技术指导等工作进行监督检查；
    （三）对医疗卫生机构分发和购买疫苗的情况进行监
督检查。
    卫生主管部门应当主要通过对医疗卫生机构依照本条
例规定所作的疫苗分发、储存、运输和接种等记录进行检
查，履行监督管理职责；必要时，可以进行现场监督检查。
卫生主管部门对监督检查情况应当予以记录，发现违法行
为的，应当责令有关单位立即改正。
    第五十一条  卫生主管部门、药品监督管理部门的工
作人员依法履行监督检查职责时，不得少于２人，并出示
证明文件；对被检查人的商业秘密应当保密。
    第五十二条  卫生主管部门、药品监督管理部门发现
疫苗质量问题和预防接种异常反应以及其他情况时，应当
及时互相通报。
    第五十三条  任何单位和个人有权向卫生主管部门、
药品监督管理部门举报违反本条例规定的行为，有权向本
级人民政府、上级人民政府有关部门举报卫生主管部门、
药品监督管理部门未依法履行监督管理职责的情况。接到
举报的有关人民政府、卫生主管部门、药品监督管理部门
对有关举报应当及时核实、处理。
    第七章  法律责任
    第五十四条  县级以上人民政府卫生主管部门、药品
监督管理部门违反本条例规定，有下列情形之一的，由本
级人民政府、上级人民政府卫生主管部门、药品监督管理
部门责令改正，通报批评；造成受种者人身损害，传染病
传播、流行或者其他严重后果的，对直接负责的主管人员
和其他直接责任人员依法给予行政处分；构成犯罪的，依
法追究刑事责任：
    （一）未依照本条例规定履行监督检查职责，或者发
现违法行为不及时查处的；
    （二）未及时核实、处理对下级卫生主管部门、药品
监督管理部门不履行监督管理职责的举报的；
    （三）接到发现预防接种异常反应或者疑似预防接种
异常反应的相关报告，未立即组织调查处理的；
    （四）擅自进行群体性预防接种的；
    （五）违反本条例的其他失职、渎职行为。
    第五十五条  县级以上人民政府未依照本条例规定履
行预防接种保障职责的，由上级人民政府责令改正，通报
批评；造成传染病传播、流行或者其他严重后果的，对直
接负责的主管人员和其他直接责任人员依法给予行政处分；
构成犯罪的，依法追究刑事责任。
    第五十六条  疾病预防控制机构有下列情形之一的，
由县级以上人民政府卫生主管部门责令改正，通报批评，
给予警告；有违法所得的，没收违法所得；拒不改正的，
对主要负责人、直接负责的主管人员和其他直接责任人员
依法给予警告、降级的处分：
    （一）未按照使用计划将第一类疫苗分发到下级疾病
预防控制机构、接种单位、乡级医疗卫生机构的；
    （二）设区的市级以上疾病预防控制机构违反本条例
规定，直接向接种单位供应第二类疫苗的；
    （三）未依照规定建立并保存疫苗购进、分发、供应
记录的。
    乡级医疗卫生机构未依照本条例规定将第一类疫苗分
发到承担预防接种工作的村医疗卫生机构的，依照前款的
规定给予处罚。（未完待续）
</content>
</doc>

<doc id="221">
<title>（财经·国际）伦敦和意大利证交所合并后股票交易大增</title>
<content>　　新华社伦敦４月７日专电（记者陈文仙）记者从伦敦证券交易所获悉，今年３月伦敦证交所和意大利证交所电子盘的日均股票交易量达到１１０万股，比去年同期增长３３％。
　　去年６月伦敦证交所确认，将以１６亿欧元收购位于米兰的意大利证交所。根据欧洲证券交易联合会当时的数据，合并后的新集团成为欧洲第一大交易所。
　　最新数据显示，尽管目前金融市场低迷，今年第一季度，两大证交所的交易总量仍同比增长４６％，交易额也增长１４％。
　　３月份，通过上述两家交易所买卖的ＥＴＦ（交易型开放式指数基金）和ＥＴＣ（交易型开放式指数商品）的交易量增长显著，日均交易量同比上升６４％，日均交易额增长１０８％。当月两家证交所的金融衍生品交易也有明显增长。（完）
</content>
</doc>

<doc id="222">
<title>进出口行强化落实国家经济外交战略</title>
<content>　　进出口行强化落实国家经济外交战略
　　在线国际商报讯 记者从日前举行的中国进出口银行2008年工作会
议上了解到，今年该行将把落实好我国政府和领导人的对外承诺，以及
中非合作论坛、上合组织峰会等重大外交活动成果作为工作重头戏。
　　中国进出口银行行长李若谷指出，两年多来，进出口银行各项业务
快速健康发展，金融创新取得重大突破，经营管理水平大幅提高，盈利
能力显著增强，已经由一个只支持出口的银行转变为既支持出口又支持
进口、既提供发展援助又支持对外投资的新型国际经济合作金融机构，
在实施国家经济和外交战略中发挥着越来越重要的作用。
　　他强调，进出口银行加快改革发展、实现战略转型的关键之年。面
对新形势、新任务，进出口银行将认真贯彻执行国家各项方针政策，抓
好以下几项工作：一是要落实好我国政府和领导人的对外承诺，以及中
非合作论坛、上合组织峰会等重大外交活动成果，认真贯彻中央外交方
针政策，努力推动和谐世界建设。二是要从国家经济发展的大局出发，
切实履行好金融企业的社会责任，大力支持对外投资和合作，加大对自
主创新、节能减排、统筹城乡发展、区域协调发展、中小企业、港澳台
资企业以及增加就业、扩大进口等方面的支持力度，为促进国民经济又
好又快发展作出应有的贡献。三是要增强综合效益观念，要进一步提高
盈利能力和水平。四是要强化风险管理和控制，构建全面风险管理体系，
要把今年作为“贷后管理年”，努力实现速度、质量、结构和效益的全
面协调可持续发展。五是要加强基础管理工作，进一步深化干部人事制
度改革，加强人才队伍建设，着力培养一批具有国际化视野的金融人才。
</content>
</doc>

<doc id="223">
<title>（国际）专家认为厄尔尼诺现象将影响马来西亚气候</title>
<content>　　新华社吉隆坡６月１０日电（记者熊平）马来西亚自然资源和环境部长道格拉斯·乌加·恩巴斯日前说，厄尔尼诺现象未来将会对马来西亚气候产生影响，当地气温可能会因此有所升高。
　　据马来西亚《星报》１０日报道，乌加９日在吉隆坡附近参加一项环保活动时说，马来西亚气象局的报告已显示厄尔尼诺现象将会影响马来西亚气候。乌加说，马来西亚每年６月至８月是干热季节，厄尔尼诺现象今年对马来西亚的影响将会到８月过后才能显现出来。
　　马来西亚半岛的平均气温约在２３摄氏度至３３摄氏度之间。乌加说，东盟专业气象中心的卫星报告显示，今年５月２５日至６月７日，马来西亚境内共发现１２５个高温点，印尼苏门答腊和加里曼丹则分别有９９６个和１０８个高温点，与以往相比有所增多。
　　乌加还表示，气温升高将会使马来西亚今年面临的烟霾情况更加严重，因为气温升高，空气中更容易聚集尘埃，尤其在高湿度地区。马来西亚自然资源和环境部已加强每天的空中监察，并呼吁减少露天焚烧活动。
　　厄尔尼诺现象是太平洋赤道带大范围内海洋和大气相互作用后失去平衡而产生的一种异常气候现象，经常造成一些地区干旱，另一些地区又降雨过多。（完）
</content>
</doc>

<doc id="224">
<title>财政部关于印发《全国会计领军（后备）人才培养十年规划》的通知</title>
<content>　　中共中央直属机关事务管理局，铁道部、国务院机关事务管理局，
中国人民解放军总后勤部财务部，中国人民武警部队财务部，各省、自
治区、直辖市财政厅（局），新疆生产建设兵团财务局，各省、自治区、
直辖市注册会计师协会，各省、自治区、直辖市会计学会，北京、上海、
厦门国家会计学院：
　　为了贯彻落实国家人才强国战略，切实加强会计领军（后备）人才
培养工作，建立健全会计领军人才培养机制，实现会计领军人才培养的
规范化、系统化、科学化，我部制定了《全国会计领军（后备）人才培
养十年规划》（以下简称《规划》），现予以印发。
　　该《规划》适用于财政部组织的全国高级会计人才培养工作，也可
作为各地财政部门和各中央主管单位组织和开展本地区、本部门、本系
统高级会计人才培养工作参考。
　　（财会〔2007〕8号；2007年5月8日）
</content>
</doc>

<doc id="225">
<title>（教育）“择校风”的根源：我国优质教育资源严重匮乏</title>
<content>    （教育）“择校风”的根源：我国优质教育资源严重匮乏
    新华社北京２月１６日电（记者尹鸿祝、邬焕庆）日前在此间公布的《中国教育与人力资源问题报告》指出，目前我国尚处于教育总体供给能力不足的状况，其中突出的表现是优质教育资源严重匮乏，数量稀少的“名校”、“好校”与希望就读的千军万马冲突明显。
    目前在我国的一些发达省份，义务教育阶段的学校都已取消了重点学校制度，采取的是就近入学办法。但随着人民群众生活水平的提高，对子女教育的期望值也不断提高，期望子女受优质教育的要求日益强烈，于是义务教育优质资源匮乏、好学校太少导致“择校风”愈演愈烈，所谓借读的费用是扶摇直上。虽然，民办学校的兴起从一定程度上弥补了优质教育资源的紧缺，但也产生了与公办学校抢生源、抢老师等矛盾。
    这份报告指出，优质教育资源匮乏的原因在于受政府公共财政投入及教育总供给能力不足等因素的影响。没有足够资金的扶持，好的校园无法建设、优秀教师流失严重，而且由于家长的取舍在学校发展上形成了“好的越来越好、差的越来越差”的马太效应，更加剧了匮乏的趋势。
    报告指出，优质教育资源匮乏的直接结果是择校矛盾突出、乱收费屡禁不止，并带来教育腐败和办学非均衡化等一些深层次问题，甚至引发了教育违纪、违规事件，种种失范行为正成为社会关注的热点问题。（完）
</content>
</doc>

<doc id="226">
<title>（时政）安徽界首：纪检人员扛着摄像机进酒店曝光“贪吃”官员</title>
<content>    （时政）安徽界首：纪检人员扛着摄像机进酒店曝光“贪吃”官员
　　新华社合肥１２月２１日电（龚派）安徽省界首市纪检委近日组成暗访小组，带着摄像机、照相机深入到城乡酒家饭店，先后对十多名公费吃喝者和十多辆公车进行曝光，在全市干部群众中引起极大震动。
　　据界首市纪检委介绍，近年来该市酒家饭店生意特别火爆，经常发现一些单位公车停在酒店门口，在群众中造成不良影响。今年以来，界首市委、市政府结合先进性教育活动，加大廉政教育力度，下决心刹住这股歪风。为此，市纪检委专门组织力量，配备了廉政监察车、摄像机等设备，在午饭、晚饭时间，见到酒店门口停有公车就先拍下车牌号，尔后再进酒店曝光“贪吃”官员。
　　自从拍下一些公款吃喝者的“形象”后，一些正在酒桌上吃喝者闻听纪检人员来了，立即捂住脸寻机逃走。为了教育全市党员干部，市纪检委专门把“曝光”资料制成光盘，发给全市行政及企事业单位人员观看，真正起到了警示作用。据悉，被曝光的十多名公款吃喝者均受到了处理。（完）
</content>
</doc>

<doc id="227">
<title>（教育）广州将全免贫困家庭子女义务教育阶段学杂费</title>
<content>    （教育）广州将全免贫困家庭子女义务教育阶段学杂费
    新华社广州１１月１３日专电 广州市政府１１日通过了《广州市扶助义务教育阶段“持证”家庭学生就读实施方案》，今后政府每年将出资１２６６万元，按广州市初中、小学生“一费制”标准对贫困家庭子女义务教育予以扶助。
    “贫困家庭”是指具有广州市户口，且持有市民政部门、市总工会发给的“广州市城镇居民或农村村民最低生活保障领取证”“特困职工证”之一的家庭。按照广州市初中、小学生的“一费制”标准，学习费用分为书本费和杂费两部分。小学的书本费是１７０元，杂费是３３６元；初中的书本费是３２０元，杂费是４８０元。实行这一方案将为符合条件的贫困家庭学生每学年减轻经济负担 ５０６元至８００元。
    目前，对初中、小学“持证”困难家庭学生所需书本费的扶助已经从今年９月开始付诸实施。（完）
</content>
</doc>

<doc id="228">
<title>（走近数字电视）清晰在耳的数字电视的“脚步声”</title>
<content>    新华社太原９月１２日电（记者刘砺平）清晰的图像
效果、互动的节目模式、齐全的资讯服务、全新的视听感
受……数字电视所带来的各种神奇效果，让人们清晰地“
听”到了数字电视从容的“脚步声”。
    近日山西省召开全省有线电视数字化整体平移动员大
会，标志着这个省有线电视数字化整体平移工作在我国率
先全面启动。根据安排，这个省将在２００５年底完成太
原市和其他市部分区域的整体平移，２００７年底全省县
城以上城市全部完成整体平移，到２０１５年底，将关闭
所有模拟电视传输设备，全面实现广播电视数字化。
    根据国家广电总局颁布的我国有线电视向数字化过渡
时间表，到２００５年，直辖市、东部地区市（地）以上
城市、中部地区省会市和部分市（地）城市、西部地区部
分省会市的有线电视基本完成向数字化过渡；到２００８
年，东部地区县以上城市、中部地区市（地）城市和大部
分县级城市、西部地区大部分市（地）以上城市和少数县
级城市的有线电视基本完成向数字化过渡；到２０１０年，
中部地区县级城市、西部地区大部分县以上城市的有线电
视基本完成向数字化过渡；到２０１５年，西部地区县级
城市的有线电视完成向数字化过渡。
    我国的有线数字电视新体系正在逐步建立，相关的政
策法规正在建立和完善。到目前，全国许多电视台开播了
付费数字电视节目，如中央电视台的足球、电视剧场、音
乐时尚、京剧经典、城市体育、卫生健康，北京广播影视
集团的车迷、考试在线、亲亲宝贝、四海钓鱼，上海电视
台的全纪实、动漫秀场、东方财经、游戏风云等等。预计
到２００５年底，全国付费电视频道将达到近百个、付费
广播节目约４５套，初步形成导向正确、品牌突出、特色
鲜明、内容丰富、门类齐全的付费广播影视消费市场，基
本满足各类消费群体的需要。（完）
</content>
</doc>

<doc id="229">
<title>河北：知识产权保护状况白皮书发布</title>
<content>    作为此次保护知识产权宣传周活动的重要内容之一，4月20日召开的河北省2007年保护知识产权宣传周活动新闻发布会通报了该省宣传周的各项主要活动；介绍该省近两年保护知识产权的状况，正式发布了《河北省知识产权保护状况》白皮书；介绍该省保护知识产权举报投诉服务中心的运行情况，公布了2006年保护知识产权10个典型案例。
    据介绍，此次宣传周期间，全省11个设区在21日同时展开宣传咨询活动。并举办河北省商标战略高层论坛，青少年创意大赛，以及全省著作权好新闻评选活动启动仪式暨版权保护与产业发展论坛，保护知识产权主题讲座等活动。
</content>
</doc>

<doc id="230">
<title>（电视通稿·海外）（国际儿童日）香港学童兴起“舞狮热”</title>
<content>（电视通稿·海外）（国际儿童日）香港学童兴起“舞狮热”　（１３’３４”）
　　编辑：曹　禹
　　审稿：王咏涛
　　终审：王宏达
　　场记：
　　１、记者出镜：新华社记者孙浩　
　　“这里位于香港港岛南部一所普通的小学。又到了放学时间，和香港大多数孩子们一样，这里的学生也开始了自己丰富的课余活动。在诸多的选择之中，有１０几个孩子的选择显得尤为特别，他们扎起红色的腰带，成为中华传统醒狮文化小小的接班人。”
　　２、香港田湾始南小学生舞狮训练一组
　　３、同期：香港田湾始南小学体育老师　苏志荣
　　“因为我觉得学校有这种比较有中国色彩的活动会开心一些，现在很多大型活动中这类节目最热闹。”
　　４、夏国璋舞狮团师傅打鼓带领孩子们训练
　　５、打镲的小队员
　　６、学做“狮头”的队员
　　７、大师兄帮师弟系红腰带
　　８、同期：香港夏国璋舞狮团第四代传人　夏敬文
　　（记者：“我看他们都尊称你为师傅，这个和一般学校里的兴趣班很不一样。”）
　　“对，比如很多篮球、足球都是称呼教练，因为在我们传统的舞狮里面，尊师重道很重要，我们都希望将这个精神继续传递下去。”
　　９、“大师兄”王天朗打鼓一组
　　１０、王天朗与师弟师妹们交流
　　１１、做狮尾的王天朗举起做狮头的师弟
　　１２、王天朗与师弟们训练一组
　　１３、同期：舞狮队队员“大师兄”王天朗
　　（记者：你是他们的大师兄是吧？）
　　“是。”
　　（记者：那你觉得你作为大师兄你和别人有什么不同吗？）“都没什么不同，就是我负责的岗位不同。我觉得做鼓手最好了，因为做鼓手可以带领全班人，可以将狮头、狮尾、打镲全部都由我带领。”
　　１４、“小师妹”梁家潼打镲一组
　　１５、“小师妹”梁家潼打鼓一组
　　１６、同期：舞狮队队员“小师妹”梁家潼
　　“我刚刚进来的时候，不太会打镲，那些师兄师姐就教我，教啊教啊，我熟悉之后，反而现在都可以教一下师弟师妹咯。”
　　１７、另一个女生队员训练中镜头一组
　　１８、队员训练一组
　　１９、同期：舞狮队队员“小师妹”梁家潼
　　“我觉得除了可以认识中国那些方面，还可以知道舞狮是好有文化的。”
　　（记者：有什么有趣的故事？）
　　“我记得有次我同师兄师妹一起打，我发现自己打错了，立刻打回正确的。”
　　２０、同期：舞狮队队员“大师兄”王天朗
　　（记者：爸爸妈妈支持么？）
　　“好支持，他们都很中意我玩狮艺，他们也都很喜欢看舞狮。”
　　２１、同期：香港夏国璋舞狮团第四代传人　夏敬文
　　（记者：香港是比较西方化的社会，为什么这么多小朋友想要开始学习？）
　　“第一是运动量比较多，和打球不一样，舞狮有很多不同运动，包括舞狮、武术、体能训练，变得多元化一些，狮头、狮尾、打鼓、打锣、打镲，还有“大头佛”，都是不同的角色，每一次轮换的时候就可以学到多些东西。”
　　２２、舞狮队在老师指导下训练一组
　　２３、同期：香港田湾始南小学体育老师　苏志荣
　　“其实，开始的阶段会很累，特别是新加入的成员会觉得好累，好辛苦啊，第二天回来跟我说，啊呀老师我全身散架了，但是过了两三堂习惯了之后，就不会有这个怨言了。”
　　２４、同期：舞狮队队员　“狮头”卢俊轩
　　（记者：这个狮头重不重？）
　　“开始很重，现在都不重了。因为适应了。”
　　“因为训练了很多次，好稳定。（你信任不信任你的搭档？）信。”
　　２５、同期：香港夏国璋舞狮团第四代传人　夏敬文
　　“没有狮头弹跳力跳到那么高，狮尾就算多么大的力气都好，都顶不起一个小胖子，于是就必须要有互相信任的感觉，通常每个狮头、狮尾都是很好的朋友，沟通上就会方便一些。”
　　２６、孩子们训练及擦汗一组
　　２７、墙上的荣誉旗帜一组
　　２８、同期：香港田湾始南小学体育老师　苏志荣
　　“那时候，小朋友，哇大家不相信，我们本来的目标进前十名，能进前１０名就已经好开心了。但听到第一名和第二名之后呢，全部都跳起来，家长都走过来，大家互相抱住，好开心咯。”
　　２９、同期：舞狮队队员“小师妹”梁家潼
　　“那次我记得好开心，因为我从来没有参加过舞狮（比赛），还可以拿到亚军。”
　　（记者：你想练到什么时候呢？）
　　“如果我升到中学的话，我想自己都想回来再练。”
　　３０、夏敬文指导孩子们训练一组
　　３１、资料：香港醒狮赛巡游及表演
　　３２、全民健身日上的舞狮表演一组
　　３３、同期：香港夏国璋舞狮团第四代传人　夏敬文
　　“最重要就是团队精神，尊师重道，我们希望他们出去之后懂得尊重别人，尊重自己，踏入社会时都会有一个好的影响。”
　　“很多年前香港就有很多舞狮，很多人学舞狮，传统一代都有，到现在这一代很多人也都中意舞狮，为什么呢？因为团队精神，可以一班人一起来玩，无论什么年纪和国籍，都没问题，都可以一起舞狮，这就是共融。”
　　３４、反打
　　３５、香港田湾始南小学外景一组
　　３６、备用镜头一组：舞狮队训练镜头
　　正文：
　　（国际儿童日）香港学童兴起“舞狮热”　
　
　　记者出镜：新华社记者孙浩
　　这里位于香港港岛南部一所普通的小学。又到了放学时间，和香港大多数孩子们一样，这里的学生也开始了自己丰富的课余活动。在诸多的选择之中，有１０几个孩子的选择显得尤为特别，他们扎起红色的腰带，成为中华传统醒狮文化小小的接班人。
　　解说：每个星期三放学后，香港田湾始南小学的活动室就显得格外热闹。学校舞狮队成立已近４年，队员从三年级到六年级都有。狮头、狮袍、红腰带，这些在香港功夫电影中常见的舞狮行头，如今缩小了尺码，成为这些香港孩子的心爱装备。
　　同期：香港田湾始南小学体育老师　苏志荣
　　因为我觉得学校有这种比较有中国色彩的活动会开心一些，现在很多大型活动中这类节目最热闹。
　　解说：学校还专门从香港鼎鼎有名的夏国璋舞狮团请来高人为孩子们培训。传统舞狮最讲究团队协作，孩子们各司其职，节奏感强的打鼓打镲，瘦小灵巧的学做“狮头”，大块头的高年级学生担当“狮尾”。大红腰带维系起的感情尤为亲密。和其他兴趣班不同，舞狮队成员之间的称呼别具传统特色。
　　同期：香港夏国璋舞狮团第四代传人　夏敬文
　　（记者：我看他们都尊称你为师傅，这个和一般学校里的兴趣班很不一样）对，比如很多篮球、足球都是称呼教练，因为在我们传统的舞狮里面，尊师重道很重要，我们都希望将这个精神继续传递下去。
　　解说：六年级的王天朗是一群小朋友的“大师兄”，最擅长的是打鼓和担当“狮尾”。平时，这个大男孩不但以身作则认真训练，还总是细心地照顾师弟师妹，这个师兄做得很称职。尽管面临着升中学的压力，他仍然舍不得离开这个相处４年的集体。
　　同期：舞狮队队员“大师兄”王天朗
　　“（你是他们的大师兄是吧？）是。（那你觉得你作为大师兄你和别人有什么不同吗？）都没什么不同，就是我负责的岗位不同。我觉得做鼓手最好了，因为做鼓手可以带领全班人，可以将狮头、狮尾、打镲全部都由我带领。”
　　解说：传统舞狮很少有女孩参与。舞狮队刚成立时，还有家长觉得学舞狮太“粗鲁”，更不适合女孩。“小师妹”梁家潼起初只是抱着试一试的心态加入舞狮队，没想到就一下子爱上这项民间传统活动。师傅现在还有心培养“小师妹”侧重学好打鼓，做“大师兄”的接班人。
　　同期：舞狮队队员“小师妹”梁家潼
　　“我刚刚进来的时候，不太会打镲，那些师兄师姐就教我，教啊教啊，我熟悉之后，反而现在都可以教一下师弟师妹咯。”
　　解说：“小师妹”梁家潼如今已不是舞狮队里唯一的女生。多姿多彩的活动、漂亮的服饰，吸引越来越多学生加入。孩子们快乐地汲取着传统醒狮文化的养分。
　　同期：舞狮队队员“小师妹”梁家潼
　　我觉得除了可以认识中国那些方面，还可以知道舞狮是好有文化的。（有什么有趣的故事？）我记得有次我同师兄师妹一起打，我发现自己打错了，立刻打回正确的。
　　同期：舞狮队队员“大师兄”王天朗
　　“（爸爸妈妈支持么？）好支持，他们都很中意我玩狮艺，他们也都很喜欢看舞狮。”
　　同期：香港夏国璋舞狮团第四代传人　夏敬文
　　（香港是比较西方化的社会，为什么这么多小朋友想要开始学习？）第一是运动量比较多，和打球不一样，舞狮有很多不同运动，包括舞狮、武术、体能训练，变得多元化一些，狮头、狮尾、打鼓、打锣、打镲，还有“大头佛”，都是不同的角色，每一次轮换的时候就可以学到多些东西。
　　解说：有顶尖舞狮高手的悉心传授，孩子们一个个格外用心，刻苦练习。表演中最抢眼的“狮头”和“狮尾”就更需要扎实的基本功。一个腾跃，一个定格，都需要长期互相磨合出的默契感。“狮头”、“狮尾”也往往在一起挥洒汗水的过程中成为好兄弟。
　　同期：香港田湾始南小学体育老师　苏志荣
　　其实，开始的阶段会很累，特别是新加入的成员会觉得好累，好辛苦啊，第二天回来跟我说，啊呀老师我全身散架了，但是过了两三堂习惯了之后，就不会有这个怨言了。
　　同期：舞狮队队员　“狮头”卢俊轩
　　“（这个狮头重不重？）开始很重，现在都不重了。因为适应了。”
　　“因为训练了很多次，好稳定。（你信任不信任你的搭档？）信。”
　　同期：香港夏国璋舞狮团第四代传人　夏敬文
　　没有狮头弹跳力跳到那么高，狮尾就算多么大的力气都好，都顶不起一个小胖子，于是就必须要有互相信任的感觉，通常每个狮头、狮尾都是很好的朋友，沟通上就会方便一些。
　　解说：
　　孩子们的用心付出也收获丰厚。舞狮队成立第一年参加香港学界的比赛，就有两组人马分别摘取冠亚军。
　　同期：香港田湾始南小学体育老师　苏志荣
　　那时候，小朋友，哇大家不相信，我们本来的目标进前十名，能进前１０名就已经好开心了。但听到第一名和第二名之后呢，全部都跳起来，家长都走过来，大家互相抱住，好开心咯。
　　同期：舞狮队队员“小师妹”梁家潼
　　“那次我记得好开心，因为我从来没有参加过舞狮（比赛），还可以拿到亚军。（你想练到什么时候呢？）如果我升到中学的话，我想自己都想回来再练。”
　　解说：
　　夏敬文现在为２０多家中小学训练舞狮队，还有幼儿园也邀请他教授简单的舞狮技艺。他记得自己１０多年前读书时香港不过三四十所学校成立舞狮队，如今这个数字恐怕要翻几番。在功夫节、全民健身日或者学校的敬老活动中，经常能够见到高举狮头、身披狮袍的香港孩子。
　　“最重要就是团队精神，尊师重道，我们希望他们出去之后懂得尊重别人，尊重自己，踏入社会时都会有一个好的影响。”
　　“很多年前香港就有很多舞狮，很多人学舞狮，传统一代都有，到现在这一代很多人也都中意舞狮，为什么呢？因为团队精神，可以一班人一起来玩，无论什么年纪和国籍，都没问题，都可以一起舞狮，这就是共融。”
　　解说：新华社记者孙浩、荣忠霞香港报道。（完）　
</content>
</doc>

<doc id="231">
<title>（服务·汽车）在汽车里可收看卫星电视节目</title>
<content>    新华社北京１月１１日专电  美国移动卫星天线制造
商科维荷实业公司日前推出一款车用卫星电视天线，可以
使车上乘客不论走到哪里都能不间断的收看电视节目。
    科维荷实业公司推出的卫星电视天线，高１３厘米，
宽８２厘米，长７９厘米，可以安装在小汽车、多功能车、
面包车和大客车的车顶上，使车内后排乘客通过安装在车
内的显示屏收看卫星电视３００多个屏道的电视节目以及
３５至５０个屏道没有广告的音乐节目。特别的是，这个
卫星电视天线可支持多个屏幕播放，使车上乘客分别收看
自己喜欢的节目或播放ＤＶＤ和玩电游。
    近年来，卫星电视凭借其数百个屏道和高质量的画面，
在美国发展很快，目前已有２０００多万订户。同时，车
载影像播放系统也在走俏美国市场，仅２００２年就卖出
约１００万台，估２００３年的销售量还将大幅上升。（
完）
</content>
</doc>

<doc id="232">
<title>（经济）中国证监会鼓励券商进行业务创新并将推出试点公司</title>
<content>    （经济）中国证监会鼓励券商进行业务创新并将推出试点公司
    新华社北京８月１２日电（记者张旭东）中国证监会 １２日宣称，证监会鼓励证券公司充分发挥创新的积极性和主动性，根据市场需要和自身实际进行业务创新、经营方式创新和组织创新，提高服务质量，改善盈利模式，在市场竞争中做优做强，推进证券行业的整体发展。
    证监会１２日颁布的《关于推进证券业创新活动有关问题的通知》（简称《通知》）称，在推进证券公司创新的起步阶段，要先行试点，以点带面，不断总结经验，完善有关规则，逐步推开。因此，要对从事相关创新活动试点的证券公司（简称试点证券公司）设定一定的标准，并先行评审。
    据统计，到６月底，我国证券公司总数为１３０家，营业部达到３０００余家，注册资本金约为１２６７亿元。近几年来，在证券市场规范化、市场化发展进程中，我国证券公司总体状况也出现了差异较大、资质条件参差不齐的局面。如何兼顾防范化解风险与推动创新两方面的工作、实行有针对性并适合证券公司实际的区别对待的方法，是当前证券业规范发展所必须解决的关键问题。
    证监会通知指出，中国证券业协会制定试点证券公司的评审办法，负责组织评审工作。证券公司只要符合规定的条件和标准，就可以按程序提出申请。经评审通过者，确定为试点证券公司。中国证券业协会对试点证券公司进行持续评价。（完）
</content>
</doc>

<doc id="233">
<title>医改方案近期将广泛征求社会意见</title>
<content>    □新华社记者周婷玉
    卫生部党组书记、副部长高强8日透露，深化医药卫生体制改革的本思路和政策框架已经形成，近期将广泛征求社会各方面意见。
    高强说，医疗费用增长过快、群众负担加重、医患关系紧张等现状，都要求推进深化医药卫生体制机制改革。改革中，既要注重提高效率，促进卫生事业发展，又要坚持以人为本，着力解决人民群众最关心、最直接、最现实的突出问题。
    但他指出，在深化体制机制改革的同时，如果忽视卫生行业内部自身建设和管理监督，忽视医疗卫生队伍建设，再好的体制机制也不能发挥应有的作用。
    “在医疗卫生管理体制和运行机制改革以后，卫生行业要考虑如何转变服务理念，淡化经济利益驱动，把积极性转移到为人民服务的轨道上来；要考虑如何加强监督管理，提高工作效率和质量，防止出现新的平均主义和大锅饭。”高强强调，要一手抓体制机制改革，一手抓内部管理和队伍建设。
</content>
</doc>

<doc id="234">
<title>（影视天地）北京传媒业获２亿元意向授信将拍摄近４０部电影</title>
<content>　　新华社北京６月１５日专电（孙蕾、彭晓）北京银行与北京光线传媒有限公司日前在京签署战略协议。今后，北京银行将为光线传媒提供意向性授信２亿元的电影打包贷款，该笔资金主要用于支持光线传媒未来３年的电影制作和发行。
　　据了解，这笔资金将投资近４０部的电影制作和发行，其中包括陈木胜导演的《全城戒备》、陈嘉上导演的《聊斋》、刘伟强导演的《夜行侠－陈真》、黄百鸣监制的《花田喜事２０１０》、林超贤导演的《箭》，以及改编自武侠名著的《四大名捕》等。
　　除此之外，双方合作内容还涉及电视栏目及电视剧制作、大型娱乐活动承办、ＩＰＯ募集资金归集、艺人个人理财、引入贴息机制等范围。（完）
</content>
</doc>

<doc id="235">
<title>（军事）通讯：勇立军事变革潮头——空军航空兵某团战斗力建设纪实</title>
<content>    （军事）通讯：勇立军事变革潮头——空军航空兵某团战斗力建设纪实
    新华社沈阳１２月１４日电通讯：勇立军事变革潮头——空军航空兵某团战斗力建设纪实
    人民日报记者 苏银成 新华社记者 孙茂庆 李国利
    这是一支人民空军中战功显赫的英雄部队。他们曾先后击落、击伤敌机９２架，取得空军作战史上“五个首创”的佳绩；他们曾四次参加国庆阅兵，多次受到党和国家领导人的题词嘉勉。
    他们勇立军事变革潮头，突破常规，努力挖掘第二代战机的最大作战效能，连续６年保持甲类战斗团标准、 １０多次参与执行重大任务、７次创下空军航空兵部队训练的新纪录，部队战斗力水平不断提高。
    （小标题） 宝剑锋从磨砺出
    两年前的一个冬日，大队长李锋驾驶飞机从停机坪上缓缓滑到跑道上，他要进行的是一种新战法的空中演练。
    飞机即将冲出跑道时，一声巨响突然传入他的耳膜，随即座舱内一盏红灯“嘀嘀”闪烁起来。油箱漏油了！李锋立即收起油门，迅速刹车。
    刹车无效！紧急刹车也无效！减速伞放开，却被飞机尾部蹿出的火焰吞噬！当各种紧急措施都用了一遍后，飞机在滑行出跑道４００米后终于停了下来，李锋和飞机均无恙。
    飞战术训练风险太大了！一些同志产生了保安全的思想，主张简化训练内容，降低训练难度。团党委却意识到，安全固然重要，但安全的基础来自过硬的技术，消极保安全，过得去今天，却过不去明天；骗得了自己，骗不了敌人。最后，党委“一班人”形成共识：在装备不占优势的情况下，必须在深化战术训练上下功夫。
    就这样，他们着眼复杂战场环境和恶劣气象条件，加大课目训练难度，组织多机种、多机型的对抗训练；他们成立“红”“蓝”小分队，与地空导弹、雷达等协作部队进行对抗训练，借此强化战术意识，锤炼过硬技能。
    宝剑锋从磨砺出。１９９８年底，这个团首次执行成团建制跨区拉动任务，在气象条件复杂、能见度很差的情况下，横跨９省区，行程４０００多公里，创造团的历史上云中飞行时间最长、飞行跨度最大、执行任务飞机数量最多和完成任务最好的４项纪录；１９９９年，他们又赴东南沿海执行轮战任务，又创下历年轮战部队综合得分最高的新纪录……通过一次次近似实战的检验，他们将战机的航迹从塞外高原延伸到了远海。
    （小标题）剑不如人，剑法就要高于人
    去年８月。上级组织二代战机与三代战机在未知条件下进行实兵对抗演练。这一天，他们已经摩拳擦掌期待了多日。在他们看来，这正是一次对新战法训练成果进行实际检验的绝佳机会。
    “有两架‘敌机’来袭，立即进行拦击。”命令一下，团长姚玉久便带领４架战机直冲蓝天。
    “目标，正前方１００公里。”在地面雷达的引导下，姚玉久逐渐向“敌机”靠近。这时，警告器突然响了起来，这是被“敌机”雷达锁定的反应。
    “目标，正前方４０公里，机动。”接到指令后，姚玉久和其他３位飞行员突然各呈９０度垂直急转，沿着“敌机”雷达波的切线方向朝四个方向机动，同时释放干扰弹来误导“敌机”发射的导弹。这既是摆脱“敌机”雷达的最佳方式，也是他们早已练就的一种新战法。
    雷达波呈扇形搜索目标，被锁定目标只有走与扇形切线相一致的方向，才能彻底摆脱雷达的跟踪。如果“敌机”雷达重新锁定目标，必须重新进行雷达搜索，虽说这个过程在瞬间完成，但对于空中格斗来讲，无疑可获得宝贵的攻击时间。
    坦率地讲，如果是一对一，二代战机对三代战机的获胜几率不大。然而，剑不如人，剑法就要高于人。这次，姚玉久凭着娴熟战法和高超技术，充分发挥战机机动性能好的优势，硬是死死缠住“敌机”，为战友创造出绝佳的进攻良机。最终，他们以击落“敌机”两架的成绩赢得了演练的胜利。
    然而，当初新战法的演练他们却是顶着压力展开的。因为先后发生的两起事故，有的飞行员对现有战机质量和性能产生了怀疑；有的认为，现有装备硬件先天不足，再练也很难战胜先进战机。姚玉久上任后，很快与团领导统一了认识：为了履行好打赢使命，宁可今天训练场上付出代价，也决不能在明天战场上愧对祖国。
    他们专门建立了一个资料库，收集国外先进战机的性能数据，分析对手的战术特点，推出小速度编队格斗、开加力快速接敌、回转支援等１９套行动预案和２０种新战法，并培养出一批具有丰富战术经验的组训、指挥、飞行、研究人才，为人机最佳结合，提升部队整体攻防能力提供了强有力的人才平台保障。
    （小标题）一手系着战友的生命，一手托着国家的财产
    训练中，机务人员是最辛苦的。他们天不亮就要进场，太阳落山仍在为飞机保养忙碌。可这些辛苦都比不过“心苦”的压力，因为他们一手系着战友的生命安危，一手托着国家的巨额财产。
    前面提到的那起飞行事故，就曾深深触动了机务保障人员。虽说事故的原因是由于飞机压缩器叶片断脱后，击穿油箱导致战机着火，不是机械故障，但机务人员还是为没能检测出故障隐患而懊悔不已：时代变了，机种变了，传统的保障手段已跟不上打赢的需要，抢占未来打赢先机，必须从过去的经验维修向科学维修转变。
    为此，他们大胆创新出了“新夏北浩检查法”，并在全区航空兵部队推广；成立科技保障攻关小组，与科研院所联合设计多套检测设备，使新装备的保障效益提高近 １０倍……短短几年间，一批适应新装备需求的新型保障人才队伍迅速崛起。与此相适应，保障方式也从被动排除故障向主动预防转变，从而使飞行安全率大大提高。
    ２０００年４月，机务中队长赵志民在一次试车检查时，发现滑油箱有成滴滑油异常漏出，检查时发现滑油箱上有条３厘米长的裂纹。按规定，必须更换燃滑油附件，这可难坏了赵志民。传统的更换方法必须是先把飞机尾部拖开，再把发动机从机身里拖出来，这可是个“大工程”，至少得两天时间，严重影响战备值班。他运用“新夏北浩检查法”对故障进行分析，又找到资料和图纸，对照着飞机上的部位反复研究，最后果断做出原位拆装的决定。这可是从没人干过的活，也没有一本机务维护书上记载过。他连续奋战，攻克了一个又一个技术难关，仅用４个小时，就将整个燃滑油附件成功取出。后来，到部队进行鉴定的厂方专家对这项工作给予了高度评价。（完） 
</content>
</doc>

<doc id="236">
<title>保障性住房是2008年住宅供应亮点</title>
<content>　　据新华社3月29日电　中国房地产住宅协会常务副会长张元端近日的一次房产业会议上说，去年国家明确城市廉租住房制度是解决低收入家庭住房困难的首要途径，这将使保障性住房成为2008年住宅供应的亮点。
　　他介绍，目前全国大部分城市保障性住房面积，在新建住房面积中占10％左右的比例，其中武汉、昆明比重较大，北京计划新建保障性住房则占住房面积的40％以上。
　　张元端说，我国政府近些年解决住房问题的思路，已从重市场轻保障，向市场、保障并重回归，从重买房轻租赁向买租并举回归，对房地产市场理性健康发展有重要意义。
　　他同时认为，保障性住房目前对中国的房地产价格走势影响不大。去年我国房地产业开发投资同比增长了30.2％，其中住宅开发投资增长23.1％。经济适用房虽同比增长19.7％，但仅占住宅开发投资比例的13.3％，经济适用房对商品房价格的冲击力有限。
</content>
</doc>

<doc id="237">
<title>已取代英国 中国成为世界第二大风险投资目的国</title>
<content>    中国侨网消息：据英国《金融时报》报道，8月21日公布的一项调查显示，尽管去年英国初创企业的融资额增长了27%，达到约14亿英镑，但中国仍取代英国，成为世界第二大风险投资目的国。
    总部位于剑桥的创业研究中心Library House表示，如果印度的风险资本投资延续2006年90%的增速，到2009年，印度的排名也将超过英国。
    这项调查是由瑞银财富管理委托进行的。调查预计，英国今年的风险资本投资可能降至10亿至12亿英镑，相当于2003年的水平。
    培育创业文化一直是英国“新工党”的宏伟蓝图之一，但此项调查将引发人们担忧英国的创业活动不仅落后于美国，还落后于以更快速度增长的亚洲经济体。
    调查报告指出，中国和印度的崛起分流了英国初创企业的资金。这与英国风险投资家所谓该领域正在强劲复苏的说法大相径庭。
    英国领先风险投资公司DFJ Esprit的首席执行官西蒙·库克(Simon Cook)表示：“风险资本已走向全球。美国资金向印度和中国进行了大量投资，我预计欧洲资金明年也将出现类似情况。”
    近年来，大规模杠杆收购基金的快速兴起令风险资本相形见绌。英国风险投资家在互联网泡沫破裂后遭受严重亏损，他们一直未能摆脱人们的这种观念：他们的回报比大型杠杆收购基金低。
    Library House高级分析师罗杰·弗兰克林(Roger Franklin)表示，从今年上半年的风险资本投资水平推断，英国2007年的风险资本投资可能会减少10%至20%。这可能直接源自中国和印度风险投资活动的快速增长。中国去年的风险资本投资增长了50%至60%。
    弗兰克林表示：“中国和印度的增长水平如此之高，可能会从更成熟的市场吸引部分资金。特别是美国的风险投资，也许已经将资金从欧洲转向了亚洲。”(Martin Arnold)
</content>
</doc>

<doc id="238">
<title>（服务·汽车）浙江金华：机动车维修纠纷有了调解中心</title>
<content>    （服务·汽车）浙江金华：机动车维修纠纷有了调解中心
　　新华社杭州１０月５日专电（记者岳德亮）针对私家车越来越多，机动车维修纠纷也越来越多的情况，浙江省金华市日前成立市机动车维修纠纷调解受理服务中心，专门设立维修纠纷受理调解处和技术分析质量鉴定处两个职能部门，并正式开展工作。（完）
</content>
</doc>

<doc id="239">
<title>中法正式签署 引渡条约 利剑直指跨国犯罪</title>
<content>中法正式签署引渡条约 利剑直指跨国犯罪2007年03月20日 22:19:05
            　来源：
  相关评论 请您发表感言，注意文明用语并遵守相关规定。（责任编辑: 
              曹建利
              ）
</content>
</doc>

<doc id="240">
<title>【四川宜宾】女处长服刑仍领退休养老金</title>
<content>    林朝英原系宜宾市旧州工业开发区管委会用地管理处副处长。１９９２年，林朝英利用手中权力，假冒叶某、林某之名，分别与自己签订《购房名额转让协议》和《购房计划转让协议》，后骗取开发区管委会两个２０平方米的住房安置指标。之后，林又将住房安置指标与他人对换，再通过倒卖获利３万余元。去年１１月，法院以贪污罪一审判处林有期徒刑一年。
    去年７月，林办理了退休手续并于８月起按月领取养老金３１６．７元，即使在林服刑期间仍有人在替她领养老金，但这违反了国家相关法律法规。
    （据７月２４日《华西都市报》李林 富友 陈章采文）
</content>
</doc>

<doc id="241">
<title>新华社快讯：为期4天的十六届六中全会今天下午在北京闭幕。全会由中央政治局主持。中央委员会总书记胡锦涛作了重要讲话。</title>
<content>    新华社快讯：为期4天的十六届六中全会今天下午在北京闭幕。全会由中央政治局主持。中央委员会总书记胡锦涛作了重要讲话。
</content>
</doc>

<doc id="242">
<title>（国际）荷兰依据新法律首次审判外国战争嫌疑犯</title>
<content>    （国际）荷兰依据新法律首次审判外国战争嫌疑犯
    新华社布鲁塞尔３月２４日电鹿特丹消息：荷兰鹿特丹法庭２４日开始审判一名被指控犯有战争罪行的刚果（金）前军队上校。这是荷兰最近通过的一项新法律的首次实施。
    根据这项法律，荷兰法庭可以对居住在荷兰的涉嫌犯有战争罪的外国人进行审判。目前荷兰正在对数名这样的外国人进行司法调查。
    这次受审的塞巴斯蒂安·恩扎帕里是刚果（金）（旧称扎伊尔）前总统蒙博托时期的军官，他被指控在 １９９６年指挥一个死亡小组，犯有强奸和拷打犯人等罪行，因此曾被刚果人叫做“野兽大王”。
    然而，荷兰检察官因为没有足够的证据而无法将他定罪为杀人犯，只能建议法庭宣判其５年监禁。法庭将在两周内作出判决。（完）
</content>
</doc>

<doc id="243">
<title>颁发首届国际科技合作奖</title>
<content>    中科院鼓励外国优秀学者
    本报北京3月26日电　（记者赵永新）中科院首届国际科技合作奖今天在北京颁发，美国斯坦福大学国际研究所罗斯高教授和瑞士联邦理工大学洛塔·雷教授获奖。
    近年来中科院的国际科技合作发展迅速，目前每年交流量已超过2万人次。为鼓励外国优秀学者在华深入开展科技合作，中科院于 2007年1月决定设立国际科技合作奖。
    另据了解，第三届2007年中国科学院杰出科技成就奖也于今天颁发，1名个人和6个集体分别获奖。
</content>
</doc>

<doc id="244">
<title>（报刊选萃）性文化博物馆：负债经营仍回上海开分馆</title>
<content>    （报刊选萃）性文化博物馆：负债经营仍回上海开分馆
　　新华社南京７月２４日电（胡玉梅）一年多前，“中国性学第一人”刘达临带着满腹委屈和不满，把自己的性文化博物馆从上海搬到江苏同里，过起了不缴房租办馆的日子。如今，心有不甘的刘达临，又在武汉、九江、广州等地办起了６家性文化博物馆分馆，其中一家分馆还开回了人气很旺的上海外滩。
　　据《现代快报》报道，１９９９年，刘达临把性文化博物馆开在上海南京路一条小巷之中，他想在交叉路口竖立一个指示牌，但是有关管理部门因为路牌中有“性”字坚决不同意，于是他就竖了块“生殖文化”的牌子，但牌子挂出的第二天就被人翻了过来。在刘达临最郁闷的时候，同里以友好心态邀请了他，并和他签下了１０年不收房租的协议。于是去年，刘达临的性文化博物馆迁到了同里。
　　“在上海办馆的时候，观众都是对性文化感兴趣，或者是对性文化小有研究的人，而且海外观众占６０％以上。”刘达临似乎已经不为“招牌”的事情伤心了，今年他决定办性文化博物馆分馆，第一个想到的是上海。
　　“分馆大约４００平方米，４００件展品。这次，我不是开在南京路上，而是开在人气很旺的上海外滩。重新杀回上海，我并没有遇到太大的阻力，也不再像以前那样羞羞答答的，连个招牌都不敢弄了，好像大家都很欢迎。”刘达临高兴地说。
　　据了解，性文化博物馆现有４０００多件展品，除了崇拜者们赠送的部分展品，大部分展品都是刘达临从国外淘回来的。“国内性方面的文物很少，但国外这方面的东西价格贵的吓人，每次我都是咬咬牙才决定买的。”刘达临介绍说，从办性文化博物馆到现在，一直背着债，最多欠下１００多万元，通过出书、卖复制品、出音像制品等多种途径弥补，至今还欠债３８万元。（完）
</content>
</doc>

<doc id="245">
<title>外交部希望中印战略对话尽快解决边界问题</title>
<content>    外交部希望中印战略对话尽快解决边界问题
    新华社北京１月２５日电（李星 白洁）外交部发言人孔泉２５日在例行记者会上说，外交部副部长武大伟 ２４日在印度与印方进行了中印之间的首次战略对话，希望此次对话能推动双方尽快解决中印边界问题。
    孔泉说，此次对话中双方就双边关系、外交政策和地区及国际形势深入地交换了意见，是一次成功的对话。同为地区有影响的大国，中印双方在推动国际关系民主化，维护国际安全及稳定等一系列问题上有着相同或相近的立场和主张，两国保持密切的沟通和协商有利于两国进一步了解和合作，共同维护地区的稳定和发展。
    他表示，中国和印度的关系已进入一个全面发展的新阶段，高层互访密切，互利经贸合作发展迅速。去年１月至１１月，双边贸易额已超过１２０亿元人民币。双方贸易大致平衡，印方略有顺差，中印贸易发展的增长速度远远超过中国外贸的整体增长速度。双方在文化、教育、科技等领域的合作也发展顺利。
    孔泉说，双方就边界问题已进行了四轮磋商，希望双方尽快就有关问题进行新的一轮磋商和谈判，尽快解决历史遗留问题，以使两国关系在一个全新的基础上更快地向前发展。（完）
</content>
</doc>

<doc id="246">
<title>（国际随笔）欧盟防务又出新招</title>
<content>    （国际随笔）欧盟防务又出新招
    新华社布鲁塞尔９月２０日专电（记者冯坚）在刚刚结束的欧盟国防部长非正式会议上，法国、意大利、西班牙、葡萄牙与荷兰的国防部长在荷兰海滨小镇诺德韦克签署了组建欧盟宪兵部队的意向声明，并决定在２００５年使这支部队具备快速反应能力。这意味着欧盟建设独立防务过程中的又一个新构想即将付诸行动。
    近两年来，随着欧盟的壮大和欧美关系裂痕的加深，欧盟独立防务建设屡出新招。从２００２年欧盟与北约就军事资源共享达成协议，到去年４月法德比卢四国首脑在布鲁塞尔就防务合作举行小型首脑会晤，再到今年７月欧盟军备局成立，欧盟已经在防务合作方面迈出了坚实的步伐。在这样的背景下，欧盟五国自愿结合组建宪兵部队并非突发奇想。从法国国防部长阿利奥－马里提出这一设想到此次会议上签署声明仅一年时间，明年如果能将构想变成现实，其效率之高在欧盟防务建设中当属罕见。
    欧盟负责共同外交与安全政策的高级代表索拉纳在会议上说，想不到阿利奥－马里的“这一建议能如此快就结出硕果”。欧盟轮值主席国荷兰国防大臣亨克·坎普也表示为“这一里程碑而感到高兴”。根据设计，这将是一支大约由３０００人组成的宪兵部队，但其核心力量仅由 ９００人组成，并能够在３０天之内部署到指定地点参与“危机处理”任务。该部队将主要执行正规部队没有到位但普通警力又无法完成的维和行动。无论是阿利奥－马里，还是索拉纳和亨克·坎普，都强调了这支部队的灵活性和快速反应能力，希望它是一支出奇制胜的“奇兵”。
    由于在波黑战争和科索沃危机中暴露出预防和处理危机的“软肋”，欧盟此后在提高快速反应能力和战略投放能力上下了一番工夫。欧盟１９９９年在赫尔辛基首脑会议上决定组建快速反应部队，是发展独立防务的重要战略决策。未来的欧盟宪兵部队也将具备快捷、机动的特点，从而填补军事维和行动和民事维和任务的真空，使欧盟在热点地区全面发挥维和作用。
    由于来自大西洋彼岸的反对和干扰，欧盟的独立防务在艰难中起步，也在艰难中奋进。但欧洲只有具备雄厚的独立防务力量，才可能摆脱受制于人的境地。这也是欧盟防务屡出新招的缘由。从这种意义上讲，欧盟无论是建立快速反应部队，还是建立宪兵部队，都是为了实现增强欧盟整体军事实力的目标，从而为欧洲军事一体化打下坚实的基础。（完）
</content>
</doc>

<doc id="247">
<title>（国际）美国宣布向朝鲜提供５万吨粮食援助</title>
<content>（国际）美国宣布向朝鲜提供５万吨粮食援助
　　　新华社华盛顿６月２２日电（记者李学军　赵毅）
美国国务院副发言人埃雷利２２日在这里对新闻界宣布，
为了响应世界粮食计划署的呼吁，美国将向朝鲜提供５万
吨粮食援助。
　　埃雷利说，美国的这一决定与朝鲜核问题和六方会谈
无关，而是出于人道主义考虑。他说，这是基于朝鲜的需
求而采取的一项人道主义行动。
　　世界粮食计划署亚洲区主任托尼·班伯里上月曾警告
说，朝鲜正在发生一场粮食危机，其严重程度类似上个世
纪９０年代中期朝鲜发生的饥荒，因此必须对此采取紧急
行动。
　　据悉，美国在２００３年和２００４年分别向朝鲜提
供了１０万吨和５万吨的粮食援助。（完）
</content>
</doc>

<doc id="248">
<title>展会期间的知识产权保护办法预计年底颁布实施</title>
<content>　　新华社香港１１月２４日电（记者苏晓）为加强展会
期间知识产权保护，由国家知识产权局等４个部委联合起
草的《展会期间的知识产权保护办法》（征求意见稿）已
经在网上进行了两个多月公开征询意见，预计可于年底颁
布实施。
　　国家知识产权局条法司助理巡视员吴宁燕２４日在此
间举行的内地与港、澳特区知识产权研讨会上，向与会者
介绍了该部即将颁布的《办法》。
　　吴宁燕表示，在展会上展出、销售专利侵权产品，将
构成专利法所禁止的许诺销售和销售行为。在各种展会期
间的上述侵权行为对专利权人合法权益造成的损害较其他
场合的许诺销售、销售行为更为严重。
　　吴宁燕表示，随着近年来各地展会数量和规模的扩大，
专利权人要求在展览会期间保护专利权和其他知识产权的
呼声也越来越强烈。国家知识产权局于今年会同商务部、
商标局、国家版权局起草了《展会期间的知识产权保护办
法》（征求意见稿），对在国内举办的展览会、交易会和
博览会等展会期间的知识产权保护工作做出了规定。
　　吴宁燕表示，征求意见稿明确了展会管理部门、展会
主办方、参展者保护知识产权的责任和义务，规定了展会
期间对侵权投诉的处理机构和程序。根据征求意见稿，展
会期间尚未处理完毕的案件可以将证据固化，待展会结束
后由侵权地知识产权主管部门继续处理。目前该办法的征
求意见稿已经上网公布，近期还会通过实地调研、召开座
谈会等形式广泛听取社会各界意见，预计将于年内颁布并
实施。（完）
</content>
</doc>

<doc id="249">
<title>（文化）重庆：每村每月将放映一场电影</title>
<content>　　新华社重庆１２月１５日电（记者刘鹏、张琴）重庆市惠民农村数字电影院线有限公司１５日挂牌成立，将为重庆约１万个行政村及８０００余所农村中小学服务，实现每村每月放映一场电影、农村学生每学年观看４场至６场电影的目标。
　　重庆市文化广播电视局副局长李泽林在重庆市惠民农村数字电影院线有限公司揭牌仪式上说，农村数字电影院线启动后将遵循“企业经营、市场运作、政府买服务”原则，在重庆农村和农村中小学持续广泛地开展电影放映活动，同时陆续投入数字电影放映新技术设备，惠及广大农村群众和农村中小学生。
　　重庆市惠民农村数字电影院线有限公司工作人员介绍，该公司近期将陆续向农村地区发行３５毫米、１６毫米电影胶片节目，向当地政府提供数字设备，保证每村每月放映一场电影，农村学生每学年看４场至６场电影。公司力争在２０１０年完成农村电影“胶片转数码”“室外转室内”的过渡，在“十一五”计划内实现完全数字化放映的目标，让广大农村观众和城市观众同时欣赏中外最新影片。
　　国家广播电影电视总局电影局副局长谷国庆在揭牌仪式上说，重庆市惠民农村数字电影院线有限公司以重庆市电影公司为龙头，区县电影公司和社会资本为股东，乡村为放映点，是推广农村电影数字化放映，努力使农民群众看到、看好电影的一项惠民工程。（完）
</content>
</doc>

<doc id="250">
<title>（科技）美研究显示维生素Ｃ和Ｅ无助男性预防心脏病</title>
<content>　　新华社洛杉矶１１月１０日电（记者高原）美国科研人员公布的一份研究报告显示，男性服用维生素Ｃ和维生素Ｅ补充剂不能预防心脏病，服维生素Ｅ的被研究者中患流血性脑卒中的几率明显高于其他对照组。
　　以上结论是研究者对超过１．４万名男医生进行长期跟踪调查后得出的，正在美国新奥尔良举行的美国心脏协会大会近日公布了这项成果。
　　报告说，哈佛大学下属一家医院的科研人员从１９９７年开始对１４６４１名男性医生进行跟踪调查，被调查者年龄在５０岁以上，其中５％的人在调查开始时就患有心脏病。他们被分成４个小组，Ａ组服用维生素Ｅ（每隔一天服用４００国际单位），Ｂ组服用维生素Ｃ（每日服用５００国际单位），Ｃ组服用维生素Ｅ和维生素Ｃ，Ｄ组服用充当维生素Ｅ、Ｃ的安慰剂。
　　在坚持服用这些制剂８年后，上述每个小组中患心脏病或死于与心脏病有关疾病的几率没有明显差异。但在单独服用维生素Ｅ的小组中，有３９人先后患流血性脑卒中，而其他小组总共只有２３人患流血性脑卒中。
　　报告说，一些科研人员在过去的研究中就已发现，对男性来说，服用维生素Ｅ补充剂不能起到预防心脏病的效果，反而有可能造成流血性脑卒中，这项新研究证实了过去的发现。这项科研成果刊登在《美国医学会杂志》网络版上。（完）
</content>
</doc>

<doc id="251">
<title>港粤合力保护海洋资源见成效</title>
<content>港粤合力保护海洋资源见成效
　　新华社香港６月２５日电（记者罗政　夏文辉）香港
特区政府环境运输及工务局局长廖秀冬２５日表示，香港
与广东合力保护海洋资源已见成效。香港渔农自然护理署
定期与广东省海洋与渔业局联络，以阻止内地渔民在香港
的海岸公园内捕鱼或进行其他非法活动。
　　廖秀冬在答复立法会议员提问时表示，在现行的机制
下，如有内地渔民被发现触犯香港《海岸公园条例》，渔
护署会向广东方面报告有关渔民的个人资料。由广东方面
进行调查，对这些渔民采取适当的执法行动。
　　同时，渔护署也会与内地有关方面讨论近期有关非法
采捕和销售珍贵海洋资源的问题，以及如何加强双方的合
作，以打击这类活动。
    廖秀冬说，香港海岸公园是根据《海岸公园条例》所
指定的，目的是保护香港水域内珍贵的海洋资源，包括重
要的珊瑚群落。到目前为止，已在香港东面水域指定３个
海岸公园，即印洲塘海岸公园、海下湾海岸公园和东平洲
海岸公园。
　　根据《海岸公园条例》，除了持有渔护署签发的有效
许可证的真正渔民可以在海岸公园内捕鱼外，在海岸公园
内猎捕或移走任何动物或植物，均属违法。此外，很多珊
瑚品种，包括在香港水域常见的石珊瑚，都属于《动植物
（濒危物种保护）条例》所列明的濒危物种。这些物种的
进口、出口和管有，都受到根据该条例所订的发牌管制约
束。
    香港渔护署曾于６月初在东平洲海岸公园、印洲塘海
岸公园和赤洲沿岸水域等地，进行潜水调查，并没有发现
有任何珊瑚被移走的迹象。调查发现的唯一异常之处，是
在东平洲的浅水水域有少数珊瑚被翻转。渔护署相信，这
些珊瑚可能是在退潮时被船只意外撞倒所致。进行调查的
潜水员已把这些珊瑚移回原位。
　　香港渔护署经常举办教育和宣传活动，包括公开讲座、
研讨会和展览等，让市民更深入了解保护海洋环境的重要
性。该署每年还举办珊瑚礁普查，鼓励市民参与监察香港
水域内珊瑚状况的工作。（完）
</content>
</doc>

<doc id="252">
<title>（经济）大连每年拨款500万元扶持农民专业合作组织</title>
<content>（经济）大连每年拨款500万元扶持农民专业合作组织 
     新华社大连11月27日电（记者闫平）大连市政府日前决定，今后每年拿出500万元扶持农民专业合作组织的发展。
    大连市副市长刘俊文说，大连市的农民专业合作组织发展势头良好，但是数量少，规模小，制度不完善，管理不规范，服务功能不完备，这些都制约了大连市农民专业合作组织的健康发展。针对这些问题，刘俊文表示，政府会专门出台扶植农民专业合作组织的政策，在专项资金、出口创汇、农村新能源发展等方面给予大力支持，切实为农民专业合作组织提供更好的服务。 
    据了解，到今年9月底，大连市各类农民专业合作组织为589个，会员11.2万人，带动33万农户。去年实现销售收入15亿元，利润1.1亿元，会员人均多收入1000多元。 
　　瓦房店市东马屯苹果合作社在短短几年间，就改变了当地单一的国光苹果种植，发展到以红富士、黄元帅为主的优质苹果生产基地，产品畅销广州、深圳、上海等地，并成功打入俄罗斯、新加坡等国际市场。（完）
</content>
</doc>

<doc id="253">
<title>格林斯潘加盟全球最大债券基金</title>
<content>
　　美联储（FED）前主席格林斯潘日前以顾问身份加盟全球规模最大的债券基金———太平洋投资管理公司（Pimco）。
　　据悉，现年81岁的格林斯潘将与太平洋投资管理公司投资总监比尔·格罗斯一道共事，目前格罗斯管理的Total回报基金资产规模已超过1000亿美元。
　　太平洋投资管理公司一位官员称，格林斯潘今后将在每个季度的经济论坛上为公司的投资策略提出咨询意见。格老的加盟公司提供了来自美联储前主席独一无二的接近机会和洞察力，而这位前主席对金融市场、全球经济形势和投资者的举动的见解确实是很特别。
　　格林斯潘任美联储主席一职达18年之久，指引美国经济度过一个最长的扩张期，并且因其经常出现的含糊的国会陈述和措辞而著名，比如“非理性繁荣”，这都引起了市场的轰动。他上周在新加坡说，美国经济正面临三分之一的机会出现经济衰退。
　　太平洋投资管理公司是安联保险集团旗下的资产管理公司，成立于1971年，目前管理的资产超过6870亿美元。（何海红）
</content>
</doc>

<doc id="254">
<title>全国健康产业有了不落幕的展会</title>
<content>　　全国健康产业有了不落幕的展会
　　作为第25届洛阳牡丹花会大型经贸活动之一的“2007全国健康产业名品联展”4月
6日将在洛阳中原康城启动。据展会负责人介绍，联展设室内标准展位1300个，室外展
览面积2000平方米，将成为中国参展面积最大的展会之一。同时，主办方还首次创造
了低费用体验365天永不落幕的产品展示交易会纪录；长年持续性学术研讨交流，为加
盟厂家提供政策导向分析、市场动态分析、竞争对手分析等各种支持。
　　(陈小涵)
</content>
</doc>

<doc id="255">
<title>去年８至１２月全国报告食物中毒人数同比降近４０％</title>
<content>　　新华社北京１月１４日电（记者周婷玉）２００７年８月底至１２月底，全国共报告食物中毒人数４０４７人，同比下降３９．９％。
　　这是记者从１４日的全国餐饮消费安全专项整治电视电话会议上了解到的。
２００７年８月底，国务院部署开展全国产品质量和食品安全专项整治行动，卫生部门负责餐饮消费安全专项整治任务。
　　卫生部有关负责人介绍，专项整治期间，全国共报告食物中毒事件１７７起，同比下降１５．３％，充分反映出专项整治工作在提高全国餐饮行业卫生水平、预防食物中毒和肠道传染病方面发挥了积极作用。
　　截至２００７年１２月底，全国１３２．１万户食堂和县城以上城市餐饮单位全部建立了原料进货采购索证制度，无证单位查处率达１００％，彻底解决县城以上餐饮单位无证经营问题；查处８８７３户违法使用原料的餐饮单位；１２９．７万家单位实施了食品卫生监督量化分级管理制度。（完）
</content>
</doc>

<doc id="256">
<title>外交部发言人：中法关系出现困难责任不在中方</title>
<content>    这是姜瑜在回答记者提问时做出的回答。她说，中方多次指出，目前中法关系出现困难责任不在中方。法方应该主动采取切实的措施，积极、正面的回应中方的核心关切，通过积极的努力来促使中法关系尽快回到正常的轨道。
    
</content>
</doc>

<doc id="257">
<title>（财经·权威新闻）周小川：货币政策调整是渐进的过程</title>
<content>　　新华社北京１２月１１日专电（记者安蓓、姚均芳）中国人民银行行长周小川１１日在接受记者采访时表示，从稳健的货币政策到稳中适度从紧的货币政策，再到明年实施从紧的货币政策，在操作上是渐进的，货币政策很难有转折性的操作。
    周小川是在此间召开的《财经》年会“２００８：预测与战略”上作此表示的。
    我国在１９９７年亚洲金融危机之后实施了稳健的货币政策，针对经济形势的变化，这些年来，货币政策取向也在不断调整。今年６月份，按照国务院常务会议部署，货币政策要稳中适度从紧。日前闭幕的中央经济工作会议决定明年实施从紧的货币政策。
    周小川指出，在货币政策的操作中，应充分考虑到我国已是经济开放程度较高的大国这一基本国情。他认为，当前国际经济变化速度之快超过预想。尽管我国已经出台了一系列调节国际收支的贸易政策、汇率等政策，但近几年国际收支双顺差的程度和发展速度仍然超出了预期。
　　周小川说，２００７年是近几年来央行对冲外汇占款力度最大的一年，但国际收支双顺差的问题仍然在发展，这其中一个主要的原因是，中国已经是一个很开放的经济体。“在一定程度上，我们的货币政策是在和全球化发展的速度赛跑。”周小川说。
　　周小川表示，解决我国面临的国际收支双顺差问题，应主要依靠结构性调整，并辅之以汇率等政策。在结构性调整方面，强调扩大内需，特别是消费内需，适当降低储蓄率。通过社会主义新农村建设，提高农村购买力。此外，还要大力发展服务业。财政政策要更加倾向于公共支出，创造更好的内需环境。
　　他还表示，人民币汇率改革的方向，是要不断深化汇率机制改革，扩大人民币汇率的灵活性，这一方向在２００８年仍然是“有用的、正确的”。（完）
</content>
</doc>

<doc id="258">
<title>国际友人称赞改革开放３０年来新疆取得的繁荣进步</title>
<content>    新华社乌鲁木齐１１月２２日电（记者潘莹）２０日至２１日期间，来自日本、韩国、俄罗斯、吉尔吉斯斯坦、哈萨克斯坦、格鲁吉亚、巴基斯坦、伊朗等１８个国家的１００多名外国友好人士参加了新疆举办的“纪念改革开放３０周年——新疆对外友好交往回顾与展望交流大会”。
　　期间，外国友人们参观了当地的文化场馆及世界知名企业，并纷纷称赞新疆改革开放以来的巨大变化。
　　在新疆艺术学院音乐系已执教３年多的海力力·阿不都卡迪热夫教授来自乌兹别克斯坦，他说，这些年来，他居住的乌鲁木齐修建了很多漂亮的建筑和桥梁，绿化覆盖率不断提高，空气比以前清洁多了，当地电视台的节目变化也很大，我最满意的是在中国，为了孩子获取知识而编出的各种书籍种类和数目很多。
　　日本友人小岛康誉先生说，每次到新疆都有新的感受，城市绿地越来越多，空气质量明显改善，环境治理也取得了良好的成效。用“日新月异”来形容新疆的经济和人民精神、物质生活水平的提高，一点儿也不夸张。
　　３０年来，新疆积极开展对外友好工作，已与１４８个国家和地区展开对外交往，新疆人民对外友好协会共接待了来自５０多个国家的友好团组４５２批５１２６人次，组团出访１１５批１５１３人次。
　　周边与８个国家接壤的新疆维吾尔自治区是中国面积最大、陆地边境线最长、毗临国家最多的省区，目前拥有１７个国家一类开放口岸。（完）
</content>
</doc>

<doc id="259">
<title>文化部：“全国艺术人才选拔活动”系冒用文化部名义</title>
<content>    一、文化部从未以本部名义在社会上举办或参与举办任何商业性文化活动。
    二、未经文化部书面同意，任何单位和个人均不得使用“文化部主办”或“文化部批准”等名义举办文化活动，也不得使用“文化部大院”、“文化部机关内”、“老文化部院内”等模糊语言进行虚假、误导性宣传。如发现违法者，文化部将依法追究责任者的责任。
    三、请有关单位和个人提高警惕，谨防上当受骗，不要参加此类非法活动，特别不要参加那种打着政府机关的名义举办，要求交费的文化活动。遇有上述情况，可向文化部办公厅查实。文化部举报电话：010-59881134。
</content>
</doc>

<doc id="260">
<title>北京市动漫游戏产业市场潜力巨大</title>
<content>　　新华网北京１１月9日电（孙晓胜　南婷）北京中华文化促进会会长钱光培８日在“动漫游戏产业基地建设论坛”上说，北京动漫游戏产业市场潜力巨大。
　　
    据钱光培介绍，北京动漫游戏产业起步较晚，正式把动漫游戏产业纳入规划是２００４年。目前，北京市动漫游戏产业市场的总体规模还比较小，企业实力也比较单薄。
　　据统计，２００４年北京的动漫出版、电视网络播放，市场的总规模为０.５３亿元，２００５年增长为０.８９亿元。网络游戏市场到２００５年是３.７亿元；2００６年是６.９亿元。而湖南省的规模在２００６年达到了５３个亿。在北京市石景山园区，资金达到一千万以上的企业只有１０家，２０个项目的投资总额仅有１.２亿。
　　钱光培说，湖南和北京在动漫产业数据上的差异，表明北京的动漫游戏产业还有比较大的发展空间，这需要北京市动漫游戏产业做很大努力才能形成比较大的规模和品牌。
　　据悉，目前北京市动漫游戏产业发展迅猛，已成为北京市文化创意产业的八大行业之一。
</content>
</doc>

<doc id="261">
<title>浙江十大品牌创新先锋奖揭晓</title>
<content>　　浙江十大品牌创新先锋奖揭晓
　　本报讯 日前笔者从“2008浙江省品牌创新大会”上获悉，经过一个多月紧张评议，由社会各界和专家学者共同评选的首届浙江省十大品牌创新先锋奖正式揭晓。
　　为全面展示浙江品牌创新的成就，促进广大企业创自主品牌、做强势品牌，充分发挥著名品牌的先锋示范作用，浙江省商标协会、企业商号保护协会和省消费者权益保护委员会联合举办了“品牌强省，先锋引领--浙江省十大品牌创新先锋评选”活动。该活动经过前期的标准条件拟定、企业申报、主办方组织有关专家审查，共有22个品牌入围品牌创新先锋奖的候选名单，这些品牌涉及虚拟经营、民族汽车业、网络经济、农产品、商品市场等方面。
　　主办方将推荐出的22个候选品牌通过媒体公布，接受社会评议。在一个多月的社会投票推选过程中，总计有超过70万人次通过短信、电话等形式参与了投票。根据得票高低和专家团的综合评议，飞跃等10家企业的品牌最终胜出。获奖企业纷纷表示，将继续为浙江经济发展、浙江品牌建设作出贡献。□吕律
</content>
</doc>

<doc id="262">
<title>美奥委会决定不设定今年奥运会奖牌目标</title>
<content> 
  本报华盛顿4月21日电(记者张振安)美国奥委会官员近日表示,为了改变美国运动员的形象,杜绝兴奋剂的影响,美国政府和美奥委会将不为参加今年北京奥运会的美国队设定奖牌目标。
  据美国媒体报道,以往美国奥委会为美国队设定夺取奖牌目标的做法,导致部分运动员为夺取奖牌不惜一切代价,甚至采取服用兴奋剂等极端方式。
 
</content>
</doc>

<doc id="263">
<title>增值巨大 煤化双赢 煤化工“大跃进”是正常现象</title>
<content>    2008年5月11日放大缩小默认 上一篇 下一篇 增值巨大 煤化双赢 煤化工“大跃进”是正常现象图为山西宏特煤化工公司厂区一角
    2008年内，世界上第一个煤炭直接液化产品将在神华集团的神东煤田建成投产，投产后，年用煤量345万吨，可生产各种油品108万吨。
    这项100亿元的投资于2004年8月开工建设，已被中国煤炭工业“十一五”发展规划列为煤化工示范工程，如果全部建成，每年可消化原煤1500万吨，制成成品油500万吨。
    产能仅次于神华集团的中国第二大煤炭企业，中煤集团当然也不甘落后，2007年，中煤集团实施哈尔滨年产60万吨烯烃、220万吨甲醇项目，预计投资达到百亿元。另外，中煤集团也开始推进在鄂尔多斯300万吨二甲醚项目。
    “国家稳步推进煤炭产业发展，不断发展煤化工产业，以缓解石油供应的紧张局面的基本思路进一步明确。这无疑将进一步加快煤炭企业与化工企业的兼并、重组。”一位煤炭业内人士表示。“按照煤化工产业链，由煤到甲醇，再到二甲醚、尿素、醋酸、三聚氰胺、烯烃等产品，是利润层层翻番的递进过程。”
    从煤炭加工增值角度看，煤炭发电可增值2倍，煤制甲醇可增值约4倍，甲醇进一步深加工为烯烃等化工产品则可增值8~12倍，因此，企业对延长产业链条、发展煤化工业具有较高的积极性。
    中国煤炭运销协会提供的资料显示：目前煤炭企业在煤制油和甲醇等项目中也占有举足轻重的成分，并且已经占60%以上的比例。
    煤炭大省山西的五大煤炭企业集团中，晋城煤业集团、阳泉煤业和潞安三大集团已形成煤与非煤产业各占半壁江山的格局。目前，山西煤炭行业合成氨和尿素年产能已突破600万吨，其中晋城煤业集团氨产量突破400万吨，占全国总量的1/5；晋城兰花集团尿素等化肥年产能已突破300万吨。按照目前的发展势头，到“十一五”期末，山西煤炭行业非煤产业销售收入将实现1000亿元的目标。
    老牌煤炭企业山东兖矿集团显得与众不同，他们充分发挥技术、管理、品牌、资金优势，积极参与山东菏泽、贵州、山西、陕西煤炭资源开发，大力实施“走出去”战略，大力推进煤化工核心技术工业化。按照“大项目、多联产、产业基地”的发展方向，重点建设以煤气化及多联产为主线的鲁南化工园区，以煤炭焦化及下游产品加工为主线的兖州化工园区，以坑口高硫煤洁净利用为主线的邹城化工园区，形成鲁南能源和煤化工基地。规划到2010年，煤化工产业年销售收入达到258．40亿元，成为产值超过煤炭的支柱产业。
    煤炭大省河南的煤化工产业虽然起步较晚，2007年中却大有赶超之势。河南在245亿吨保有储量中适宜发展煤化工的长焰煤和无烟煤的储量约90亿吨，资源条件优越。2007年5月，位于鹤壁的鹤煤集团与中原大化集团共同投资150亿元建设年产甲醇将达到200万吨。
    2007年7月，平顶山煤业集团(下称“平煤集团”)与目前国内产能最大的甲醇生产企业驻马店蓝天集团合资组建平煤蓝天化工股份有限公司，力争在3至5年内成功上市。
    2007年8月，永煤集团与昊华集团合资的100万吨的二甲醚项目签约，投资70多亿元，年产100万吨的二甲醚项目。这是目前国内最大的百万吨级二甲醚生产基地。
    真正的高潮还在后面。尽管这些煤化工项目刚刚进入“实质性状态”，正在筹备组建的河南煤化工航母——河南煤化工集团，也正在缓缓地浮出水面。按照计划，河南煤化工集团将由永城煤电集团、义马煤业集团、河南省煤气集团以及河南省燃化公司重组而成，目标是打造中部第一特大型能源化工企业，并计划到2015年使其营业收入达到1500亿元。
    对煤炭行业来说，发展煤化工可以最大限度地发挥资源优势，提高经济效益；对化工行业来讲，煤炭企业的介入可保证资源供应。因此，这不失为一种“双赢”。
    “现在不用担心有些化工产品的市场问题，除了个别产品外，基本上都处在市场的急需状态，很多能源产品甚至都达到了疯抢的程度，只要能够生产出来，马上就能卖出去。”河南一位化工企业的负责人如是说。
    对于投资者来说，新型项目的选择也是各有利弊。比如甲醇盲目发展的势头已经逐渐显现，继续发展下去，到2010年甲醇供应就将明显过剩。
    “利润最大化是企业的天职，”中国煤炭运销协会信息中心经理李朝林称，“煤化工产业的大跃进是市场行为，是正常现象。”
    李朝林同时强调，煤炭产业链条不断拉长，迫使煤炭企业改变了产品结构：价格低的产品被高附加值的相关产品取而代之。这样，由于以煤为主的产业链条的不断延伸，煤炭企业本身用煤量不断增加，无疑减少了社会供应能力，煤炭供应合同自然减少。
    李朝林认为，煤炭供求企业之间的煤炭购销数量多少，是由企业本身决定的，是受到运输能力制约的，煤炭合同量的多少都是符合企业需要的，是建立在平等竞争的基础之上的，是符合市场经济规律的。因此，煤炭企业销售合同量的多少、增建都属于正常的市场行为，是正常的市场现象。
</content>
</doc>

<doc id="264">
<title>带动农民走规模化生产经营之路  市供销社助农民经纪人队伍健康发展</title>
<content>　　本报讯　(记者宫建华通讯员余洋)近日，在市供销社组
织下，我市21个公司、专业合作社和个人首批加入省农产品经纪人协
会，正式跻身省级农产品经纪人行列，这是市供销社力促我市农民经
纪人协会等农村合作经济组织健康发展，带动农民走规模化生产经营
道路的一个缩影。
　　我市首批加入省农产品经纪人协会的有爱民花卉苗木合作社、中
超生猪养殖合作社、万鸡山土鸡养殖合作社、凤山苗木花卉合作社、
绿农农业科技发展公司。这几家合作社的负责人纷纷表示，近一年来，
他们在自身生产、经营及发展中，无不感受到市供销社为他们提供的
各种“贴心式”服务。正是在市供销社牵头组织下，他们成了省农产
品经纪人协会的一员，拥有了一个更高、更广泛的平台。是市供销社
为他们的自身发展注入了经营活力和竞争力，促使他们在搞活农产品
流通和助农增收上大显身手。
　　今年，市供销社全力推进“新网工程”建设，重点要为“三农”
提供综合服务，大力发展农村商品流通业和合作经济组织，促进农村
社会化服务体系的形成。在工作中，他们敏锐地发现，活跃在我市广
大农村的农民经纪人，在推销自己农产品的同时，还帮助其他农民推
销农产品。他们的出现，在衔接产销、引领农民进入市场、推动农业
产业结构调整、实现农村剩余劳动力转移、促进农业增效、农民增收、
加快政府职能转变等方面都发挥了重要作用。然而，这支农民经纪人
队伍，由于多数缺乏规范化的管理，自律程度低，一定程度上降低了
经纪人在农户中的诚信度。此外，不少农民经纪人在增加农产品附加
值方面缺乏深层次认识，视野窄，经营空间不够广，这也限制了他们
的进一步发展。要充分发挥我市农民经纪人的作用，就必须让他们步
入健康发展之路，从而适应当前规模经济和集约化经营发展的要求。
　　为提高农民进入市场的组织化程度，今年以来，市供销社确定了
以服务农村经营大户为工作重心，积极发展农民专业合作社和农村服
务组织工作思路，主动参与、整合农村经济资源。在今年的“新网工
程”建设中，市供销社以实施“千社千品富农工程”为目标，积极发
展特色农产品专业合作社，促进农产品进连锁超市和各类市场，参与
推进“龙头企业＋专业合作社＋基地＋农户”的农业产业化经营模式，
力争组建和规范农民专业合作社14个。
</content>
</doc>

<doc id="265">
<title>北约愿与以色列加强军事合作</title>
<content>    北约愿与以色列加强军事合作
    新华社今日上午专电 北大西洋公约组织秘书长夏侯雅伯２４日说，北约希望与以色列加强军事合作，特别是在分享情报和防止大规模杀伤性武器扩散等领域。
    正在以色列进行访问的夏侯雅伯对以色列《国土报》说，他此次访以是为了提升北约与中东国家对话的“政治与实际意义”。 
    夏侯雅伯２３日晚抵达以色列，与以色列总理阿里埃勒·沙龙和外交部长西尔万·沙洛姆２４日举行了会谈。他说，北约希望加强与以色列的合作，尤其是在“改善双方军队协调能力、打击恐怖主义和防止大规模杀伤性武器扩散等领域”。
    沙龙在会谈结束后表示，以色列希望双方“从对话关系走向合作关系”。他还补充说：“以色列已经向北约提交了有关一项可实施项目的建议。”
    近几个月来，以色列已经表示希望加入拥有２６个成员国的北约组织。鉴于目前以色列与巴勒斯坦仍未达成和平协议，一些阿拉伯国家并不十分赞成以色列与北约组织达成这样一种伙伴关系。（完）
</content>
</doc>

<doc id="266">
<title>周正庆：中国期货立法将着眼五大问题</title>
<content>    周正庆：中国期货立法将着眼五大问题
　　新华社上海５月２８日电（记者黄庭钧 陆文军） ２８日，全国人大常委会委员、全国人大财经委副主任委员周正庆在上海期货交易所主办的“第三届上海衍生品市场论坛”上透露，根据十届全国人大常委会立法计划，《中华人民共和国期货交易法》今年３月起已由全国人大财经委负责起草，这将是资本市场领域继公司法、证券法修订后，又一项重要的立法工作，对期货市场的规范发展具有重要的现实意义。
　　周正庆介绍，目前国内期货业主要监管法规体系是“一个条例”“一个司法解释”和“四个办法”，即 １９９９年颁布实施的《期货交易管理暂行条例》，和与之相配套的《期货业从业人员资格管理办法》《期货经纪公司高级管理人员任职资格管理办法》《期货交易所管理办法》《期货经纪公司管理办法》，以及２００３年实施的《最高人民法院关于审理期货纠纷案件若干问题的规定》。这套现行法规体系，对规范期货市场的发展，起到了积极的历史作用，但是，已经不能完全适应当前期货市场积极稳妥发展的客观需要。因此，在积极推进期货条例修订工作的同时，必须加紧期货交易的立法工作。
　　周正庆认为，下一步期货立法工作应该在五个问题上进行深入研究：
　　第一，要确定适当的立法体例。中国的期货立法应考虑以一部基本的《期货交易法》统一调整期货市场，不再单独颁布《期货交易所法》或者《期货交易委员会法》等其他法律。
　　第二，要准确把握立法目的。期货立法应当充分考虑期货市场中长期发展的需要,规范与发展并重,在强化风险防范的同时也鼓励市场的自主创新和对外开放,为进一步发挥市场功能、服务国民经济建设创造良好的法制环境。
　　第三，要选择合适的监管模式。要继续坚持和维护对期货市场实行集中统一的监管体制，避免出现因多头批设、交叉监管导致的过去期货市场盲目发展的混乱局面。
　　第四，要确定适度的调整范围。从品种上看，衍生品包括商品期货和期权、金融期货和期权，及其他衍生品交易；要研究《期货交易法》规范的期货品种范围，为市场创新预留充足的空间。
　　第五，要稳步扩大市场参与主体。稳步扩大市场参与主体的范围，并为机构投资者入市创造法律条件，是稳步发展期货市场、防范和控制期货市场风险的重要保障。（完）
</content>
</doc>

<doc id="267">
<title>（文娱）国家图书馆数字方志工程建设进入新阶段</title>
<content>    （文娱）国家图书馆数字方志工程建设进入新阶段
     新华社北京２月10日电（记者  张虹生）备受社会
关注的数字方志工程——“国家图书馆馆藏地方志资源库”
建设进展顺利，目前已从实验阶段进入实质性的实施阶段。
旧志影像扫描顺利完成，共完成２８６４种旧志的影像扫
描，共计１６８万筒子页。目前国图有关部门正在对这些
影像资源作进一步加工，在全文检索的基础上将进行资源
库建设，逐步把影像资源提供上网服务。
    国家图书馆分馆副馆长陈荔京介绍，数字方志工程自
２００２年８月启动以来，至２００３年７月，国家图书
馆已完成数字方志资源库１０个备选子库的筛选和库结构
的设计，旧志扫描的第一期工程已基本结束。全文检索、
版面还原以及资源库子库正在制作、建设当中。日前国图
正与北京中易电子公司合作，在对这些影像资源作进一步
加工的基础上，选取其中的５０万页开始进行全文检索和
版面还原加工工作。有关资源库建设的相关工作也正提上
日程，并按顺序有步骤分阶段地进行。
    数字方志工程，是国图建设数字图书馆工程的一部分，
它立足于国图馆藏丰厚的地方志资源，借助于现代信息技
术，在对馆藏的１９４９年以前的地方志资源进行数字化
处理的基础上，采用数字图书馆方式进行组织与整理，建
设方志全文影像库和全文文本库，实现全文、书目（含卷
目）、地名、人物、作品、景观、插图、事件等单项与复
合检索，支持并实现与其他数字图书馆资源库的关联检索
和跨库连接，最终形成内容丰富、检索便利的馆藏数字方
志资源库。这项工程简称“数字方志”工程。
    数字方志资源库由全文影像库、全文文本库、书目库、
地名库、作品库、景观库、插图库、事件库和相关文献库
等构成。该工程建成后，可为读者和用户提供方志资源的
多样检索、原文再现、多屏比较、版本校勘、关联查询等
多项快捷方便的服务，使用户可以便捷地使用和充分利用
国图的方志资源。
    地方志被誉为一个地区的“百科全书”。国家图书馆
所藏方志居海内外各藏书单位之首。以《中国地方志联合
目录》为依据进行统计，按编纂年代计算，国图所藏占其
全部的70%左右；按不同版本统计，国图占其总数的60%左
右。这些珍贵的文献在我国经济建设、文化发展等方面发
挥着重要作用。采用数字图书馆方式对其整理、加工，是
充分挖掘其丰富内容的有效手段。同时，数字方志的建设
也为古籍数字化开辟了一条崭新之路。（完）
</content>
</doc>

<doc id="268">
<title>中国正式启动“高等学校本科教学质量与教学改革工程”</title>
<content>    中国正式启动“高等学校本科教学质量与教学改革工程”
　　新华社北京２月２８日电（记者崔静、吴晶）中国“高等学校本科教学质量与教学改革工程”２８日正式启动，教育部部长周济表示要借此工程全面提高高等教育质量。
　　周济指出，高等学校作为人才培养的战略高地、知识创新的重要基地，在建设创新型国家、构建社会主义和谐社会中具有不可替代的重要作用。“十一五”期间，是中国高等教育巩固成果、深化改革、提高质量、持续发展的关键时期。
　　他强调，高等学校必须坚持以育人为本，发挥教学培养德才兼备人才的主渠道作用；以培养创新人才为重点，要下大力气深化教育教学改革，努力营造创新人才脱颖而出的良好环境；把建立和完善实践教学体系，作为提高教学质量的重要内容；以信息技术的应用作为提高教学质量的重要手段，加强优质资源建设；建立完善有效的激励和约束机制，充分调动广大教师的积极性，并使之成为改革的最大受益者。
　　周济要求，针对当前教学工作所面临的困难和问题，必须加大教学投入，强化教学管理，深化教学改革。高等学校党政一把手要切实把最主要精力放在教学工作上；要继续加大教学经费投入，安排资金建设各地各校“质量工程”；要通过制度来进一步巩固教学工作的中心地位、教学质量的首要地位和教学投入的优先地位；进一步健全本科教学组织体系和调动教师倾心教学和教学改革的积极性和创造性。
　　周济强调高校要着力培养学生的社会主义人文精神和科学的创新精神，提高学生的创新能力和可持续发展能力；适应国家经济社会发展需要，优化人才培养结构；深化教学内容改革、推进人才培养模式和机制创新；大力加强实践教学，培养学生的实践动手能力、分析问题和解决问题能力；建立和完善青年教师助教制度，加强青年教师的培养与培训。
　　据悉，在决定实施“高等学校本科教学质量与教学改革工程”的同时，教育部下发了《关于进一步深化本科教学改革全面提高教学质量的若干意见》，提出了６个方面 ２０条具体要求。（完）
</content>
</doc>

<doc id="269">
<title>北京移动招募伙伴共推移动信息化</title>
<content>　　北京参考讯（记者韩元俊）日前，“2008中国移动北京公司集团客户渠道招募大会”在京举行，这意味着一个新兴的市场正式进入北京移动的战略规划，接下来的几年里，集团业务市场将迎来蓬勃发展。
　　据了解，北京移动推出的集团业务主要是为客户提供个性化的解决方案和专业化的服务，涵盖ADC产品、MAS产品和标准产品，以及行业应用等四大类。具体产品则包括移动办公、无线网站、移动进销存、ADC无线网管、Blackberry业务、集团彩铃、IP直通车、移动CRM、校讯通、农信通、移动违章查询、警务通、银信通等诸多信息化解决方案。
　　北京移动的重点产品ADC业务选择的合作伙伴为用友移动商务公司，根据协议，用友移动将与北京移动分享企业客户资源，发展基于用友移动产品线的ADC应用。而北京移动将根据用友业务的发展，提供通道等方面的支持，推动双方合作ADC类产品更好更快发展。
　　“战略合作将使双方成为关系紧密的合作伙伴，相互促进，共同提升众多国内企业的移动管理水准。”用友移动总经理杨健表示，通过与运营商的密切合作将使更多的企业方便地使用移动信息管理，促进我国的移动信息化发展。
</content>
</doc>

<doc id="270">
<title>奥运会催热体育产业</title>
<content>    
    随着8月8日奥运会倒计时一周年的日益临近，“奥运热”开始在中国大地快速升温。在股市上，经过前一时期大幅下挫的奥运概念股，从周二开始重新走强。
    “奥运热”的直接受益者，当然是体育产业。因为奥运会的召开，带来了“全民健身运动”的兴起。当中体产业从复权后的2006年初的3元多涨到今年6月下旬的45元多的高位时，人们惊叹的不仅是股价，更有支撑股价后面的那个让人充满遐想的体育产业。
    其实，当百姓把目光聚焦在渐行渐近的夏季奥运会上时，有人却把目光对准了冬奥会，甚至亚冬会带来的巨大的户外运动市场。VF收购TheNorthFace就是近来这样一个抢占先机的并购行动。
    为何能成为产业
    这是一个尚待开掘的市场，尽管潜力巨大。
    作为一个产业，户外运动市场的勃兴既与国民的体育运动意识有关，与大的体育赛事对市场的刺激推动有关，更与经济发展带来的人们消费能力的提高有关。现在奥运来了，经济发展了，消费人群的消费能力在迅速提高，商家还等什么呢？
    从1998年年初开始，户外运动在我国北京、广州、昆明、上海等地悄然兴起。但最初的发展势头并不如想象的那么快，原因是缺乏市场勃兴所需要的各种基础。
    众所周知，所谓户外运动，通常是指诸如登山、露营、穿越、攀岩、漂流、滑雪等运动。这个运动需要费钱很多的运动装备，比如登山旅行包、睡袋、垫子、户外服装、鞋、登山攀岩用品、工具刀具锹具、炉具餐具以及照明用品等，甚至还包括户外食品、书籍地图、军品、滑雪装备、马具和其他专项户外运动用品等。因此，现代户外运动是花钱费时的劳筋骨、磨意志的“苦差事”，当然也是一个正在崛起的潜力巨大的新兴市场。
    那么，谁是户外运动装备的消费群体？
    要回答这个问题，必须先回答这样两个问题：我们为什么要爬山，为什么要历险？
    如果说人们第一次参加徒步穿越沙漠的探险旅游，是为了寻找刺激，那么再一次选择徒步穿越沙漠，就不能简单用寻刺激来解释。是什么在吸引我们到户外进行极限运动，或者进行挑战自我的探险旅游？引用一个“80后”孩子对户外运动“不走寻常路，只看陌生人”的概括，可谓经典答案。确实，人们把现代户外运动的人群定义为：有经济实力、珍视休闲时间的时尚年轻人。在中国，就是那些属于“80后”的自主意识比较强，对新事物敏感，喜欢冒险，提倡引领生活潮流的年轻群体。
    户外运动产业，在欧、美已经走过了将近半个多世纪的发展历程，目前已进入相对成熟阶段。比如美国THE NORTH FACE，德国Salewa，法国的ALGLE，以及瑞士的OZARK。有意思的是，进入新世纪以来，这些户外运动装备生产商，都把他们的目光锁定在我们的“80后”身上。几乎所有世界知名品牌都已经抢滩中国，并都做好了战略布局。现在，户外运动装备生产商VF 收购 TheNorthFace就是想要重新洗牌中国市场。
    为何要收购
    VF为何要在现在收购THE NORTH FACE？
    当日益升温的奥运会，催热体育产业的时候，面对潜力巨大的户外运动市场需求，有效供给不足的问题日益突出。显然，一如美国VF（威富）亚太区总经理Frank先生所说，收购是一个快速抓住市场机遇、快速提高市场份额、快速超越竞争对手的捷径。
    为什么选择中国？奥运会举办是一个重要原因，更多的原因则来自以下这些：
    首先，我国巨大的人口基数和蓬勃发展的经济，正在产生越来越多的白领“ 有闲阶层”。这个阶层日益膨胀的需求，催生了一个庞大的户外运动市场。不仅如此，中国拥有丰富的自然旅游资源。从平原到山地，从森林到沙漠，从雪山到湖泊，各类户外运动资源应有尽有。从国家旅游局公布的年度数据来看，1998年中国旅游业总收入为3462亿元人民币，2002年则已增长至5530亿元。而近期出台的《中国旅游事业发展研究报告》更显示,中国会在2020年之前，成为世界第四大游客输出国，旅游需求将在未来十年中以每年8.5%的速度快速发展。
    其次，中国户外运动发展比较快，而市场培育相对滞后。目前，国内厂商提供的只是初级产品和服务，该行业有领导性的企业和知名品牌产品严重匮乏。加上市场还没有形成足够大的规模，国外同类公司和品牌产品进入相对较少，已经进入中国市场的国外产品也只是小规模试销，没有正式投入资金人力去开拓市场。因此，随着需求的迅速增长，国内的户外运动市场明显表现为有效供给不足。
    高成长性和盈利性是户外运动市场的主要特征。这样的特征加上巨大的市场需求，无疑吸引了各路英雄的争相进入。据调查，目前中国已有二百多家国内户外用品生产商，七八十家全球著名的户外产品制造商以及俱乐部，户外运动用品以及装备的年销售额已达7亿元。而2002年这个数字还不到3亿元，2000年这个数字是6千万元。
    户外运动市场的迅速成长，让人们对中国体育产业的潜力刮目相看。中体产业受益于奥运，那么谁是下一个受益于中国户外运动产业勃兴的公司或股票？
</content>
</doc>

<doc id="271">
<title>（亚太专递）中柬企业联合开发柬埔寨西哈努克港经济特区</title>
<content>　　新华社金边１１月２９日电（记者 夏林）中国江苏太湖柬埔寨国际经济合作区投资有限公司和柬埔寨国际投资开发集团有限公司、汇裕集团国际有限公司２９日在此间签署协议，共同开发柬埔寨西哈努克港经济特区。
　　该特区将于２００７年初开工建设，年中完成“三通一平”等基础设施建设，规划面积达２．３５平方公里，距离柬埔寨最大的海港——西哈努克港仅１４公里，位置优越，交通便利。
　　特区将吸纳中柬企业和其他外国投资者入区投资经营，以纺织服装、轻工业为主，同时发展适合柬埔寨以及东盟市场需求的机械、电子等产业，建成一个集进出口贸易、保税仓库、物流运输、仓储分拨、商品展示等功能于一体的工商贸综合经济区。
　　中国江苏太湖柬埔寨国际经济合作区投资有限公司谢菊宝在签约仪式上说，柬埔寨西哈努克港经济特区的建立，将为包括中国企业在内的各国投资商搭建良好的合作交流和发展平台，带动柬埔寨当地经济的发展，创造更多的财富，为当地人民增加就业、谋求福利。同时，作为中柬双方的重大合作项目，经济特区的建设也将为中柬双边经贸关系的进一步发展做出贡献。（完）
</content>
</doc>

<doc id="272">
<title>（迎接十七大特稿）中共坚定不移地推进改革开放</title>
<content>　　新华社北京９月３０日电（记者江国成）在中共十七大召开前夕，人们注意到，一些知名的专家学者和官员，纷纷作客各大主流网站，与人们广泛探讨改革开放这个热点话题。
　　９月２１日，国家发展改革委下属中国改革杂志社社长袁绪程来到新华网，他谈到，中国的改革进入了攻坚阶段，十七大后，改革开放将以更专业、更科学、更成熟的方式推进。
　　袁绪程说：“没有改革开放，就没有中国的今天；没有改革开放，也就没有中国的未来。”还有一些权威人士在主流报刊上也发表了相似的看法，并提及改革开放的“革命”性质。这种集中发言的情况引起了关注。
　　人们同时也注意到，一段时间里，中国领导人也在反复强调，改革决定中国的前途和命运，改革将伴随社会主义现代化建设的整个过程。中国的对外开放政策绝不会改变。
　　温家宝总理９月初在大连表示，中国现阶段改革的主要特征是：在经济体制上，由传统的计划经济转变为社会主义市场经济，由封闭、半封闭经济转变为开放经济，解放和发展生产力，提高广大人民群众的物质文化生活水平；在政治体制上，扩大民主，完善法制，实现社会公平与正义，促进社会和谐。
　　在此之前，中共中央总书记胡锦涛在中央党校的讲话中强调：改革开放是解放和发展社会生产力、不断创新充满活力的体制机制的必然要求，是发展中国特色社会主义的强大动力，必须坚定不移地加以推进。
　　观察家们认为，这些讲话表明，中国将继续坚持改革开放的基本国策，深化改革、扩大开放，促进经济和社会的可持续发展。境外有人担心中国在改革和对外开放领域会出现倒退是不必要的。
　　在谈到改革开放的必要性时，中央党校科社教研部主任严书翰表示，１９７８年前，中国旧的经济体制、政治体制和其他方面的体制束缚了生产力的发展，难以使社会主义制度的优越性得到充分发挥，因此，中国从１９７８年开始改革开放，对旧的体制实行根本性变革，经济和社会取得了举世公认的成就：经济总量跃居世界前列，综合国力明显增强，人民生活总体上实现了从温饱到小康的跨越，社会主义制度在除弊创新中自我完善和发展。
　　严教授认为，在新阶段，中共领导层清醒地意识到，面对国内外的一系列重大挑战，中国只有通过机制、体制的改革，扩大开放，才能推动经济和社会又快又好地发展。
　　舆论普遍认为中国面临着一系列重大挑战：随着中国加入世贸组织过渡期的结束，中国与诸多贸易伙伴出现的全方位、多层次的贸易摩擦需要解决；中国经济持续快速发展与资源短缺和环境恶化的矛盾凸显；经济总体发展与地区之间发展不平衡和社会阶层分配不公的矛盾加剧；社会日益增长的多样化的公共需求与公共产品供给短缺、公共服务滞后的矛盾突出；等等。
　　袁绪程说，２９年里，围绕改革开放出现过几次争论，争论的结果不是使改革开放往后退了，而是使领导层和管理层进一步意识到改革开放的重要性，通过解决矛盾、解决问题，又进一步地深化了改革开放。科学发展、和谐社会为改革开放指明了新的路径。
　　严书翰表示，目前，中国的改革不断深入，改革既有经济、政治、文化、社会和中共自身深化改革的任务，又有这些领域改革协调并进的任务，还有尽快解决社会体制，尤其是社保、医疗卫生、分配和教育体制改革滞后的问题。
　　在政治体制改革方面，严书翰认为，２９年来，中国政治体制改革实际上取得了明显的成就：从根本上扭转了１９７８年前党、国家和社会民主生活中某些不正常的状态，并使之逐步走向制度化、规范化、程序化。
　　在对外开放领域，中共中央党校党史教研部副主任谢春涛认为，中国坚定奉行对外开放的政策，加入了世界贸易组织，融入世界经济，参与国际贸易竞争和规则的制订。中国在世界贸易中的排名已由１９７８年的第３２位进入世界前三强。中国的外汇储备由改革开放之初的８．４亿美元增加到今年６月末的１３３２６亿美元，利用外资总额累计达７０００亿美元，成为除美国之外吸引外资最多的国家。
　　“党已明确了要高举中国特色社会主义的旗帜，坚定不移地走改革开放的道路。”谢春涛教授说。
　　《求是》杂志前不久载文指出，中国的改革开放是中共在新的时代条件下带领人民进行的一次新的伟大革命，催生了中国社会广泛深刻的巨大变革。在改革开放的推动下，中国经济以年均９％以上的增长速度持续快速发展。中国在国际和国内、政治和经济领域以及自然界出现的一个又一个风浪和挑战面前，始终保持了政治局面的团结稳定和社会的全面进步。（完）
</content>
</doc>

<doc id="273">
<title>日发现一新型流感疑似病例</title>
<content>　　新华社今晨专电　日本卫生部门２日开始检测采自一名美籍婴儿的流感病毒样本，以确定这名婴儿是否患有甲型Ｈ１Ｎ１流感。
　　共同社援引日本外务省消息报道，一架美军飞机１日从西雅图飞到日本东京附近的横田空军基地。日本厚生省下属国立感染症研究所发现，从这名４个月大的婴儿身上采集的样本在甲型流感初检中呈阳性反应。
　　同时乘坐这架飞机的还有２６０至２７０人。这名婴儿和母亲已经被隔离。坐在他们附近的１３人也将被隔离接受检查。
　　报道说，美国同时也将检测病毒样本，可能在５天至８天内得出结果。
　　日本尚未有确诊甲型Ｈ１Ｎ１流感患者。
　　日本横滨市政府１日宣布发现一起疑似病例，但经检查后发现是一场虚惊。
　　这名１７岁的男性是横滨市一名高中生，４月２５日参加完学校组织的旅行后从加拿大不列颠哥伦比亚省回国。（完）
</content>
</doc>

<doc id="274">
<title>（港澳台）上海世博会吉祥物“海宝”来到香港维园</title>
<content>　　新华社香港６月６日电（记者陈济朋）香港特区政府新闻处６日消息，上海世博会吉祥物“海宝”本月起进驻香港维多利亚公园，这是其自去年底进驻香港“九龙公园”后的第二个在港“驻点”。
　　“海宝”以汉字“人”为创作理念核心，颜色为海蓝色，寓意“四海之宝”。此次来港与市民“亲密接触”的“海宝”，在维园停留半年后，将走进沙田公园和香港公园。
　　特区政府新闻处同时表示，上海世博局于５月２７日至７月２６日举办“海宝游世界”网络图片征集活动，期间香港市民可提交与“海宝”有关的照片或图像参赛。
　　上海世博会将于明年５月１日至１０月３１日举行。截至今年５月１４日，已有２３８个国家、地区和国际组织确认参展。预计上海世博会将吸引来自全球的７０００万参观者。香港将在上海世博会设主题为“无限城市—香港”的独立展馆。（完）
</content>
</doc>

<doc id="275">
<title>义乌网络营销“小鬼当家”</title>
<content>　　在线国际商报讯 记者王威报道传统市场借助网络营销这双无形之
手，能否引燃二次创业的引擎？拥有全球最大小商品市场的义乌市，其
传统市场的发展已经走在全国前列，而如何结合信息技术利用电子商务
助推传统市场发展，已经成为义乌实现二次创业的迫切命题。尽管目前
义乌已有上万家企业和个体工商户建成独立网站，但真正能应用网络营
销的少之又少。
　　据调查，懂得运用网络来推广自己产品的商家，90%以上都是“70
后”和“80后”的年轻义商。日前，在义乌进行的“营销之道”百度竞
价排名年度巡讲活动，共吸引了300多名义乌企业家的参与，记者发现，
参与者多数都是年轻的义商，有个别中年义商表示听不懂“企业信息化”
“电子商务”“网络营销”这些名词，不时有人提前离场。
　　一位年轻的义商告诉记者，他的公司刚刚开办，资金实力不雄厚，
网络营销投入小、回报大，借助网络营销这个平台，发挥义乌市场的优
势，是加快企业发展的捷径。
　　浙江盘石信息技术有限公司总裁田宁在向记者解读“义乌市场”与
“网络营销”的关系时说：“全国电子商务公司1/3在浙江，浙商是最
早看准网络商机的。义乌的市场拥有40多万种小商品，现在很多内外贸
采购商都希望可以先通过网络搜索到自己需要的商品，同时义乌也是国
内中小企业最密集的地方之一，中小企业数量达到1.2万家，网络营销
的市场发展空间很大。”
　　网络营销讲师储海峰在“营销之道”百度竞价排名年度巡讲活动中
提到：“目前的商品销售75%以上通过传统市场，25%左右通过网络市场，
但假以时日，这个比例会倒过来，网络营销成败可能决定企业的生死存
亡。那么，义乌商人准备好了吗？”义乌市场在不断的更新换代，国际
化、多样化、年轻化、高素质化等特点日益彰显。但是，我们更希望能
看到义乌市场多在“信息化”这种软件上下功夫。
</content>
</doc>

<doc id="276">
<title>（社会万象）从控制到服务：中国计划生育重心发生转移</title>
<content>生转移
    新华社北京７月２１日电（记者文赤桦）安徽庐江县
农村妇女刘小红在６年前女儿出生后，就和丈夫决定采取
避孕措施。
    那时侯，由于对避孕方法知之甚少，他们几乎没有怎
么考虑就选择了避孕套。
    然而，避孕套似乎并不适合他们，因为“不舒服”。
但是，这对夫妻不得不忍受这种不适。直到两年前，刘小
红参加了有关生殖健康和计划生育的培训，他们才对其他
的避孕方法有了了解。
    通过当地计生干部的培训，刘小红最后选择了避孕环
以取代避孕套或吃避孕药。“避孕环很方便，对身体也没
有伤害。而且我们夫妻生活更和谐了，” 这位３０岁的
母亲羞涩地说。
    刘小红所参加的培训是中国推行计划生育知情选择的
一部分。早在１９９５年，中国计划生育委员会就在６个
县开始了知情选择的试点。现在，这个项目已推广到了全
国８００多个县。像刘小红这样参加过培训的人都意识到，
知情选择不仅是对避孕方法的选择权，它还包括了怀孕时
机、生育间隔、甚至生几个孩子的选择。
    根据２００１年颁布的中国计划生育法，每个公民都
享有计划生育的知情选择权。然而，由于教育和咨询方面
的限制，许多农民却不知道怎样选择。因此，实行知情选
择的目的就是为农村夫妇提供他们所需要的有关计划生育
和生殖健康的信息。
    来自国家计生委的数据表明，实行知情选择后，人们
采用的避孕方法有了变化。育龄妇女采用节育术一类不可
逆转的避孕措施的人数大大下降，而采用避孕套、口服避
孕药和针剂的人数则大幅上升。
    国家计生委国际合作司的汝小美博士说，在这一升一
降背后是一个更巨大的变化：“这便是中国计划生育的重
心从控制转向了服务。”
    ２０世纪７０年代，中国开始实行计划生育政策。这
一政策使中国少生了３亿人口。但是，汝博士说，“其间
确实采用了一些不受欢迎的行政手段，有时甚至是强制性
的。”
    知情选择给了地方政府纠正极端行为的机会。在安徽
歙县，过去几年里花了３０万元人民币清除那些非人性化
的标语。县长柯勇说：取而代之的是具有人情味的标语，
比如“让群众享受知情选择”，“为群众提供更好的生殖
健康服务”等。
    计生工作重心的转移是非常必要的。汝小美博士说：
“用强制的手段控制人口，只会影响计划生育政策的实行。
计划生育的最终目的是造福于人，因此它应该也必须为育
龄夫妇提供以知情选择为核心的综合性生殖健康服务。”
    这就是说计生官员不能对群众实行“专制”。 安徽
省计生委主任陈兆钧说，相反，“他们是为群众服务的”。
为了使这种愿望沿着正确的方向走下去，安徽省在过去三
年中解雇了一万多名计生工作人员，因为“他们玩忽职守
或者不合格”。
    与此同时，村镇一级的男性计生工作人员全都由女性
代替，因为“女性在向村民，尤其是对人口控制中起主要
作用的妇女宣讲计划生育观念时更容易沟通，”陈说。事
实证明女性计生工作者办事效率高，而且 “对育龄妇女
更细心、周到”。
    据悉，实行知情选择的初期，一些地方的计生干部曾
担心出生率反弹，担心“情况可能失控。”
    然而新的统计数据表明这一担心是多余的。在安徽，
人口增长一直很稳定。出生率从１９９８年的１５.７‰ 
下降到了２００１的１２.５‰。
    陈兆钧说，除了医疗培训，村镇一级新上任的计生工
作人员都必须通过公务员和计划生育法考试以获得执照。
结果，“计生干部和群众的关系有了很大的改善。由于工
作出色，她们中的一些人在去年选举中，还当选上了村长。
”（完）
</content>
</doc>

<doc id="277">
<title>（科技）印尼禽流感死亡人数升至百人</title>
<content>　　新华社雅加达１月２８日电印度尼西亚卫生部２８日说，一名２３岁女子一天前因感染禽流感病毒死亡，这使得印尼死于禽流感的人数升至１００人。
　　印尼卫生部禽流感防控中心说，这名女子来自雅加达东部，在出现高烧、肺炎和呼吸困难等症状后于１月１９日被送入医院治疗，２６日被转入雅加达一家传染病医院，２７日死亡。检测表明她死于Ｈ５Ｎ１型高致病性禽流感病毒，但目前还不清楚她发病前是否接触过病禽。
　　当天早些时候，防控中心还证实，一名９岁儿童２７日在雅加达一家禽流感专治医院不治身亡。此外，一名３２岁男子和一名３１岁女子近日也被证实感染禽流感病毒，目前正在接受治疗。
　　印尼是全球禽流感疫情最严重的国家之一，迄今共发现１２４人感染禽流感病毒。今年以来，印尼已先后有８人感染禽流感病毒，其中６人死亡。（完）
</content>
</doc>

<doc id="278">
<title>（东亚运动会）香港东亚运动会倒计时一周年　筹备工作最后冲刺</title>
<content>　　新华社香港１２月５日体育专电（记者徐征）第五届东亚运动会倒计时一周年庆祝活动５日在香港文化中心露天广场举行，香港特区行政长官曾荫权主持倒计时钟启动仪式，主题歌《冲出世界》也首次与公众见面。
　　将参加东亚运动会的９个国家和地区代表团团长５日也在香港召开会议，听取各项安排事宜。海峡两岸及香港和澳门地区、朝鲜、日本、韩国、蒙古国、关岛９个国家和地区的代表在这次会议上听取了东亚运动会组委会对筹备工作的安排。
　　５日启动的倒计时钟以运动会吉祥物“东仔”为造型设计。同时，由香港音乐人金培达作曲、陈少琪填词的主题歌《冲出世界》也在庆祝活动上首次与公众见面，谭咏麟、蔡卓妍等３０多位香港流行歌手在庆祝仪式上共同演唱了这首充满激情的歌曲。筹委会主席霍震霆说：“运动会主题歌旋律澎湃、充满热情，表现出运动员拼搏和争胜的心情，期望这首主题歌能够唤起香港市民的参与。”
　　霍震霆还表示，距运动会开幕还有一年时间，希望香港市民做好东道主的准备工作，与筹委会一起全情投入，办好东亚运动会。
　　东亚运动会已进入最后筹备阶段，各代表团出入境、交通、比赛场地等安排已经就绪。组织者派发了运动会技术手册，并介绍了运动会新闻中心——香港中央图书馆的准备情况。新闻中心占地约１０００平方米，可同时供３００名记者使用。
　　２００９年东亚运动会是香港举办的首个大型综合性运动会，将于２００９年１２月５日至１３日举行，设有２３个项目，举行约１７００项比赛，产生超过２８０枚金牌，规模是历届最大。（完）
</content>
</doc>

<doc id="279">
<title>（文化时讯）哈尔滨新年音乐会：奥地利皇家乐团将献艺</title>
<content>    （文化时讯）哈尔滨新年音乐会：奥地利皇家乐团将献艺
　　新华社哈尔滨１２月１２日专电（王璐）奥地利皇家乐团约翰·施特劳斯交响乐团圣诞夜将在哈尔滨国际会展体育中心万人体育馆内公演新年音乐会。
　　据音乐会独家承办方哈尔滨市盛世华文文化传播有限公司负责人介绍，本次公演将由乐团首席指挥兼音乐总监、形象酷似圆舞曲之王的舒茨先生站在指挥台上演奏小提琴，并用他的小提琴代替指挥棒指挥全场。乐团其他成员均由维也纳目前第一线的音乐家组成。届时，冰城人民不仅能欣赏到《蓝色的多瑙河圆舞曲》《南方的玫瑰圆舞曲》《维也纳的森林圆舞曲》等施特劳斯家族的传世之作，还将聆听到《走进新时代》《梁祝》《康定情歌》等脍炙人口的中国民族乐曲。乐团还将在下半场身着唐装演出，以示对中国人民的友好情谊。（完）
</content>
</doc>

<doc id="280">
<title>邮政服务别再“睡大觉”</title>
<content>    在重庆市内，一封平信在路上竟然走了两年多的时间！这无论如何有些说不过去。信是邮政部门负责寄送的，费用是邮政部门收了，但邮政部门却不用对此负责。因为 《邮政法》规定： “平常邮件”的损失，邮政企业不负赔偿责任。也就是说，别说是平信迟到，就是永远到不了，完全丢失了，人家邮政部门也不用负责。邮政部门如此有 “法”可依，不禁让人怀疑其 “法”的合理性。
    很明显， 《邮政法》的这一规定，是一个十分不利于消费者的疏漏。近年来，邮政资费一涨再涨，一封平信的邮资从几分到几角再到现在的一元多，连着翻了十几倍，但邮政服务却并没有随之 “水涨船高”。虽然相对于挂号信、特快专递等类邮政服务，平信的收费要低廉很多，但低廉不是免费，消费者哪怕只是付出了一分钱，也是在用这一分钱购买一份服务。邮政企业既然收了消费者的钱，接受了消费者的委托，就有责任把信及时、安全地送达。
    上述情形，邮政部门给出的解释往往是寄送平信没有凭据，迟到或者丢失无据可查。这实在是一种托词！既然寄挂号信和特快专递可以有收据，平信为何就不能给一纸收据？即使按照 “一分钱一分货”的交易理论，消费者不要求平信有挂号信和特快专递那样高质量的服务，但及时、安全送达，应该不算是过分的要求吧？
    呼吁有关方面重视邮政企业的服务质量，适时修改、完善 《邮政法》。一封平信走两年，这种状况再不容漠然视之了。邮政服务，也别再 “睡大觉”了。
</content>
</doc>

<doc id="281">
<title>执业药师要加强道德自律</title>
<content>　　执业药师要加强道德自律
　　7月2日至7月4日，由中国执业药师协会、SFDA执业药师资格认证中
心、广东执业药师协会主办的中国执业药师继续教育高级研修班在广州
开班。广东省执业药师协会会长陆惠兴强调，执业药师必须具备“救死
扶伤，不辱使命”、“尊重患者，一视同仁”、“依法执业，质量第一”、
“进德修业，珍视声誉”、“尊重同仁，密切合作”五点基本道德。
　　随着药学工作的发展，执业药师队伍不断壮大，他们中的大多数人，
一方面加强业务知识学习，一方面努力加强自身的道德修养，尽力为消
费者的科学用药做好自己的本职工作。但是，也有些执业药师，虽然取
得了执业资格，业务能力也达到了专业要求，却不注意自身道德建设，
缺乏自律意识，导致服务水平下降，为消费者所诟病，也影响了执业药
师队伍的整体水平。
　　比如，有的执业药师利用消费者对自己的信任，为了增加销售额，
故意夸大药品的疗效，或者把保健食品宣传成具有一定疗效的药品，诱
使消费者花冤枉钱；有的执业药师“为五斗米折腰”，明知违规，仍将
自己的执业证书“租”给别人使用；有的执业药师为了抬高自己，采用
不正当竞争手段，贬低甚至打击其他执业药师；有的执业药师看人下菜
碟，对购药量大的顾客热情有加，对只咨询不消费的顾客则爱搭不理等
等。
　　这些违反职业道德现象的存在，显然不符合消费者对科学用药的需
求，悖离药学的健康发展方向。药学是一项对从业人员的道德水平要求
较高的工作，一个缺乏道德自律的人，即使其业务能力再强，业务水平
再高，也不可能为消费者服好务，不可能让消费者乘兴而来，满意而归。
　　因此，执业药师要加强道德自律，要在提高业务能力的同时，自觉
提高职业道德水平，努力使自己德才兼备，成为消费者信得过的执业药
师。龚常
</content>
</doc>

<doc id="282">
<title>（国际）综述：德国经济有望持续加速增长</title>
<content>    （国际）综述：德国经济有望持续加速增长
　　新华社德国法兰克福６月３日电综述：德国经济有望
持续加速增长
　　新华社记者刘菁
　　日前，经济合作与发展组织将２００７年德国全年经
济增长预期上调至２．７％，２００８年则为２．５％。
在该机构的预测数据中，德国将是７个最大的工业国
（Ｇ７）中经济增长最快的国家。
　　１９９０年东西德统一之后，德国经济经历了短暂增
长，随后走入低谷，经济增长率降至二战后的最低点。
２００４年开始，德国经济逐渐复苏：首先是出口增长；
其次是企业投资上升，消费者信心加强；最后是国内需求
增加，就业市场复苏。
　　今年以来，德国经济形势表现良好，呈现出口、投资
和内需“三驾马车”一齐拉动的局面。出口是德国经济增
长的最大动力。据预计，今年德国出口将增长约９％，进
口将增长约８％，国际贸易对经济增长的贡献将达
０．９％，德国将继续保持出口大国的地位。
　　此外，投资也在持续拉动德国的经济增长。２００６
年是德国统一之后投资总量最多的一年。各大企业纷纷扩
大规模、添置设备。据估计，德国的投资增长今年将继续
保持在７．５％的高水平。
　　经济复苏也使德国的劳动力市场情况得到改善。据统
计，自今年４月起，德国失业人口首次降至４００万以下。
５月，德国失业人口为３８５万，达到４年半来的最低点。
　　持续的就业增长和收入前景的看好也促进了消费的增
长。按照预计，２００７年德国可支配收入将上涨
２．５％，消费品价格上涨１．６％，实际个人消费上涨
约１％。消费预期的改善显示德国人已重拾对本国经济的
信心。
　　德国经济研究所主席赫尔曼认为，作为出口大国，全
球经济的持续扩张带动了德国经济的增长。与此同时，默
克尔政府削减财政赤字、逐步放松雇佣法限制、提高增值
税等一系列经济改革措施也起到了推波助澜的作用。
　　此外，德国政府进一步加大投资力度，在研究和创新
等领域投入更多资金，提供了良好的企业融资环境，有效
促进了德国中小企业以及高科技企业的发展。政府还引导
企业进行产业结构调整，推动传统产业更新，以及环保、
新能源、生物科技等优势产业的发展。
　　受德国经济复苏和企业盈利增加等利好消息影响，德
国各项股票指数一路上扬。最近两年中，主板ＤＡＸ指数
上涨７５％，近期突破７７００点大关，中型企业
ＭＤＡＸ指数上涨约８８％，小型企业ＳＤＡＸ指数上涨
８１％，科技企业ＴｅｃＤＡＸ指数上涨７４％。
　　此外，欧元也一路走强，欧元对美元汇率从１：
１．２４升至１：１．３４。德国央行称：“２００６年
德国的经济复苏并非是只能持续１年的奇迹。”由于经济
结构改善迹象日益显著，德国经济复苏有望成为长期持续
的现象。（完）
</content>
</doc>

<doc id="283">
<title>亚太房地产投资信托市场增长迅猛</title>
<content>
　　亚太房地产投资信托市场增长迅猛
　　□本报记者唐文祺
　　亚太地区经济的蓬勃发展，使得该地区的房地产市场成为近年来国际投资者最为热衷的行业，尤其是中国房地产市场，其良好走势吸引着跨国投资基金将投资重点开始投放到其中。仲量联行分析师昨日向记者表示，导致跨境资本流动日趋活跃的原因之一，便是亚太地区房地产投资信托市场的增长，使得当地区域房地产资本市场更为拓宽。
　　仲量联行亚太地区研究部负责人文丽菁博士表示，2006年的亚太地区各市场都有增值，投资者对高回报、多元化投资组合的追求，导致了地区间跨国资本流动的大幅增长。仅2006年上半年，亚太地区的资本流动就达到了430亿美元，其中大约30%来自地区间和地区内的投资流动。
　　“亚太地区的房地产市场是近年来国际投资者最热衷的行业，尤其是中国和日本的房地产市场。投资者会继续跨境寻求高回报，而且已开始在其他地方寻找投资机会。如中国的投资中心正转向成都、大连和天津等二级城市。中国、印度这些市场以其强大基础和长期前景，会吸引机构投资者将其投资组合当中更多的比重放到这些市场中去，作为其多元化战略的一部分。”文丽菁表示。
　　而自从2001年房地产投资信托代码首次出现在日本，亚洲房地产投资信托市场就开始呈现几何级增长态势，从2001年9月日本的仅仅两家总价20亿美元的房地产投资信托基金，到2006年年底的83家房地产投资信托基金，总市值达到652亿美元。其中日本和新加坡分别占据该市场份额的61.9%和22.8%。文丽菁表示，亚洲迅速增长的房地产投资信托市场加深并拓宽了房地产资本市场。
　　文丽菁认为，亚太地区房地产市场的成熟水平参差不起，这带来了投资机会。大多数市场周期性的需求因素和相对紧张的供给对投资者来说都是颇具吸引力的。从中短期来看，来自欧洲、美国、中东和亚太地区内部的跨国资本流动只会使竞争加剧，并导致未来12个月内回报率缩水。但总而言之，2007年亚太地区的房地产市场仍将保持强劲增长。
</content>
</doc>

<doc id="284">
<title>４月１３日大特稿（英国—青少年犯罪）</title>
<content>    ４月１３日大特稿（英国—青少年犯罪）
　　英青少年与枪共“舞”
　　　　卜晓明
　　２月的一天，伊丽莎白·考克斯放学后照常返回位于
伦敦南部的家中。进门前，她听到“砰”的一声枪响，随
即看到令她颤抖的一幕：１５岁的哥哥比利·考克斯胸部
受伤，奄奄一息。伊丽莎白竭尽全力抢救哥哥，手和衣服
沾满鲜血。但一切努力已无济于事。短短两周内，比利已
是伦敦第４个倒在枪口下的风华少年。
　　英国《星期日泰晤士报》近日报道说，如今，英国黑
帮犯罪和毒品交易比以往任何时候都更猖獗，尤其在青少
年人群中大行其道。这些青少年在破碎家庭或单亲家庭中
长大，在描写暴力的饶舌歌曲中得到满足，从枪支中获得
安慰。
　　比利正是黑帮和毒品的一个牺牲品。
　　（小标题）“不应该的结局”
　　比利给人的印象不同于其他街头暴力受害者。
　　比利的父亲是白人，母亲是泰国裔。他们家所在的街
区毗邻百万豪宅集中的富人区。他生长在一个稳定的家庭，
父亲是建筑工人，母亲是清扫工。母亲对孩子们尽心尽力。
她经常带１３岁的女儿上芭蕾舞课。“她妈妈总是接送伊
丽莎白，风雨无阻，”一个不愿公开姓名的邻居说，“伊
丽莎白也很争气。她不久前考入皇家芭蕾舞学院。”　　
比利的朋友，２２岁的艾登·贾姆说，“比利是个好人。
他很和善，也爱打招呼。我从未见过他打架或摆臭脸。”
　　但比利的生活在去年“出轨”。他开始和一些“问题
少年”厮混。由于盗窃，学校将比利开除。一个前少年黑
帮头目透露，比利遇害前已开始筹划和朋友合伙买枪。
　　在比利之前的４名遇害者中，３名死于枪击，１人死
于锐器袭击。而在比利被害后一周内，又有１人在伦敦街
头遭枪击身亡，３人在曼彻斯特中枪受伤。更为残酷的事
实是，上述几名伦敦遇害者中，有两人年仅１５岁，而且
显然是在自己家中遇害。还有１人１６岁，在溜冰场死于
众目睽睽之下。
　　比利的父亲无法走出丧子之痛，他对《星期日泰晤士
报》说：“我们太想念比利了。近来我一直在关注另外几
个男孩遭枪击的案件。我觉得他们还只是孩子，不应该有
这样的结局。”
　　（小标题）关爱不能缺少
　　儿童权益保护者卡米拉·巴特曼盖利吉说，毒贩和黑
帮能让缺乏家庭和学校关爱的少年轻松上钩。他们对生活
在自己地盘上的无助少年了如指掌。巴特曼盖利吉说，
“他们瞄准最脆弱的人，让他们感到可以不再是受害者、
绊脚石和可有可无的人。”
　　人多势众也容易让青少年产生安全感。尽管伦敦南部
的少年帮派在“组织严密性”上不及洛杉矶“同行”，但
他们给手下弟兄以“保护伞”——他们“罩”着你。
　　对金钱的崇拜和炫耀是青少年走上犯罪道路的另一诱
因。比利的朋友认为，他本不至于身陷毒品交易而无法自
拔，但是，“如果他有钱，他就可以买更贵的运动鞋”。
　　巴特曼盖利吉指出，情感脆弱的青少年需要更多时间
和金钱投入，以获得情感方面的帮助和引导。
　　朴次茅斯大学对８０个罪犯调查后得出结论，“除极
个别外，他们大都生长在分裂家庭，学习成绩落后，遭主
流教育排斥，缺乏工作经验。”
　　同一项研究表明，许多持枪罪犯曾是持枪犯罪的受害
者。他们中的一半曾遭遇持枪人威胁，２９人曾被开枪射
击，８人受枪伤。２６人称，曾有朋友和家人遭枪击致死。
　　肖恩·贝利在伦敦北部一个秩序混乱的街区长大，现
从事青少年工作。他认为，唤醒人们对家庭观念的重视至
关重要。“人们近来才开始谈论，在一个双亲家庭长大有
多好，”贝利说，“如果我们不给孩子道德上的引导，就
只能看悲剧重演。”
　　（小标题）枪支唾手可得
　　一些人看来，黑人饶舌音乐背负着宣传暴力的罪名。
美国著名饶舌歌手“史努比狗狗”曾在歌中唱到：“没事
干，只好给格洛克买子弹。为什么？为了打劫每个毒品交
易点。”但如今，以电影、电子游戏和互联网为载体，暴
力画面变得司空见惯，单单指责黑人饶舌音乐渲染暴力并
不具有说服力。
　　朴次茅斯大学犯罪司法学专业的客座教授丹尼尔·西
尔弗斯通说：“最危险的是，可发射子弹的改制仿真枪支
唾手可得。”
　　西尔弗斯通说：“在过去几年中，年轻罪犯不断获得
这种仿真武器，而成年罪犯渴望得到真武器。其中甚至有
种‘军备竞赛’的意味。”他说，一把仿真枪的售价只有
２０英镑（约合３３美元），一把真手枪的价格从几百英
镑至１０００英镑（约合１６６７美元）不等，而全自动
武器的价格则高达４０００英镑（约合６６６７美元）。
　　比利的父亲说：“人们可以轻易得到枪支，容易地让
人无法置信。”１９岁的约翰·巴克斯特与比利一起长大。
巴克斯特说，得到一把枪实在易如反掌，“只要拨一个电
话，我就可以买到格洛克手枪、ＭＡＣ－１０枪、Ｕｚｉ
枪，贝瑞塔手枪……你能说出来的我都能搞到”。
　　另有数字表明，在街头枪击事件中，猎枪仍“频繁出
场”；手枪的使用次数翻了一番；而仿真枪支，尤其是可
发射子弹的仿真手枪的使用，则已翻了５倍之多。
　　在西米德兰郡，两个少年因非法持有枪支于２００５
年７月被捕，他们当时的年龄分别是１３岁和１５岁。
　　（小标题）绝望滋生犯罪
　　现年３５岁的丹尼·门多斯坦承：“没错，我有前科，
而且坐过牢。那是我，一个生活在都市里的黑人男子，曾
经历的一个阶段。”
　　“知道吗，（那时）我麻烦缠身。学校把我扫地出门
后，我找不到工作，但必须混口饭吃，而且得活下去，”
门多斯说，“我要建一个‘帝国’，带有毒品交易性质的。
我要先从极少量开始交易，然后是１盎司（合２８．３５
克）、１千克，然后我就会暴富。”
　　门多斯回忆说，“可是事情没有这样发展下去。我一
度赚了很多钱。但一天内，这一切就宣告结束：就是我被
捕那天。就是这样。我要么被捕，要么被杀。”
　　出狱后，门多斯开始了他的新生活。他在伦敦成立了
一个名为“卡波—力量”的团体，专门帮助生活在都市里
无助的青少年。他还即将发行一部审视城市街头生活的纪
录片——一部让观众表情凝重的纪录片。
　　门多斯认为，学校应设置更为实用的课程，“学校应
该更多地教孩子们如何生活。知道黑斯廷斯固然好，但当
一个小混混走到一个８岁孩子面前，朝他脸上就是一拳，
那个小孩该怎么办？”
　　“孩子们应该知道如何应对这些事，”门多斯说，因
为他们通常倾向以暴制暴，直到生命的陀螺被击碎。
　　一个与比利一起长大的少年就有意为朋友报仇，他说：
“如果警察查不出凶手，这个街区会有人找到。有人要因
此偿命。”
　　（小标题）枪杀时有发生
　　尽管英国警方宣称，持枪犯罪近期呈下降趋势。但在
英国普通民众看来，枪杀案件仍时有发生。
　　在人们关注伦敦枪杀案期间，一名蒙面歹徒持枪闯入
利物浦的一家商店。警方称，这名歹徒在过去两个月内已
作案１９起，手法类似。在斯塔福德郡，４名男子，其中
１人持枪，曾在光天化日下抢劫停在超市门口的一辆货车。
去年在利兹，仅仅因为发生冲撞，一名男子在夜总会门前
枪杀了另一名男子。不久前，两名男子因倒卖武器入狱。
警方从他们的车中搜出１８把手枪、１８个消音器和
７４８捆弹药。
　　一系列枪杀案发生之后，英国政府曾试图安抚民心。
“这（枪杀案件）并不能代表英国社会的现状，”英国首
相托尼·布莱尔说，“这是在年轻人的一些特殊群体发生
的特殊犯罪现象中的一个特殊问题。”
　　布莱尔还说持枪犯罪主要发生在“特定”区域，这主
要是因为半数以上记录在案的持枪犯罪案件发生在伦敦、
大曼彻斯特郡、诺丁汉郡和西米德兰郡。但受害人家属和
许多英国人都担心，黑帮犯罪现象已跨越以往的边界。刚
刚在一起枪击案中失去儿子的艾维茨·格雷厄姆说：“青
少年变得越来越疯狂，可（成人们）什么都没做。”
　　目前，向政府施压的团体纷纷成立。警方也已成立专
家组，专门解决持枪犯罪问题。如伦敦警察局的“三叉戟
行动”专门负责处理伦敦黑人之间的刑事案件。在过去
１８个月里，该行动小组共处理３５起谋杀案，超过半数
的犯罪嫌疑人年龄未满２０岁。（完）（新华社供本报特
稿）
　　关键词：比利·考克斯（Billy Cox）
　　相关链接：从数字看英国持枪犯罪
　　英国内务部近期调查显示，持枪犯罪案件数量在英格
兰和威尔士比２０世纪９０年代末翻一番。有数据显示，
在过去１０年内，英国持枪犯罪案件发生数量剧增。
　　据统计，１９９８年至１９９９年度，有６５３人在
枪击事件中受“轻伤”；２００４至２００５年度，这个
数字升至３３６９。“重伤”人数则从１６２人上升至
４１０人。
　　一项对８个警察局在２００２年至２００３年度的数
据分析显示，４８％的持枪罪犯年龄在１５岁至２４岁之
间。伦敦警察局称，“罪犯和受害者都呈低龄化趋势。”
　　英国政府１９３７年颁布《枪支法》，禁止私人持有
全自动武器。半自动步枪在１９８７年亨格福德惨案发生
后遭禁，１６人在惨案中丧生。在１９９７年邓布兰校园
枪击案中，１６名学生和一名老师在案中遇害，此后手枪
遭禁。（完）
</content>
</doc>

<doc id="285">
<title>香港警方表彰见义勇为市民</title>
<content>　　新华社香港１２月５日电　香港酒店员工廖国翔凭着
勇敢和机智，协助警方擒获一名牵涉多宗非礼案的疑犯，
他为此获得了“最杰出好市民奖”。
　　香港警方５日举行“好市民奖颁奖典礼”。与廖国翔
一样，共有４０名见义勇为、协助警方扑灭罪行的市民获
得“好市民奖”。其中一位女获奖者郭诗敏，她协助警方
捣破一项涉嫌清洗黑钱的行动，使２名疑匪被判入狱３年。
　　颁奖典礼在尖沙咀香港文化中心露天广场举行。警务
处刑事及保安处处长周富祥致辞时表示，“好市民奖励计
划”已有３０年历史，各位见义勇为的得奖者对警方打击
罪案予以莫大帮助。 
　　扑灭罪行委员会委员陈韵云说，香港多年来有赖市民
合作，令罪案率持续下降，使香港成为世界上最安全的城
市之一。 
　　香港总商会中小型企业委员会主席于健安表示，香港
总商会期望警民继续团结一致，合力打击罪恶，以保持香
港的繁荣安定。
　　“好市民奖颁奖典礼”由香港警察公共关系科主办，
并获得香港总商会赞助，每年举行２次。这项计划自
１９７３年推行以来，已累积嘉许了３１０５名见义勇为
的市民。（完）
</content>
</doc>

<doc id="286">
<title>体验团队合作的快乐 --上海中远物流本部2007年“企业日”活动</title>
<content>　　温馨的“大家庭”
　　为了激发员工奋发向上的精神风貌与团结协作精神，上海中远物流
以“温馨的家庭进取的团队”为主题，于5月13日组织开展了一次别开
生面的“企业日”活动，使员工在活动中充分感受到企业大家庭的温暖，
从而进一步增强企业凝聚力和培养员工主人翁意识。
　　“企业日”活动内容丰富多彩，上午进行的是比拼才艺的厨艺大赛。
参加活动的员工们分成5个团队27个小组，团队队长带领组长们头戴厨
师帽，身穿厨师围兜，高呼团队口号，以极具特色的“亮相”仪式揭开
了“企业日”活动的序幕。随后“噼呖啪啦”的柴火声、“叮叮当当”
的切菜声响起，员工们有的生火，有的切菜，有的掌勺，没过多久到处
都是炊烟袅袅、笑声朗朗。
　　平日里忙碌工作的员工们此时此刻争先恐后地展示自己的厨艺，精
彩纷呈的节目令人应接不暇。炒菜对于不少员工来说早已是驾轻就熟，
一盘盘色、香、味俱全的菜肴陆续出炉，大家在“谁先完成十菜一汤”
的“跑道”上你追我赶。包饺子的比赛中，大家暗中较劲，比赛谁包得
快，包得好看，气氛非常热烈。
　　在美味食神比赛里，各个团队都交出了让人垂涎欲滴的比赛作品：
一条红烧鳊鱼，来自各个团队的评委们逐盘品尝，挨个打分。中午时分，
大家坐在一起，高高兴兴品尝起自己的劳动果实，人人吃起来都“别有
一番滋味在心头”，那一番情趣妙不可言。下午进行的是体现团队合作
的拓展项目，包括划船竞技、翻山越岭大挑战、攀求生墙、足球比赛等，
都需要成员一起合作才能完成。大家齐心协力，配合默契，一次次向困
难挑战，一次次向极限冲刺。胜负其实并不重要，在整个活动过程中大
家获得的启迪是最为宝贵的。在风浪起伏的时候、在穿越障碍的时候，
大家感受了什么是勇者，什么是团队的力量。
　　从陌生到熟悉，从生疏到默契，活动中大家拉近了彼此间的距离，
锻炼了良好的沟通技巧，培养了向自己挑战的意识，在轻松的氛围中快
乐地体验着团队合作的乐趣，对团队、协作这些抽象的词语也有了更为
深刻而生动的理解。王辰庆
</content>
</doc>

<doc id="287">
<title>（科技）我国启动可燃冰三维实验模拟技术研究</title>
<content>    （科技）我国启动可燃冰三维实验模拟技术研究
　　新华社广州５月２７日电（记者　梁钢华）记者从中
科院广州能源研究所获悉，由该所联手国内多家可燃冰研
究机构实施的可燃冰三维实验模拟技术研究，近日已正式
启动。这标志着我国对可燃冰勘探开发关键技术的项目研
究又迈出了关键的一步。
　　可燃冰是天然气水合物的俗称，是公认的人类２１世
纪可接替利用的新型洁净能源。根据目前的调查表明，我
国南海北部陆坡、南沙海槽和东海陆坡均有可燃冰存在。
　　据悉，可燃冰三维实验模拟技术研究课题将充分利用
国外先进的研究技术和基础，采用数值计算、理论分析、
实验模拟相结合研究方法，综合考虑海上可燃冰开采将面
临的技术挑战和风险，综合运用各学科基础及交叉领域，
形成一套服务于可燃冰开采技术研究的实验模拟和数值模
拟技术研究平台。该课题由中科院广州能源研究所、中国
石油大学、国土资源部广州海洋地质调查局等联手实施。
　　中科院广州能源研究所所长吴创之表示，这一课题的
正式启动可为我国对可燃冰的开采做好技术储备。（完）
</content>
</doc>

<doc id="288">
<title>（国际）详讯：维也纳杰克逊纪念音乐会取消</title>
<content>　　新华社维也纳９月１１日电（记者刘钢）迈克尔·杰克逊纪念音乐会主办方１１日在维也纳召开紧急新闻发布会宣布，原定于９月２６日在维也纳美泉宫举行的杰克逊纪念音乐会取消，改为２０１０年６月在伦敦举行。
　　本场音乐会主办人金德尔在新闻发布会上说，放弃举办的原因之一是准备时间过于仓促，他同时也对奥地利一些媒体的相关报道表示不满，称一些报道对有些“即将到场的艺术家不尊重”。他说，将会于今年年底召开新闻发布会，介绍将在伦敦举办这场音乐会的详细情况，包括即将到场的艺术家名单。
　　金德尔还宣布，伦敦音乐会的门票将于今年１２月初开始发售。而维也纳这场被取消的音乐会售出的门票也将会全额退款，已购票者如要再订购伦敦音乐会的门票还能享受优惠。
　　迈克尔·杰克逊的哥哥杰尔梅恩·杰克逊也在当天的新闻发布会上说：“我要对歌迷们负责。”他还强调，伦敦是举办杰克逊纪念音乐会的“理想之地”。
　　杰克逊纪念音乐会主办方本月８日在维也纳宣布将在维也纳美泉宫举办这场音乐会后，奥地利媒体对即将到场的歌手进行了大量介绍性报道。最近又传出消息说，原来说将会到场的克里斯·布朗和玛丽·Ｊ·布利奇又都表示将不来维也纳。
　　１１日早些时候，维也纳市副市长布劳纳对媒体表示，维也纳市政府决定放弃向这场杰克逊纪念音乐会捐款。
　　布劳纳向媒体证实，由于这些天来情况发生了变化，“我们将终止与活动主办方的谈判”，原来准备提供的赞助将不再支付。布劳纳曾在８日宣布，维也纳将为这场音乐会捐助６０万欧元。
　　维也纳商会主席扬克也进一步解释说，音乐会主办方曾说，会有世界“顶级明星”来参加这场音乐会，因此预计这场音乐会能够为维也纳带来３５００万欧元的收入，但从目前看来，这种可能性似乎并不存在，情况已经完全改变。（完）
</content>
</doc>

<doc id="289">
<title>（专供经济日报）企业税收转移“转”出地方“贫富差距”</title>
<content>    （专供经济日报）企业税收转移“转”出地方“贫
富差距”
题：企业税收转移“转”出地方“贫富差距”
    新华社记者王志  
    伴随国内跨区域企业集团的迅速发展，我国境内形成
了大批在管理、控制或资本等方面存在直接或间接关系的
关联企业。而为实现企业集团总体利益的最大化，一些关
联企业在总机构的控制下，人为进行价格、利润转移。业
内人士认为，境内关联企业的税收转移很容易造成地区间
的税收利益不均衡，从而扩大我国地方间的“贫富差距”，
这一新动向值得警惕。
    （小标题）税收转移：欠发达地区沦为发达地区的“
嫁衣裳”
    地处鲁西南的菏泽是山东省的一个农业大市，同时也
是山东经济欠发达地区，工业发展相对滞后。２００４年
初，山东确定“突破菏泽”战略，通过东企西进、劳务东
输等方式，引导地区间加强合作，实现东西部共同发展。
此战略一经推出，立即吸引山东东中部企业及外地企业投
资菏泽，使当地经济焕发活力。但菏泽市国税部门在税收
征管中发现，境内关联企业的税收转移可能使招商引资对
促进菏泽经济发展的成效大打折扣。
    ２００２年，菏泽市的一家外地纤维公司在当地投资
兴建了某棉业有限公司，成为该纤维公司的控股子公司。
２００３年３月，这家棉业公司向纤维公司销售了
１５４６吨的皮棉，每吨价格为９４６９元，但在同期，
菏泽当地的皮棉平均每吨销售价格已达１０９０７元。这
样，棉业公司销售给其母公司的皮棉每吨就低于市场平均
价格１４３８元，仅此一项就把应在菏泽实现的销售收入
２２２３１４８元转移到了外地，直接影响当地增值税收
入２５５７６０元，同时还减少了相应的企业所得税。与
此同时，河南一家企业集团在兼并了菏泽当地一家拖拉机
厂后，以明显高于市场的价格向拖拉机厂销售其生产的拖
拉机底盘和配件，造成这家拖拉机厂进项税额很大，成本
很高，以致最终基本没有实现税款。        
    菏泽市国税局副局长薛乃成坦言，作为经济欠发达地
区，菏泽好不容易通过招商引资吸引了一批好项目“落户”
，以拉动当地经济发展。但招进来的企业在消耗了当地的
资源后，并没有将产生的税收全部留下以解当地发展的燃
眉之急，而是又流入多数关联企业总机构所在的发达地区
“口袋”，使欠发达地区最终沦为发达地区的“嫁衣裳”，
经济发展速度减缓。
    （小标题）财政“油水”成“税收竞争”主动力
    １９９３年，我国进行分税制财政体制改革，在划分
事权的基础上，确立了按税种划分中央和地方财政收入的
体制，主要是在确保１９９３年收入基数的基础上，对“
两税”（国内增值税和消费税）按１：０．３的系数实行
增量返还，即上述两税全国平均增长１％，中央财政对地
方的税收返还增长０．３％。同时，还进一步建立和规范
了转移支付制度。由此产生的财政收益就成为地方政府间
进行“税收竞争”的主要“驱动力”。
    据记者了解，当前我国很多地方都在大力进行招商引
资，而税收作为一种衡量为地方经济作出具体贡献的指标，
被赋予了更多的含义。一些地方官员向记者坦言，税收既
是企业的“资本”，也是众多地方政府渴求的“政绩”。
因为对企业来说，如果能给地方创造更多的税收，将会获
得来自地方的奖励和无形竞争优势，成为企业的“资本”。
但更主要的，一些地方政府为寻求“政绩”，往往通过财
政奖励或基础设施配套、土地价格优惠等“好处”相吸引，
不遗余力地增加地方税收，从而催生地方间“税收竞争”。
而相比之下，由于欠发达地区提供不出与发达地区一样的
丰厚奖励和优惠条件，从而在竞争中处于劣势，沦为税收
转移的“牺牲品”。同时，地方政府作为代价所提供的优
惠政策，将逐渐使公共利益转移到企业手中，最终使国家
整体利益受损。
      （小标题）高价购进低价出售与异地纳税：税收转
移的两大“手法”
    据菏泽市国税局税政管理科科长时海涛介绍，境内关
联企业税收转移的主要形式为：在甲地生产，纳税地点也
在甲地，但对其自产产品以较低的市场价格向外地企业销
售，转移销售收入，甚至出现外销价格低于成本的“倒挂”
现象；或是以明显高于市场价向其乙地关联企业购买原料
或半成品，增加进货成本和进项抵扣税金，以较高的进项
税额抵顶应在甲地实现的税款；还有的本来是在甲地生产
产品，却假借受托加工的形式，只就加工费在甲地缴纳税
款。
    另一种形式就是在甲地生产，在乙地缴纳税款。具体
表现为：一是不在甲地核算，因此无法在甲地缴纳企业所
得税或外商投资企业和外国企业所得税。二是在甲地独立
核算，但汇总缴纳企业所得税或外商投资企业和外国企业
所得税，如电讯企业、新华书店等汇总到北京缴纳等。
    菏泽市国税局综合科副科长胡本诚认为，不管是企业
高价购进增加成本或增加增值税进项税抵扣和低价销售，
还是汇总到外地纳税，其自身都具有一定的自主权，基层
税务机关解决这些问题都较为困难。
    （小标题）法律缺失为税收转移提供“可乘之机”
    根据我国税收征收管理法的规定，“企业或者外国企
业在中国境内设立的从事生产、经营的机构、场所与其关
联企业之间的业务往来，应当按照独立企业之间的业务往
来收取或者支付价款、费用；不按照独立企业之间的业务
往来收取或者支付价款、费用，而减少其应纳税的收入或
者所得额的，税务机关有权进行合理调整。”但在具体执
行过程中，若某一纳税人向其关联企业销售货物价格偏低，
企业可能列举其生产成本较低等若干理由，很难被定性为
“不按照独立企业之间的业务往来收取或者支付价款、费
用”，税务机关很难进行合理调整。
    而根据我国税收征收管理法实施细则的有关规定，“
纳税人有义务就其与关联企业之间的业务往来，向当地税
务机关提供有关的价格、费用标准等资料。具体办法由国
家税务总局制定。” 但具体办法国家税务总局至今未制
定出台。
    据记者了解，与涉外企业把税款转移到境外的性质不
同，由于我国税收政策统一，税收在国内转移，不是在本
地缴纳就是在国内其他地方缴纳，一般不少缴税款，所以
多数企业转移税收不构成偷税。而与我国涉外企业税务管
理有专门的《关联企业间业务往来税务管理规程》相比，
目前我国针对内资企业税收转移问题所制定的税收规范性
文件还比较少，基层税务机关在日常监管中缺乏可依据的
法律规范。
    （小标题）解决税收转移问题的三把“刀”
    山东省国税局有关人士分析，境内关联企业的税收转
移问题目前在一定程度上存在，在经济欠发达地区表现尤
为明显。有关专家认为，这一问题如解决不好，将可能使
不同地方的欠发达地区甚至是整个西部大开发地区，在招
商引资等利好措施下所获得的经济收益被税收转移所“蚕
食”，造成地区间税收利益不均衡，导致地方财政收入增
长缓慢，不利于经济社会的可持续发展。
    业内专家认为，应尽快健全完善境内关联企业税收管
理规章，明确纳税人与关联企业间业务往来需向当地税务
机关提供价格、费用标准等资料的操作办法，以便税务机
关依法合理进行价格调整。同时，国家应统筹兼顾关联企
业所在地的税收利益，科学合理划分关联企业在不同地区
的税收分配比例，使各个地方都受益。其中，探索由关联
企业、总部企业和关联企业所在地政府主管部门进行“三
方会谈”，通过预约定价方式确定一个基本转让价格，是
一个不错的办法。
    据记者了解，预约定价制度又称预约定价协议，是指
纳税人和一国政府税务管理当局就转让定价的方法事先达
成的协议，以防止关联企业之间通过转让定价的方法转移
收入、支出或者利润的制度。由于预约定价制度使反避税
工作由事后检查变成事前监控，其已被看成一种解决转让
定价问题的有效方法。目前，仅美国就完成了１７０余项
预约定价协议，而全世界现在已经发布了几百例预约定价
协议，我国可探索利用预约定价制度解决境内关联企业间
的税收转移难题。（新华社专稿）
</content>
</doc>

<doc id="290">
<title>２００６年上半年中国生产资料市场总体供求将趋平衡</title>
<content>平衡
　　新华社北京２月１３日电（记者韩洁　陈刚）中国商
务部最新预测显示，２００６年上半年，中国投资需求仍
将保持稳定增长，生产资料市场总体供求将趋平衡，市场
价格稳中有降。
　　商务部最近就２００６年上半年３００种主要生产资
料的供求状况进行了调查分析。结果显示，供求平衡的有
２１８种，占７２．７％，数量比２００５年下半年增加
２．４％；供过于求的６９种，占２３％，数量比
２００５年下半年增加４．６％；供不应求的１３种，占
４．３％，数量比２００５年下半年减少６１．５％。　
　从类别上看，２００６年上半年，建筑材料、机电产品、
汽车、黑色金属、轻工纺织原料、农业生产资料、化工产
品的市场供给将保持充裕，绝大多数商品处于供求平衡或
供大于求状态；供需偏紧和供不应求的商品将主要集中在
能源、有色金属和木材市场。
　　调查结果表明，２００６年上半年，随着部分行业新
增产能集中释放，黑色金属、汽车等部分产品供过于求的
压力依然较大。
　　商务部预计２００６年上半年钢材需求仍将保持一定
速度的增长。由于国内钢材新增产能集中释放，供大于求
的局面加剧，钢材市场价格将处于低位运行、小幅回落状
态。但受钢材生产成本支撑，钢材价格跌落幅度有限。
　　商务部同时指出，上半年由于国内汽车工业新上项目
投产比较集中，市场需求增长平稳，汽车市场竞争将更趋
激烈，价格继续呈现稳中有降走势。同时，随着国家鼓励
经济环保型小排量轿车消费政策的出台，经济环保型小排
量汽车消费将呈现较快发展，而油耗高大排量轿车消费将
受到一定程度的抑制。载重车及客运车市场需求则相对稳
定，供需关系以平衡为主。
　　２００５年，在国家各项宏观调控措施作用下，中国
经济保持了持续较快发展。能源等基础薄弱行业得到加强，
高耗能、高污染、高消耗产品投资和房地产过热初步得到
遏制，生产资料市场过快增长的需求势头得到抑制，部分
能源原材料供求偏紧的矛盾得到缓解，生产资料市场价格
涨势明显趋缓。
　　商务部数据显示，２００５年中国生产资料销售总额
达１４．３万亿元，按可比价计算，增长１６．２％，增
速比２００４年减缓２．８个百分点。
　　商务部分析指出，２００６年上半年，中国经济发展
仍将保持较快增长，这将为国内生产资料市场的稳定发展
提供更大空间。综合考虑国内产需和内外两个市场变化因
素，商务部预计２００６年上半年中国生产资料市场销售
仍将增长１０％以上，生产资料市场价格同比上涨１％。
（完）
</content>
</doc>

<doc id="291">
<title>（经济）调查显示，六成二农民单纯从事农业</title>
<content>    （经济）调查显示，六成二农民单纯从事农业
      新华社北京2月２４日电（记者邱红杰）中国农业大学的一项调查显示，当前农民从事的职业主要有三种类型：农业、兼业和非农业。
    中国农业大学人文与发展学院去年2月至6月组织开展了“农民视角的新农村建设研究”，在西部、北部、南部和东部各选择了一个省实地调研，获得一批第一手数据和资料，并在这项调查基础上展开了农民视角的新农村建设研究。
    在被调查农民中，单纯从事农业生产的比例仅为 62.9%，有18.3%的农民既从事农业生产，也从事一些副业，属于兼业农民，而从事非农业的农民比例为18.8%。
    单纯从事农业生产的农民基本以种植、养殖业为主，其他收入来源很少。兼业农民具有两重性，这部分农民一方面继续从事着农业生产，另一方面兼顾外出打工、做买卖、跑运输等农业之外的其他领域。从事非农业的农民主要是乡村教师、医生、个体工商户等。（完）
</content>
</doc>

<doc id="292">
<title>（关注“二人台”艺术）题：“二人台”能否像二人转那样火起来</title>
<content>    （关注“二人台”艺术）题：“二人台”能否像二人转那样火起来
    新华社呼和浩特５月１０日电题：“二人台”能否像二人转那样火起来
    新华社记者 惠小勇
    《刘老根》火了，东北二人转火了，和二人转有不少类似之处的西北“二人台”能否也火起来呢？ 
    内蒙古文化厅原副厅长、内蒙古二人台学会会长王世一等专家分析说，作为土生土长的民间艺术，“二人台”和二人转有许多共同点，如最初都叫蹦蹦戏，艺人大多是劳苦农民出身，都以两人说唱为主，伴奏乐器都有扬琴、鼓、锣、钹等，演员手持道具都有长绸、扇子等，道白都大量运用当地幽默诙谐的串话、谚语和歇后语等等。两者相比，二人转的优势在于东北方言没有语言障碍，加之有著名演员赵本山、潘长江等一批高水平的演员、编导的热心扶持和传播；而“二人台”运用的西北方言土语较难让外地观众听懂，区域内晋剧、河北梆子、秦腔等其它戏剧品种较为丰富，在一定程度上分散了人们对“二人台”的注意，但“二人台”的唱腔更为丰富，艺术形式更为完整，只要对其语言进行适当规范，有关部门给予一定的扶持，“二人台”应该同样能够走入全国观众的心窝，至少能够在晋、内蒙古、冀、陕及西北其它省区火起来。
    正在北京拍摄电视剧、扮演李莲英的内蒙古二人台艺术团的国家一级演员、著名二人台表演艺术家武利平接受记者电话采访时说，振兴“二人台”，一是要在保持“二人台”原有味道、风格的基础上，加大节目编、导、演的创新，鼓励编导和演员深入实际、深入基层、深入群众，创作出反映新时期基层老百姓家庭琐事、日常趣事等方面的好剧目，此次比赛，评委们一致同意给改编剧目和新创剧目加分的做法就很好；二是要重视人才的培养，尤其要重视发掘新人，对基层涌现出的有潜力的演员进行专业培训。 
    专家们表示，虽然“二人台”近年来发展不景气，但纵向比较仍有很大的发展空间。无论在音乐、唱腔、美术、服装道具、乐器配置和表演艺术上都能有很大的创新。今天内蒙古二人台艺术队和呼和浩特市民间歌剧团、包头市漫瀚剧团不仅能演传统的“二人台”小戏，而且能演各种不同形式的大型古装戏和现代戏。但需要提醒的是，创新一定要在继承传统“二人台”优点的基础上进行。这方面要汲取二人转的教训。前些年二人转也曾搞过剧目创新，节目的创编曾邀请了很多著名艺术人士加入，从专业的角度讲，单个节目拿出来看舞也好、唱也好、配器也好，灯光、舞美、道具都很精致、讲究，但整台节目弄在一起却什么也不像，既不是原来的二人转，也不是人们见惯了的大歌舞，结果失去了二人转的原貌，也丢掉了最忠实的一部分观众。
    “二人台”是属于普通老百姓的大众艺术，在对它进行艺术加工和改造时，那些历经岁月传唱、获得百姓认可的东西往往是值得认真整理和研究的经典。所以，在对“二人台”艺术提升改造中，一定要尊重它原来的形式，变化太多观众不易接受，许多原始的东西完全没有也就很难不违背良好的初衷。
    老百姓喜欢“二人台”的短小精悍、简单直白，有的轻松、有的逗趣，也有的哀怨，但宣泄和娱乐功能都很强，在随意和灵活发挥中形成了非常动人的民间特色。所以，对“二人台”的加工要始终适应观众的需求，在注重思想性的同时，绝不能放弃它的趣味性和娱乐色彩。（完）
</content>
</doc>

<doc id="293">
<title>天津市津南区打造国际金属物流园区</title>
<content>　　本报讯　在天津市津南区经济开发区东区，天津国际金属物流园区
正在建设中。作为天津津南区的重点建设项目，国际金属物流园区的快
速推动将进一步承接天津滨海新区产能产业扩张转移，不断改造和提升
天津市津南区的传统优势产业，提高天津市津南区与滨海新区间的产业
关联度。
　　据了解，2007年天津物流发展的重点工程--国际金属物流园区项目
落户天津津南区经济开发区东区。该项目一落户就定位于钢铁行业的整
合，将集钢铁科研、生产、加工、仓储、物流、贸易、网上交易于一体，
形成全国最大的钢铁交易园区和专业钢铁物流集散地。按照发展规划，
园区将建成面向世界的超大型金属物流基地。
　　（曲照贵;马坤）
</content>
</doc>

<doc id="294">
<title>海军某试验区引导科技干部投身中国特色 军事变革</title>
<content>    燕山脚下，渤海之滨。海军某试验区营院内一片生机勃勃的景象。随着“学习实践‘三个代表’重要思想，积极投身中国特色军事变革”教育活动的深入开展，知责任、强素质的浓厚氛围正在该部广大科技干部中逐渐形成。
    教育开始前，试验区党委调查发现，个别科技干部投身中国特色军事变革的紧迫感不强，有的在工作中缺少创新精神，有的开展科研工作不敢接手高难课题。
    如何引导科技干部担起推进中国特色军事变革的责任？教育展开后，他们针对科技干部文化层次高，乐于接受新信息、新思想等特点，开展了一系列活动。
    “世界新军事变革的浪潮滚滚而来，形势逼人，如果我们不顺应潮流，乘势而上，势必被世界新军事变革的大潮所淹没……”被试验区请来的海军航空工程学院专家，给大家讲授的有关世界新军事变革形势的辅导课。这一活动如催征的战鼓，增强了大家投身中国特色军事变革的紧迫感。
    巡航导弹呼啸而至，隐形轰炸机穿云破雾，发达国家军队利用计算机快捷获取、传输、处理信息……随着“信息化冲击波”系列光盘中一个个撼人心魄的画面映入眼帘，科技干部们对以信息化为核心的高新技术有了比较全面的认识。
    教育中，所在基地政治部领导还专程从百里之外赶来，围绕中国特色军事变革的发展道路、战略步骤、重要原则等问题，联系部队信息化建设发展规划，为大家进行辅导，进一步增强了官兵的信心。
    为让大家认清自身存在的差距，增强创新求变意识，试验区党委组织开展了以“查思想，看投身中国特色军事变革的精神状态好不好；查素质，看奉献精神和拼搏精神强不强；查学习，看知识更新的程度快不快；查能力，看科技创新和科研攻关水平高不高”为主要内容的“四查四看”活动。
    活动中，试验区党委常委以普通一兵的身份与大家一起敞开心扉论短长。各所、室还召开民主生活会，组织大家一针见血指问题，坦诚交流找差距。深刻的反思使个别同志脸红心跳，更使大家意识到：只有把个人理想融入推进中国特色军事变革的崇高事业中，立足本职岗位，提高能力素质，勇于创新，才能为部队建设作出贡献，才能实现个人价值。
    科技人员纷纷把教育中焕发出来的热情，转化为努力学习、刻苦攻关的实际行动。试验区党委积极为大家创造学习工作条件。他们选送一批科技人员到院校、厂家进行培训，鼓励科技干部为部队信息化建设献计献策，并充分利用试验任务进场时机，组织大家对重点试验课题进行技术攻关，使部队全面建设呈现出良好发展势头。
</content>
</doc>

<doc id="295">
<title>（服务·ＩＴ）“五一”假期过后需警惕计算机病毒传播</title>
<content>　　新华社天津５月３日专电（记者张建新、高原）国家计算机病毒应急处理中心通过对互联网的监测发现，近期并没有传播范围广、破坏力强的新病毒出现。但专家提醒说，“五一”假期结束后，计算机用户要对木马程序、利用Ｕ盘或是ＭＳＮ等聊天工具进行传播的病毒提高警惕。
　　“五一”期间，一些移动存储设备（如数码相机、ＭＰ３等）可能会频繁使用，一些病毒正是利用了人们使用移动存储设备方便快捷的特点，通过感染这些移动存储设备来进行病毒的传播（如“Ｕ盘杀手”等）。如果计算机用户将带有病毒的移动存储设备与计算机系统进行连接，系统就会受到感染，最终造成病毒的蔓延传播。
　　专家说，节后用户在使用ＭＳＮ、ＱＱ等聊天工具时，对发送过来的链接首先要进行确认才可以打开，接收的附件必须先进行杀毒处理，否则一旦点击下载，系统就会受到感染。
　　另外，遇到可疑的邮件应立即删除，由于很多病毒邮件的发件人也是伪装的，所以用户有可能看到的是熟悉的人发来的邮件，但并不能保证邮件的安全可靠。这就要求用户要了解和掌握流行病毒的基本特征，如病毒邮件的标题和附件名称，提高对病毒邮件的敏感性。（完）
</content>
</doc>

<doc id="296">
<title>全市无党派人士主题教育活动启动</title>
<content>　　本报讯（记者王瑞宝）作为全省教育活动唯一的地级市试点，从即日起，以“自觉接受中国共产党的领导，坚持走中国特色社会主义道路”为主题的政治交接教育活动在我市无党派人士中正式拉开帷幕。这是记者从4月16日召开的全市无党派人士政治交接主题教育活动动员会上获悉的。
　　会上，市委统战部有关负责人指出，政治交接不仅仅是政治组织上的新老交替，还包括思想道德上的传承与发扬。开展这次活动就是要加强无党派人士的思想建设，引导他们坚持和完善中国共产党领导的多党合作和政治协商制度，巩固和壮大爱国统一战线，充分发挥无党派人士在全面建设小康社会、构建社会主义和谐社会中的作用。
　　本次教育活动到年末结束。活动要求，全市无党派人士要主动学习、理解和掌握中国特色社会主义理论和中共十七大报告，学习《中国的政党制度》白皮书和新一代无党派人士的先进事迹。
　　据悉，参加教育活动的各单位还将开展典型事迹交流会、形势报告会、现场会等多种形式的教育活动，并对所属无党派人士进行培训。
</content>
</doc>

<doc id="297">
<title>（国际）新加坡中国留学生举办国庆中秋联欢会</title>
<content>    （国际）新加坡中国留学生举办国庆中秋联欢会
    新华社新加坡９月２６日电（记者张永兴）新加坡中国留学生联谊会和中国驻新加坡大使馆教育处２６日晚在新加坡理工学院共同举办“游子情”国庆中秋联欢晚会， １０００多名中国留学生和新加坡各界友好人士出席了晚会。
    中国驻新加坡大使张云致辞说，在国庆和中秋佳节即将来临之际，他代表中国大使馆向在新加坡学习的近３万名中国留学生表示节日的问候，并愿与他们一起分享庆祝中华人民共和国成立五十五周年华诞的喜悦。
    张云大使指出，家中的亲人和身后的祖国对广大海外学子寄托着无限期望。国家经济的快速发展又为他们将来发挥聪明才智提供了广阔的舞台。他希望留学生们能够勇敢地面对挑战，刻苦学习和钻研，早日学成回国，报效祖国。他还表示，大使馆永远是留学生的家和坚强后盾。
    在近３个小时的晚会期间，来自中国大使馆妇女小组和新加坡南洋理工大学、新加坡国立大学、新加坡南洋艺术学院的中国留学生表演了舞蹈、相声、小品、独唱等各种精彩的文艺节目。其中，舞蹈《乡愁四韵》、独唱《祖国你好》、三人合唱《红旗飘飘》等更是赢得了全场观众的阵阵热烈掌声。最后，联欢晚会在《歌唱祖国》的气势磅礴的大合唱声中画上了圆满的句号。（完）
</content>
</doc>

<doc id="298">
<title>（经济）天津校园成移动运营商新战场</title>
<content>    （经济）天津校园成移动运营商新战场
    新华社天津９月２日电（记者嵇哲）开学伊始，天津校园里就开展了一场针对学生客户的资费大战。移动和联通各出新招，每分钟０．０３元的资费新低悄然现身。
    针对学生市场，中国移动天津分公司日前推出一款“青青校园”手机话费套餐。除优惠的通话资费外，学生们还可享受“超值”的必选业务包和自选业务包。这款套餐的基本通话费分为网内和网外，而网内又细分为品牌内和品牌外，品牌内（指动感地带客户之间通话）资费为每分钟０．０５元，品牌外为每分钟０．１５元。而网外通话资费为每分钟０．３元。两个必选业务包和八个自选业务包，每个业务包均可单选、多选、重选，且最多可重选５次。据了解，必选的两款２０元业务包，用户可任选 ３００条网内点对点短信，或２７０条网内点对点短信，再加１０分钟国内ＩＰ通话费。
    中国联通公司天津分公司几乎在同一时间推出了“校园之光”系列移动产品。它的最大特点就是按照学生的作息时间，将上课时间和课余时间分别计费，其中， ＣＤＭＡ月光卡课余时间接听网内话费仅为每分钟０． ０３元，短信发一条赠一条，折合每条短信收费０．０５元；而长途ＩＰ业务也将执行两折资费，即每分钟０． ０６元。
    此间业内人士指出，随着生活水平的提高，在校学生的消费能力日渐显现。天津通信市场此次出现的两款校园主题产品，既考虑了学生客户短信多，通话少的特点，又符合他们的作息时间，就是针对学生这个细分市场专门设计的。随着市场竞争的加剧，各电信运营商将在各个细分市场展开竞争。（完）
</content>
</doc>

<doc id="299">
<title>重要稿件预告（关于《“你们不会孤单”——温家宝邀请部分艾滋病致孤儿童和患者到中南海参观座谈纪实》）</title>
<content>    重要稿件预告（关于《“你们不会孤单”——温家
宝邀请部分艾滋病致孤儿童和患者到中南海参观座
谈纪实》）
　　本社今晚将播发《“你们不会孤单”——温家宝邀请
部分艾滋病致孤儿童和患者到中南海参观座谈纪实》，约
2500字。
    新华社国内部
　　2006年12月1日
</content>
</doc>

<doc id="300">
<title>（教育）四川１２０万农村贫困学生从今年春季开学起免交杂费</title>
<content>    （教育）四川１２０万农村贫困学生从今年春季开学起免交杂费
    新华社成都２月１７日电（记者毛朝敬）２００５年新学期开学在即，四川省１２０多万农村贫困学生从今年春季入学开始，全部免交杂费。
    据四川省有关部门透露，从２００５年开始，四川和中央财政将加大对农村教育的投入，今年全省将累计投入 ４８００万元，从今年春季新学期开学起，对全省１２０多万名农村义务教育阶段贫困中小学生，免费提供教科书，全免杂费。凡国家扶贫开发工作重点县农村义务教育阶段的家庭贫困中小学生，将享受免费教科书、免杂费的政策。
    四川免费向农村中小学贫困学生提供教科书的对象，主要包括以下５类农村贫困中小学生：按标准确定的农村绝对贫困户家庭在中小学就读的学生子女；因疾病、意外灾难等导致一时不能维持基本生活的农村特殊困难家庭学生子女；其他农村特困家庭子女学生；父母双亡、父母一方为烈士或一级伤残军人，生活困难的农村适龄儿童少年学生；在普通中小学随班就读的残疾儿童少年。（完）
</content>
</doc>

<doc id="301">
<title>新闻分析：中国加快清洁能源建设利在节能减排</title>
<content>    新华社甘肃酒泉８月９日电（记者周英峰、赵锋）随着全球面临的气候危机日益明显，低碳经济成为世界的热门话题，而发展清洁能源成为优先选择。９日，国家能源局、甘肃省联合举办新能源工作座谈会。与会的政府官员、能源企业就进一步加快清洁能源发展达成共识。
    此前一天，中国第一个千万千瓦级风电基地在酒泉正式开工建设，这是目前中国乃至世界上规模最大的风电工程。这意味着，中国风电建设开始进入规模化发展的阶段。
    “风能是重要的可再生能源，在当前全球对温室气体排放引起的气候变暖日益关注情况下，加快风电基地建设步伐，对调整能源结构，应对气候变化具有重要意义。”国家发展改革委副主任、国家能源局局长张国宝表示。
    位于西北地区的酒泉市风能资源十分丰富，可开发量在４０００万千瓦以上，年满负荷发电小时数达２３００小时，素有“世界风库”之称。根据规划，该基地将在２０１５年建成装机１２７１万千瓦。
    作为目前技术最为成熟、最具有大规模开发和商业化发展的新能源，风电近年来在中国实现了爆发式的发展，年均装机增速都在１００％以上。截至２００８年底，中国已建成风电场２３８个，总吊装容量１２１７万千瓦，累计装机容量排名世界第四。
    据介绍，今后一段时间，内蒙古、河北、东北、西北和东部沿海将是风电建设的重点地区，规划建设７个千万千瓦级风电基地。同时，国家还在尝试开发海上风电，目标是打造“海上三峡”。
    自去年国际金融危机爆发以来，中国在全力保增长的同时，结构调整的步伐不慢反快，特别是对能源结构的优化明显提速。不仅仅是风电，核电、太阳能等清洁能源的发展也令世人瞩目。
    “真正减少温室气体的排放，作用最大的还是核电。”张国宝介绍说，一个１００万千瓦的核电站，年可减排二氧化碳６００万吨。
    去年四季度以来，中国也先后开工建设福建福清、广东阳江、浙江方家山、浙江三门等一批核电建设项目。此外，另有一批核电站或机组年内将开工建设。
    目前，中国投运核电机组共１１台，装机容量９１０万千瓦。２００８年，核电发电６８４亿千瓦时。与用煤炭发同样数量的火电相比，相当于减少二氧化碳排放８０００多万吨，减少二氧化硫排放４０多万吨。
    据了解，目前国家能源局正在研究调整核电中长期发展规划，预计到２０２０年核电装机有望达到７５００万千瓦，占全国电力装机容量的比重将从目前的２％提高到５％左右。由此带来的减排成效，也将显而易见。
    与风电、核电等清洁能源相比，太阳能的开发在中国仍处于起步阶段。但是，很多地区和企业对太阳能的前景非常看好。据了解，除了江苏无锡等中东部城市外，位于西部的陕西、甘肃也把光电产业作为重点发展的新兴产业。
    当前，在中国的一次能源消费中，煤炭消费所占比重为７０％左右，比世界平均水平高４０个百分点。中国正积极发展可再生能源与新能源，以求提高清洁能源在一次能源消费中的比重。
    据了解，目前国家能源局正在牵头制订新能源产业发展规划。除了风能、太阳能、核能、生物质能外，可燃冰等更新的能源，煤炭等传统能源的清洁利用，都在这一规划的研究考虑范围之内。（完）
</content>
</doc>

<doc id="302">
<title>武警中队长万金刚烈士遗体告别仪式在乌鲁木齐举行</title>
<content>　　新华社乌鲁木齐７月１７日电（记者曹志恒）在乌鲁木齐“７·５”事件中壮烈牺牲的武警中队长万金刚烈士遗体告别仪式，１７日上午在乌鲁木齐市殡仪馆举行。
　　中共中央政治局委员、新疆维吾尔自治区党委书记王乐泉，新疆维吾尔自治区人民政府主席努尔·白克力等参加了万金刚烈士遗体告别仪式，万金刚烈士的战友、亲友和邻居等数百人为他送行。
　　３１岁的万金刚，生前是武警新疆总队乌鲁木齐市支队十二中队中队长。７月５日１９时４０分许，他正带领８名官兵与公安特警一起在乌鲁木齐市国际大巴扎一带巡逻。接到有人聚集闹事的报告后，他立即带领官兵赶到事发地二道桥，与公安特警一起对闹事人群进行劝阻，遭到辱骂和攻击。万金刚教育战士保持最大克制，依法处置、文明执法。对峙中，一些闹事的骨干分子开始打砸车辆，万金刚立即带领战士进行驱散，遭到暴徒砖块、石头袭击。面对穷凶极恶的暴徒，万金刚迅速组织巡逻组形成防护队形。
　　面对暴徒从四周用石头、砖块的猛烈攻击，万金刚和战士们始终保持了最大的克制。在组织队员向增援部队靠拢时，万金刚看到副班长姜兴卫被暴徒打倒在地，就一把将姜兴卫拉起来，交给身后的战友。３名暴徒从他身后突然用石头猛击他的头部，万金刚因伤势过重壮烈牺牲，其他两名战士也被打成重伤。
　　９４岁的维吾尔族老人阿依木萨汗是万金刚生前的邻居，她说：“我心里非常悲伤，我们的英雄在歹徒的暴行下离开了家人和我们，万金刚是我的好邻居、好儿子！我们像一家人一样相处。现在他走了，但是我们会永远记住他的。”
　　武警党委日前作出决定，号召全部队官兵广泛开展向万金刚学习的活动。武警新疆总队政治部追认万金刚为革命烈士。（完）
</content>
</doc>

<doc id="303">
<title>江西省吉安县依法推进国防教育活动</title>
<content>    江西省吉安县依法推进国防教育活动
    本报讯周木栋、龙礼彬报道：4月中旬，江西省吉安县某中学校长李某因拒不履行国防教育义务受到行政警告处分，同时被县国防教育委员会实施经济处罚。这一消息在该县引起强烈反响。
    去年秋天，吉安县人武部下达通知，要求在高中入学新生中开展为期10天的军事训练。但李某认为军训会影响教学活动，拒不配合人武部的安排，同时还唆使其他学校领导抵制军训，在当地造成恶劣影响。
    为保障国防教育活动顺利实施，吉安县国防教育委员会出台规定，对在国防教育工作中成绩显著的单位和个人给予表彰奖励，对拒不履行国防教育义务的单位，视情节轻重给予批评教育或经济处罚，并责成有关主管部门追究其主要负责人的责任。据此，该县国防教育委员会责成教育部门给予李某行政警告处分，并对其采取了相应的经济处罚。
</content>
</doc>

<doc id="304">
<title>（文化）中国出版汉语简明教材《汉语９００句》</title>
<content>    （文化）中国出版汉语简明教材《汉语９００句》
　　新华社北京８月３１日电（记者齐中熙）中国外语教
学与研究出版社３０日出版一套最新汉语教材——《汉语
９００句》。今后海外汉语初学者将有一部简明、实用的
汉语实用教材。
　　《汉语９００句》是一套为海外汉语初学者编写的多
媒体实用口语教材，旨在使读者在较短的时间内，以轻松、
有趣的学习方式，掌握基本的口语会话，迅速提高汉语交
际能力。本书由外语教学与研究出版社与国际知名教育出
版集团——汤姆森学习出版集团合作出版，利用国际发行
渠道在世界５０个国家推广。
　　“随着经济全球化的发展和中国经济的持续快速增长，
汉语作为一种重要商业语言的使用价值正在提升，汉语学
习成为一种全球性的热潮。”北京外国语大学副校长、外
语教学与研究出版社社长李朋义３０日在新书发布会上说。
　　根据教育部国际合作与交流司的统计，目前汉语学习
的快速升温是全球性的，就连汤加这样的太平洋岛国也开
始有学校开设汉语课程。目前世界上学习汉语的人数已超
过３０００万人，有１００个国家的２５００余所大学和
越来越多的中小学开设了汉语课程。
　　李朋义同时指出，中国汉语水平考试（ＨＳＫ）考点
遍布世界五大洲，国内外有近２００个考点。然而，面对
日益升温的汉语学习热，对外汉语教材的建设却相对滞后，
缺少有影响的权威的汉语学习教材。
　　国家汉语国际推广领导小组办公室主任许琳介绍说，
《汉语９００句》作为国家汉办首次采用将编写、出版及
发行一条龙招标形式研发的面向海外汉语学习大众的多媒
体教材，从编写理念到出版形式都充分体现了汉语国际推
广的发展思路，是一次创造性的尝试。（完）
</content>
</doc>

<doc id="305">
<title>（香港回归十周年）解放军驻港部队圆满完成以履行防务为中心的各项任务</title>
<content>    （香港回归十周年）解放军驻港部队圆满完成以履
行防务为中心的各项任务
　　新华社香港６月２０日电（白冰　赵卫国）中国人民
解放军驻港部队司令员王继堂、政委张汝成２０日说，
１０年来，面对全新的社会环境、特殊使命任务，驻港部
队坚持以“一国两制”方针为指导，严格遵守基本法和驻
军法，圆满完成了以履行防务为中心的各项任务。
　　中国人民解放军驻香港部队２０日在位于中环的总部
大厦，举行进驻香港１０周年记者招待会。王继堂和张汝
成在招待会上说，１０年来，驻港部队严格遵守基本法和
驻军法，时刻牢记肩负的神圣使命，始终以提高防务能力
为中心，不断加强全面建设，努力创建一流部队，形成了
一套具有驻军特色、反映治军规律的基本经验，总结出了
“特别讲政治，高度重使命，严格守法纪，开拓创一流”
的驻港精神，有力推动了驻军部队整体建设的全面跃升。
　　王继堂说，驻军进驻香港以来，根据驻军法赋予的职
责，紧紧围绕履行防务任务，大力抓好战备训练。驻军坚
持抓好陆海空的单兵、单车、单艇、单机基础训练，抓好
陆军分队、海军舰艇编队、空军飞机编队的战术训练；大
力开展“基地化、模拟化、网络化”训练。
　　他说，驻军努力加强后勤装备建设，形成了三军合成
的一体化保障模式。驻军建立健全了各种应对突发事件的
行动预案，积极与特区政府有关部门开展联合搜救和救援
演练，构建了双方的协调机制，部队履行防务职责的综合
能力不断提升。
　　王继堂说，１０年来，驻军共有１２个基层单位被评
为先进或标兵单位，１１５个连以上单位荣立集体二等功、
三等功，２３０多个单位和７００多人次受到上级表彰。
步兵旅二连被中央军委授予“香港驻军模范红二连”荣誉
称号，深圳基地汽车连被广州军区授予“深港运输模范汽
车连”荣誉称号。
　　张汝成说，１０年来，驻港部队在思想政治建设、军
事训练、部队管理等各个方面进行了富有成效的探索，圆
满完成了以履行防务为中心的各项任务，形成了一套具有
驻军特色、反映治军规律的基本经验。可以说，这些都是
我们１０周年建设的宝贵财富，也是驻军未来发展的动力
源泉。
　　张汝成说，１０年是一个亮点，１０年又是一个新的
起点。驻军将始终牢记祖国和人民的嘱托，不辜负香港同
胞的期望，以更高的标准，更严的要求，敢于迎接挑战，
勇于超越突破，进一步加强部队全面建设。驻军要认真履
行防务职责，积极维护香港的长期繁荣稳定；进一步创新
军事新路子，坚持按信息化条件的实战需要从严从难施训，
不断增强履行防务职责的能力；进一步探索依法从严管理
部队的新模式，坚持依法驻军、依法治军方针不动摇，不
断提升部队正规化建设的水准；进一步密切新型军政、军
民关系，积极支持特区政府依法施政，不断加强与香港社
会的交流和沟通，不断推动部队全面建设又快又好地发展。
　　回顾１０年的历程，驻军能够圆满完成各项任务，离
不开香港社会各界的关心和支持。他们表示，借此机会，
代表驻军全体官兵，对长期以来给予驻军关心和支援的特
区政府、香港市民和社会各界人士，表示衷心感谢。（完）
</content>
</doc>

<doc id="306">
<title>内地京剧名家将在澳门展演名剧名段</title>
<content>　　新华社澳门１２月２日电（记者王红玉）阵容强大的中国京剧艺术团将于近日莅临澳门，演出京剧经典剧目《杨门女将》及《京剧经典集萃——名段演唱会》，让澳门观众尽情领略这种国粹艺术的无穷魅力。
　　为庆祝澳门回归祖国７周年，弘扬京剧艺术，澳门中华文化艺术协会特邀中国京剧艺术基金会组织中国京剧艺术团来澳演出。由刘长瑜担任团长的这个京剧艺术团集合了中国京剧院、北京京剧院、上海京剧院、北京军区战友文工团、天津青年京剧团的优秀艺术家。京剧界德高望重的前辈梅葆玖、马长礼、冯志孝、李长春、寇春华、张学津、李炳淑、叶少兰等，都将随团前来。
　　经典剧目《杨门女将》将于１２月６日晚在澳门文化中心上演。中央电视台１１套《空中剧院》将向全国作现场直播。以唱工为主的《京剧经典集萃——名段演唱会》将于７日晚上演，届时，各大流派的名家将同台演出。
　　此次活动得到澳门特别行政区社会文化司及澳门基金会大力支持。（完）
</content>
</doc>

<doc id="307">
<title>徐冠华：把加强软科学研究放在科技工作突出位置</title>
<content>　　徐冠华：把加强软科学研究放在科技工作突出位置
　　本报讯2006年12月28日，来自国内软科学领域的专家济济一堂，参
加在北京召开的纪念全国软科学工作20周年座谈会。会议总结了20年来
软科学研究的成果，并提出在新时期软科学研究要肩负起时代赋予的历
史使命，积极推进决策民主化、科学化进程。
　　全国人大常委会副委员长、中国软科学研究会理事长成思危，国务
委员陈至立到会讲话，充分肯定了我国软科学研究工作20年来所取得的
成绩。
　　科技部部长徐冠华在会上指出，要把加强软科学研究放在科技工作
的突出位置，全面提升软科学支撑科学决策的能力。各级科技管理部门
要切实承担起责任，贴近国家、区域和行业发展决策需求，组织好重大
软科学问题的研究，加强创新体制机制研究，逐步形成一个有影响力的
软科学学术集体和学术机构，培养一支高素质、战略型软科学研究人才
队伍，形成一批有影响力的战略思想库。
　　1986年7月，全国软科学工作座谈会召开，提出“决策民主化和科
学化是政治体制改革的重要课题”，并明确把软科学研究提到了为我国
政治体制改革服务的高度。随后党中央和国务院提出了“大力发展软科
学”、“加强软科学研究”的号召和要求。这些重要决策奠定了软科学
在我国民主政治生活中的重要地位。经过20年的发展，我国逐步建立和
完善了软科学研究工作体系。据不完全统计，目前全国已有软科学研究
机构近2000家，研究人员近4万人，每年开展软科学研究项目1万多项。
2003年起，由国务院领导组织的国家中长期科学和技术发展规划战略研
究，是新世纪我国规模最大的一次软科学研究，也是最为成功的软科学
研究之一，集中体现了党中央、国务院坚持决策科学化、民主化的执政
理念，标志着我国决策民主化、科学化的制度走向规范和成熟。杨文利
</content>
</doc>

<doc id="308">
<title>区域性政策主导未来房市</title>
<content>　　有关于房地产市场是否出现拐点的争论甚嚣尘上，然而对其最终的判断恐怕不是对立双方各持的假设与可能性，而要看完整的事实和数据。国家发改委4月22日发布的《一季度住房市场形势分析》所披露的数据是：今年一季度，全国70个大中城市新建住房销售价格同比上涨
　　11.8%，1月至3月环比涨幅分别为0.3%、0.2%和0.3%。
　　该报告认为，部分城市经过一段时期调整后住房交易将会有所回升，二季度房价上涨压力加大，全国房价整体将保持温和上涨趋势。这与此前众多空方分析人士所持的“房地产市场仍有5％至10%的下调空间”的说法，可谓大相径庭。
　　从全国70个大中城市的大致地理位置分布来看，广州、深圳等珠三角主要城市住房价格今年以来的确一直呈负增长态势，个别楼盘的价格比其前期最高销售价格下降幅度较大；杭州、南京等长三角城市房价基本稳定；北京、天津、石家庄等环渤海主要城市房价则小幅上升，但涨势趋缓。此外，乌鲁木齐、银川等西北主要城市的房价涨幅却显著高于全国平均涨幅。
　　从上述区域的不同数据中我们不难发现，对当前拐点论的支撑主要仍来自于珠三角地区，而其他各主要区域并未出现明显的房价下挫迹象，甚至在部分以前关注较少的内陆主要中心城市，均出现房价补涨的趋势。
　　究其本源，房地产市场与股票、期货以及黄金等投资具有很大不同。首先，房地产市场具有很强的区域性特征。根据经典的经济学理论：房地产作为附着在有限的土地空间上的无法迁移的“不动产”，不同区域之间的土地价格差异决定了房价可能存在明显不同。
　　其次，房地产市场买卖的商品均为最终消费品，它不同于大宗商品是再生产投入的基础生产资料，证券市场是再生产投入的资金来源，房地产市场不会再度投入到再生产的过程中，因而房地产市场的投资、投机与消费需求是高度相关的。如果该区域对房地产市场的消费需求很低，或者呈现不断下降的趋势，那么房地产市场的价格就会出现显著的滑坡；如果该区域房地产市场的消费需求很强，或者呈现刚性的趋势，那么房地产市场的价格将很难出现显著的下挫，即便是观望了一段时间之后，消费者依然会进场购买。
　　从上述两点分析中，我们可以导出相应的政策思路：中国的房地产市场调控政策应针对不同的区域的发展态势，制定出日益细化的具体政策安排。如对于广州、深圳等需求萎缩、炒作推动的市场应严厉打击违规炒作的行为，同时限制楼盘的开发数量，以维持市场基本需求为主；而在北京、上海，甚至部分内陆快速发展的中心城市，则应充分考虑到自住需求的合理存在，在打压高价楼盘炒作行为的同时，积极促进90平米左右中小户型、廉租房、经济适用房等不同层级的住房保障体系建设。
　　将宏观调控与具体区域性政策相结合，比如根据不同区域具体情形的信贷支持等，对于防止未来房地产市场的大涨大跌，满足不同地区的居住需求将不无裨益。
</content>
</doc>

<doc id="309">
<title>（立法追踪）“我很幸运能目睹这一过程” ——路钢代表谈义务教育改革和立法的过程</title>
<content>　　新华社北京３月１１日电题：“我很幸运能目睹这一过程” ——路钢代表谈义务教育改革和立法的过程
　　新华社记者吴晶
　　２００３年，包括路钢在内的４６名十届全国人大代表向十届全国人大一次会议提交了议案——《改革农村义务教育体制，确保农村义务教育持续发展》。５年后，议案提到的农村义务教育免费政策不仅已受法律保障，而且还推及城市。
　　“义务教育免费是我国教育发展的重要里程碑，它是在立法和改革的互动中诞生的。我很幸运能目睹这一过程。”路钢代表说。
　　路钢代表是中共湖北省委高校工委书记，省教育厅厅长、党组书记，省政府教育督导室主任、主任督学。
　　当年，包括路钢的议案在内的涉及义务教育法修改的议案有近６００名代表签名。从那时起开始了义务教育改革和立法的过程：
　　２００３年，修订义务教育法被列入当年的全国人大常委会立法计划。
　　这一年，湖北省决定农村税费改革固定性转移支付的６０％要用于农村教育,省财政对贫困县中小学校公用经费给予补贴。
　　同年７月，国务院召开新中国成立以来首次农村教育工作会议，会上宣布要把政府新增教育经费主要用于农村。 
　　２００４年春天，全国人大常委会派团到湖北等地进行义务教育法执法检查，随后向国务院提出了加紧修订义务教育法，首先要解决投入保障机制的建议。 
　　与此同时，湖北继续积极探索改革之路。为了解决４０万农村教师在税费改革后，地方工资无法落实的问题，湖北省财政拨款４.７亿元，省委主要领导提出要建立农村义务教育最低投入保障机制。 
　　２００５年，十届全国人大三次会议，７４０名代表提出２２件关于修订义务教育法的议案。会后，财政部、教育部和国务院法制办三个部门到湖北考察当地的农村义务教育改革情况。同年１２月，国务院召开会议，在全国部署实施农村义务教育经费保障机制改革。 
　　此后，农村义务教育经费保障机制改革于２００６年春季在西部农村实施。 路钢说：“这些行政部署给立法奠定了基础，解决了立法中最关键的问题。”
　　２００５年下半年和２００６年上半年，路钢两次作为议案发起人，应邀列席全国人大常委会会议。“有关部门认真听取了我们的意见，我参与了义务教育法的修订。”
　　２００６年６月，全国人大常委会通过修订后的义务教育法，明确规定，“义务教育投入实行国务院和地方各级人民政府根据职责共同负担,省、自治区、直辖市人民政府负责统筹落实的体制。农村义务教育所需经费，由各级人民政府根据国务院的规定分项目,按比例分担。”
　　路钢说，在修订作出之前，根据常委会和专委会的意见，国务院有关部门决定九年义务教育不交学杂费的范围不仅涵盖农村也包括城市。
　　“‘分项目、按比例’这６个字是中国公共财政理论和实践的重大突破。” 路钢说。 
　　２００７年秋季开学，农村义务教育阶段１.５亿学生和７８０万名家庭经济困难寄宿生享受到了真正免费的义务教育。同时，改革又在义务教育法明确的投入机制保障下向前迈进——中央财政免费为农村义务教育阶段学生提供教科书。
　　路钢说，改革催生了本没有列入议程的修法，修法的过程又为深化改革不断提供动力——今年的政府工作报告明确提出了城市义务教育免学杂费的任务。 
　　“立法与改革就在这样的互动中，赢得百姓的支持和欢迎，体现出执政党的能力。”
　　当选十一届全国人大代表后，路钢一有机会就要给新代表们讲这段故事。“这个过程创造了精神财富，可以帮我们在新的历史时期和新的发展阶段，更好地处理立法与行政、中央与地方、政府与百姓的关系问题。”
　　在听取吴邦国委员长向十一届全国人大一次会议作的全国人大常委会工作报告时，路钢特别记下了对义务教育法修订过程的表述——“应代表强烈要求”这７个字。（完）
</content>
</doc>

<doc id="310">
<title>（财经·国际）亚行将今年亚洲经济增速预测上调至７．７％</title>
<content>    （财经·国际）亚行将今年亚洲经济增速预测上调至７．７％
　　新华社马尼拉９月６日专电（记者范跃龙 范蕾）亚洲开发银行６日发布了经过修改更新的《２００６年亚洲发展展望》报告，将今年亚洲发展中国家和地区的平均经济增长速度预测从４月份估计的７．２％上调至７．７％，并把明年的增速预测从７．０％轻微上调至７．１％。
　　报告说，中国和南亚国家的经济快速增长是亚行上调亚洲发展中国家和地区经济增速预测的主要原因。
　　报告将中国今年经济增长率从此前预测的９．５％大幅上调至１０．４％，并将明年的预测从８．８％上调至 ９．５％。亚行认为，固定资产投资和进出口贸易强劲增长是推动中国经济增长的主要动力。
　　亚行首席经济学家伊夫扎勒·阿里在发布报告时对新华社记者说，中国政府上半年为防止经济过热而采取了适度紧缩的财政政策，但部分行业的投资依然增长过快，因而亚行预期下半年中国经济将在温和调整中保持高增长。
　　除中国外，亚行认为以印度、巴基斯坦和孟加拉国为代表的南亚经济增长也很迅速，对亚行上调亚洲发展中国家和地区经济增速预测影响明显。报告预期，在制造业的拉动下，南亚经济今年增速将达７．５％。其中，印度经济的增长率将为７．８％，比此前的预测上调了０．２个百分点。
　　报告说，除去中国和印度，今年亚洲发展中国家和地区经济增速将达５．５％，明年为５．１％。
　　报告同时指出，亚洲发展中国家和地区的经济发展依然面临一些共同的风险，主要包括：世界能源价格依然居高不下、美国和欧元区出现通货膨胀、国际收支不平衡、发达国家依然采取贸易保护主义措施、禽流感和国际安全问题等。亚行为此呼吁，亚洲发展中经济体应加强自身基础设施建设，并继续积极推动“多哈回合”贸易谈判。
　　亚行总部设在马尼拉，这份报告涵盖了亚洲地区４３个发展中成员。（完）
</content>
</doc>

<doc id="311">
<title>新华社述评：新闻出版业进一步发展繁荣</title>
<content>    新华社北京１月３０日电新华社述评：新闻出版业进一步发展繁荣
    新华社记者
    ２００４年，新闻出版行业落实科学发展观，坚持正确导向，新闻出版事业进一步发展繁荣。全国首次新闻出版行业实现增加值抽样统计调查显示，２００４年，全行业实现增加值１９３９．７亿元，约占全国ＧＤＰ的１．７％，占第三产业增加值的５％。据不完全统计，全国新闻出版系统２００４年的总资产逾２０００亿元，市场总销售额１６００亿元。新闻出版业在国民经济中所占的比重继续增长，进一步满足了人民群众日益增长的多方面、多层次、多样性的文化需求。
    以改革促发展　出版物市场进一步繁荣
    一年来，新闻出版行业大力推进体制机制的转变，改革在不断深化。新闻出版系统的改革试点工作进展顺利，２１家试点单位根据自身特点分三种类型进行改革尝试。其中，４家报业集团以机制创新、增强活力为主，进行事业、企业两分开试点，将主业与经营业务相分离；７家出版集团和４家报社，以体制改革、机制创新为主，进行从事业体制向企业体制转变的试点，北青传媒股份有限公司２００４年１２月２２日在香港联合交易所挂牌上市；６家发行集团作为转制企业，以建立现代企业制度、培育新型市场竞争主体为目标，进行股份制改造和现代物流、连锁经营的试点。新华书店的转制和股份制改造进一步壮大了实力，增强了活力；一批具有出版物总发行权的股份制公司的建立，激活了出版物市场；推动跨媒体和跨地区经营，初步形成了出版物大市场、大流通的格局。
    新闻出版业增长方式正在转变，新闻出版行业整体实力进一步增强，出版产业在一些省份经济发展中的地位不断提升。湖南、广东、辽宁、江苏等地新闻出版产业已经成为当地支柱产业。传统出版业继续保持稳步增长。音像电子出版业和互联网出版业增长迅速，互联网出版业直接产值达５０亿元，比上一年增长７０％，成为出版产业新的增长点。印刷业在调整中不断发展，复制业保持了旺盛的发展势头。一年一度的中国国际光存储设备展览会，已成为仅次于德国法兰克福ＭＴＡ光盘设备展的全球第二大光盘产业盛会，为我国光盘产业引进国外先进的设备和技术提供了一个很好的平台。目前，我国已投产可录类光盘生产线５５０多条，年生产能力约为２９亿片，约占全球可录类光盘市场总量的２０％。
    新闻出版业的繁荣发展，老百姓最终受益，得到了实惠。百余种有关“三个代表”重要思想的重点图书，以各种形式、适中的价格满足了广大读者的需求；百余种纪念邓小平同志百年诞辰重点出版物中，许多读本被普通老百姓所珍藏；一批坚持“三贴进”，思想性、针对性和说服力较强的通俗理论读物，较好地回答了干部群众关心的理论和实际问题；一批农民“看得懂、用得上、买得起”的服务“三农”的重点图书和音像制品，受到了农民群众的欢迎。金盾出版社等出版发行单位服务基层、服务农民的经验在出版业广为推广。重庆出版社出版的《农村两元钱实用丛书》已出版１１０个品种、发行２００多万册，被广大农民称为“致富书”。此外，还积极向未成年人推荐了百种优秀图书和百种优秀音像制品，为未成年人提供了健康的精神食粮。
    ２００４年１２月１１日，是我国加入世贸组织的第三年，书、报、刊批发市场全面向外资开放。全年外商投资图书、报纸、期刊分销企业１３家，８种杂志达成中外期刊合作项目，外商投资印刷企业５５家、投资总额达到１．３３亿美元。在将国外资金、经营模式引进来的同时，新闻出版业积极实施走出去战略，进一步扩大了中华民族文化的世界影响力。以“书籍与和平”为主题的第十一届北京国际图书博览会成功召开，吸引了４２个国家和地区的５００余家国际出版商参展，参观人数约１０万人，共达成版权贸易合同和意向８２５０项。中国作为主宾国参加的中法文化年法国图书沙龙活动被世界瞩目。
    加强市场监管　维护良好市场环境
    改革是出版业繁荣发展的动力，管理是出版业健康发展的保证。一年来，新闻出版行业落实关口前移、推进科学管理，分级管理的机制在逐步建立，为新闻出版业的改革发展提供了有力的保证；坚持标本兼治，深入开展“扫黄打非”斗争，进一步规范了出版物市场环境；打击盗版盗印，深入开展出版物专项治理活动，进一步提高全社会著作权法律意识；巩固治理部门报刊散滥的成果，切实维护了广大人民群众的根本利益。
    治理党政部门报刊散滥取得重要阶段性成果，开展两次督察活动，受理各种举报２万余件。在对内部资料性出版物和记者站清理整顿中，共停办内部资料性出版物３３８种、注销登记３０４种、责令整改４０３种、暂缓登记１３１种，严肃查处非法出版的内部资料性出版物近２００种；共撤销报刊社记者站２０２家、注销登记４４０家、暂缓登记１７６家，同时取缔了７３家非法设立的记者站及其他从事新闻活动的机构。
    关口前移、主动管理、科学管理的长效机制进一步得到完善，新闻出版企业准入、产品准入、资格准入制度不断强化完善。新闻出版总署全年共审读６００余种出版物，１７０种有问题的出版选题被撤销，２１３家出版单位的违规行为受到了查处。在２００４年全国教材教辅质量专项检查工作中，共抽查５５３种各类教材教辅图书，７０种不合格图书受到查处。
    坚决打击侵权盗版行为，着力于提高全社会著作权法律意识。以查处大案要案为突破口，大力开展打击盗版专项执法，为版权相关产业的发展营造良好的市场环境。全国性的打盗协查联动网络和大要案件线索通报制度逐步建立，大要案件的查办机制逐步完善。积极推动地方人民政府软件正版化工作，省级人民政府及其各部门软件正版化工作总体进展比较顺利，地方人民政府软件正版化工作正在有序推进。随着宣传教育力度的不断加强，社会公众版权保护意识得到进一步提高。
    “扫黄打非”工作继续保持高压态势。２００４年全国共取缔或关闭非法、违规出版物集散地近２０００个，取缔关闭无证照和违规的店档摊点２．６万个，查处违规印刷复制企业近５０００家，取缔关闭非法印刷企业１７００余家，破获各类非法出版案件２．５万余起；收缴各类非法出版物总计１．７１亿件；破获非法光盘生产线２１条，累计达到２００条。在对淫秽色情“口袋本”图书、有害画册和游戏软件产品专项治理中，全国共查处案件近５０００起，收缴淫秽色情“口袋本”图书、有害卡通画册１８０万余册，收缴有害游戏软件２０３万余件；集中力量治理在境外登记注册在境内非法出版发行期刊的行为，查处案件８６０余起，收缴非法报刊１１６种，并先后两次向社会公布了９０种被取缔的非法报刊，引起社会广泛关注。
</content>
</doc>

<doc id="312">
<title>（国际观察）批准《里斯本条约》开启欧盟新时代</title>
<content>    新华社北京１１月５日电（国际观察）批准《里斯本条约》开启欧盟新时代
　　新华社记者
    捷克总统克劳斯３日签署了《里斯本条约》。欧盟轮值主席国瑞典随后发表声明说，《里斯本条约》迄今已获得欧盟全部２７个成员国的批准，有望于１２月１日正式生效。
　　（小标题）扫清最后障碍
　　欧盟国家中只有捷克没有批准该条约。克劳斯于１０月９日向欧盟提出了一个签约条件，要求欧盟在《欧盟基本权利宪章》中作出特别规定，以便在《里斯本条约》生效后，仍能确保二战后没收德国人财产的捷克贝奈斯法令继续有效。
　　１９３８年，英法等国牺牲当时捷克斯洛伐克的利益，迫使捷接受《慕尼黑协定》，将其境内的苏台德地区割让给德国。德国战败后，捷收回苏台德地区，并根据时任捷总统贝奈斯的法令，将２５０万苏台德地区的日耳曼人和少数匈牙利族人驱逐出境，并没收了他们的全部财产。几十年来，这些被驱逐的人或其后裔一直要求重返家园和归还财产。 
　　１０月２９日，欧盟轮值主席、瑞典首相赖因费尔特在布鲁塞尔宣布，欧盟峰会同意捷克提出的条件，并表示欧盟将采取“令捷克及其邻国都能接受的方法”。欧盟的这一决定，扫清了《里斯本条约》生效道路上最后一个政治障碍。
　　由于捷克部分议员认为《里斯本条约》的个别条款违反了捷克的法律，向捷克宪法法院提出诉讼。捷克宪法法院于１０月２７日着手审理这一诉讼案。１１月３日，宪法法院作出《里斯本条约》不违背捷克法律的裁定，并宣布这是最终决定。
    （小标题）确立新的机制
　　法国总统萨科齐认为，捷克批准《里斯本条约》对欧洲而言是一个“重大消息”。这标志欧洲一体化进程又向前迈进一步。      
    ２０００年，欧盟领导人在法国尼斯就如何使欧盟机构适应未来扩张达成了一项条约修正案，此次会议催生了《欧盟宪法条约》。２００４年《欧盟宪法条约》在罗马签署，但２００５年遭法国、荷兰否决。此后，被称为简版《欧盟宪法条约》的《里斯本条约》问世。爱尔兰对此进行了两次全民公决才得以放行该条约。欧盟对英国、爱尔兰、波兰等成员国也作出诸多妥协，最后，各成员国同意赋予捷克一定的豁免权。这一切印证了欧洲一体化运行的特点：欧洲一体化总是在曲折中迂回前行。
    与《欧盟宪法条约》相比，《里斯本条约》虽然严重“缩水”，但在涉及欧盟组织机构和运营机制改革的重大举措上并没有什么变化。例如，欧盟将设立常任理事会主席职位，取消目前每半年轮换一次的欧盟主席国轮替机制。常任主席负责主持欧盟会议、协调欧盟内部团结和共识，并在国际上代表欧盟，堪称欧盟的“总统”。
　　《里斯本条约》将设立欧盟“外交部长”一职 ，以便更好地协调欧盟外交和对外援助政策。此外，条约还将拓展理事会内适用于多数表决的领域，从而提高理事会的决策效率。
    （小标题）加速一体化进程
    实施《里斯本条约》最直接的影响是提高欧洲一体化运行效率。例如，在一些日常事务性领域采用多数表决制，取代目前的一致通过原则，以适应欧盟扩大到２７个成员国之后的现实。根据时代变化而不断调整自身机制正是欧洲一体化能够走到今天的“秘笈”之一。
    冷战结束后，虽然战后初期导致并推动欧洲国家走向一体化的许多因素大多不再存在，但世界格局出现了一超多强的局面，使欧洲一体化进程面临新挑战。面对这些挑战，欧盟先后通过《马斯特里赫特条约》和《阿姆斯特丹条约》，制订新战略，加快了一体化的步伐。同样，《里斯本条约》的生效将为欧盟在当今多极化格局的时代提升国际影响力奠定基础。
    当然，《里斯本条约》的生效并不意味着未来欧洲一体化进程将一帆风顺。事实上，在诸如欧盟是否应该继续扩大、欧盟成员国是否应该采纳单一货币等核心问题上，条约仍采取了回避态度。
    欧盟看似“乌托邦”式的梦想在５０年风雨中一步步变成现实。如今，意气风发的欧盟领导人正在欧洲一体化的道路上奋力前行。尽管还有困难，但这些难题不会影响欧盟作为世界多极化中一支强大力量的兴起。（完）（综合新华社驻布鲁塞尔记者潘革平、驻布拉格记者孙希有的报道） 
</content>
</doc>

<doc id="313">
<title>杨利民调研长江航道工程建设</title>
<content>　　本报讯　（特约记者王取发）3月25日，中纪委驻部纪检组组长杨
利民一行在长江航务管理局党委书记黄强、副书记兼纪委书记张燕峰和
长江航道局局长唐冠军等人的陪同下，对长江干线航道三峡库区工程建
设以及航道维护等情况展开专题调研。
　　杨利民一行当天从重庆万州出发，乘船下行，沿途考察了三峡库区
航道、航道新趸船、老关庙信号台，并重点听取了长江重庆航道局丰都
航道综合码头招标挂牌监督情况的汇报。
　　杨利民说，在交通建设项目中实行招标挂牌监督，是贯彻落实十七
大精神，在廉政建设方面解放思想、改革创新的新实践。通过挂牌监督，
要实现工程建设的优质、高效、廉洁，做到建一批优质工程、培养一批
优秀人才。
　　调研途中，长江航道局局长唐冠军向杨利民详细汇报了长江航道建
设投资的情况，以及在航道工程建设中的防腐经验，并表示有信心把长
江航道建设好，有决心做到工程质量有保障，干部没问题。
　　在三峡库区调研期间，杨利民一行还察看了万州航道处的景观化趸
船。在奉节老关庙信号台上，杨组长关切地向台长司厚君详细询问了信
号员的工作、生活情况，并向信号员赠送了部分生活用品。
　　据了解，杨利民一行随后还将到长江中游沙市瓦口子航道整治工地、
长江下游南浏段数字航道工程建设现场进行调研，总行程2000余公里。
　　上图：长江航道局局长唐冠军在向杨利民（中）介绍三峡库区航道
情况。王取发
</content>
</doc>

<doc id="314">
<title>青少年网民近三成有网瘾倾向</title>
<content>　　北京参考讯（记者钟靖）中国互联网络信息中心上周发布了《中国青少年上网行为研究报告》。该报告显示，截止到2007年年底，我国25岁以下的青少年网民数量已经达到1.07亿，占总体网民规模的半数，已成为中国网民中规模最大的一个年龄群体。
　　在网络应用情况方面，青少年网民呈现出应用种类多样化特征，即时通信、网络游戏、网络影视、网络新闻、搜索引擎等多种互联网服务在18至24岁年龄段的青少年网民中的应用率均高达50%以上。另外，有33%的青少年网民在半年内都会更新自己的博客或个人空间，远高于23.5%的平均水平。
　　报告还显示，半年内我国未成年网民中（年龄在18周岁以下的网民）高达73.7%的人都玩过网络游戏，成为我国的特有现象。另外，青少年网民中近三成有网瘾倾向，在非学生青少年网民中，该比例更达36.5%。
</content>
</doc>

<doc id="315">
<title>（两会·建言）人大代表呼吁：吸引外资办学</title>
<content>    （两会·建言）人大代表呼吁：吸引外资办学
   新华社北京３月１７日电（记者吴晶）正在此间参加十届全国人大一次会议的教育界代表呼吁，进一步开放教育市场，通过吸引外资缓解教育资源的短缺。
    全国人大代表唐晓青说，中国高等教育资源紧缺，单靠政府财政投入已无法解决。海外学校看到中国巨大的教育市场，纷纷来中国争夺生源，或寻找方式合作办学，热情已不亚于对经济领域的关注。
    目前，海外教育机构与中国名牌大学合作一般采用项目制，其中不乏象上海国际金融学院这样的成功模式。该院院长陆红军教授说，这种“倒留学”模式首先在教育成本上比中国学生赴外节约了三分之二的费用，但在师资、教学效果等方面毫无差别，有利于保留国际化人才，节约外汇支出。
    唐晓青说，“不花国家财政一分钱”培养国际型人才，是中国参与国际竞争和全面实现小康社会目标的重要战略，也是现有教育领域和重点大学长期无法解决的难点之一。这也是保障人才安全的有效手段。
    这位北京航空航天大学副校长在呼吁高等教育领域加强吸引外资的同时也强调，应重视职业教育领域的引资。她说，目前中国出现的“高学历热”是世界各国都曾有过的现象，这也是国民经济发展到一定阶段的结果。然而，“老总好找，蓝领难求”也可能成为制约经济发展的瓶颈。
    据悉，除高等教育领域外，中国今年初中毕业人数进入高峰期，高中资源日益吃紧，职业教育虚位以待。唐晓青举例说，上海的磁悬浮列车需要一个关键部件，最终在长春找到了一个合格技工。在深圳，有不少企业开出 ６０００元以上工资仍难觅高级技术人才。
    全国人大代表、清华大学校务委员会委员王维城说，吸引外资兴办职业学校，不仅增加国家财政收入，减缓人才外流，也可拉动学校所在地的第三产业，最终支持地方政府更好地实施义务教育。“这与改革开放初期吸引外资来华办厂是一个道理”。
    他说，外资如进入职教领域，中国应成立独立于教育行政部门的监督机构，严把质量关。他也同时指出，中国应借鉴国外对捐资助学企业减免税的方式，鼓励社会资本办学的积极性。（完）
</content>
</doc>

<doc id="316">
<title>证监会发布征求意见稿期货公司与交易所管理将有新规</title>
<content>
　　证监会发布征求意见稿期货公司与交易所管理将有新规
　　□本报记者赵彤刚北京报道
　　中国证监会网站昨日公布《期货交易所管理办法（修订草案）》和《期货公司管理办法（修订草案）》征求意见稿，于4月6日前向社会公开征求意见，并将于4月15日起施行。草案对期货公司申请金融期货经纪业务资格作出了明确规定，并允许交易所在会员制外还可采取公司制。
　　《期货公司管理办法（修订草案）》规定，期货公司若申请金融期货经纪业务，则要求其控股股东净资产不低于人民币3000万元；申请日前3个月的风险监管指标持续符合规定标准；具有从事金融期货经纪业务的详细计划等条件。
　　修订草案还将原来的期货经纪公司名称，改为期货公司，并规定：申请设立期货公司，持有5%以上股权的股东应当具备的条件包括：实收资本和净资产均不低于人民币3000万元，正常经营2年以上，在最近2个会计年度内至少1个会计年度盈利；或者实收资本和净资产均不低于人民币2亿元；净资产不低于实收资本的50%，或有负债低于净资产的50%，不存在财务状况产生重大不确定影响的其他风险；包括对期货公司的出资在内的累计对外长期股权投资不得超过自身净资产；没有较大数额的到期未清偿债务等。
　　此外，修订草案还删除了原管理办法中禁止期货公司从事境外期货业务的规定。据金瑞期货总经理姜昌分析，这是根据《期货交易管理条例》规定，为期货公司将来从事境外期货业务预留空间。另外，修订草案还规定，期货公司董事长和总经理不得由同一人兼任。
　　《期货交易所管理办法（修订草案）》规定，经证监会批准，期货交易所可以采取会员制或公司制的组织形式。草案还对公司制期货交易所的组织机构作出明确规定，要求这类交易所应采用股份有限公司的组织形式，由股东大会作为交易所权力机构；并可设立董事会秘书，由中国证监会提名，董事会通过。草案还规定，交易所董事会要对股东大会负责，每届任期3年。
</content>
</doc>

<doc id="317">
<title>（电视通稿·国内）辽宁阜新死难矿工纪念馆亟待保护</title>
<content>    （电视通稿·国内）辽宁阜新死难矿工纪念馆亟待保护（４’２０”）
　　编辑：文　晶　赵　岩
　　审稿：孙秀明
　　终审：宋一喆
　　场记：
　　１、阜新爱国主义教育基地牌
　　２、全国重点文物保护单位——阜新万人坑石牌
　　３、死难矿工纪念碑全景
　　４、死难矿工纪念馆周围景
　　５、辽宁省爱国主义教育基地牌
　　６、工作人员打开死难矿工纪念馆门锁
　　７、死难矿工纪念馆里一组遗骨（全景、中景、特写）
　　８、死难矿工纪念馆里全景
　　９、人们经过纪念碑前
　　１０、纪念碑裂缝、脱落的石块
　　正文：
　　【解说】在辽宁省阜新市孙家湾，有日本军国主义侵略中国期间屠杀、残害中国人民留下的“万人坑”。为了让人们铭记这段历史，中宣部２００９年５月将“阜新死难矿工纪念馆”定为第四批全国爱国主义教育基地。然而，近日记者在阜新采访了解到，由于年久失修，展馆不但不能正常向外开放，而且遇难矿工的遗骨已经变形。
　　【同期】阜新煤炭博物馆（万人坑）副馆长　宋兆奎
　　现在你看里面遗骨这些脚趾骨啊、手指骨啊都烂掉了。它和土里土壤啊接触，时间长了就腐朽了。基本上以后它就大部分基本就烂掉了，没有遗骨可保护了。
　　【解说】据介绍，展馆建于１９６８年，但建成后尸骨一直没做防腐处理，馆舍也基本没有维修，由于是按当年的条件设计的，每次只能进去几十人参观，已经远远不符合现在的开馆条件。
　　【同期】阜新煤炭博物馆（万人坑）副馆长　宋兆奎
　　因为它目前现状你看了，馆内没有电，再就是遗骨也没有做防腐，现在已经腐朽了。再馆舍其它的条件你看门窗都紧闭了，还漏雨，条件都不够接待条件
　　【解说】据了解，２００１年，作为省级文物保护单位，辽宁省文化厅拨款５万元用于修建馆舍防漏和排水设施。目前，馆里工作人员的工资全靠财政拨款，想靠自身力量对馆舍及文物进行维护非常困难。
　　新华社记者于新超、姜兆臣辽宁阜新报道。（完）
</content>
</doc>

<doc id="318">
<title>秦国都城雍城遗址将得到全面保护</title>
<content>    秦国都城雍城遗址将得到全面保护
   新华社西安１１月４日电（记者杨一苗 耿学鹏）“十一五”期间，中国将投资１．３亿元，建设春秋战国时代秦国的都城所在地——雍城大遗址保护工程，再现秦人当年在雍城期间的辉煌历史。
　　雍城遗址位于陕西省凤翔县城南，秦始皇的１９位先祖以此为都２９４年，是秦国历史上时间最长、保护最好的都城遗址。雍城遗址分为都城和陵园两大部分，其中，雍城陵园内埋藏着秦始皇的多位先祖，是秦始皇先祖诸陵园中延续时间最长、陵墓数量最多、规模最大的一座陵园。陵园内的秦景公墓系现今所发掘的最大的墓葬，建有秦公一号大墓博物馆。
　　据悉，雍城大遗址保护工程总投资１．３亿元，主要恢复重建秦人宗庙区和寝宫等建筑，包括秦始皇当年在雍城加冕时所住的大郑宫等著名宫殿，并在秦公一号大墓博物馆基础上建设先秦陵园博物馆，再现秦人当年祭祀、朝觐的宏大场景，展示秦人先祖陵园出土的珍贵文物。届时，凤翔将成为全国最大的秦人历史文化展示基地。（完）
</content>
</doc>

<doc id="319">
<title>（社会）宁夏：居家养老服务站为老年人生活带来新气象</title>
<content>　　新华社银川７月１日电（记者曹健、于瑶）目前，宁夏回族自治区已建立８４个居家养老服务站，组建以低保人员为主的公益性服务队伍、志愿者服务队伍，探索低龄老人为高龄老人服务、健康老人为体弱老人服务等多种服务形式，新的居家养老方式为老年人生活带来新气象。
　　据了解，今年自治区政府将社区居家养老服务站建设纳入政府为民办实事项目之一，目前已完成老年人基本状况和养老服务需求摸底，并为服务站配置办公用房。
　　“你来大西北走进宁夏川，伸手拥抱你的是那贺兰山……”这首《凤凰城迎宾曲》是银川市西夏区正茂社区老年人合唱团的拿手曲目，３０多名老年人在吹拉弹唱中尽显对生活的热情与希望。
    为了有效解决社区老年人的“养老难”问题，今年４月１７日西夏区正茂社区居家养老服务站正式成立，不仅为当地５６７名老年人提供日常服务，还动员老年人走出家门参加社区活动，棋艺比赛、书法比赛、秧歌比赛……各式各样适合老年人的活动层出不穷，使老年人的精神文化生活丰富多彩。
　　正茂社区党支部书记孙仙梅说，社区除了给老年人统一提供一日三餐、按摩、量血压、理发、心理咨询等基本日常服务外，对于特困老人还专门设有服务队进行“一帮一”服务。６６岁的赵庭营老人告诉记者：“我每次量血压时，都会跟服务人员谈谈最近的身体状况，他们很耐心、很热情，我的心里感觉非常踏实。”
　　自治区民政厅厅长马廷礼说，近年来，宁夏着力构建以居家养老为基础、以社区服务为依托、以机构养老为补充的养老服务体系，形成政策支持到位、服务保障优质、发展模式多样、社会参与广泛、全区老人共享的适度普惠型养老服务新格局。 （完）
</content>
</doc>

<doc id="320">
<title>对后楼村发挥八个方面作用促进新农村建设的几点思考</title>
<content>　　●赖诗洲
　　党的十七大提出的“充分发挥基层党组织推动发展、服务群众、凝聚人心、促进和谐的作用，以党的基层组织建设带动其他各类基层组织建设”以及“发挥亿万农民建设新农村的主体作用，又好又快地实现‘生产发展、生活宽裕、乡风文明、村容整洁、管理民主’的20字方针目标”，是当前乡镇党委探索和实践的一个重大课题。尤溪县洋中镇后楼村是三明市人口最多的一个行政村，全村人口7076人，上世纪70年代，后楼村的农业和农村工作曾经是全国、全省的一面先进旗帜。然而，长期以来，因为村党总支和村委会作用没有得到充分发挥，村里的发展不断滑坡，8年换了9个总支书记和8个村主任，村里负债930万元。然而，在开展新农村建设过程中，后楼村党总支和村委会按照市委提出“在新农村建设中发挥村党组织等八个方面作用”的要求，精心运作，充分调动农民群众的积极性和创造性，工作取得一定的成效。综合分析，有几个方面的经验值得总结。
　　组织“强”起来思想是行动的先导，有什么样的思想就会产生什么样的行为。在农村，党的先进性主要体现在党组织领导核心作用和党员的先进性上。党员的先进性是通过党员先锋模范作用的发挥来实现的。党组织和党员只有牢固树立“为公”、“为民”的思想，才能在具体工作中摆正自己的位置，正确处理好个人、集体、国家的关系，真正做到权为民所用、情为民所系、利为民所谋，以党组织的核心作用和党员的人格魅力影响、感召和凝聚群众一起前进。要让基层组织强起来，配强班子、制度建设、党风廉政建设是重要环节之一。
　　1、通过配强班子发挥好作用。打铁必先自身硬。镇党委抓住村党支部和村委会换届契机，把群众公认的有能力、有文化、懂技术、善管理的能人，特别是年轻人吸收到村班子中来。在新农村建设中，镇党委要求重点强化各村村党组织书记“五种能力”：自我提高能力、先富领富能力、民主集中能力、驾驭全局能力、建设队伍能力；村“两委”班子要具备“四种本领”：提高科学发展、致富群众的本领，提高执行政策、依法办事的本领，提高化解矛盾、促进和谐的本领，提高艰苦奋斗、务实创新的本领；村党员要发挥八个方面作用，积极争当“五个表率”，即：发展经济的表率、造林护林的表率、维护治安的表率、公益建设的表率、文明道德的表率。
　　2、通过制度建设规范好言行。“不成规矩不足以成方圆”，好的制度是保证。制度更带有根本性、全局性、稳定性和长期性。镇党委要求村党总支始终把实现和维护人民的利益、监督和制约权力的行使作为制度建设的主线，村干部要具有好的作风，率先垂范，带头尊重制度、遵守制度，使制度真正得到实施。
　　一是完善组织制度建设。按照市委关于要通过抓好发挥八个方面作用工作解决“三个问题”，即解决党组织发挥各类组织各支队伍作用机制不规范；各类组织各支队伍引导农民渠道不畅通；上级有关部门帮助村级各类组织各支队伍力度不到位问题。镇党委在后楼村率先实行了“六个规范”制度，即：规范召开两委会、党员会、村民代表大会、计生例会，规范党风廉政监督及村务公开制度。特别是在“村民自治条例”的基础上，经过村民广泛讨论，相继制定了“村民自治章程”、“村规民约”、“计划生育公约”等村民自治制度，使村里的各项工作有章可循，村民的行为得到规范，实现了按制度办事、用制度约束人的良好环境。
　　二是建立激励约束机制。在班子稳定的基础上，注意发挥村干部的工作积极性。当村两委干部在开展工作中遇到难题时，村主干主动参与帮助；当两委干部生活遇到困难时，村主干主动前往慰问。同时，该村尽力为村干部兑现工资，办理保险，争取各项福利等，从而有效地激发了班子成员工作的积极性。
　　三是落实党风廉政建设责任制。廉政问题是该村原来各种“病发”的根源，镇党委总结教训，把党风廉政建设作为后楼村工作重中之重来抓，在换届前镇纪委、经管站进行财务审计，换届后立即开设廉政专题讲座，进行个人廉政约谈，并及时成立党风廉政监督小组，聘请5名在村里德高望重并精通财务的老党员、老干部、老教师作为党风廉政监督员，授他们以监督权力，对村里的各项村务、事务进行全程跟踪监督。为了使村务公开透明化，村里规范建立了财务公开栏、政务公开栏，及时将村各项财务开支上墙公示，欢迎村民公开监督。
　　工作“活”起来有了为民之心，还必须有为民、富民、安民之能。如果没有创新的意识、创新的勇气和创新的能力，就难以突破思维的定势，也就很难发挥好参谋助手作用。为了充分发挥党员先锋模范作用，建立保持先进性长效机制，后楼村率先创建了全县首个村级“党员之家”，为全村200多名党员提供一个学习政策、交流经验、资源共享的平台。“党员之家”的活动宗旨是，将“党员之家”建设成学习理论、提升素质的家园；增进了解、相互沟通的桥梁；致富信息、资源共享的平台；共同富裕、互助互帮的桥梁；参政议政、共谋发展的舞台。同时还建立“党员学习园地”和“党员带创剪影”两个园地。通过对党员先进性教育，党员的积极性和创造性得到进一步发挥。
　　人人“动”起来新农村建设中发挥村党组织等“八个方面作用”，极大地调动农民群众的积极性和创造性，后楼村老人协会“动”起来；群团组织“动”起来；“七大员”队伍“动”起来；农民合作组织“动”起来；比学赶帮蔚然成风。就以老人协会来说，后楼村为解决幼儿上学问题，村里投资了20多万元新建后楼幼儿园，但因后期资金不足，半途而废，480多个幼儿小朋友没有校舍，只好在村电影院后侧简陋的民房里上课。2003年，后楼村党总支发动村老人协会、第八党支部的离退休老干部和家园共建理事会，凭借他们特殊的身份和社会威望，奔走三明、南平、福州等地，召集后楼籍的能人志士，集资30多万元把幼儿园整修起来，让480多个幼儿有一个宽松、舒适、优美的学习环境。家园共建理事会的这一做法，极大地激发起全村人民共建美好家园的热情，有效地解决了村公益事业资金投入不足问题。几年来，家园共建理事会共筹资70多万元，先后完成了后楼中心幼儿园装修、中学科技楼、电影院修建、枕头山森林公园开发、街心兴文公园整修、小学水泥球场铺设等工程，后楼的公益事业得到了前所未有的发展。为进一步丰富群众的文化生活，老同志们又筹资65万元，在村中心建设了占地180多亩的多功能综合性农民公园———寨墩公园��006年，后楼村被省政府评为敬老爱老模范村。
</content>
</doc>

<doc id="321">
<title>老板诬赖卖淫　大马20名中印按摩师狱中写信求救</title>
<content>    中国侨网消息：据马来西亚《光明日报》报道，马来西亚20名持合法护照和工作准证的中国籍和印尼籍男女脚底按摩师，半个月前被警方怀疑从事卖淫活动，将他们关进扣留所长达11天，至今仍不获释放。他们用鸡皮纸写了一封求救信，控诉是老板栽赃陷害他们，并指老板在他们入狱后，盗窃了他们的钱财达几万林吉特。
    这20名男女外劳较后透过同乡，把这封求救信从扣留所内带出去给黄启斌律师，恳切要求救救他们这一群打工兄妹。黄启斌5月29日召开记者会指出，根据求助者所提供的资料，其中19人来自中国辽宁省及吉林省，是专业脚底按摩师。这些人是于去年9月受聘来马来西亚工作，在甲洞一家按摩院工作。
    “他们持有合法护照和工作准证，准证有效日期到2007年9月，工作栏上也注明他们是按摩师。”
    他说，5月17日，警方怀疑这群按摩师卖淫，到按摩院去扫荡，何姓老板也在行动中一并被抓，关进扣留所。但该名老板在两天后即获得释放。
    “这群女外劳后来从大马男友处得知，何老板已把他们留在宿舍内的现款和手机收了起来，总额多达数万林吉特。”
    黄启斌律师28日到扣留所探视这20名男女外劳时，从警方口中获悉，警方当初的确是怀疑其中19名女郎在按摩院卖淫才逮捕她们，不过，警方后来以护照必须送往移民厅鉴定真伪为由，援引刑事程序法典117条文扣留他们14天，至5月31日方能释放。
</content>
</doc>

<doc id="322">
<title>（冬季供暖）我国北方冬季最冷省会城市哈尔滨开栓供热</title>
<content>    （冬季供暖）我国北方冬季最冷省会城市哈尔滨开
栓供热
    新华社哈尔滨１０月２２日专电（记者韩世峰、梁冬）
记者２１日从哈尔滨城市供热管理办公室了解到，作为我
国北方冬季最冷的省会城市哈尔滨已于本月２０日开始全
面向居民开栓供热。由于今年哈尔滨市政府采取了“先开
栓，后解决遗留问题”的供热方针，供热首日开栓率接近
１００％，接到的市民投诉也比去年同期大幅下降。
    随着冬季的临近，城市供热再次成为哈尔滨市民关注
的重点。为抓好城市供热工作，保障居民冬季生活、维护
社会稳定，确保全市人民冬季都能住上“暖屋子”，哈尔
滨市于本月１７日召开了有全市供热企业参加的动员大会，
要求供热单位燃煤储存率必须达到计划的７０％，供热设
施检修率和完好率要达到１００％，确保居民住宅居室温
度达到１６℃。
    开栓首日，哈尔滨市区的整体供热状况良好。据哈尔
滨城市供热管理办公室副主任张国栋介绍，由于今年哈尔
滨市进行了大规模的城市供热管网改造，供热质量有明显
提高。目前，哈尔滨市除少数居民区因供热工程尚未完工，
延期开栓之外，大多数居民住宅都已开始供暖，开栓率达
到了９９．２％。开栓至今，供热管理部门共接到供热企
业不供热投诉９８件，居民住宅室内温度未达到１６℃的
投诉８件，分别比去年同期下降了５２％和２０％，多数
居民对供暖初期状况表示满意。（完）
</content>
</doc>

<doc id="323">
<title>（科技）详讯：泰国北部出现禽流感疫情</title>
<content>　　新华社曼谷１月２４日电（记者沈敏）泰国禽畜管理部门官员２４日说，泰国北部北榄坡府一家农场近日出现禽流感疫情，已导致４０００多只鸡死亡。
　　据泰通社报道，泰国农业部下属禽畜开发司司长萨猜说，北榄坡府春盛县一家农场饲养的４０００多只鸡本月１８日因不明原因死亡。血清样本检测显示，死亡的鸡感染了Ｈ５Ｎ１型禽流感病毒。
　　目前，当地禽畜管理部门已将这家农场饲养的１万多只鸡全部宰杀，并对附近地区所有家禽养殖场进行了全面消毒和监控。当地政府已对本地区内所有家禽养殖场发出隔离警告，并禁止活禽流通。
　　这是今年泰国首次发现禽流感疫情。去年９月，泰国北部披集府一家农场也曾出现禽流感疫情。自２００４年泰国暴发新一轮禽流感疫情以来，已有２５人感染禽流感，其中１７人死亡。（完）
</content>
</doc>

<doc id="324">
<title>（军事）云南边防崛起一批有时代特色的新军营</title>
<content>    （军事）云南边防崛起一批有时代特色的新军营
　　新华社昆明８月２日电（段建勋、李波）“八一”前夕，一座座具有时代特色的崭新军营在云南千里边防线落成，官兵们高高兴兴地陆续迁入新居。
　　云南省军区所属边防部队需要改建、重建的军营，分布在６个州（市）的１８个县（市），当地山高水恶，气候炎热，雨多雾大，地质灾害频繁。为了解决边防部队住房问题，军委总部专门拨出巨款，要求按２１世纪永久性新营房的标准来规划建设。总后勤部和成都军区组织专业人员对各个驻兵点的建设条件、建设环境和营区地形、地质条件逐一进行勘察，绘制了测量图，整理了各种基础数据，收集了部队官兵的意见，最后形成了规划设计。从 ２００４年７月３０日开始，新世纪新军营建设全面开工。
　　到今年“八一”，云南边防新军营全部竣工。记者随总部和军区验收工作组到新建点时看到，新营区具备了信息化边防训练、执勤、作战和官兵生活的基本功能要素，除普遍建有学习、娱乐室外，班宿舍内还有卫生间、沐浴室，战士有存放个人物品的铁衣柜。新军营的绿化、美化工作与营房建设同步展开，共开挖鱼塘、“生态湖” １００多亩，植树１５０００余株，种草１０余万平方米，已初步显现出“营在花园中”的新景观。营区内照明、饮水、洗澡、晒衣棚等配套设施也都同时建成，并基本做到了猪满圈、鱼满塘、菜满园。参加验收的总后勤部有关领导认为，云南边防新建的永久性营房堪称２１世纪我军新营房建设的榜样。
　　云南边防新建营房的建设得到了中共云南省委、省政府和边防部队驻地各级党、政领导的关怀与支持。（完）
</content>
</doc>

<doc id="325">
<title>（两会·财经聚焦）外资利用首次突破６００亿美元 人大代表建议内外资企业所得税并轨</title>
<content>    （两会·财经聚焦）外资利用首次突破６００亿美元 人大代表建议内外资企业所得税并轨
    新华社北京３月３日电（记者齐中熙、谭浩） ２００４年，我国利用外资继续保持世界领先地位，首次突破６００亿美元大关。对此，全国人大代表、人大财政经济委员会委员程法光认为，从各国经验和我国国情出发，内外资企业所得税并轨是大势所趋，且目前时机已经成熟。
    上世纪８０年代中期，我国为了引进外资，在外资企业税收方面制定了优惠政策。目前，外商投资企业的名义税负是依照企业所在地区不同而异，实际税负是１４％；而内资企业的实际税负为２４％左右。程法光代表认为，随着我国市场经济逐步完善，特别是加入世界贸易组织后，我国给予外资企业所得税方面的优惠政策已经暴露出诸多问题。
    一是与ＷＴＯ原则不符，使本土企业在市场竞争中处于不利地位。我国已加入ＷＴＯ组织，创造公平的竞争环境是基本要求。如果再对外商投资企业实行优惠税率，不仅使外资企业继续享受“超国民待遇”，国家减少部分税金收入，而且也会造成内资企业受到税收歧视的影响。
    二是加大了税务部门和企业的管理成本，客观上导致大量偷税和外资的投机行为。程法光代表说，内外资企业所得税法存在许多差异，征管的尺度很难掌握，税务部门要设置专门的机构来管理。而对于企业来说，同样存在着管理成本问题。此外，由于外资企业的轻税负，使得一些内资企业注册为“假外资”企业，造成国家税收流失。
    三是对缓解人民币汇率升值压力不利。外资企业继续实施税收优惠增大了汇率升值的压力，加剧了经济的内外失衡。在汇率暂时不能调整的情况下，统一内外资企业税负可以减少资本流入和外汇供给，以释放汇率升值的压力。
    程法光代表认为，税负不公的政策导向，实际上是鼓励外资流入，抑制流出，人为地扩大了外汇供给而减少了外汇需求，增加了人民币升值的压力。这不仅给企业带来很大的汇率风险，也影响了内资企业参与国际竞争的积极性。此外，由于内外资企业计税工资不统一造成内资企业人才大量流失。内资企业职工工资发放实行计税工资政策，纳税人支付的工资按照计税工资标准扣除。而对外资企业，则按工资实际发生额在企业所得税前列支，这样造成外资企业职工工资普遍高于内资企业，容易引起内资企业人才流向外企。（完）
</content>
</doc>

<doc id="326">
<title>（财经·国际）调查：德国年轻人购买力明显低于老年人</title>
<content>　　新华社法兰克福４月２４日专电（刘菁）德国消费调研公司（ＧｆＫ）２４日发布的调查报告称，德国年轻人的购买力要明显低于老年人。
　　报告称，德国２０至２９岁的年轻人年平均可支配收入约为１．５２万欧元，低于德国退休工人年平均２．０８万欧元的可支配收入。
　　报告还显示，德国购买力最强的人群为４０至４９岁的中年人，年平均可支配收入为２．６８万欧元。而青少年的购买力最低，年平均可支配收入仅为３８００欧元。
　　此外，报告还指出，年龄在５０至５９岁的人群中，德国东西部的购买力差距最大，东德地区该年龄段的人群年平均可支配收入为１．９１万欧元，而西部地区则达到２．６８６万欧元。（完）
</content>
</doc>

<doc id="327">
<title>（地方两会）（教育）新疆基本实现远程教育覆盖</title>
<content>　　新华社乌鲁木齐１月１８日电（记者曹志恒）在辽阔而偏远的新疆维吾尔自治区，教育信息化和现代化远程教育是历届人大代表长期关注的问题。２００５年，通过大规模建设教学光盘播放点、卫星教学收视点和计算机教室，新疆远程教育覆盖已基本完成，实现了发达地区优质教学资源与贫困农牧区之间的共享。
　　１月１７日，新疆维吾尔自治区第十届人民代表大会第四次会议传出喜讯：２００５年，在国家的大力支持下，新疆在尚未建立卫星收视点的２６０８所农村中小学开设了卫星教学收视点；在８６０所尚未开设计算机教室的农村九年制初中、完全中学里增设了计算机室。这两项投资共１２９００万元，其中新疆投资５６９０．９４万元。同时新疆还投入巨资为这些学校培训４３２８名教师和配置教学设备。
　　自２００２年以来，新疆维吾尔自治区人大代表多次提出在农村中小学开设现代信息技术课并解决现代远程教育地方配套资金等问题。新疆维吾尔自治区通过“西部中小学现代远程教育扶贫示范工程”、“现代远程教育工程试点师范项目”和“国家贫困地区义务教育工程”等一系列项目建设，使得远程教育工作得到全面推进和快速发展。
　　目前，新疆各地已经建成教学光盘播放点２１０１个，卫星教学收视点２７８５个，计算机教室３００多间，８３个县（市）的中小学生和边远农牧区的孩子享受到优质的教学资源。（完）
　　曹志恒１３５６５８０５６１９／６５６０８
</content>
</doc>

<doc id="328">
<title>妈祖文化节开幕（中国之窗）</title>
<content>    “中国·长岛中华妈祖文化节”于9月19日上午在山东长岛港广场隆重开幕。国内外妈祖宫庙代表、文化名人及知名企业家等1000多人汇聚长岛，共叙妈祖情缘。
    图为祭祀仪式。
    王子勇摄　　
</content>
</doc>

<doc id="329">
<title>服务贸易将成为中国今后外贸发展的重要增长点</title>
<content>现代服务贸易相
对滞后。中国服务贸易主要集中在旅游、运输和其他商业服务，２００５年分别占服务贸易进出口的３２％、２８％和１７％，合计占服务贸易进出口的７７％。而金融、通讯、计算机和信息服务等高附加值和技术含量较高的现代服务贸易占比很小，分别占服务贸易总收支的５％、１％和２％，处于初级发展阶段。 单庆江说，服务产业和服务贸易是一个国家经济结构中重要的组成部分。在新一轮世界产业结构调整中，以服务贸易、服务外包、高附加值的高端制造和研发环节为主要内容的产业转移格外令人注目。这给中国经济结构调整和建立创新型国家带来了难得的发展机遇。扩大服务贸易，改善服务贸易结构，是提高中国参与国际分工和竞争能力的新举措，也是切实转变外贸增长方式的重要内容。（完）
</content>
</doc>

<doc id="330">
<title>（国际）美国科学家发现迄今最早的“智人”头骨化石</title>
<content>    （国际）美国科学家发现迄今最早的“智人”头骨化石
    新华社伦敦６月１１日电美国科学家研究发现，在埃塞俄比亚发掘的一批约１６万年前的人类骨骼化石，是迄今发现的最古老的现代人类即“智人”的化石。这一发现填补了“智人”进化历程起点处的空白，并对现代人类起源于非洲的理论提供了证据。
    这些化石是１９９７年在埃塞俄比亚东部中阿瓦什地区一个干燥的山谷里找到的，其中包括一名成年人和一名儿童的相当完整的头骨以及另一名成年人头骨的部分碎片。
    美国加利福尼亚州大学伯克力分校的科学家在将于 １２日出版的英国《自然》杂志上报告说，放射性同位素测定显示，上述智人生活在约１６万至１５．４万年前。科学家说，这些头骨在解剖学意义上无疑属于智人。他们有着相当多的现代人特征，例如成年人头骨有较大的球形颅骨，面部扁平。但他们也有一些较为原始的特征，例如两眼距离稍远，眉脊突出等。此外，这些智人缺少尼安德特人的某些特征。这表明他们处在智人这个物种发展的起始阶段，介于更原始的人类与现代人之间。
    一个多世纪以来，智人的起源是人类进化研究中带有根本性的重大问题。许多科学家认为，智人与人类更原始的祖先一样，发源于非洲。但也有科学家提出，智人是在世界不同地区分别发展起来的。
    此前，科学家已经在非洲发现了大量几百万年前的原始人类化石，但却未在非洲找到处于智人起源的关键阶段，即约１０万到３０万年前之间，生存年代明确的智人的化石。新发现的智人化石填补了这个空白，与分子生物学的预测结果比较吻合，对人类祖先发源于非洲的假说是一个重要支持。在这些头骨化石出土的地点，还发现了很多河马、羚羊等动物的骨骼以及多种相当先进的石器。这表明被发现的智人曾是捕杀动物的能手，其食物中肉类的比例较高。
    科研人员还发现，部分智人的头骨上有刀痕，智人儿童的头骨还有着格外明显的光泽，像是经常被触摸，并可能曾用作装饰品或器皿。科学家提出，这意味着当时的智人可能以某种仪式保存了儿童的骨骼以留作纪念。这可能是人类对死亡产生某种认识和感情反应的最早例证，而其它动物都不会具有这样的复杂行为。（完）
</content>
</doc>

<doc id="331">
<title>专家呼吁建立中国壁画保护科研基地</title>
<content>    专家呼吁建立中国壁画保护科研基地
    新华社兰州７月２日电（记者安蓓 王艳明）自然和人文因素影响使得中国石窟和寺院的壁画劣化迹象近年来不断加剧，文物保护专家在敦煌召开的“丝绸之路古遗址保护――第二届石窟遗址国际学术讨论会”上呼吁，必须建立一个专业的保护基地，以加强对这些珍贵遗产的研究和保护。
    中国文物保护技术协会副理事长、敦煌研究院副院长李最雄说，成立壁画保护科研基地，可以更加有效、系统、深入地开展壁画保护的技术、材料、工艺研究，以提高壁画保护的科学水准和保护水平，培养保护的后备人才，而当前，中国还没有专门从事这一工作的专门保护研究机构。
    壁画是绘在石窟或寺院等建设上的墙体艺术，由于中国古代佛教较为昌盛，现存的壁画大多都与佛教题材有关。特别在丝绸之路沿线，分布着大大小小的石窟６００多处，共保存有壁画约７万多平方米。其中以敦煌莫高窟保存的壁画最多，约有４．５万平方米。
    李最雄说，由于历史悠久和壁画本身的脆弱性，中国现存的许多壁画都不同程度地出现了多种病害，如酥碱、起甲、变色、大面积空鼓脱落等。近年来，由于局部环境的进一步恶化，特别是人文环境的急剧变化，使得有些壁画的病害发展非常迅速。以敦煌莫高窟为例，在二十世纪六、七十年代，壁画还保存较好的洞窟，如３、８５、 ９６、９８号洞窟等，根据观察，对壁画损害最严重的酥碱病害已经发展得非常迅速。
    为了保护这些具有丰富艺术和文化价值的特殊遗产，近年来，中国文物部门不断地加强了壁画的保护，无论在资金还是人才培养上都有巨大的投入，并积极与国际保护机构和组织展开合作，学习他们的技术、经验和保护工艺。如敦煌研究院，除了自己组织科研攻关，实施壁画的研究和保护之外，还与美国盖蒂保护研究所等多个国外保护机构进行了合作。目前已完成敦煌石窟３０００平方米的壁画修复，特别在莫高窟８５号洞窟的壁画保护上，取得了巨大的技术和科研突破。
    由于承担了中国大多数壁画的保护和修复工作，在壁画保护领域，敦煌研究院在技术上已经走在中国的前列。近年来，除了对莫高窟、榆林窟的壁画实施保护和修复外，敦煌研究院还承担了青海瞿昙寺、塔尔寺，甘肃永境炳林寺石窟、兰州庄严寺，以及西藏布达拉宫、罗布林卡、萨迦寺的多处古遗址的壁画保护修复工作。
    李最雄说，尽管如此，与国外的文物保护科技水平相比，中国的壁画科研和保护能力还存在一定差距，如很多壁画的保护技术难题还没有解决，壁画保护基础理论研究滞后，缺少先进的仪器和文物保护设备配备，科研实力和保护队伍还不够强大，在壁画保护上缺乏长远的科学保护规划和工程技术规范，壁画保护的科技水平还不能与当代的科学技术发展同步等。
    针对中国壁画的保护现状、大量壁画急需抢救维修以及中国文物保护的未来发展需求，许多专家都呼吁建立一个拥有先进技术条件、科研能力和保护实力的壁画保护研究基地。（完）
</content>
</doc>

<doc id="332">
<title>（科技）刚果（金）不明原因疾病被确诊为埃博拉出血热</title>
<content>　　新华社金沙萨９月１１日电（记者王昭）据联合国驻刚果（金）特派团电台１１日报道，最近在刚果（金）中部地区流行的原来不明原因的疾病已被证实为埃博拉出血热。
　　报道援引刚果（金）公共卫生部长维克托·马昆格·卡普特的话说，美国、加蓬和刚果（金）三国的研究机构已证实，刚果（金）中部西开赛省一些地区流行的原来不明原因的疾病是由埃博拉病毒导致的。刚果（金）公共卫生部已决定１２日向西开赛省派遣一个工作小组评估疫情。
　　西开赛省卫生部门负责人１０日曾透露，自今年５月以来，该省的姆韦卡等地区已报告有３５２人患上不明原因的疾病，至少１６０人死亡。
　　埃博拉出血热是一种由埃博拉病毒引起的烈性传染病，病死率很高，临床方面以发热及出血为特征。１９７６年，刚果（金）西北部赤道省埃博拉河沿岸数十个村庄居民感染不知名病毒，感染者大多死亡。研究人员同年从当地一名患者体内分离出病毒，这种病毒随后被命名为埃博拉病毒。（完）
</content>
</doc>

<doc id="333">
<title>（经济）新疆将制定１５００项农业标准</title>
<content>    （经济）新疆将制定１５００项农业标准
    新华社乌鲁木齐11月３日电 按照新疆维吾尔自治区的规划，从２００５年至２０１０年的６年时间内，新疆将制定发布１５００项农业标准，使全区主要农产品都建成质量安全标准体系。 新疆农产品按照这些标准生产，将可新增１０％以上的利润。
   　新疆农业规划部门负责人张茂疆介绍说，在农产品从卖方市场转为买方市场和中国加入世贸组织后，新疆加快了农业标准化建设步伐，指导农牧民按照标准来生产优质安全的农产品，以增强本地农产品的市场竞争力，扩大农产品出疆和出口。 仅２００３年以来，新疆维吾尔自治区质量技术监督局每年发布的地方标准就有１００项左右。这些地方标准的制定对象主要是新疆主导农产品、特色农产品和优势农产品。
     张茂疆说，农产品按照标准生产，可新增１０％以上的利润。如吐鲁番地区实施《吐鲁番葡萄标准化体系》，示范区葡萄平均单产提高２２．７％，商品率提高 ７１．４％，每亩葡萄收入净增５００元。新疆林业部门积极推广应用核桃优良品种和集约丰产栽培技术规程，核桃亩产量翻了一番，核桃价格也由每公斤５元涨到１５元。（完）
</content>
</doc>

<doc id="334">
<title>题：“西藏历史的伟大转折！”——全国政协副主席阿沛·阿旺晋美谈《关于和平解放西藏办法的协议》签订57周年(二完)</title>
<content>　　“十七条协议”的签订，是西藏历史发展的一个划时代的转折点，它标志着包括西藏民族在内的中国各民族在新的历史条件下的大团结。
　　“十七条协议”为西藏民族进步发展开辟了广阔的前景，这已被西藏57年的发展进步所证明。但是取得这些发展进步，并不是一帆风顺的，而是经历曲折复杂的斗争。这些斗争，总的说来，都是围绕着要不要贯彻执行“十七条协议”所规定的各项基本原则展开的。从1952年的伪人民会议事件、1957年的“四水六岗”组织和“卫教军”叛乱武装到1959年的全面叛乱，都是这种斗争的表现。斗争的焦点，一是要维护祖国统一和分裂祖国，一是要实行社会制度的改革和反对这种改革。而维护祖国统一和实行社会制度的改革，恰恰是“十七条协议”所规定的重要原则。
　　西藏上层统治集团中的一些人，勾结外国帝国主义，于1959年3月发动了全面武装叛乱，彻底撕毁了“十七条协议”。他们这种反复无常的态度和种种倒行逆施，激怒了广大农奴和奴隶以及上层爱国进步人士，强烈要求尽快平息叛乱，实行民主改革。中央根据这一正义要求，及时确定了一边平息叛乱，一边实行民主改革的方针，于是一场席卷西藏高原的民主改革的群众运动迅速发动起来。虽然上层反动集团发动的武装叛乱撕毁了“十七条协议”，但是在民主改革中，中央仍然坚持了和平改革的方针和区别对待的政策，把自上而下的民主协商和自下而上的发动群众结合起来，对参叛的农奴主的生产资料实行没收政策，对未参叛的农奴主的生产资料则实行“赎买政策”，即由国家按合理价格把未叛乱的农奴主的生产资料赎买过来分给农奴和奴隶。对寺庙的民主改革，则是坚持实行政教分离原则，一方面坚持废除寺庙的封建特权和封建剥削压迫制度，一方面坚持宗教信仰自由政策，尊重和保护公民宗教信仰自由的权利。中央的这一系列正确的政策，深得民心，得到广大人民群众和爱国人士的热烈拥护和支持，在很短的时间里，取得平叛改革历史性胜利，推翻了封建农奴制度，解放了苦难深重的百万农奴，使西藏社会进入了一个崭新的发展阶段。�缁嵘Φ拇蠼夥牛戳宋鞑嘏┠烈瞪蠓⒄购腿嗣裆畹拇蟾纳啤Ｕ馐且淮紊缁岽蟊涓铮彩抢贩⒄沟谋厝弧Ｖ链耍鞑厝嗣竦谝淮纬晌液蜕缁岬闹魅耍莆樟俗约旱拿恕�　　西藏社会过去由于长期处于封建农奴制度统治下，社会生产资料全部被“三大领主”（官府、贵族、上层僧侣）所占有，广大农奴和奴隶不仅没有生产资料，连人身自由也没有，他们备受压迫之苦，饥寒交迫，无以为生，生产力受到严重束缚，日趋衰败。因此，民主改革不仅解放了农奴，解放了生产力，同时也拯救了整个西藏。这是西藏在“十七条协议”基本原则指引下，从衰败没落走向兴旺发达的一次根本性转折。
　　西藏实行区域自治，这是“十七条协议”中明文规定了的又一条基本原则，一项基本政策。中央为了实现这一基本政策，做了不懈的努力和耐心的等待。早在1954年，达赖喇嘛、班禅大师和西藏的其他代表一起出席了第一届全国人民代表大会第一次会议之后，毛泽东主席提议在西藏不再成立军政委员会，而成立自治区筹备委员会，为正式成立自治区做准备。经过在北京的西藏各方面代表充分协商，向国务院提出了关于成立西藏自治区筹委会的报告，周恩来总理亲自主持召开了国务院第七次全体会议，批准了这个报告，于1956年4月22日成立了西藏自治区筹备委员会，达赖喇嘛担任筹委会主任委员，班禅大师担任第一副主任委员，原西藏地方政府、班禅堪布会议厅、昌都地区解放委员会三方面的许多上层人士、僧俗官员在自治区筹委会担任了一定职务，有的是委员，有的是筹委会下属各工作部门的负责人和工作人员，并享受了高工资和优厚待遇。我体会当时中央的意图，是要通过在筹委会的工作，把原有的贵族官员锻炼、改造、培养成为国家工作人员，为对西藏的旧政权进行和平改造，使之和平过渡到自治区的人民政权做准备。只是由于上层反动集团的干扰破坏，中央的这一意图没有能完全实现，西藏自治区迟迟未能成立。1959年上层反动�欧⒍渥芭崖液螅裨好罱馍⒃鞑氐胤秸晌鞑刈灾吻镂嵝惺刮鞑氐胤秸ɡＶ链耍鞑亟肓巳嗣裾迫ǖ氖贝４撕蟮�年中，西藏自治区筹备委员会在培养藏族干部，建立和健全各级人民政府，巩固和发展平叛、民主改革的胜利成果，发展生产和重点经济建设，发展文化教育、医疗卫生等事业方面，做了大量卓有成效的工作。在此基础上，于1965年9月成立了西藏自治区。这是西藏在“十七条协议”规定的基本原则指引下取得的又一历史性伟大成就。
　　57年来，在中国共产党的领导和全国人民的支援下，西藏各族干部、群众、各界爱国人士和驻藏人民解放军紧密团结，共同奋斗，西藏的政治、经济、文化等各项社会主义建设事业得到很大发展。 
    旧西藏运输全靠人背畜驮，交通闭塞，信息不畅，如今西藏已初步形成了以公路为主的交通格局，信息通讯业实现了跨越式的发展，为西藏腾飞插上了翅膀。1956年新中国第一代飞行员一举突破了“空中禁区”，成功开辟了北京和拉萨的航线。2006年7月1日，青藏铁路全线通车，使西藏交通变得更加快捷。 
　　西藏和平解放57年来，中央政府和全国各族人民十分关注和支持西藏的发展进步。中央政府对西藏实施了持续不断的财政援助。在20世纪80年代初期，西藏农村实行了“土地归户使用、自主经营、长期不变”和“牲畜归户、私有私养、自主经营、长期不变”的政策，极大地激发了西藏人民发展生产的积极性，使西藏经济充满活力。
　　新世纪以来，西藏经济社会发展进入最快的时期。2007年西藏国内生产总值超300亿元人民币，人均达到1．2万元人民币。西藏经济增长速度已多年高于全国平均水平，目前已实现了粮油肉基本自给，绝大多数贫困人口解决了温饱问题，部分群众的生活达到小康水平。这一切发展变化，都是旧西藏无法比拟的。（完）
</content>
</doc>

<doc id="335">
<title>（国际社会）澳大利亚剖腹产比例增多　专家称随意选择剖腹产有风险</title>
<content>    （国际社会）澳大利亚剖腹产比例增多　专家称随
意选择剖腹产有风险
　　新华社北京５月２１日专电澳大利亚珀斯泰来松儿童
健康研究院专家所做的调查显示，从１９８４年到
２００３年，澳育龄妇女主动选择剖腹产的几率增加了１
倍多。专家指出，不该做剖腹产而选择剖腹产或自然生产
风险低的人选择剖腹产同样也面临不可忽视的风险。
　　专家们对这２０年间４３万次分娩进行的调查发现，
剖腹产增多并非某些医生认为的那样是因为高龄产妇的分
娩情况更复杂，而是“社会或者生活方式上的因素影响”
的结果，是产妇受到了诸如害怕自然分娩以及对手术风险
存在误解等因素的影响。
　　研究发现，在诸如孕期并发症风险最低等最不需要实
行剖腹产手术的人当中，剖腹产的比例反而最高。专家指
出，剖腹产对产妇有一些虽然不大但也不容忽视的风险，
还有伤口感染以及哺乳方面的问题，低风险人群不应当采
取这种分娩方式。
　　越来越高的剖腹产比例已在澳大利亚引起有关方面警
觉。上个月，新南威尔士州卫生部门规定，不能因为“产
妇自己提出要求”而实行剖腹产，还需考虑临床上做这种
手术的合理性。（完）
</content>
</doc>

<doc id="336">
<title>甘青宁三省区：力查高速公路违法行为</title>
<content>　　力查高速公路违法行为
　　本报讯记者陈志刚报道：日前，甘肃、青海、宁夏三省区创建“平安畅通高速”暨
超速行驶违法行为专项整治行动拉开帷幕。据悉，在为期82天的整治行动中，三省区
交警将通过对交通违法行为的大力查处，使贯通三省区的高速公路违法行为明显下降。
　　行动中将重点查处客车、大货车、危险品运输车超速行驶和酒后驾驶、低速载货
汽车载人等违法行为，以及高速公路上客车超员、货车低速占道行驶、疲劳驾驶、违
法停车、不按规定设置警示标志、货车夜间尾灯不明、小型客车司机不系安全带、驾
车时打手机、大型货车低速行驶等严重交通违法行为。
　　在此次专项整治中，高速公路各交警大队还将采取“点对点”控制办法，按照入
口记录时间，在出口进行比对检查，测算行车速度，查处客车超速违法行为。
</content>
</doc>

<doc id="337">
<title>（科技）肯尼亚互联网服务业期待更好发展</title>
<content>　　新华社内罗毕１月１６日电（记者郭春菊）肯尼亚《商业日报》１６日报道，尽管肯尼亚互联网服务业发展受到费用高、教育水平低和电力短缺等多种因素制约，但光纤电缆通信的应用和政府推出的数字化工程将有助于互联网普及和数据传输速度加快，肯尼亚互联网服务业期待更好地发展。
　　报道援引泛非集成信息和通信技术解决方案供应商非洲在线公司总经理肯·穆尼的话说，由于受到互联网接入费用高昂、国内多个地区电力短缺，以及民众受教育水平不高等因素制约，肯尼亚的互联网接入率仅为８％。目前非洲整体互联网接入率为５％，但摩洛哥和塞舌尔的互联网接入率分别达到２１％和３６％。
　　穆尼说，随着个人电脑越来越普及，民众受教育水平提高以及费用降低，肯尼亚互联网服务业发展潜力巨大。但他也指出，目前由于一些民众的基本生活需求得不到满足，肯尼亚互联网服务业发展还面临制约，但技术投资以及人们可支配收入的增加有助于肯尼亚互联网服务业的发展。此外，肯尼亚政府也积极促进互联网服务业发展，政府数字化工程将步入正轨。
　　穆尼还认为，肯尼亚家庭上网比例正在增加，特别是宽带互联网进入家庭后。随着光纤通信的应用，非洲在线公司在非洲东海岸的互联网服务应该获得更大发展。（完）
</content>
</doc>

<doc id="338">
<title>（科技）马来西亚今年已有８１人死于登革热</title>
<content>　　新华社吉隆坡１０月２５日电（记者李雯）马来西亚卫生部２４日宣布，截至１０月１８日，今年该国已报告近３．７万个登革热病例，其中８１人死亡。
　　卫生部说，在１０月１２日至１０月１８日的一周中，全国新发现９６１个登革热病例。其中，北部霹雳州、丁加奴州、中部雪兰莪州、南部柔佛州、东部沙巴州以及行政中心普特拉贾亚的登革热病例数都呈上升趋势。
　　卫生部指出，公众对登革热的预防观念比较淡薄，导致新增登革热病例数量在该国居高不下。卫生部及地方卫生机构开展的检查发现，７８．９％的蚊子孳生地都位于居民区和商店。为此，卫生部已发放了近７万张传单宣传预防登革热的措施，并呼吁公众每周花１０分钟检查并消除自家的蚊子孳生点。
　　登革热是一种由蚊子传播的急性病毒性传染病，其典型症状是发烧、头痛和关节痛等。登革热分为普通登革热和出血登革热，后者死亡率较高。（完）
</content>
</doc>

<doc id="339">
<title>（财经·国际）三洋电机将大幅提升其太阳能电池产能</title>
<content>    （财经·国际）三洋电机将大幅提升其太阳能电池产能
　　新华社东京１２月１９日专电日本三洋电机公司１９日宣布，为了与包括夏普公司在内的几大劲敌展开竞争，该公司将在２００７财年（明年４月１日开始）和 ２００８财年投资１９０亿日元（约合１．６１亿美元），将其太阳能电池的生产能力提高１倍多。
　　据路透社报道，随着油价上涨和市场对可再生能源的需求日益旺盛，全球太阳能电池的销售正在迅速增加。
　　目前，太阳能电池和充电电池是三洋电机公司的两大核心业务。在太阳能电池领域，其主要竞争对手包括日本夏普公司和德国Ｑ－Ｃｅｌｌｓ公司。
　　三洋电机公司当天表示，将在２００７财年和 ２００８财年分别投资９０亿和１００亿日元，以大幅提升其太阳能电池的生产能力。该公司预计，本财年其太阳能电池的销售额将提高１８％，超过５６０亿日元。（完）
</content>
</doc>

<doc id="340">
<title>亚洲攀岩赛五月在广东举办</title>
<content>    本报讯  中国登山协会近日宣布，将于5月21日至25日在广东省怀集县举办第十七届亚洲攀岩锦标赛，一批亚洲攀岩男女精英届时将云集怀集参加这次高水平的比赛。
    本届亚洲攀岩锦标赛共设10个单项，其中6个正式项目与世界攀岩锦标赛完全一致，分别为男女难度、速度、攀石，在此基础上亚攀联还特别增设了极具观赏性的男女速度接力和攀跃4个表演项目。这是亚攀联为更好地发展攀岩运动，首次在正式国际性大赛中推出的新项目，若效果良好，亚攀联将向国际攀联建议增设此新项目。届时，将有来自韩国、日本、印度尼西亚、马来西亚等十余个国家和地区的上百名攀岩选手参加。我国将派出一支由世界速度攀岩纪录保持者领衔的强大代表队参赛。
    据了解，本届赛事由亚洲攀岩联合会（AFSC）主办，中国登山协会、怀集县人民政府共同承办。
    
    
</content>
</doc>

<doc id="341">
<title>纳溪林业招商引资农民直接受益</title>
<content>　　纳溪林业招商引资农民直接受益
　　本报讯为搞活地方经济，让农民增收致富，四川省泸州市纳溪区充分利用丰富的竹木资源招商引资。去年，纳溪区新引进九头鸟炭业有限公司等7家林产工业企业，协议资金近5700万元，实际到位资金近2100万元。这些企业建成后将实现年销售收入22，700万元以上，为财政创税1800万元以上。
　　据不完全统计，去年，纳溪区林业企业用于扩大再生产的投入达到 3000万元，实现林业产值3.2亿元，同比增长1.3亿元。全区90％以上的农民从林业发展中直接受益。
　　（刘吉勇）
</content>
</doc>

<doc id="342">
<title>（国际）京剧艺术唱响东京</title>
<content>    （国际）京剧艺术唱响东京
    新华社东京４月２２日电（记者蓝建中）４月２２日晚，中国大型传统京剧《三打白骨精》在日本东京都文京区的城市中心礼堂上演，受到观众热烈欢迎。
    虽然演出票价高达６５００日元，但拥有１８００个座位的礼堂内几乎座无虚席。孙悟空的扮演者、著名京剧演员张绍成是素有国宝之称的著名京剧艺术大师王金璐的弟子，专攻小生，同时客串旦角，是不可多得的文武全才。
    此次演出还得到了北方昆曲剧院和中国杂技团演员的助阵。京剧艺术优美的唱腔、华丽的行头、高难度的武打动作、齐备的行当，令日本观众如痴如醉。在两个多小时的演出中，场内不时爆出雷鸣般的掌声和啧啧的赞叹声。
    中国古典名著《西游记》对日本人来说并不陌生，日语字幕翻译也非常精到，因此观众对剧情的理解并无多大困难，特别是憨态可掬的猪八戒，不时恰到好处地道出几句日语道白，逗得观众捧腹不止。引人注目的是，除京剧传统的伴奏乐器和布景外，此次演出还引入了现代的电声乐器和舞台灯光、烟雾等手段，令人耳目一新。
    演出结束后，演员多次谢幕，观众仍久久不愿离去。众多观众热情留言，由衷赞美京剧艺术的博大精深。（完）
</content>
</doc>

<doc id="343">
<title>中国明年经济工作将“解决民生问题”列为重点</title>
<content>　　新华社北京１２月１７日电（记者韩洁　刘羊旸）刚
刚闭幕的中央经济工作会议再次表明了中国高层坚持以人
为本，不断促进社会和谐的决心，明确将“解决民生问题”
列入明年国家经济工作的重点。
　　此次会议提出，中国政府将在２００７年重点解决就
业和收入分配、社会保障、公共卫生和教育等民生问题。
专家认为，中国高层明确将解决民生问题列为明年重点之
一，表明中国政府越来越重视解决人民群众最关心、最直
接和最现实的利益问题。
　　在就业方面，中央经济工作会议提出，明年将高度重
视零就业家庭的就业，加强对大学毕业生就业的指导和服
务。
　　２００６年中国就业工作成效显著，前三季度就已超
额完成城镇新增就业全年９００万人的就业目标。但中国
面临的就业形势依然严峻，存在着劳动力供大于求等问题。
　　为使更多人走上工作岗位，中国制定了明年就业目标：
中国城镇登记失业率将严格控制在４．６％以内，城镇新
增就业９００万人。
　　针对备受关注的收入分配不平衡现象，此次中央经济
工作会议提出了一系列措施来缩小不同收入群体间的收入
差别，包括适当提高初次分配中劳动报酬比例，以提高低
收入者收入水平、完善政策，稳步扩大中等收入者比重以
及加强税收征管，有效调节过高收入，加强对垄断行业收
入分配的监管等。
　　健全社会保障制度，改善城乡教育和卫生医疗服务不
仅是实现社会公平、公正的重要渠道，也被视为中国扩大
国内消费的必要前提条件。中国政府在明年的经济工作安
排中已经将这一问题摆在重要位置。
　　中国官方统计显示，目前全国参加养老保险的人数不
足２亿人，基本医疗保险的参保人数在１.５亿人左右，
同中国十多亿的人口基数相比，社会保险覆盖面还较窄。
　　根据中央经济工作会议的部署，明年中国将加快社会
保障体系建设，积极扩大城镇社会保险覆盖面，尽快使养
老保险、医疗保险、工伤保险覆盖到各种所有制企业。此
外，还将进一步完善城市低保制度，加强社保资金的监督
管理。
　　为解决农村居民因病致贫和因病返贫问题，中国明年
将加快建立覆盖城乡居民的基本卫生保健制度，完善公共
卫生和医疗服务体系。
　　中国从２００３年起开始试点的新型农村合作医疗也
在加快进程。截至上半年，全国已有３．９６亿农民参加
了新型农村合作医疗，中央和地方财政补助标准分别由
１０元提高到２０元。
　　发展改革委表示，明年将加快城市社区卫生服务体系
建设，进一步扩大新型农村合作医疗覆盖范围。“发展社
区卫生服务使百姓小病不出社区，是缓解百姓看病贵、看
病难的切入点。”中国人民大学公共管理学院副院长许光
建教授说。
　　在教育方面，中国政府明年将更加关注教育公平，将
进一步推动公共教育资源向农村、中西部地区、贫困地区、
边疆地区、民族地区倾斜。落实好奖学金、助学金和助学
贷款政策，使贫困家庭的子女也能享有受教育机会。
　　对此，教育部表示，明年中国农村义务教育阶段中小
学生将全部免收学杂费，这将惠及全国农村近１．５亿名
中小学生。
　　财政部统计显示，截至目前，全国各级财政部门已安
排１８５．４８亿元来推进农村义务教育经费保障机制改
革。２００６年至２０１０年，中央与地方各级财政部门
计划还将累计新增农村义务教育经费约２１８２亿元。
（完）
</content>
</doc>

<doc id="344">
<title>汕头火车站17日旅客列车全部恢复正常运行</title>
<content>    前段时间，广梅汕铁路漳龙、畲汕段洪水侵线，山体坍塌，导致50余处线路塌方。漳龙、畲汕线以畲江为中心的上鹅峰－畲江－新墟镇、畲江－松棚三个区间线路中断。险情发生后，广铁紧急启动防洪抢险预案，千多名救援人员迅速赶赴水害现场，冒雨实施救援。于6月11日6时6分，漳龙铁路修复开通，6月13日凌晨2时20分，畲汕线修复开通。
</content>
</doc>

<doc id="345">
<title>（时政）曾庆红在中央党校春季开学典礼上强调 领导干部要把先进性教育的成效体现在提高执政本领做好领导工作上</title>
<content>    （时政）曾庆红在中央党校春季开学典礼上强调
    领导干部要把先进性教育的成效体现在提高执政本领做好领导工作上
    新华社北京３月１日电中共中央政治局常委、中央书记处书记、中央党校校长曾庆红今天在中央党校春季开学典礼上发表重要讲话。他指出，开展以实践“三个代表”重要思想为主要内容的保持共产党员先进性教育活动，是加强党的先进性建设和党的执政能力建设的一个重大举措。各级领导干部要紧密结合社会主义经济建设、政治建设、文化建设与和谐社会建设，紧密结合保持共产党员先进性教育活动，不断增强执政为民的公仆意识、执政兴国的发展意识、居安思危的忧患意识、与时俱进的创新意识和科学执政、民主执政、依法执政意识，把先进性教育活动的成效体现在保持共产党员的先进性上，体现在提高执政本领、做好各地区各部门各单位的领导工作上。
    中共中央政治局委员、中央书记处书记、中央组织部部长贺国强，中共中央政治局候补委员、中央书记处书记、中央办公厅主任王刚出席开学典礼。
    曾庆红在讲话中深入分析了当前的国际国内形势和党建工作的形势。他指出，越是各方面形势好，我们越要居安思危，越要增强忧患意识和责任意识，越要励精图治、奋发图强，兢兢业业、扎扎实实地工作，努力把来之不易的大好形势巩固和发展好，继续稳步推进全面建设小康社会、加快社会主义现代化建设的历史进程。
    曾庆红强调，最近胡锦涛同志在新时期保持共产党员先进性专题报告会上的讲话，第一次明确提出了“党的先进性建设”这一重大命题，科学阐明了加强党的先进性建设的一系列重要问题，具有重大的理论意义和实践意义。他说，先进性是马克思主义政党的根本特征，也是马克思主义政党的生命所系、力量所在。实践表明，党的先进性不是与生俱来的，不是一劳永逸的，也不是一成不变的，而是历史的、具体的、与时俱进的。必须结合不同历史时期的任务和特点不断加强党的先进性建设，党的先进性才能得以保持和发展。我们必须把党的先进性建设放到当代世界发展的大势中去考察，放到实现国家富强、民族振兴、社会和谐、人民幸福中去衡量，扎扎实实地做好现阶段改革发展稳定的各项工作，在实现新世纪三大历史任务的进程中进一步体现我们党的先进性。
    曾庆红指出，加强党的先进性建设，根本目的就是要使我们党始终代表中国先进生产力的发展要求，代表中国先进文化的前进方向，代表中国最广大人民的根本利益，最终要落实到实现好、维护好、发展好最广大人民的根本利益上来。在执政条件下，一方面，只有始终保持党的先进性，党的执政能力才能不断提高，执政使命才能得以完成，执政地位才能更加巩固；另一方面，一个马克思主义执政党是否先进，又必须通过其执政能力和执政成效来体现、来检验。因此，抓住了先进性建设，就抓住了党的建设的根本，抓住了加强党的执政能力建设、巩固党的执政地位的关键。他强调，加强党的先进性建设，是加强和改进党的建设的长期任务和永恒课题。我们要把加强党的先进性建设同加强党的执政能力建设统一起来加以部署，使两者紧密结合、相互促进；要把先进性建设的要求贯穿和体现在党的思想、组织、作风和制度建设的各个方面，全面推进党的建设新的伟大工程，确保我们党始终成为中国特色社会主义事业的坚强领导核心。
    曾庆红在讲话中还对马克思主义关于社会主义社会建设的理论与构建社会主义和谐社会的问题，进行了系统阐述，对中央党校新学期的教学、科研工作和学员的学习培训提出了明确要求。
    中央党校常务副校长虞云耀主持开学典礼。中央有关部门负责人、中央党校负责人以及中央党校教职员工和 ２００５年春季学期新学员等参加了开学典礼。（完）
</content>
</doc>

<doc id="346">
<title>（国际）北约军事委员会主席称北约军事力量面临分化</title>
<content>　　新华社柏林７月５日电（记者刘海燕）北约军事委员会主席库杰特５日在德国南部城市纽伦堡召开的一次安全会议上警告说，目前北约内部面临军事上分化的危险，他呼吁欧洲国家加强对北约军事事务的投入和参与。
    库杰特说，目前北约内部的军事结构不平衡，这导致北约在参与军事行动时内部无法协调一致。他认为，北约一些拥有技术优势的成员国应承担更多的责任。
    库杰特呼吁欧洲在参与北约快速反应部队建设和参与共同军事行动方面显示出更积极的态度。他说，２００２年布拉格北约首脑会议达成了有关逐步缩小北约内部行动能力差别的协议，这一协议需要各成员国用积极的行动来实现。
    库杰特透露，北约快速反应部队的组建工作正在加紧进行，预计可于今年１１月以前建成一支有５０００人至 ７０００人的部队。（完）
</content>
</doc>

<doc id="347">
<title>（今日新闻）（港台部）（对外专稿）中国将通过“国产快餐”粽子弘扬端午民族文化</title>
<content>　　新华社杭州５月２６日电（记者李亚彪、牛晓民）作为中国历史上文化积淀最深厚的食品之一，粽子正成为这个古老国度端午民族文化的重要“符号”。
　　在２６日开幕的第三届中国粽子文化节上，中国食品工业协会副会长韩家增说，该活动将对进一步弘扬悠久的“端午”民族文化起到重要的推动作用。
　　“展粽子风采、与世界约会”是这次粽子文化节的主题。在此期间，还将举办有趣的中国家庭与外国友人包粽子比赛。
　　前来参加此次文化节的一个中国政府官员认为，端午是中国非物质文化遗产中一个不可或缺的内容。
　　中国的粽子文化有着深远的历史记载。其中最有名的是战国时期，楚国百姓为纪念投江自尽的爱国忠臣屈原，每年在端午节向江中投粽祭拜。
　　“我清楚地记得，过去只有在过节时家家户户才吃粽子。”４０多岁杭州市民赵先生说。
　　现在，中国许多地方的粽子已由祭祖的供品、节日的食品，逐渐变成人们日常生活中的常备点心。
　　在拥有众多中国知名粽子生产企业的浙江省湖州、嘉兴等地，城乡间可以随时看到各类粽子小吃摊点，粽子甚至成为了民间馈送的礼品。
　　在中国许多粽子生产企业看来，粽子也是“中国快餐的祖先”。
　　据中国食品工业协会不完全统计，２００６年，全国粽子行业销售额约为５０亿元，同比增幅在３０％左右。
　　五芳斋、稻香村等已成为中国粽子知名品牌，被越来越多的消费者认可。而国家质检总局等部门已于今年将粽子列入中国名牌产品的培育目录。
　　在第三届中国粽子文化节当天，中国食品工业协会粽子行业委员会也同时成立，这标志着中国的粽子行业有了自己的民间全国性行业组织。
　　这次文化节在中国书画文化历史厚重的浙江省湖州市举行，主办方还特意举办了同端午与粽子有关的书法比赛。
　　“粽子在某种意义上已经成为人们对爱国主义、精英思想等中华民族美好精神的一种物化的寄托。”中国食品工业协会粽子行业委员会副会长翁洋洋说。“在品尝粽子时，人们首先闻到的是中国文化的芬芳！”
　　浙江正方餐饮管理有限公司董事长沈菊英说：“端午吃粽子，忆屈原的传统习俗不仅丰富了国人的文化生活，更折射出了中华民族以粽子为媒，企盼国泰民安、社会和谐的美好愿望！”（完）
</content>
</doc>

<doc id="348">
<title>浙江将规范成人高等教育合作办学行为</title>
<content>清理。对信誉不好、教学质量没有保障和有严重违规行为的合作办学单位采取果断措施，中止办学，并妥善处理好遗留问题。 此外，浙江省要求合作办学机构的招生广告由主办高校统一对外发布，合作办学单位不得单独发布招生广告。高校发布招生广告须先报主管部门备案，中外合作办学机构须先报经省教育厅备案后方可发布招生广告。（完）
</content>
</doc>

<doc id="349">
<title>澳大利亚墨累达令流域依然干旱前景暗淡</title>
<content>    Craik在报告中称，过去七年降雨持续偏低，尤其是高山地区，这是墨累达令流域水流偏低的主要原因。气温高于平均水平，加快了这一状况。今年秋季水流降到了117年以来的第五低水平。
    墨累达令流域人类用水需求到下个冬季仍可以得到满足，但是灌溉水源依然偏低。看起来墨累达令流域的农业灌溉短期内无法得到恢复。
    墨累达令流域拥有澳大利亚最大最完善的灌溉系统，覆盖全国约14%的土地。占到全国农业耕地的43%，占全国总人口的11%。大部分灌溉农业生产比如稻米、棉花、奶制成品及园艺产品都集中在该地区。同时也是小麦和其它冬季谷物主产区。长达12年的干燥天气已经降低了墨累达令流域农业灌溉用水，导致奶制品减产。
    澳大利亚国家气象中心执行局长Neil Plummer说，2008年冬季期间的降雨量低于正常水平，而平均气温高于平均水平。即将到来的春季里，天气状况不会发生显著的变化。　
</content>
</doc>

<doc id="350">
<title>研究：英医疗事故每年致死９万人</title>
<content>　　新华社今晨专电　英国一项最新研究显示，发生在英国医院的医疗事故每年造成９万多名患者死亡，给近１００万名患者造成损伤。这篇刊登在《英国医学杂志》上的研究论文说，住院诊治的风险“有如蹦极”。
　　研究人员发现，有８．７％至１０％的英国患者遭遇过大大小小的医疗事故，其中近半数本可避免。这项研究不包括在医院治疗不到一天的人、产妇和有精神健康问题者。
　　研究指出，２００５年至２００６年，全英国约有住院患者９１０万人次，其中９１万名患者因医疗事故遭受折磨，９．１万名患者死于医疗事故。
　　报告说：“住院就跟蹦极一样危险，可没有那么多人玩蹦极，而且人们去医院不是为找乐子。”
　　报告说，医疗事故频发可能是因为医护人员图快，或专注于使用新技术，而忽略了医疗安全。此外，一些错误源自复杂的医院内部制度，一些错误本可以通过加强沟通和医护人员训练来避免。
　　英国卫生部一名发言人２９日呼吁医疗机构反思这项调查结果，改善医疗安全管理。（完）
</content>
</doc>

<doc id="351">
<title>（服务·关注家庭性教育）专家建议：多方联动构</title>
<content>（服务·关注家庭性教育）专家建议：多方联动构
建性健康教育安全网络
    （服务·关注家庭性教育）专家建议：多方联动构
建性健康教育安全网络
    新华社哈尔滨８月３日专电（记者曹霁阳）良好的性
健康教育不仅可以促进孩子身心健康发展，也可以促进家
庭和社会的稳定。专家提出，社会、学校和家庭应相互配
合，形成系统的性健康教育网络。
    首先，加强家长自身素质。孩子性别认知和性心理成
熟，主要场所在家庭，家长是孩子获取性知识的第一任老
师，是性健康教育的具体实施者，其素质直接关系到家庭
性教育的成败。可以通过举办培训班、开展性健康教育讲
座等形式，帮助家长摒弃传统性观念和性意识，变滞后性
教育为超前性教育。
    其次，提高全社会对家庭性健康教育的认识。从国外
经验看，开展性健康教育越早越好，尤其是在幼儿时期进
行性教育，将会对孩子今后性观念的形成起到重要的作用。
我国香港等地的性健康教育都是从幼儿开始的。在美国，
性教育不仅从幼儿开始，而且主要是由家庭承担。而我国
的家庭性教育基本上处于空白状态，目前为止还没有建立
起系统的幼儿、儿童、少年、青年的性健康教育体系。
    哈尔滨医科大学医学心理学教授王丽敏说，为了下一
代茁壮成长，尤其不能忽视家庭在孩子性启蒙中的重要作
用。要充分发挥新闻媒介的作用，利用报纸、电台和电视
台等大众传媒，通过开设专栏、座谈等形式，加大宣传，
为在家庭中开展性健康教育创造良好的社会环境和舆论氛
围。
    最后，加强协调，形成系统的性健康教育网络。理想
化性教育的实施，需要全社会的共同参与。家庭性教育是
学校性教育的基础，学校性教育是家庭性教育的保证，二
者要相辅相成。此外，还要加大对大众传媒的监督审查，
设置完善的审查制度，杜绝不健康的性信息进入文化市场，
为家庭性教育创造一个良好的环境。
    哈尔滨市妇联儿童部部长焦鲁艺建议，可以依托妇联
组织，建立家庭性健康教育指导机构，针对广大家长在性
教育中遇到的难点及青少年因此产生的生理和心理的问题，
给予指导。通过定期举办培训班、组织专家、学者根据孩
子不同年龄的特点，编写性健康教育书籍，为家庭性教育
提供科学指导。定期在社区家长学校举办培训班，对家长
和青少年进行培训也是一个好办法。（完）
</content>
</doc>

<doc id="352">
<title>（媒体传真）上海开通同性恋防艾、心理和法律服务电话热线</title>
<content>务电话热线
　　新华社上海５月１０日专电　５月８日，上海正式开
通８００全国综合同性恋免费服务热线，为同性恋者提供
防艾、心理和法律方面的服务。
　　据《青年报》的报道，该热线分设在广州、上海两个
城市，但是全国各地都可以拨打这个电话。广州热线主要
是为艾滋病感染者提供咨询服务，而上海热线主要是做心
理和法律方面的服务。
　　目前上海和广州地区所有提供热线服务的志愿者也都
是同性恋者，“因为只有这样才能进行本位思考。”上海
地区的负责人小许告诉记者，“同性恋是一个特殊群体，
目前在社会上还没有得到多数人的认可，所以很多同性恋
者只能在内部群体中相互倾诉，‘同性恋为同性恋服务’
是服务热线的第一宗旨。”
　　同时，“保护每个来电者的隐私是８００综合热线最
首要的任务。”负责人小许说，每个志愿者在上岗前都要
接受有关保密原则的教育。目前，上海同性恋服务热线已
经招聘了１５个提供心理咨询服务和３个提供法律咨询服
务的志愿者。（完）
</content>
</doc>

<doc id="353">
<title>足协表态还在等双方沟通进展</title>
<content>    尚未深究中甲丑闻——
    面对中甲联赛出现的球员集体罢赛抵制俱乐部的行为，中国足协今天并未作出任何实质性的处罚决定。据联赛部主任马成全介绍，联赛部还在了解情况，并没有为该事件定性。
    “今天下午联赛部开会只是讨论本周重新开始的中超联赛，关于呼和浩特队的事情我们还在等待俱乐部和球员两方面的沟通进展。”马成全说，虽然还没有定下来如何解决这次的球员退赛事件，但“放弃比赛属于严重违纪，俱乐部肯定会受到严惩”。
    马成全并没有透露中国足协打算如何处罚西藏惠通陆华俱乐部，但足协内部人士告诉记者，除了经济处罚还会考虑扣分处罚，罢赛的队员也会受到相应处罚。
    马成全并没有否认西藏惠通陆华俱乐部新任董事长王珀今天到足协说明情况的传言，但对于具体细节表示不能透露。
    对于“王珀指责白广海打假球”的消息，马成全表示这是他们之间的事情，现在只是媒体报道，足协并没有接到正式举报。
    “这件事情纪委会肯定会处理，最近几天就有结果。”马成全说，“但是不管如何处理，作为球员罢赛肯定是不对的。”本报北京8月6日电
</content>
</doc>

<doc id="354">
<title>（时政）我国发布首个少数民族事业规划 为“十一五”设定6大目标</title>
<content>    （时政）我国发布首个少数民族事业规划 为“十一五”设定6大目标
　　新华社北京３月２９日电（记者魏武、李菲）国务院新闻办公室２９日举行新闻发布会，公布了国务院 ２００７年年初审议通过的《少数民族事业“十一五”规划》，这是新中国成立以来首个专门就少数民族事业发展制定的相关规划，是我国政府为进一步加快少数民族和民族地区发展作出的一系列重大部署之一。
　　根据规划，到２０１０年我国少数民族事业要实现的 ６大主要预期指标是：民族自治地方城镇居民人均可支配收入和农村居民人均纯收入年均增长速度高于全国平均水平１个百分点，城乡居民收入之比保持现有水平；民族自治地方“普九”人口覆盖率达到９５％以上，实现全面普及九年义务教育的目标；少数民族婴儿死亡率比２００５年下降５‰；少数民族文字出版物种数比２００５年增长 ２０％，少数民族文字出版物印数比２００５年增长 ２５％；少数民族各类人才占在业人口比重比２００５年提高０．５％，基本接近少数民族人口占全国总人口的比重；民族自治地方城镇化率比２００５年提高５％。
　　为实现这些指标，规划提出了“十一五”期间少数民族事业需要完成的１１项主要任务，涉及改善民族自治地方经济发展基础条件，解决少数民族群众特困和特需问题，提高少数民族教育科技水平，推进少数民族医疗卫生事业，发展少数民族文化事业，稳步提升少数民族社会福利水平，加强少数民族人才队伍建设，继续扩大少数民族和民族自治地方对外开放，健全民族法制体系，完善民族理论政策体系，营造各民族和谐发展社会环境等多个方面。
　　规划同时确定的“十一五”期间重点建设的１１项重点工程，涵盖了特困群众解困，基础教育，高等院校建设，传统医药和文化发展，人才队伍培养，法制体系建设，对外交流合作，信息化，民族现状调查和民族事务服务体系建设等众多领域。
　　国家民委副主任丹珠昂奔在发布会上表示，制订少数民族事业“十一五”规划，对于促进少数民族和民族自治地方经济社会的协调发展，保障少数民族合法权益，巩固和发展平等、团结、互助、和谐的社会主义民族关系，促进各民族共同团结奋斗，共同繁荣发展，具有重要意义。（完）
</content>
</doc>

<doc id="355">
<title>（服务·夏季传染病防治）乙肝传染途径有三种　新生儿及高危人群是接种重点</title>
<content>    （服务·夏季传染病防治）乙肝传染途径有三种　
新生儿及高危人群是接种重点
　　新华社太原７月７日专电（记者刘翔霄）猪年已过去
了半年，不少居民的家中喜添了“猪宝宝”。疾病预防专
家提示，乙肝可通过母婴途径传播，我国对新生儿免费进
行乙肝疫苗接种，家长可带宝宝到疾控部门进行咨询接种。
　　据山西省疾病预防控制中心免疫规划科专家介绍，乙
肝是一种危害大的传染病，除经母婴传播外，还可通过血
液（输血、注射、破损的皮肤粘膜等）和性接触途径传播。
其主要症状为全身乏力、厌食、腹部不适，少数病人有恶
心、呕吐症状，无黄疸或轻度黄疸，检查可发现肝肿大、
脾肿大，少数病人有肝区疼痛。
　　专家表示，乙肝病毒感染目前尚无理想的治疗药物，
但可通过接种乙肝疫苗和其他措施预防。新生儿出生后要
及时并全程接种三针乙肝疫苗，新生儿以外的重点高危人
群也应尽早接种乙肝疫苗。
　　专家提醒公众，日常生活中应避免不必要的注射、输
血和使用血液制品，使用安全自毁型注射器或经过严格消
毒的器具。乙肝患者要规范治疗、定期检查，乙肝病毒携
带者则应定期接受医学观察和随访。由于乙肝传播途径的
特殊性，乙肝病毒携带者在社会活动中不对周围人群构成
威胁，可以正常学习、就业和生活。（完）
</content>
</doc>

<doc id="356">
<title>新疆首张地毯工艺品地图问世</title>
<content>    新华社乌鲁木齐１０月２０日电（郭志勇）一幅制作
精美的挂毯地图近日在新疆问世。这幅《新疆行政区域交
通图》挂毯地图实现了复杂编织工艺与绘图严谨风格的对
接。这是新疆首张以地毯为材质并通过审核的工艺品地图。
    这幅挂毯地图长２．７米，宽２．１６米，经６位熟
练编织工人耗时７个月而成，内容完全按照新疆地图制作
规格和要求完成。与其它地图不同之处在于，它所采用的
材质为地毯，手感极为柔软，搭配和谐的色泽、方正的字
体、边角工整的几何装饰图案、垂感极好的流苏，使得这
幅挂毯地图华贵而庄重，美观大方。 
    地图制作者是原新疆军区测绘大队转业工程师刘志雄。
目前，这张地毯已通过新疆维吾尔自治区测绘局的审核，
正在申请国家专利。（完）
</content>
</doc>

<doc id="357">
<title>（落实科学发展观·构建和谐社会）福建改善助学体系促进教育公平</title>
<content>    （落实科学发展观·构建和谐社会）福建改善助学体系促进教育公平
　　新华社福州１１月８日电（记者郑良）农村小学学生、初中学生不用交学杂费了，中等职业学校贫困家庭学生可以申请助学金了，高校助学制度进一步细化了……今年以来，福建出台了义务教育、中职教育、高等教育助学新举措，不断改善助学体系，促进教育公平。
　　２００６年，福建开始实施农村义务教育阶段全部免除学杂费政策，为农民减负６．７８亿元，惠及中小学生 ３６１万多人。从今年春季开学起，福建准备用５年时间，逐步将农村义务教育全面纳入公共财政保障范围。福建省教育厅负责人称，义务教育经费保障新机制解决了农村少年儿童“上学难、上学贵”的问题，为缩小城乡之间义务教育发展差距奠定了坚实的制度基础。
　　福建省高校贫困生约占学生人数２０％，为帮助他们顺利完成学业，福建建立以“奖、贷、助、补、免”为主体的高校贫困生助学体系。截至今年上半年，全省地方普通高校累计发放国家助学贷款２．５４亿元，获贷学生 ５．６４万人，学生获贷比例列全国第１０位。
　　今年以来，福建省连遭台风、洪水袭击，贫困生有所增加，为此，福建省对一些省属高校进行专项奖励，确立责任明确、风险共担、长期稳定的银（行）（学）校合作关系。２００６年度省属高校国家助学贷款额度达 １．６７亿元，每生每年６０００元。
　　今年，福建省出台《关于开展中等职业学校贫困家庭学生助学工作的意见》，首次构建起全省中职教育贫困家庭学生助学制度基本架构。今年，福建用于中职学生助学经费将达３５００万元，受助学生达５２万人。 （完）
</content>
</doc>

<doc id="358">
<title>（国际）世界粮食安全首脑会议呼吁发达国家履行官方发展援助承诺</title>
<content>    新华社罗马１１月１６日电（记者王昀加　王星桥）正在罗马举行的世界粮食安全首脑会议１６日发表共同宣言，表示将力争实现联合国“千年发展目标”所设定的消除饥饿目标，并强调发达国家履行官方发展援助承诺至关重要。
    目前全世界遭受饥饿和贫困折磨的人数已超过１０亿，声明呼吁全世界采取紧急行动，全面实现“千年发展目标”和１９９６年世界粮食首脑会议设立的目标，力争到２０１５年将全世界饥饿和营养不良人口的比例和数量分别减少一半。
    声明强调履行官方发展援助承诺至关重要，发达国家应履行承诺：到２０１０年官方发展援助占国民生产总值的比例至少达到０．５％，而这一比例到２０１５年应达到０．７％。
    此外，发达国家应大幅提高官方发展援助中用于农业和粮食安全领域的援助所占比重，声明注意到１９８０年用于农业的官方发展援助比例为１９％，而２００６年这一比例已降至３．８％。
    声明说，与会各方将做出重要调整，为发展中国家农业增加短期、中期和长期投资，并支持公共或私营部门之间的合作，同时支持私营部门投资于发展中国家的农业和粮食安全领域。
    声明呼吁各国采取一切必要行动，立即遏制受饥饿、营养不良和粮食不安全影响人口的增长势头，并大幅减少受影响人数。
    据联合国粮农组织预计，到２０５０年，全世界人口将超过９０亿，届时农业产量必须比现在增长７０％，才能养活全世界所有人口。（完）
</content>
</doc>

<doc id="359">
<title>中国在鄱阳湖区建成１３处湿地保护区　面积突破３００万亩</title>
<content>    中国在鄱阳湖区建成１３处湿地保护区　面积突破
３００万亩
　　新华社南昌６月２４日电（记者郭远明）根据最新调
查统计，中国最大的淡水湖鄱阳湖湖区已建成１３处以保
护越冬候鸟及其栖息地为主的湿地类型保护区，面积达
３０７．９５万亩。
　　据江西省湿地保护管理办公室介绍，在鄱阳湖建成的
保护区中，鄱阳湖国家级自然保护区是中国４０个Ａ级保
护区之一，新建县的南矶山保护区、进贤县的青岚湖保护
区、都昌县的候鸟保护区为江西３个省级湿地保护区。
　　湿地是陆生生态系统和水生生态系统之间的过渡性地
带，是多功能、富有生物多样性的生态系统。鄱阳湖具有
完整的流域大系统，是中国湿地资源最丰富的地区之一，
栖息着许多珍稀动物，例如目前在此越冬的白鹤数量达到
其全球种群总数的９５％以上，最高达到４０００余只。
（完）
</content>
</doc>

<doc id="360">
<title>（国际儿童日·传承篇）通讯：留住中国文化的根——记悉尼澳华儿童艺术剧院院长王惠莉</title>
<content>　　新华社悉尼１１月１２日电通讯：留住中国文化的根——记悉尼澳华儿童艺术剧院院长王惠莉
　　新华社记者江亚平
　　澳大利亚悉尼澳华儿童艺术剧院是一个在华人圈中颇有名望的文艺社团。在剧院院长王惠莉的带领下，该剧团曾多次到中国和其他国家巡回演出，夺得过不少演出奖项。
　　可是，当记者如约来到位于悉尼市艾士菲区的剧院排练场时，发现它实际上坐落在一位澳大利亚老人的服装店内。
　　年约八旬的王惠莉老师在服装店里接待了记者。她说，每个周末的下午，孩子们都借用这家服装店的后屋排练。根据年龄，孩子们被分为两组，大一些的排练话剧，小一些的则练习儿歌和短剧。孩子们将在１２月下旬到上海演出由王惠莉编导的儿童喜剧《快乐的小镇》，现在都在紧张的排练中。
　　据王惠莉介绍，上世纪８０年代末，她和丈夫胡玲荪退休后到澳大利亚与女儿团聚，看到悉尼华人孩子的演出水平比较低，并且难以找到好的老师指导，就决定成立一个儿童演出社团。剧团免费招生，不但可以教这些华人孩子学习话剧表演，还可以通过话剧来加强和巩固这些华人子弟的中文，让他们热爱祖籍国的文化和艺术。
　　“我就是想通过儿童剧的演出，让更多的华人孩子学习中国语言，热爱中国文化，在华人的下一代中留住中华文化的根，”王惠莉说。
　　王惠莉在对孩子们进行表演指导时很有耐心，不但将自己的示范表演和对孩子们的启发相结合，还会时不时地参与其中，让孩子们在轻松和欢乐中学会表演。
　　儿童剧院成立之初，困难特别大。没有排练地点，也没有经费，但王惠莉和丈夫不怕困难，白手起家。剧团创办后排练的第一部作品是《白雪公主》，于１９９４年１２月１０日在悉尼的卫斯里剧场上演。这一天，也就成为“悉尼澳华儿童艺术剧院”成立的日子。
　　王惠莉１９５７年毕业于上海戏剧学院。在中国工作期间，王惠莉的儿童剧作品获得了许多奖项。移居悉尼后，王惠莉通过创办儿童艺术剧院，十几年如一日地在华人社区服务，在澳大利亚多元文化的百花园中培育出了一朵华人少年儿童的艺术奇葩。
　　过去１４年来，澳华儿童艺术剧院为悉尼的华人孩子们提供了一部又一部精彩的儿童剧，而且剧本基本上都是王惠莉自己编写，或根据世界著名童话改编。此外，通过多次访华演出，儿童剧院也为中国和澳大利亚两国之间的文化和艺术交流搭起了桥梁。曾担任澳大利亚总理的霍华德一共给王惠莉写过４封信，称她为“澳大利亚文化大使”，对她的贡献给予高度评价。
　　王惠莉和丈夫为儿童剧院付出了大量的劳动和心血，却从没有拿过任何报酬，甚至还经常从自己的养老金中拿出钱来补贴孩子们的演出。有时候在演出时获得一些商业赞助，也会用于给孩子们制作演出服装和到外地演出。王惠莉说，她用了一辈子为孩子们写戏，为孩子们排戏，为孩子们演戏，无怨无悔。（完）
</content>
</doc>

<doc id="361">
<title>欧洲专家呼吁欧盟切实鼓励技术创新</title>
<content>实施增强竞争力的知识产权保护措施，培养以创新为中心的新型文化意识。 专家们认为，欧盟近期的科研和技术创新重点应该集中在网络医学、医药、能源、环境、运输、安全以及数字化等领域。欧盟应对这些重点研究领域给予扶持，政府应加强对这些领域新技术开发的资助，同时出台鼓励企业参与研发的政策措施。 欧盟委员会负责科学和研究的委员波托奇尼克与参加起草报告的专家们当天上午联合举行了记者招待会。波托奇尼克表示，欧盟委员会将认真考虑专家们的建议，并要求欧盟所有成员国对此予以高度重视，及时采取行动，避免“悔之晚矣”。（完） 
</content>
</doc>

<doc id="362">
<title>（文化遗产日）我国首座钧瓷窑炉博物馆建成开放</title>
<content>    （文化遗产日）我国首座钧瓷窑炉博物馆建成开放
　　新华社郑州６月６日专电（记者李丽静）我国首座钧瓷窑炉博物馆于６月５日在河南禹州市建成开放。
　　钧瓷是我国“汝、官、钧、哥、定”五大名瓷之一，特产于河南禹州市。自唐代以来，我国烧制钧瓷的窑炉大体上有１０种左右，由于历史和社会原因，一些在钧瓷发展史上起过重要作用的钧瓷窑炉的建造技术及操作工艺相继失传，给钧瓷的历史研究和现代发展带来极大的阻碍与缺憾。
　　河南省禹州市星航钧瓷公司从１９９７年开始筹划全面恢复历代钧瓷窑炉，建设钧瓷窑炉博物馆。据该公司董事长、陶瓷热工工程师任星航介绍，钧瓷窑炉博物馆内有唐代的柴烧马斗窑、宋代的双乳状柴烧窑、元代的马蹄窑、清代的鸡窝窑及近代的葫芦倒焰窑和直烧窑等１０座窑炉，还有一个大型展厅、手工制作工艺坊、原料配制间以及燃料库等，占地面积５０００余平方米。
　　这１０座唐、宋、元、明、清等朝代的典型窑炉全部按照当年的形状、规格、内部结构来建造，力求恢复原貌。这１０座窑炉还可以用来生产各个时期的不同钧瓷。目前，钧瓷窑炉博物馆可同时烧制近８００件钧瓷作品。（完）
</content>
</doc>

<doc id="363">
<title>（国际）日本外相麻生再次鼓吹“中国威胁论”</title>
<content>    （国际）日本外相麻生再次鼓吹“中国威胁论”
　　新华社东京３月１５日电（记者何德功）日本外相麻
生太郎１４日下午在参院预算委员会再次鼓吹“中国威胁
论”。
　　据此间媒体报道，麻生在参院预算委员会回答议员有
关中国提高军费问题的质询时，指责中国军费增长“内容
不透明”，并称，这种增长可能会使别国“认为很受威胁
或感到恐怖”。
　　去年１２月，麻生就曾指责中国增加军费的做法使中
国“正在成为相当程度的威胁”。他的这一立场遭到了日
本自民党内很多人的反对。今年１月３１日，日本政府在
内阁会议上确定的提交国会的政府答辩书中说，日本政府
不认为中国有侵略日本的意图，没有把中国视为威胁。
    麻生自担任日本外相以来，曾多次就中日关系大放厥
词，在国内外遭到了强烈批评。日本媒体认为，麻生屡屡
鼓吹“中国威胁论”是为了在未来大选中得到右翼势力的
支持。（完）
</content>
</doc>

<doc id="364">
<title>保希望受到美导弹防御系统覆盖</title>
<content>新华社索非亚4月5日电（记者王蒙）保加利亚外交部长伊瓦伊洛·卡尔芬5日表示，保加利亚将积极推动美国在欧洲部署的导弹防御系统对其进行覆盖。
据保媒体报道，卡尔芬是在当天接受保加利亚国家电台采访时作上述表示的。在卡尔芬作出这一表态之前，美国总统布什在刚刚结束的布加勒斯特北约首脑会议上赢得了北约各成员国对其在捷克和波兰两国部署反导系统的支持。
美国计划中的反导系统将能覆盖80％的北约成员国，但保加利亚、罗马尼亚、希腊和土耳其等国却是盲区。
北约秘书长夏侯雅伯3日在布加勒斯特说，为确保北约安全的“不可分割性”，北约将着手研究正在研发的战区导弹防御系统与美国计划在中欧地区部署的反导系统对接的可能性。
</content>
</doc>

<doc id="365">
<title>世卫组织提醒气候变化威胁人类健康</title>
<content>　　新华社日内瓦4月7日电（记者杨京德）4月7日是世界卫生日，陈冯富珍在当天的记者会上说，全球气候变化对健康、空气、水、食品、住宅和疾病都有影响。世卫组织当天发表的公报称，气候变化有五大后果：
　　一、农业深受气候影响，气温升高、水旱灾害频发将影响食品安全，加剧农业基础脆弱国家的营养不良，而营养不良每年造成的死亡人数已经达到350万；
　　二、极端气候现象频发导致灾害死亡人数上升，水灾还会引起霍乱等疾病暴发；
　　三、缺水或暴雨成灾都会增加痢疾患病率，痢疾每年造成180万人死亡；
　　四、城市热岛效应直接增加患有心血管疾病或呼吸道疾病的老年人的死亡率；
　　五、气温和降水变化可能改变传播疾病的昆虫的地域分布，其中最令人担心的是疟疾和登革热的传播。
</content>
</doc>

<doc id="366">
<title>（关注"天价"幼儿园）"天价"幼儿园 孩子得到了什么？</title>
<content>    （关注"天价"幼儿园）"天价"幼儿园 孩子得到了什么？
    新华社天津８月１３日专电（邹兰 张彩霞）距离天津市最好的公共园林水上公园３００米左右，华兰国际村幼儿园坐落在一片别墅群中。铁围栏将２０幢或蓝顶、或红墙的小楼隔成一个独立的院落。院中草坪绿油油，修剪齐整；绿色、黄色、红色的大型塑胶玩具随意放在草地上。中央草坪的几棵树上，满是鸡蛋大小的果实……因为９月 １日才正式开学，院中只有不时走过的老师，几个工人在进行最后的修整。
    提起１年１万美元的收费标准，投资华兰国际村幼儿园的华兰实业有限公司董事长殷宽很坦然，他说："我们是适应社会上一部分有这类需求的人士而开办的幼儿园，虽然看起来收费很贵，但我们的服务也很全面。此外目前不少幼儿园尽管年费低，但每项学习都要另外收费。而我们的１万美元包括了孩子的所有费用。"
    他介绍："华兰国际村幼儿园倡导的是服务加教育的理念。首先要做到的是服务家长、孩子，因此从各个方面都进行了最优化设计。幼儿园的硬件设施达到世界一流水平，为此已投入了１０００万元，光装修就进行了整整一年时间。幼儿园的设计容量是１５个班，每班约１５个孩子，一个班一幢别墅。整个幼儿园最多招收２２０个１到 ６岁的小孩，多一个也不要。每个班都配有一台４２英寸等离子壁挂式彩电、一架钢琴、一台电脑、３名老师。此外学校还设有公用计算机房、阅览室等。‘华兰'是全寄宿制幼儿园，承诺全年无假期‘２４小时'服务，随时为工作繁忙的父母们提供幼儿照看、教育服务。为了方便外地家长，还专门将一幢别墅设计成亲子天地，供父母和孩子团聚使用。"
    远离闹市，华兰国际村幼儿园环境质量相对较好。殷宽说："我们要创造无灰尘的洁净环境。幼儿园室外的清扫要求达到五星级宾馆水平；由于天津水质不好，我们幼儿园厨房，甚至孩子们的洗澡水都会使用纯净水；此外洗碗等清洁用品也都将选用安利的产品。"
    据介绍，除了硬件选用高端产品，"华兰"也十分注重师资等的高水平。因为完全引进、并执行新加坡ＴＨＥ ＣＨＩＬＤＲＥＮ'Ｓ ＰＬＡＣＥ幼儿教育体系，语言是华兰国际村幼儿园的重要特色。为创造一个自然的语言学习环境，"华兰"招聘的老师，不但要求有幼教经验，琴、棋、书、画等一项专长，而且要求具有较高的英语、尤其是口语能力。老师之间，甚至连门卫等，在日常对话中都必须使用英语，而且每个班还将有一名专门的新加坡外教。殷宽说："孩子从我们这里毕业时，口语都能达到剑桥英语二级水平。"
    能选择年费１万美元幼儿园的孩子，肯定来自生活条件优越的家庭，幼儿园是否也会给予过度呵护？殷宽说："我们运用的是新加坡的先进理念，会公平、平等地对待每一个孩子，会关注孩子心理、生理的每个环节、细节，但不是娇，在尽量保证不受伤的前提下，我们教的孩子会很‘皮’，而且整体水平会很高。"
    据了解，华兰国际村幼儿园首批招收６个班、９０名学生。截至８月１１日，已有５０多个来自天津、北京、上海、保定等地的孩子进行了入园登记，其中外籍占很少一部分。（完）
</content>
</doc>

<doc id="367">
<title>济南舰——<br>三十六载劈波斩浪 一代名舰光荣退役</title>
<content>    11月13日，一代名舰济南舰走完36载光辉历程光荣退役，归属位于山东青岛的海军博物馆。济南舰是我国自行设计制造的第一代导弹驱逐舰，它实现了我国驱逐舰从仿制到自行研制的跨越。济南舰1970年下水，1971年12月服役，是人民海军拥有的第一种具备远洋作战能力的大型水面作战舰艇。2006年3月，在国防科工委发起的“中国十大名船”评选活动中，济南舰名列军船之首。
    济南舰进厂修理后正式公开展出，拟定开展时间为2008年1月。
    王松岐 摄
</content>
</doc>

<doc id="368">
<title>欧洲央行随时准备抑制通胀</title>
<content>　　欧洲央行随时准备抑制通胀
　　本报讯欧洲中央银行行长特里谢1月5日表示,欧洲央行随时准备采
取行动抑制通货膨胀。
　　特里谢当天出席德国总理默克尔领导的基督教民主联盟会议时说:
“欧洲央行管理委员会将按照自己的使命,随时准备采取行动对抗物价
上升风险。”
　　他还预计,短期内欧元区通胀率仍将明显高于欧洲央行为维持物价
稳定而设定的2%的“警戒线”。
　　欧盟统计局4日公布的初步数据显示,欧元区去年12月份通胀率与前
一个月持平,继续保持在3.1%的历史高位。
　　欧洲央行将于本月10日举行货币政策决策会议。彭博新闻社日前调
查的43位经济学家全部预期欧洲央行会继续维持目前4%的利率水平不变。
　　分析人士指出,一向对通货膨胀保持警惕的欧洲央行目前面临升息
压力,但由于欧元区经济增速有所放慢,而且加息有可能导致欧元对美元
进一步升值,从而打击欧元区出口,因此在目前情况下,欧洲央行维持利
率不变的可能性较大。
</content>
</doc>

<doc id="369">
<title>（法治视线·法治快递）走穴医生手术失败　责任单位一审败诉</title>
<content>    （法治视线·法治快递）走穴医生手术失败　责任单位一审败诉
　　新华社济南７月２４日电（董震、杨建磊）泰安市某
医院一名医生到疗养院为患者做手术，结果手术失败发生
医疗纠纷，患者将两家单位及做手术的医生告上了法院。
泰安市泰山区法院日前一审判决疗养院对这起医疗损害赔
偿案承担责任。
　　２００１年９月，郭春启到泰安市某医院看病，一名
姓张的医生诊断后劝他到建设疗养院外科中心实施手术。
没想到在疗养院实施手术的张医生由于操作不当，致使郭
春启术后感染，张医生又让他转入自己所在的医院住院
１６天。后又转入多家医院治疗，但至今未愈。
　　在法庭上，建设疗养院认为，外科中心是由他人经
营，他们只是出租房屋，自己的医生和护士并未参与。泰
安市某医院辩称，郭春启的手术并不是在中心医院做的，
医院不应承担责任。为郭春启做手术的张医生则表示，其
病情变化不是手术造成的，是郭春启自身疾病发展的结
果，因此法院应驳回郭春启的诉讼请求。
　　据了解，经法院法医鉴定，郭春启面部左侧偏瘫，构
成了七级伤残。法院还查明，郭春启在疗养院手术后，曾
多次向张医生索要住院发票。张医生通过他人从自己所在
的医院开具了两张交款人为郭春启的发票，但都是借用他
人的住院号。
　　法院在审理此案的过程中，曾要求疗养院进行司法鉴
定，以确定外科中心的手术是否有过错，以及与郭春启出
现的损害后果有无因果关系，但疗养院不同意申请鉴定。
根据医疗纠纷举证责任倒置的原则，法院认为疗养院应当
承担举证不能的法律后果。同时，法院还认为疗养院的外
科中心是在相关诊疗过程中给他人造成损害的，张医生只
是给郭春启做手术的医生，郭春启要求他直接承担责任没
有法律依据。
　　据此，法院一审判决疗养院赔偿郭春启医疗费等１３．
６万余元，同时赔偿精神损害抚慰金１万元；驳回郭春启
对泰安市某医院及张医生的诉讼请求。（完）
</content>
</doc>

<doc id="370">
<title>（教育）陕西将实施农村教师素质提高计划</title>
<content>    据了解，陕西省将以提升素质、增强能力为主要目标，加强对教师和学校领导干部的教育与培训，成绩记入本人档案，作为考核、聘任和提拔任用的重要依据。实施农村教师素质提高计划，以“师德建设、专业素质、职业技能”和“新理念、新课程、新技术”为主要内容，为农村学校培训教师。
    陕西省还将建立有利于义务教育均衡发展的教师管理机制。县级教育行政部门应依法加强辖区内教师资源的统筹管理和合理配置，核定教师编制、新增教师定岗，都要优先满足农村学校、城镇薄弱学校的需求；改革和完善校长、教师管理制度，建立县域内中小学教师和校长定期交流和轮岗制度，城镇教师到农村学校、优质学校教师到薄弱学校任教服务期制度以及骨干教师巡回授课、紧缺专业教师流动教学等项制度。
    同时，陕西省将积极实施农村义务教育阶段学校教师特设岗位计划、农村学校教育硕士师资培养计划；引导和鼓励高校毕业生到农村等经济欠发达地区从事义务教育；逐步提高农村中小学教师在高级专业职务聘任和表彰奖励中的比例；组织城镇优秀教师到农村开展多种形式的支教、送课、指导教研等活动，形成城镇学校优秀校长和教师到农村学校交流任职、农村校长和教师到城镇优质学校跟岗学习、进修提高的有效机制。（完）
</content>
</doc>

<doc id="371">
<title>尼勒克短信传递造林进度</title>
<content>　　尼勒克短信传递造林进度
　　本报讯　“截至4月6日，尼勒克县共完成人工造林3.58万亩。造林
进度较快的乡有……”4月7日下午，新疆维吾尔自治区伊犁州林业局局
领导，以及各处室负责人的手机收到全县造林进度的短信。今年，伊犁
州给尼勒克县下达的人工造林任务为2.4万亩，而县里自定的任务是4万
亩。全县70多个县直机关、企事业单位2300人，奔赴全县12个乡（镇、
场），完成1.4万亩的造林任务，占全县总任务量的三成以上。截至目
前，全县已完成造林3.58万亩。（刘河新;曹爱新）
</content>
</doc>

<doc id="372">
<title>法律援助法律服务法律保障 法律下乡为农民撑腰</title>
<content>律援助、服务、保障等职能，积极为新农村建设保驾护航。截至目前，
今年市司法部门共办理涉农法律援助案件16件，减免各种费用5万多
元，挽回经济损失30余万元。
　　市司法局把法律援助触角不断向农村延伸，在乡镇建立了法律援
助工作站，在各行政村配备了法律援助联络员，加强了市、区、镇、
村四级法律援助网络建设。投资3万元，在市、区建立了“12348”法
律援助专线平台。以“法律援助直通车”为载体，集中开展了法律援
助进山村活动，发放便民发展援助维权卡，降低农民法律援助门槛。
　　市司法部门开展律师事务所与基层法律服务所“所所结对”活动，
引导律师深入法律服务较为薄弱的农村，目前，已受理涉农案件156
件。围绕“三农”开展公证服务，共办理涉农公证事项183件。由司
法所对村集体建设项目合同进行审核把关，共审核各类合同200余份，
避免经济损失60多万元。
　　在区级建立了社会矛盾调解中心，与信访部门相互借力，共同调
处跨乡镇、跨区域的综合性纠纷，目前，在已成功调处的12件群体性
上访案件中，涉农案件占了5件。建立健全了以乡镇司法所为依托、
村居调委会为平台的社会矛盾纠纷调处机制，重点针对农村财务管理、
失地农民安置、劳动工资争议等问题引发的矛盾纠纷，做好排查调处。
对排查出来的问题，分门别类，建立台账，限定办结时间。截至目前，
共排查调处各类矛盾纠纷715件，调解成功率达98%。
</content>
</doc>

<doc id="373">
<title>（科技）瑞士企业将开发旅游用太阳能潜艇</title>
<content>　　新华社日内瓦１０月１２日电（记者杨京德）据瑞士媒体１２日报道，该国的两家企业计划共同开发旅游用太阳能潜艇，预计在２０１１年试航。
　　报道说，瑞士ＦＭＢ能源公司和ＢＬＳ运输公司计划投资１０００万瑞士法郎（１美元约合１．１８瑞士法郎），实施一个名为“金鱼”的项目。该项目内容为购买一艘长２０米至３０米的潜艇，在潜艇上安装模块式太阳能采集平台，其标准规格的太阳能电池板的总发电功率为２５０千瓦，所产电能可驱动潜艇。
　　改造后的这种潜艇能装载３０名至５０名乘客，一次下潜时间可达５０分钟，下潜最大深度为２１８米，乘客可透过舷窗欣赏水下景色。（完）
</content>
</doc>

<doc id="374">
<title>（电视通稿·海外）　埃及欲通过地区核问题会议确保中东无核化</title>
<content>（电视通稿·海外）　埃及欲通过地区核问题会议确保中东无核化（１’５８）
　　编辑：惠培培
　　审稿：吕馨慧
　　终审：王咏涛
　　场记：
　　１、开罗和尼罗河
　　２、核不扩散和核裁军国际委员会牌子
　　３、与会者走进会场
　　４、一些与会者
　　５、　一些与会者
　　６、（同期１）（阿语）开罗美国大学公共关系学院院长　纳比勒？法赫米：
　　“我们签订和平利用核能的协议已有６０年了，期间我们针对核武器开展了长期的善意谈判，但是今天我们这里仍有３０００多个核弹头。是时候采取行动了，应该为达到无核区的目标确定一个时间表。”
　　７、一些与会者
　　８、前来报道会议的记者和摄像师
　　９、摄像师正在拍摄
　　１０、一位来自亚洲的参会者
　　１１、（同期２）（阿语）金字塔政治与战略研究中心主席　贾迈勒？阿卜杜？贾瓦德：
　　“简言之，两件事在这个地区是交织在一起的。当前，中东地区在这两个方面都取得了一些进展。关于伊朗的核问题有很大的争议，我们希望此事和平解决；另一方面，与过去八年相比，美国试图更认真地推动巴以和阿以之间的谈判，这为营造一个更和平的中东打开了大门。”
　　１２、　一些与会者
　　１３、一名与会者
　　１４、一些与会者
　　１５、摄像师在拍摄
　　１６、发言者与一些与会者：
　　１７、（同期３）（英语）核不扩散和核裁军国际委员会共同主席、澳大利亚前外长伊文斯：
　　“如果没有美俄的牵头及持续的承诺，我们在所有重要问题上都很难取得进展。但是除此之外，我们还需要国际社会其他各方的承诺。”
　　１８、参会的记者
　　１９、参会人员
　　２０、摄像师在拍摄
　　２１、参会人员
　　２２、发言者与参会人员
　　正文：埃及欲通过地区核问题会议确保中东无核化
　　
　　解说：埃及金字塔政治与战略研究中心和核不扩散和核裁军国际委员会当地时间２８日联合举办了记者招待会，重申了建立无核世界的重要性。据悉，开罗２９日将举办一场关于核不扩散问题的地区会议，旨在推行埃及长期追求的中东无核化目标。
　　会议主办方在记者招待会上强调了和平利用核能的重要性，呼吁在中东地区实现无核化。开罗美国大学公共关系学院院长纳比勒·法赫米表示，中东地区仍有大量核弹头，必须为实现中东无核确定一个时间表。
　　会议主办方在记者招待会上透露，２９日的会议将讨论中东地区的两大核问题——伊朗核问题以及可能拥有核武器的以色列。阿拉伯和以色列之间的长期冲突是以色列发展核武器的原因，会议希望现在美国的斡旋能够推动中东和平进程，为一个无核的中东铺平道路。
　　同期：金字塔政治与战略研究中心主席　贾迈勒·阿卜杜·贾瓦德
　　简言之，两件事在这个地区是交织在一起的。当前，中东地区在这两个方面都取得了一些进展。关于伊朗的核问题有很大的争议，我们希望此事和平解决；另一方面，与过去８年相比，美国试图更认真地推动巴以和阿以之间的谈判，这为营造一个更和平的中东打开了大门。
　　新华社记者陈公正、李姝莛、张锰开罗报道。（完）
</content>
</doc>

<doc id="375">
<title>宁夏石化公司获银川市节约用水先进单位称号</title>
<content>　　宁夏石化公司获银川市节约用水先进单位称号
　　本报讯 （特约记者吴国英）近日，银川市节约用水办公室下发文件，对银川市2007年度节约用水表现突出的企业和社区进行了表彰。宁夏石化公司获得了“银川市节约用水先进单位”称号。
　　宁夏石化公司作为一个化工企业，是当地的用水大户，每年新鲜用水量大约为1309万吨。为创建节约型企业，节约水资源，宁夏石化公司多年来坚持从节约用水和加大废水回用力度两方面推进节水工作。特别是在重点依靠科技，逐步实施节能节水项目，加大废水回用的同时，这个公司进一步加强了生产现场的节水管理，制定了《现场节约用水管理制度》。这个公司将原水总量和外排污水排放制定了指标，并纳入到月度的成本奖进行考核。各车间也积极行动起来，开展节水合理化建议活动。员工献计献策改进循环水工艺，消除生产装置区的跑冒滴漏。通过积极开展节能节水工作，公司节能节水工作取得了良好的成绩。2007年，这个公司水重复利用率达到97.2%，节约用水110万吨。
</content>
</doc>

<doc id="376">
<title>福厦漳高速公路全线原路扩建</title>
<content>　　近日，福建省通车最早的高速公路——福（州）厦（门）漳（州）
高速将动工扩建。由现有的双向4车道扩为双向8车道，通行能力将提高
2.5倍。全部工程投资208亿元，预计2010年年底完工，扩建改造难度极
高，隧道原位拓宽属全国首例。 
　　扩建工程优先采用原路基两侧各拼宽2车道、形成双向8车道整体式
路基的两侧拼宽方式建设。这种拼宽方式约占全线里程的65%。扩建工
程分为福泉、泉厦、厦漳三段实施。其中，泉厦高速扩建工程，预计2009
年底竣工；福泉高速扩建工程，预计2010年底竣工。在既有高速公路的
基础上拓宽改建，难度极高，隧道原位拓宽属全国首例，高边坡数量之
多也是全国罕见。
</content>
</doc>

<doc id="377">
<title>（服务·社会）大同清理“令人不安”的保安</title>
<content>    （服务·社会）大同清理“令人不安”的保安
    新华社太原７月９日专电（记者谭博文）大同市公安局从近期开始，将利用两个月的时间，在全市范围内清理非法保安组织，打击那些令人感觉到不安全的保安，从而使得这一行业真正起到保护人们安全的作用。
    大同市公安机关严格按照《山西省保安服务业管理暂行办法》的有关规定，对全市的保安服务业进行全面清理整顿，彻底清理各类非法保安组织，规范保安队伍，查处保安服务市场中出现的各种违法违纪问题。
    此次专项行动将重点对以下几方面进行清理。一是坚决取缔、撤销各类非法保安组织，对单位自建的内部安全保卫性质的组织，一律不得以保安队、保安部命名，不得着保安制式服装。二是对单位擅自雇佣的保安人员，随意殴打、侮辱群众，侵犯公民人身权利的，依法严肃处理。三是对娱乐场所的保安人员，一律予以撤销。四是取缔各种形式的黑保安人员，限期离开所在服务单位。
    专项行动还将对“四未”进行清理整治，这“四未”为未经山西省公安厅审核批准、未在省级工商行政管理部门注册登记私自经营保安服务业务的单位、未经山西省公安厅批准开办的保安培训机构、未经培训并取得统一颁发的资格证书和上岗证的保安人员。（完）
</content>
</doc>

<doc id="378">
<title>香港佛教界将举办连串大型活动庆祝香港回归祖国１０周年</title>
<content>香港佛教界将举办连串大型活动庆祝香港回归祖国
１０周年
　　新华社香港５月２２日电　香港佛教联合会会长觉光
法师表示，香港佛教界今年将分别在佛诞假期、回归纪念
日和国庆期间，举办连串大型佛教活动，团结本港过百万
佛教信众，共同庆祝香港回归祖国１０周年。
　　觉光法师表示，香港佛教界将于佛诞假期一连４天举
办大型活动，祈福本港过百万佛教信众“离苦得乐”，共
创和谐社会。
　　５月２４日（农历４月初８）佛诞当日下午，“庆祝
二五五一年佛诞暨香港回归祖国十周年大会”将在香港会
展中心举行，预计将有３０００多佛教信众可以入场参与
浴佛仪式。
　　２５日晚，来自内地、享誉世界的佛教梵呗交响乐团
将在香港会展中心公演《神州和乐》大型交响乐。
　　２６日，香港将举行万人皈依仪式。
　　２７日，将举行本港８大寺院传吉祥灯法会，届时将
有７０多家佛教中小学校礼堂为信众祈福诵经提供场地。
　　据此间媒体报道，觉光法师２１日召开记者会表示，
为庆祝香港回归祖国１０周年，香港佛教界年内还将在全
港举办多个庆典活动，包括６月３０日的“祖国和平颂”
子夜鸣钟大典，以及国庆期间的“世界佛教论坛”香港回
归１０周年高峰会议，藉宗教力量祈祷国家和香港祥和繁
荣。（完）
</content>
</doc>

<doc id="379">
<title>（医卫）内蒙古推动蒙医药进社区　７３种蒙成药首次纳入社区用药范围</title>
<content>新华社呼和浩特３月１０日电（记者张丽娜）内蒙古自治区卫生厅日前制定下发了《内蒙古自治区社区卫生服务机构用药参考目录》，首次将７３种蒙成药纳入社区卫生服务用药范围。
    据了解，这个参考目录是在内蒙古卫生厅组织有关专家经过科学论证，结合自治区常见病、多发病和慢性病的发病特点以及用药习惯和民族医药特点的基础上制定的。遴选的药物标准是安全性大、疗效确切、价格低廉、使用方便，并首选已列入基本医疗保险和工伤保险药品品种，规定常规用药品种共６７５种，其中，基本西药３２８种、中成药２７４种、蒙成药７３种；纳入医保范围的药品占８８.９％；中成药和蒙成药全部为经国家食品药品监督管理部门批准的复方制剂药品。
　　为了充分发挥中蒙医药在城市社区卫生服务中的作用，完善中蒙医药社区卫生服务体系，为城镇居民提供方便、快捷、安全、有效的中蒙医药服务，内蒙古卫生厅于２００７年提出在社区卫生服务中心应开设蒙医科或蒙医诊室，设置蒙药房，配备一定数量的蒙药材、蒙成药和诊疗设备的要求，并规定将中蒙医药服务项目纳入城镇职工基本医疗保险支付范围，并实行参保人员在社区卫生服务中心就诊时应用中蒙医药诊疗方法的自付比例比应用其他诊疗方法的自付比例低５％的优惠政策。
    此用药目录将蒙成药纳入社区基本用药范围，也是推动蒙医药进社区的一项重要举措。随着医药科学的发展和社区卫生服务需求的变化，内蒙古卫生部门还将对用药目录进行不定期的补充和修订。（完）
</content>
</doc>

<doc id="380">
<title>内贾德称将“斩断入侵者的手” 首艘伊朗造驱逐舰将下水</title>
<content>　　【法新社德黑兰4月18日电】伊朗总统内贾德周三宣称，伊朗的武装力量会“斩断任何向伊朗伊斯兰共和国发起进攻的敌人的手”。
　　为纪念伊朗建军节，内贾德在国家电视台转播的讲话中说：“我们的军队履行的是防御使命，而不是进攻使命。但我们完全做好了应对任何入侵者并斩断他们的手的准备。”
　　在内贾德发表讲话之后，军队开始了大规模阅兵式。
　　【路透社德黑兰4月17日电】伊朗伊斯兰共和国通讯社今天援引海军指挥官大流士·易卜拉欣内贾德的话说：“第一艘伊朗制造的驱逐舰很快将下水……世界军事界将为它的设施、装备、能力和技术感到惊讶。”但他没有透露驱逐舰下水的具体时间。
</content>
</doc>

<doc id="381">
<title>MIMO：新一代移动通信核心技术</title>
<content>　　MIMO：新一代移动通信核心技术
　　多输入多输出（MIMO）技术是指在发射端和接收端分别使用多个发射
天线和接收天线，信号通过发射端和接收端的多个天线传送和接收，从
而改善每个用户的服务质量（误比特率或数据速率）。MIMO技术对于传
统的单天线系统来说，能够大大提高频谱利用率，使得系统能在有限的
无线频带下传输更高速率的数据业务。目前，各国已开始或者计划进行
新一代移动通信技术（后3G或者4G）的研究，争取在未来移动通信领域
内占有一席之地。随着技术的发展，未来移动通信宽带和无线接入融合
系统将成为热门的研究课题，而MIMO系统是人们研究较多的方向之一。
为了更好地利用MIMO技术，必须深入研究MIMO信道特性，尤其是空间特
性。与传统信道不同的是，MIMO信道大多数情况下具有一定的空间相关
性，而不是相互独立的。在2001年11月的3GPP会议中，朗讯、诺基亚、
西门子和爱立信公司联合提出了标准化MIMO信道的建议。3GPP和3GPP2
推荐的链路级MIMO信道的建模方法有两个：基于相关（Corrlration－
Based）的方法和基于子径（EAGC－A14H）的方法。尽管3GPP和3GPP2对
链路级的信道参数进行了定义，但是对于如何实现并没有达成共识。研
究信道的相关性对系统容量的影响成为MIMO技术的研究方向之一。早期
关于MIMO技术的研究大多数集中在单用户点到点的环境中，而没有考虑
其他用户的共信道干扰。最近，人们将研究重点逐渐转移到多用户MIMO
信道中。在多用户MIMO系统的下行链路中采用空分多址（SCDMA）可以
给系统吞吐量带来可观的收益。这样的多用户MIMO系统的技术难点在于
如何设计发射向量以消除用户间共信道的干扰。典型的“最佳问题”包
括功率受限时的容量问题（最大化和信息速率）或用以满足每个用户特
定QoS的功率控制问题（最小化发射功率）。虽然对于一般的多用户MIMO
信道，这两个问题都没有闭环解决方案，但是强加某些特定的限制时可
以得到闭环解决方案。最常见的包括：块对角化、逐次最优化、波束成
形法以及结合空时编码来消除多用户之间的干扰。从理论上来说，多天
线多址系统的容量域已经非常清楚，但是如何让容量域满足各种用户对
传输速率的要求，仍然没有很好地解决。从结构来看，这是一个非线性
优化问题，采用传统的凸优化方法虽然可以解决，但是计算量会非常庞
大，必须寻找简单快速的方法。在某些特殊情况下，比如，多用户和容
量（所有用户的速率加权值一样）的优化问题，有文献已经提出了非常
有意义的多用户注水迭代算法，这种方法充分利用了原始优化问题的结
构，利用矩阵理论和凸优化理论快速迭代求解。但是这种特殊情况对于
实际网络来说没有太大的意义，因为实际网络中不同用户位于网络的不
同位置，采用相同速率加权值的做法会导致网络边缘用户的传输速率得
不到保证，所以应对长期传输速率比较低的用户给予较大的速率加权值
以提高该用户的传输速率。由于存在天线间和用户间干扰，所以多天线
广播信道属于非退化（non－degraded）的广播信道，并且其容量域一
直不明确。对于可退化（degraded）的广播信道，比如单天线广播信道，
已经有了其容量域以及各个用户的速率分配方法。近年来，对于多天线
广播信道容量域的研究也取得了很大进展。其中，DPC技术是解决多天
线广播信道容量域问题的关键。
</content>
</doc>

<doc id="382">
<title>（和平使命—２００７）专家访谈：中外联合军演更加注重实际效果</title>
<content>    （和平使命—２００７）专家访谈：中外联合军演
更加注重实际效果
　　新华社北京７月１２日电（记者曹智、李宣良）“中
国军队参与中外联合军事演习，近年来不仅频率越来越密
集，而且参演课题和课目越来越多、军兵种越来越全、背
景设置越来越复杂。”国防大学危机管理研究中心教授欧
阳维在接受新华社记者采访时说，“这表明，中国军队在
参加军事演习时越来越注重实际效果了。”
　　中外联合军事演习既是一种积极的军事外交行动，也
是加强多边和双边军事关系、维护地区安全与世界和平的
重要措施。即将举行的“和平使命—２００７”上海合作
组织成员国武装力量联合反恐军事演习，是中国军队自
２００２年来第１８次参加中外联合军事演习。
　　近年来，中国不仅与巴基斯坦、印度、泰国等周边国
家、发展中国家开展联合军事演习，也和美国、英国、法
国等西方发达国家举行以应对非传统安全领域威胁为主要
内容的联合军事演习。
　　欧阳维说：“在保证国家领土主权和国家基本利益的
基础上，中国军队通过与其他国家的联合军事演习，加强
与其他国家在安全上的合作与交流，增强了军事互信。”
　　在参加联合军事演习中，中国军队通过不断增加演习
课题和课目，不断满足着本国和相关国家在安全上的需要。
特别是加强在应对非传统安全威胁方面的联合军演，有针
对性地应对跨国跨地区威胁，如防杀伤破坏性武器的扩散、
海上通道安全防卫、反恐怖、联合救灾和人道主义救援、
跨国大型传染病的隔离行动、侨民保护撤离和其他维和行
动等课题的演练。
　　“不论是中国，还是其他国家，都将增加更多军兵种
参与联合演习的程度，这是世界各国开展联合军演的一种
新趋势。”欧阳维说，以往中国军队参加的双边和多边联
合军演多以海军为主，今后可能将增加其他军兵种参加的
规模和次数。在已举行的１７次中外联合军事演习中，海
上演习占了一半以上。去年，在与巴基斯坦举行的“友谊—
２００６”演习中，中方特种部队首次出国参演；在“和
平使命—２００７”演习中，中方航空兵和空降兵也都将
首次出国参演。今后，这一趋势仍将继续，将会有越来越
多的军兵种出现在联合军演的演兵场上。
　　国家投入大量人力、物力举行联合军演，并非仅仅为
了看、为了外交。“未来联合演习的背景将会更加复杂，
演练将更趋于取得实效。”欧阳维说，演习的难度将加大，
分类更细致，演习成功与否将更取决于是否解决实际问题，
如实现联合情报共享、协同联合或联军指挥方式、进行远
距离机动以及国家间武装力量过境等。（完）
</content>
</doc>

<doc id="383">
<title>（报刊选萃）京城饭店将限摆一次性客用品</title>
<content>    （报刊选萃）京城饭店将限摆一次性客用品
　　新华社北京７月１３日电 北京饭店业节能减排工作动员会日前召开，为加强节能环保，北京各饭店将继续减少一次性客用品的摆放。
　　综合《京华时报》和《北京晨报》报道，北京市旅游局局长杜江在会上表示，各饭店在减少废弃物方面，要按照国家和北京市的有关规定，建立物资采购、使用、回收、处理制度，实行垃圾分类。
　　杜江还说，在一次性客用品减量方面，首先要做到可放可不放的不放，饭店不主动提供剃须刀、剃须膏、火柴等非人人需要的用品，客人如需使用可向饭店索取；客人前一天使用后尚有剩余的用品（如肥皂、手纸等），第二天清扫客房时不收走，而是在旁边添加一份新的；沐浴露、洗发液等用品有条件的可以用大包装容器替代小瓶装。
　　根据旅游局的统计数据，如果北京各饭店减少这些低质易耗品的使用量，那么每年至少可以减少１４００多吨来自这些物品的垃圾。
　　此外，会议还要求星级饭店在节约用电方面，积极使用节能灯具；执行公共建筑夏季空调室内温度不低于２６摄氏度，冬季不高于２０摄氏度的要求，做到室内无人时不开空调，开空调时不开门窗。（完）
</content>
</doc>

<doc id="384">
<title>农产品包装和标识管理的有关规定</title>
<content>    第八条农产品包装应当符合农产品储藏、运输、销售及保障安全的要求，便于拆卸和搬运。
    第九条包装农产品的材料和使用的保鲜剂、防腐剂、添加剂等物质必须符合国家强制性技术规范要求。
    包装农产品应当防止机械损伤和二次污染。
    第十条农产品生产企业、农民专业合作经济组织以及从事农产品收购的单位或者个人包装销售的农产品，应当在包装物上标注或者附加标识标明品名、产地、生产者或者销售者名称、生产日期。
    有分级标准或者使用添加剂的，还应当标明产品质量等级或者添加剂名称。
    未包装的农产品，应当采取附加标签、标识牌、标识带、说明书等形式标明农产品的品名、生产地、生产者或者销售者名称等内容。
    摘自《农产品包装和标识管理办法》
</content>
</doc>

<doc id="385">
<title>（教育）远程教育工程覆盖云南农村中小学</title>
<content>　　新华社昆明２月８日电（记者杨跃萍）云南省教育厅日前宣布，云南省圆满完成农村中小学现代远程教育工程，现代远程教育工程覆盖全省农村中小学。 
　　自２００３年国家启动农村中小学现代远程教育工程以来，云南省累计建成农村初中计算机教室１９０２间，农村完小卫星教学收视点１１９４０个，村小及教学点光盘播放系统１９８６８个。现代远程教育设施的完善，为云南广大农村中小学获取并使用优质教育资源创造了条件，为农村学校的教育教学改革注入了活力，有力地促进了城乡教育均衡发展。 
　　据悉，２００７年，云南省在中央投入１２１６２万元农村中小学现代远程教育工程项目经费的基础上，进一步加大地方财政资金的投入力度，省、州县财政共配套４０５０多万元用于３２个县开展农村中小学现代远程教育工程，保证了全省１２９个县全面完成农村中小学现代远程教育工程建设任务，农村中小学现代远程教育工程项目覆盖率从２００６年的７３％提高到２００７年底的１００％。
　　据统计，目前云南农村中小学计算机“生机比”已由２００６年的５０∶１提高到４０∶１。（完）
</content>
</doc>

<doc id="386">
<title>克罗地亚对奶酪进口征收保护性关税</title>
<content>    据媒体报道，克已对荷兰高达奶酪及奶酪替代品的进口关税每公斤提高1.05欧元，瑞士多孔干酪和黄色乳酪的进口关税每公斤提高0.55欧元。按世贸组织相关规定，本次保护性关税征收的执行时间将不会超过200天。
</content>
</doc>

<doc id="387">
<title>是运动水平提高？还是科技水平作怪“太空”泳衣助破纪录引争议</title>
<content>　　刚刚在英国曼彻斯特落下帷幕的世界短池游泳锦标赛中，各路游泳健将掀起破
纪录高潮，令18项世界纪录作古。惊叹于运动员成绩飙升的同时，人们把目光投向他们当中
一些人穿着的太空时代泳衣“LZR竞赛者”上。
　　虽然国际游泳联合会允许运动员身着“LZR竞赛者”上阵，但业界对这种高技术泳衣看
法不一，有人认为它是技术革新，但有人认为它是一种对其他选手不公的“技术兴奋剂”。
　　太空科技
　　路透社15日报道，“LZR竞赛者”泳衣由知名游泳装备生产商SPEEDO公司生产。研发这
一产品过程中，SPEEDO得到美国国家航空和航天局的技术支持，给这种新型泳衣增添了太空
色彩。
　　“LZR竞赛者”由聚氨酯和氯丁橡胶等原料构成。生产公司称，“LZR竞赛者”能使运动
员体型变得更为流线，减小水中阻力，削减皮肤振动和肌肉振荡，最多可使比赛速度提高两
个百分点。
　　“LZR竞赛者”市面售价约550美元，公司邀请在雅典奥运会上独揽6块游泳项目金牌的
美国运动员迈克尔·费尔普斯担任形象代言人。
　　费尔普斯说，感觉自己穿上“LZR竞赛者”后快得“像一枚火箭”。
　　选手倒戈
　　报道说，“LZR竞赛者”帮助游泳健将们打破一个个世界纪录，拿下一个个2008年北京
奥运会的参赛资格，这使得一些与其他游泳装备品牌签约的运动员“倒戈”。他们终止与那
些品牌签订的合同，即便放弃丰厚的商业利润也要披上这种新式“战袍”。
　　马克·舒伯特1980年来一直担任美国奥运游泳队教练。他说，LZR“比以往见到过的任
何泳衣都好”，但也使代言其他品牌的选手陷入进退两难的境地。
　　“我为他们感到遗憾，”舒伯特告诉媒体，“你是为钱而游还是为金牌而游？”舒伯特
说，“他们说这种新型泳衣是火箭科技，但统计结果并不能证明这点。其他公司只是尚未（
在这类产品上）下工夫。与性能相比，那些公司更专注时尚元素……”
　　其他一些国际品牌的游泳装备生产商说，它们的泳衣沦为“二流产品”，是因为它们遵
守了国际泳联有关泳衣材料的规定。
　　但国际泳联说，尚未接受独立测试的“LZR竞赛者”用料合法，相关材料条款中“纤维”
字样也可指代聚氨酯等非纺织类材料，其他厂商误解了材料规定。
　　褒贬不一
　　游泳界对“LZR竞赛者”褒贬不一。有人认为它体现了领先运动科技，有人则认为它的
功能被夸大。
　　在曼彻斯特世界短池游泳锦标赛上打破3项世界纪录的津巴布韦奥运冠军柯丝蒂·考文
垂说，“LZR竞赛者”赋予她生理和心理双重优势。
　　考文垂告诉路透社记者：“穿上这身行头给了我很大心理优势，让我感觉格外有信心，
但（比赛成绩）最终还是要取决于运动员本身。”
　　克罗地亚运动员杜耶·德拉戛尼亚身披“LZR竞赛者”在曼彻斯特打破50米自由泳男子
世界纪录。但他却对SPEEDO公司声称的产品性能有些怀疑。
　　“商业宣传很棒。它（泳衣）不错，但没（宣传的）那么好，”德拉戛尼亚说，“游得
快就是游得快。不管穿不穿这种泳衣都是这样。”
　　有业内批评人士说，“LZR竞赛者”等同于“技术兴奋剂”，不应当批准使用。
　　而一些游泳教练和运动员认为，既然新世界纪录已被承认，封杀LZR为时已晚。
　　（据新华网）
</content>
</doc>

<doc id="388">
<title>青海水利将呈现“四区两带一线”发展格局</title>
<content>　　青海水利将呈现“四区两带一线”发展格局
　　随着西部大开发的不断深入和“生态立省”战略的出台，“四区两带一线”区域经济规划布局将成为今后青海水利发展的亮点和目标。依据这一思路，青海将逐步完善防洪减灾体系、城乡水资源配置体系、高效节水利用体系、水环境保护和河湖生态保障体系。 
　　据了解，“四区两带一线”区域经济发展格局中的“四区”，指以西宁为中心的东部地区，青海水利将在推进城镇化、提升园区经济和壮大县域经济上发挥引导、辐射作用。实施“三环”绿化战略，即在城市外围种植防护林、建设城市道路绿化、发展庭院绿化。全力加快区域经济发展，建设综合经济区。青海水利将充分依托柴达木地区优势资源，满足工业发展对水资源的需求，在水资源的综合开发、建设循环经济试验区上发挥重要的作用。环青海湖地区水利发展将在确保青海湖湿地安全的前提下，有重点、有选择地发展特色畜牧业、生态旅游业，大力推进生态保护和综合治理，建设生态旅游和现代畜牧业示范区。在三江源地区，青海水利将启动黄河源头预防保护二期工程，加强三江源水保生态监测，把生态修复和环境保护作为首要任务，积极发展生态产业链，努力建设国家重要的生态功能区。“两带”指实施黄河沿岸和湟水河沿岸综合开发为主的特色经济带，进一步解决区域基础设施与发展需要不协调、水资源利用程度低等突出问题，对该省乃至黄河中下游地区经济社会可持续发展，将产生深远影响。“一线”指青藏铁路沿线，青海水利将在沿线设立生态自然保护区，加大生态修复和保护力度。
</content>
</doc>

<doc id="389">
<title>（生态）我国已经形成四级人工影响天气业务体系</title>
<content>　　新华社长春１０月８日电（记者齐海山）８日上午，中国气象局局长郑国光在长春说，人工影响天气已经成为我国防灾减灾和空中云水资源开发利用的重要手段，经过５０年的努力，我国形成了国家－省－地－县四级人工影响天气业务体系。
　　郑国光在长春举行的“中国人工影响天气事业５０周年纪念大会暨第十五届全国云降水物理与人工影响天气科学会议”上说，我国人工影响天气事业作业规模不断扩大，应用领域不断拓宽，在抗旱减灾、森林防火、水库增蓄水、生态环境建设和保护、重大活动保障等方面发挥了越来越重要的作用。
　　郑国光说：“目前全国３０个省（区、市）开展飞机、火箭、高炮、地面燃烧炉的人工影响天气作业，目前人工增雨和防雹保护作业面积分别达３００余万平方公里和４４余万平方公里，人工影响天气从业人员达到３７０００多人，人工影响天气作业效益越来越高。”
　　据介绍，１９５８年８月８日，在吉林省我国首次进行了飞机人工增雨作业，开创了我国现代人工影响天气事业发展的新纪元。（完）        
</content>
</doc>

<doc id="390">
<title>我区召开迎龙湖水利工程建设工作座谈会</title>
<content>我区召开迎龙湖水利工程建设工作座谈会时间：07-08-1521:25:33 
我区召开迎龙湖水利工程建设工作座谈会
8月15日，我区召开迎龙湖水利工程建设工作座谈会，市农林水利局局长朱宪生等领导和区长张季、区政协主席陈金秀等出席会议，双方交流了成立迎湖水利工程业主单位的人员组成情况，讨论了工程资金筹措、设计、建设等情况。迎龙湖中型水库工程是我区重点建设项目，也是重庆市“巴渝渴望工程”项目之一。今年11月，我区将启动迎龙湖中型水库工程建设，工程将于2005年10月完工，年供水将达4千万吨。迎龙湖水利工程由水库工程、灌区工程和供水工程三部份组成。水库集雨面积９５．３平方米，正常蓄水位２４８米，总库容１７９８立方米，大坝高５０．５米，其主要功能是解决长生、迎龙、广阳、峡口地区５．１６万亩农业灌溉和灌区内２．１７万农业人口，１．８６万头牲畜和长生、迎龙两镇２万人及茶园开发新区８万人的饮用水问题。
2003、8、18卿长春
</content>
</doc>

<doc id="391">
<title>俄学生因传播种族仇恨录像遭指控</title>
<content>　　这段录像显示，两名男子的手脚被捆，嘴里也塞着东西，跪在一面纳粹旗帜前。根据字幕说明，他们中一个来自俄罗斯达吉斯坦共和国，另一个来自塔吉克斯坦。
　　录像中有重金属音乐。根据路透社记者看到的录像，一名蒙面男子好像用看起来像猎刀式的利器砍下了一名被绑者的头。录像的另一部分显示，一名高呼着“俄罗斯光荣”的男子用霰弹枪朝另一名被绑者的头部射击，那名男子当时跪在个浅浅的墓穴边。
　　警方现在还不能确认这段录像的真伪。俄罗斯内务部一位发言人１５日说：“我们拘留了一个涉嫌向网上上载这段录像的年轻人……初步调查显示，他通过网络散播这一录像，但不是录像的制作者……专家还在鉴定这段录像。”　　
　　路透社说，警方在俄罗斯迈科普市抓到了这名男子，他是大学生。
　　最近几年，俄罗斯接连发生多起种族暴力事件，活动猖獗的光头党是主要肇事者。（完）
</content>
</doc>

<doc id="392">
<title>（台湾暑假生活）暑假成台湾青少年犯罪高峰期</title>
<content>    新华社台北８月１８日电（记者卫铁民  陈键兴）吃
摇头丸、飚车、援交、吸食海洛因……８月台湾，酷热逼
人，原本快乐轻松的暑期生活，不时也有杂音出现。
    吸毒是台湾岛内民众普遍关注的社会问题。而暑假也
是年轻学生吸食毒品的高发期。台北市警方近日在一家宾
馆内查获了两名涉嫌吸食及注射海洛因的少女，起获了海
洛因少许和注射针筒。令警方惊讶的是，其中一名少女年
仅１３岁，是台湾查缉海洛因毒犯年龄最小的。
    愈演愈烈的“援助交际”问题也令家长及老师倍感头
痛。台湾警方近年来发现，越来越多的女学生利用网络“
援交”从事性交易打短工。更令人担忧的是，台湾青少年
“援交”的年纪越来越小。据报道，台湾已出现年仅１１
岁的“援交”少女。日渐增多的“援交”少女声称因为没
钱交学费，才拿肉体换现金，但实际上只是没足够的钱买
名牌服饰、高档手机，没有钱去唱歌跳舞、美容瘦身就去
尝试不道德的交易。 
    台湾有社团调研发现，暑假是青少年犯案的高峰期。
这是因为，暑假期间青少年有较多的闲暇，但社区中可提
供少年休闲的场所却有限，道德观、人生观模糊的青少年
容易接触到犯罪诱因，因而产生犯罪行为。（完）
</content>
</doc>

<doc id="393">
<title>（财经·国际）世行将为肯尼亚私人学校提供金融服务</title>
<content>　　新华社内罗毕８月９日专电（记者刘颖）据此间媒体９日报道，世界银行下属的国际金融公司将为肯尼亚的私人学校提供金融服务，以支持肯尼亚私人学校的发展。
　　报道说，国际金融公司将与肯尼亚当地银行合作，为私人学校提供贷款，用于学校建设和教学用品购买等。国际金融公司东非地区高级经理让·普罗斯珀说，为私人学校提供的单项贷款额在１０００美元到５０万美元之间，肯尼亚全国范围内的所有私人教育机构均可申请这一贷款。国际金融公司还将为私人学校提高经营效率和贷款管理等提供建议。
　　普罗斯珀说，这一资助计划的目的是鼓励私人领域参与教育服务，以减轻公共教育部门的负担。
　　据肯尼亚政府２００６年公布的全国经济调查报告，私人学校数量在肯尼亚全国小学和中学中所占的比例分别约为１０％和１４％。（完）
</content>
</doc>

<doc id="394">
<title>（财经·国际）大众携手Ｇｏｏｇｌｅ开发车载导航系统</title>
<content>航系统
　　新华社纽约２月３日专电德国大众汽车公司美国分公
司３日透露，该公司正在与全球搜索巨擘Ｇｏｏｇｌｅ公
司合作，将后者的卫星地图软件Ｇｏｏｇｌｅ　
Ｅａｒｔｈ整合到大众汽车里，共同开发车载导航系统。
　　据悉，两家公司意图在汽车内部安装卫星导航系统和
一个三维显示器，使驾驶者可以根据周围地面状况判断自
己所在的位置。此外，大众公司还通过自己在美国加利福
尼亚州硅谷的电子研究实验室开发上述导航系统的自动个
性化升级功能。
　　业内人士认为，大众与Ｇｏｏｇｌｅ合作对后者颇有
意义，因为这表明Ｇｏｏｇｌｅ已突破互联网行业，向更
广阔的领域进军。
　　Ｇｏｏｇｌｅ在去年６月份推出了Ｇｏｏｇｌｅ　
Ｅａｒｔｈ软件。该软件整合Ｇｏｏｇｌｅ的本地搜索和
驾车指南两项服务，用户可以在三维地图上搜索特定区域，
放大或缩小虚拟图片，然后形成行车指南。（完）
</content>
</doc>

<doc id="395">
<title>快讯：４名在巴基斯坦受伤的中国工程技术人员抵达北京</title>
<content>    快讯：４名在巴基斯坦受伤的中国工程技术人员抵达北京
    新华社北京５月７日电（记者韩洁）５月７日上午 １０点左右，４名在巴基斯坦汽车爆炸事件中遇袭受伤的中国工程技术人员抵达北京首都国际机场，回国继续接受治疗。
    据了解，目前尚有５名中国伤员留在巴基斯坦接受治疗。其中３名已康复，准备出院。其余２名伤势较重的伤员将在病情稳定后，由巴方医护人员护送回国。（完）
</content>
</doc>

<doc id="396">
<title>（体育）厄瓜多尔将派１５０多名运动员参加泛美运动会</title>
<content>（体育）厄瓜多尔将派１５０多名运动员参加泛美
运动会
　　新华社基多６月２０日电（记者郝云甫）厄瓜多尔奥
委会２０日宣布，将派１５３名运动员参加于７月在巴西
里约热内卢举行的泛美运动会。 
  　厄瓜多尔奥委会主席达·卡雷拉说，厄瓜多尔运动员
将参加２５个项目的角逐，而在田径、足球、拳击、柔道、
举重等项目中具有夺牌实力。卡雷拉说，世界杯和奥运会
冠军佩雷斯将参加２０公里竞走比赛，是该项目金牌竞争
者之一。
  　泛美运动会是美洲地区最重要、规模最大的运动会，
将有来自４２个国家的５０００多名运动员参加本届泛美
运动会。
  　第十五届泛美运动会将于７月１３日至２９日在巴西
里约热内卢举行。（完）
</content>
</doc>

<doc id="397">
<title>环保该不该纳入党务工作？</title>
<content>    日前，一家企业把环境保护作为党务工作的一项重要内容。是“越俎代庖”，还是开拓党务工作新渠道？一时在员工中引起争议——环保该不该纳入党务工作？
    ■新闻事件
    本报讯   近一段时间，中铁四局宜（昌）万（州）铁路经理部员工逐渐发现，经理部党委把环境保护工作上升到政治层面，不仅严格划分党员责任范围，而且经常性进行居民集居地洒水防尘、道路清理等检查，每天的生产碰头会分别将保护植被、污水排放、施工垃圾清理作为党员考核内容加以认真落实，这在员工中引起不同的声音。
    一些党员管理干部认为：“施工区域地处人迹稀少的大山深处，投入过多，既浪费人力财力，又没有直观的实际收效，只要能够满足上级检查就可以了，过多抓环境保护有党务工作越位之嫌”。
    针对这一问题，经理部很快形成了两种截然不同的意见。赞同的说，经理部党委拓展党建政治思想工作渠道，既解决了施工环保问题，还大自然本来面目，又帮助行政管理人员分担了施工生产担子，一举两得。
    反对者同样言之凿凿：企业党务，重在辅助监督安全质量进度，重在抓党风廉政建设，环境保护不属于其中政治管辖范畴，更没必要紧抓不放。
    经理部领导班子很快发现了环保工作上造成的意见分歧。在一次党员大会上，项目经理、党委副书记何中华表明了他的立场：“作为国有大型企业，应具有建设者的大家风范，始终保持长远战略眼光。十七大报告强调在政治文明、物质文明、精神文明建设的同时，将建设生态文明作为实现全面建设小康奋斗目标新要求的重要内容，对环保工作提出了更高的要求。党委部门主抓环境保护虽不能产生直观经济效益，但带来的正面影响间接促进了企业的长远发展，地方政府几次组团参观时对环保工作的热烈反响，以及系统内部单位在本地建筑市场的连续中标，足以表明高标准的环境保护所带来的连带效应。
    党委书记陈雄伟认为：环保工作不仅涉及国计民生，造福子孙后代，更关乎企业的外在品牌形象。施工现场位于土家、苗族少数民族集结的大山深处，这里有梭布亚一级国家森林公园等自然旅游景点，山清水秀，原生态环境保存完好，项目部更要加以重点保护，创出国有企业品牌。对于将环保列为党务工作重点内容，他一语中的：党务工作本身包含极其丰富的内涵，延伸企业管理每一个角落。
    事实面前，过去认为党政部门抓环境保护是“自找苦吃”的观念得到彻底改变。生产副经理沈树祥回忆几年前在其他建设工地的环保工作时说：这项工作通常设专人管理，党政部门一般很少过问。从近一个阶段实施情况看，工作力度比前期更富成效；一位现场管理人员认为，施工给自然生态环境造成破坏很多时候不可避免，但人为地保护好环境，是每一个建筑施工单位应该做到的，环境保护纳入党务工作范畴无可厚非。（邵先虎 马荣华）
    ■编辑点评
    青山绿水的政绩观
    曾经采访过一位大型国有企业的总经理，他坦言，党组织在企业里发挥作用是中国特色社会主义企业管理的一个重要特点，党委在企业里发挥政治核心的作用。
    “为将之道，当先治心。”企业中的党务工作虽然不直接管钱、管物，但可以像水一样，充分发挥其柔性，既润物无声，又春风化雨。
    十七大报告中高度重视环保工作，多个部分对环保工作都有大段表述。强调必须把建设资源节约型、环境友好型社会放在工业化、现代化发展战略的突出位置，落实到每个单位、每个家庭。
    有学者认为，从近年常说的改善生态环境到提出生态文明，显示我国政府已将环保从行为实践提高到理论和伦理的高度。
    生态文明不是一句空洞的口号，需要各个社会细胞拿出切实可行的办法，比如制定生态文明建设方案、奖惩措施等。文中企业将环保纳入党务工作的范畴，是一种有益的探索，把企业的环保工作上升到意识形态领域，有利于深入人心、落到实处。
    “保住青山绿水也是政绩”，呼吁把环境保护置于企业可持续发展的高度纳入干部考核评价体系之中。在企业中把握正确的导向，唤起员工的环境意识、文明意识，对于建设和谐企业，走上符合生态文明要求的科学发展道路，意义重大。（晓燕）
</content>
</doc>

<doc id="398">
<title>气候变化严重影响我国生态 环保总局呼吁公众参与生物多样性保护</title>
<content>    本报北京5月20日讯 记者郄建荣 5月22日是“国际生物多样性日”，今年的主题是“生物多样性与气候变化”。日前，在北京中国人民大学开幕的“2007大学生生态电影周”上，国家环保总局生态司有关负责人表示，气候变化已经对我国生态系统和生物多样性造成了严重影响。她呼吁，在生物多样性环保工作中实施“公众参与”。
    这位负责人说，中国是世界上生物多样性最为丰富的国家之一，中国加入《生物多样性公约》已有14年。中国政府高度重视生物多样性保护工作，截至2006年底，全国共建立各种类型、不同级别的自然保护区2395个。同时，通过制定法律、法规和规划，实施就地和迁地保护，中国的生物多样性得到了有效保护、生态环境恶化的趋势得到了有效遏制。
    就今年国际生物多样性日的主题，这位负责人说，越来越多的证据表明，气候变化已经对我国生态系统和生物多样性造成了严重影响。由于全球变暖，近50年来我国全海域海平面平均每年上升2.5mm，海平面上升使我国的红树林、珊瑚礁等生态系统发生了退化。在我国境内降水格局和地表径流的变化，使我国内陆湿地逐渐萎缩，并威胁到其中丰富的生物多样性。气候变化还使我国的森林分布明显北移，草原草甸面积减少，部分动物、植物和真菌等物种处于变异和濒危的境地———“大自然，已经向我们敲响了警钟”。
    这位负责人认为，生物多样性保护离不开公众参与。在生物多样性环保工作中实施“公众参与”，就是要动员、引导、支持和保证社会公众，能够参与各种生物多样性保护活动，并对各种生物多样性环保工作，进行监督、管理。她说，“公众参与”，实际上也是法律赋予我们广大社会公众，所应有的知情权、参与权和监督权。
    据悉，在“2007大学生生态电影周”期间，将在首都20所高校，集中和免费播放八部以生物多样性和气候变化为主题的影片。以提高公众对生物多样性和气候变化的关注。
</content>
</doc>

<doc id="399">
<title>苏州临顿河淤泥疏浚工程启动（神州瞬间）</title>
<content>    11月25日，苏州临顿河淤泥疏浚工程启动。临顿河是位于苏州市中心的一条景观河，由于多年没有进行过疏浚，河底淤泥长期积累，产生大量的有机物、无机物污染水质。河底清淤完成后，临顿河的水质将有望得到进一步改善。
    图为工人们在苏州临顿河内清除河底淤泥。
    苏 通摄
</content>
</doc>

<doc id="400">
<title>（社会）第三届中国老年文化艺术节启动.txt</title>
<content>（社会）第三届中国老年文化艺术节启动
（社会）第三届中国老年文化艺术节启动
　　新华社北京２月２９日电（记者华春雨）全国老龄办２９日在京召开新闻发布会，宣布第三届中国老年文化艺术节正式启动。
　　第三届中国老年文化艺术节组委会副主任、中国老龄事业发展基金会常务副理事长张志鑫在发布会上表示，本届艺术节设置了七大类项目，分别是合唱、舞蹈、服饰、综艺类（器乐、曲艺、小品、绝技绝活）比赛交流和书画、摄影、手工艺作品评选及获奖作品展览，为老年人提供了更为广阔的交流展示平台。“老艺节”活动由启动仪式、比赛交流、成果展示、闭幕式和电视晚会以及有关涉老论坛和学术研讨会组成。
　　张志鑫表示，中国老年文化艺术节创办于２００８年，每两年举办一次，由全国老龄工作委员会办公室主办、中国老龄事业发展基金会和全国有关省市政府共同承办。“老艺节”设立以来，全国每一个省份都有许多老年文艺团体参加了艺术节的活动，光是获得金、银、铜奖的就有２００多个团队，参加选拔、交流、展示及观摩活动的达到几十万人。本届艺术节为参赛的团队设立了金奖、银奖、铜奖、优秀奖，并为参演不参赛的团队设立了风采奖。
　　据了解，本届艺术节合唱、舞蹈、服饰和综艺类（器乐、曲艺、小品、绝技绝活）比赛交流活动分别将于４月至６月在广东珠海、四川绵阳、山东烟台和安徽黄山举办。艺术节的书画大赛、手工艺制作大赛、摄影大赛都已经开始接受参赛作品并将陆续组织评审，评选出的优秀作品将于９月在北京举行为期一个月的展览。１０月重阳节期间，第三届全国老年文化艺术节电视颁奖晚会将在北京举行。（完）
</content>
</doc>

<doc id="401">
<title>（教育）成都：学生集体诵读学习国学经典每周不少于１小时</title>
<content>    新华社成都８月２５日电（记者叶建平）新学期将至，四川省成都市教育局出台规定，为推进国学经典诵读活动深入开展，全市所有中小学和幼儿园新学期都要增设国学经典诵读教育活动课时，并且学生每周集体诵读（学习）经典时间不得少于６０分钟。
　　成都市此次增设的国学经典诵读教育活动课时分阶段实施，特别注重在日常学习生活中的养成教育，让学生不但能诵读经典，而且能践行经典。目前，成都市中小学、幼儿园国学经典诵读教育推荐教材有《三字经》《弟子规》《论语》《道德经》等国学经典及以人文成都诗文典籍为主要内容的《成都市国学经典诵读读本》。
　　据了解，此次增设国学经典诵读教育活动课时的评价工作将与语文课、艺术课、书法课、班团队课及其他学科相整合，与传统节日相结合，采取激励措施，开展丰富多彩、形式多样的学校、班级文化艺术活动，通过竞赛、知识问答、表演等，以充分发挥学生们的积极性和创造性，让学生从中发现乐趣、得到赞许、获得激励。
　　成都市教育局局长周光荣说：“国学经典诵读要着眼于素质教育温润推进，重在潜移默化，符合学生成长成才的特点和国学教育自身的规律，不急于求成，防止形式主义。同时，还要抓好教师培训，尽快建立适应国学教育需要的优秀教师队伍。教师既要提高自身国学素养，也要身体力行、做好表率。”（完）
</content>
</doc>

<doc id="402">
<title>（服务·健康）日研究称绿茶提取物经加工后可抑制流感病毒</title>
<content>　　新华社东京８月１日专电（记者钱铮）日本研究人员日前利用一种绿茶提取物开发出一种新型抗流感药物。动物实验表明，这种药物抑制流感病毒感染的效果可媲美抗流感药物达菲。
　　据日本《朝日新闻》网站８月１日报道，这种药物是大阪大学和横滨市卫生研究所研究人员利用绿茶中的儿茶素ＥＧＣＧ加工而成的。此前人们已知道ＥＧＣＧ具有抑制病毒的作用，但直接饮用绿茶，ＥＧＣＧ会立刻在体内分解，无法发挥作用。为此，研究人员让ＥＧＣＧ与一种脂肪酸相结合，使其在体内不被分解。
　　研究人员把加工后的ＥＧＣＧ混入季节性流感或禽流感病毒中，再注射入狗的肾脏细胞，研究病毒的感染能力。结果发现，加工后的ＥＧＣＧ抑制病毒感染的效果可媲美抗流感药物达菲。
　　研究人员的分析显示，经过加工的ＥＧＣＧ确实能防止病毒入侵细胞，即使病毒成功入侵，也能抑制它在细胞中的增殖。
　　目前研究人员正与几家制药公司商洽合作事宜，力争在几年内用经过加工的ＥＧＣＧ开发出流感治疗药物、抗病毒口罩和喷剂等。（完）
</content>
</doc>

<doc id="403">
<title>国外品牌蚕食低端市场 联想服务器“退守”高性能计算</title>
<content>　　本报讯（记者 刘丽丽）5月25日，联想在北京启动了以“多核时代，跨
越巅峰”为主题的高性能服务器数值实验室应用巡展活动。据记者调查，
今年以来联想服务器的一系列活动都围绕高性能计算为主题，而从前的
“靠1、2路服务器抢占国内低端市场”的论调不再被提起。记者的判断
得到了联想服务器业务部客户营销总监张岳平的证实：联想服务器去年
下半年再次将高性能计算重新推上了主战场，除了继续巩固其成熟行业
——教育、科研以及政府外，电力、海洋和石油三个行业也成了主攻对
象。 2006年以来，国内服务器厂商一直业绩不佳。根据相关调研报告
显示，2006年第一季度国内服务器市场出货量达到13.4万台，其中国产
服务器的市场份额为35.1%，比2005年第四季度的比例下降近10%，市场
价值为45.1亿元。预计接下来的3个季度将不容乐观。 业内分析人士认
为，这一切缘于国外品牌在国内中低端市场的大举进攻和低价策略。在
此之前，国内服务器还能靠本地化、低价格优势争得市场份额，但在IBM、
DELL等国外服务器巨头的低价策略下，国内服务器厂商不得不另谋出路。
 而高性能计算领域需要更多的本地化支持，而且涉及到安全问题，因
而低端市场的高性能计算领域成了国产服务器厂商的另一生路，联想也
不例外。据悉，作为北京2008奥运会的合作伙伴和赞助商，联想服务器
从中得到了很多商机，去年联想为东方地球物理勘探公司提供了128节
点的设备，而最近又签了青岛海洋局的一个高性能计算大单。据张岳平
介绍，联想服务器将深挖石油和海洋行业。 新闻点评: 有着本土化保
护光环的“高性能计算领域”能否成为本土服务器厂商的“救命稻草”，
还是未知之数。因为在高性能计算的产业链条中缺乏最重要的“应用软
件”一环，如果这解决不了，这根“救命稻草”终会沦陷。
</content>
</doc>

<doc id="404">
<title>（港澳台）海峡两岸南音展演暨民间艺术节在厦门开幕</title>
<content>    （港澳台）海峡两岸南音展演暨民间艺术节在厦门开幕
　　新华社厦门９月１７日电（记者余瑛瑞）“海峡两岸南音展演暨民间艺术节”开幕式暨欢迎酒会１７日晚在厦门白鹭洲天天渔港举行，各参演单位近５００人参加。
　　海峡两岸南音展演暨民间艺术节内容丰富多彩，包括南音展演、第九届南音唱腔比赛和拍胸舞、车鼓弄等闽南民间艺术广场演出以及独具闽南特色的漳州剪纸、布袋偶、同安农民画、厦门漆线雕、泉州提线木偶、宫灯等民间工艺展和以两岸交流与合作为主题的南音座谈会、以闽南民间艺术保护与传承为主题的闽南民间艺术学术研讨会等。中秋之夜，还将举办“海峡月圆”焰火晚会。
　　南音展演、会唱是南音弦友切磋技艺、交流心得的重要传统乐事活动。参加这次展演活动的有台湾清雅乐府、台湾汉唐乐府、台北闽南乐府、金门南乐研究社、香港福建体育会、香港晋江同乡会、澳门南音社、菲律宾长和郞君社、新加坡湘灵音乐社、印尼东方音乐基金会以及闽南地区的厦门、泉州、晋江、南安、漳州、石狮等共１５个知名南音社团５００余名南音弦友和专家学者。
　　南音源远流长，孕育于唐，传于宋，盛于明清，是目前中国流传下来的四大古乐之一，被誉为“中国古代音乐的活化石”，不仅是中华民族传统文化的瑰宝，也是珍贵的世界文化遗产。南音自中原传到福建后，就在闽南生根发芽，并很快流传到台湾，成为台湾最具代表性的民间音乐，深受海峡两岸人民的喜爱。同时，南音也流传到香港、澳门以及东南亚华人聚居地，成为了中华文化的象征。
　　“海峡两岸南音展演暨民间艺术节”为期４天，由中华文化联谊会、福建省文化厅、厦门市人民政府主办，旨在弘扬中华优秀文化、推动南音艺术及闽南民间艺术发展。（完）
</content>
</doc>

<doc id="405">
<title>重庆明确今年“三农”工作重点：发展现代农业增加农民收入</title>
<content>    记者在1月23日召开的重庆市二届人大五次会议上，重庆市市长王鸿举代表市政府向大会作了政府工作报告。报告中明确：以发展现代农业和增加农民收入为首要任务，扎实推进新农村建设。这是2007年重庆市要做好的十项重点工作的首项。
    王鸿举在报告中说，2007年重庆市将以发展现代农业和增加农民收入为首要任务，扎实推进新农村建设。具体措施是：发挥农民的主体作用，夯实村级基础建设，调动全社会力量参与新农村建设；完成各区县新农村建设总体规划编制，组织实施“千村推进、百村示范”工程；深入推进“三百工程”，加快农业现代化、农村工业化和城镇化进程；强化现代农业技术、现代农业物质装备、现代农业人才“三大支撑”，构建高产、优质、高效、生态、安全的现代农业产业体系；搞好农业综合开发，建设优质粮油基地和优势农产品基地。全市农业耕种收综合机械化水平提高2个百分点以上。大力发展农村二、三产业，年销售收入上亿元的农业产业化龙头企业达到40户。重点中心镇建设增加到100个，全市城镇化率提高1．5个百分点。把发展劳务经济作为推进工业化、城镇化进程的重要途径，打造特色劳务品牌。因人施教，培训农村劳动力20万人。推广农民工服务管理“四好经验”，推行土地托管、委托经营和留守儿童义务家长代理，引导有条件的农民到城镇就业，鼓励有条件的农民工在城镇安家落户，为农民进城务工、创业、安家创造更为宽松、更为有利的条件。
    同时，加大以农田水利、交通、通信为重点的农村基础设施建设。新建小型水源4万处，整治病险水库100座，改扩建乡镇供水工程100处，解决100万农村人口饮水安全问题。建设农村公路8000公里，乡镇公路通畅率达到75％，建制村公路通达率达到93％。扩大易地扶贫，减少农村建卡贫困人口11万人。
    坚持“工业反哺农业、城市支持农村”的方针，抓好三个关键措施：一是落实对农民的直补政策。对种植小麦、油菜的农户给予每亩5元直补，对重点区县发展柑橘给予每株5元种苗补助。二是加大“三农”投入力度。实现各级财政“三农”资金支出的增量高于上年，固定资产投资用于农村的增量高于上年，土地出让收入用于农村建设的增量高于上年。三是全面深化农村综合改革。严守乡镇机构和财政供养人员只减不增的“底线”，努力消化乡镇债务。深化林权制度改革，实施森林分类经营。继续推进“两社两化”，发展各类农村经纪人和农民专业合作组织。完善对被征地农民的合理补偿机制、就业创业机制和被征地农转非人员基本生活保障制度。开展政策性农业保险、农业信用担保试点。扎实做好第二次全国农业普查工作。
</content>
</doc>

<doc id="406">
<title>倒金字塔家庭结构如何理财？</title>
<content>    家情描述：黎先生35岁，夫妻俩都在工厂工作，月收入约6000元，住宿是老板租的房子，工作还算稳定，夫妻俩每月家庭生活费约800元，其中通讯费用200元，由于双方父母在家务农，每月要交给双方父母约400元，月疾病支出约200元。现在夫妻俩的月交通花费约600元左右，儿子两岁多。但妻子一边工作，一边在读成人大学1年级(4年制)，年学费支出约3000元左右。
    单位为夫妻俩都买了社保医疗险，黎先生另外购买了1份意外伤害医疗保险，年交保费约180元，给儿子买了1份疾病分红型意外险，年交保费2000元，每3年返还红利2800元。给双方父母都购买了疾病意外险，年总交保费约2100元。
    为了方便孩子将来读书，今年年初在市区买了套新房，总共100多方米，总价约24万多元，已全部付清，目前暂时租给别人住，月租金1000元左右。
    理财目标：现已透支了1年工资，手中只有2万元活期存款，未来3年之内打算能在市区再买套房，现市区楼价约3500元/平方米，同时，未来3年内能否再养1辆小车？
    理财分析：根据黎先生家庭的基本情况来看，黎先生家庭正处于成长期，具有良好的理财意识。黎先生家庭收入来源主要依靠工资收入和房租收入，扣除各项开支后，每年的净收入约50320元。黎先生现有负债7.2万元，净资产18.8万元，资产负债率不高，但黎先生家庭目前金融资产比较少，且资产配置结构也不合理，没有多少投资收入。再加上目前黎先生已透支1年的工资，假设透支工资不计利息，并且要3年内还清，则黎先生家庭每月要还约2000元，则黎先生家庭每月的净收入为2193元。不过由于黎先生家庭有一定的保险保障，抗风险能力比较强，因此，财务状况还算不错。
    理财建议：
    1.改善金融资产结构，建议黎先生家庭将手中的存款留下1万元作为紧急预备金，另外的资金用来透支，并且将每月的净收入中2000元进行定期定额的投资，这样可以拓展收入来源，改善金融资产结构。假设投资年均收益率为12%，在3年后这部分资产的净值约为10万元。也就是说按照这种投资方式，黎先生家庭在三年后不仅还清了透支的工资，且有10万元可以使用的资金。
    2.根据黎先生家庭的资金情况来看，黎先生家庭买房首期付款两成比较合适，那黎先生家庭买房的面积最大为90平方米(90平方米以上首期要求付三成)，按照3500元/平方米计算，房价大约为31.5万元，则首付6.3万元，贷款25.2万元，按照20年贷款计算，月供款约为1823元，相对黎先生家庭的收入情况来看也比较合理。
    3.购房之后，黎先生家庭仍有约3.7万元的流动资金可以使用，黎先生家庭可以根据实际需要考虑是否需要贷款买车，但是这时买车会加大家庭的负担，建议黎先生家庭可以将购车计划推迟一至两年，剩余的资金继续投资，不断实现财富的积累。
    4.财富的积累不但要靠工资收入，还要靠合理的配置家庭财产，增加资本收益，建议黎先生家庭可以深入地分析自身的风险承受能力，建立合理的资产配置，并且坚持长期投资、科学投资，在控制风险的前提下，最大限度地积累家庭财富。
</content>
</doc>

<doc id="407">
<title>（文化时讯）话剧《乱套了》将在京还原正宗英式幽默</title>
<content>　　新华社北京８月２５日专电（记者万一）由上海话剧中心排演的喜剧作品《乱套了》将于９月１０日至１３日在首都剧场上演。
　　此次演出的《乱套了》是英国喜剧大师雷·库内最杰出的喜剧作品。故事讲述了一个晚上，因为一次偷情和窗台上的一具“尸体”，六个男人和四个女人在６４８套房里上演了一场令人捧腹的闹剧，一系列的圆谎、拆谎扣人心弦。
　　据介绍，此次担纲出演该剧主角的是上海话剧中心著名演员吕梁。此次演出将严格遵循雷·库内原著，吕梁等演员的表演也将最大限度还原英式幽默的真实风采。（完）
</content>
</doc>

<doc id="408">
<title>向世界传达“和为贵”－－访“世界和平女神”雕塑创作者遥远</title>
<content>向世界传达“和为贵”－－访“世界和平女神”雕塑创作者遥远
　　新华社香港７月３１日电题：向世界传达“和为贵”－－访“世界和平女神”雕塑创作者遥远
　　新华社记者 张雅诗
　　历经多年创作的“世界和平女神”，今年６月成功登陆法国诺曼底，见证着无数人员付出的心血和中国人向世界宣扬和平信息的理念。日前，作者遥远携同“女神”的小雕像亲临香江，与香港同胞共庆这件国际盛事。
　　“我相信以和平的手段取得和平比战争的手段取得和平要完美的多，所以我希望把中国人‘和为贵’的文明理念贯穿到和平女神的创造之中。”
　　留着大胡子、面带亲切笑容、炯炯有神的目光中充满着对艺术理想的热切追求－－“世界和平女神”的作者遥远向新华社记者漫谈“女神”的创作经过和他对和平的看法。
　　今年６月３日起座落法国诺曼底的“世界和平女神”，并非朝夕间的构想、也非突如其来的灵感，却是创作者累积多年的艺术经验。从１９９１年起，述说真善美与假丑恶之间的斗争的电视连续剧《联林珍奇》、赠送韩国人民象征友好的铜雕《海螺女》、庆祝香港回归、歌颂着中华民族不屈不挠、维护和平奋斗精神的音乐作品《长城颂》，还有雕塑《保卫和平》、《和平万岁》等多项艺术作品， １０多年来渐渐形成了遥远以和平为主题的创作路向。
　　“自从５、６年以前我确定了和平女神的创造目标和方向以后，我到了欧洲、美洲、亚洲的几十个国家广泛地征求了各国和平人士的意见，他们都一致认为‘和平女神’的创造非常重要，因为今天的世界并不太平。这世界不但硝烟四起、战火纷飞，我们的地球都要受到破坏、生态不平衡、疾病流行，在这种情况下更加确定了我们创造‘和平女神’的决心。”遥远忆述说。
　　中华民族爱好和平的特质深深的影响着遥远对和平的看法，驱使他不断地探索、追求这个课题，更重要的是促成了由中国人创造的“和平女神”带领着大众迈向实现世界和平的路向这一美事。
　　“中华民族是一个和平、友好的民族。我们的老祖宗几千年来一直倡导‘和为贵’。孔子说‘天下归人’、老子说‘天人合一’、孙中山说‘天下为公’，到现在温家宝总理说‘和而不同’等等，所有的人都以‘和平’为大前提，说明了‘和平’这个事业之重大和中华民族一如既往的和平传统。”
　　作为文天祥的后代，遥远自言把这位先祖视为他一辈子要学习的榜样，更要把继承先祖报国为民的大义为己任。因此“和平女神”的创造实际上正是遥远以正义和平的创作之路，来报答祖国的恩情、先祖的感召，以及向老百姓传达崇高的艺术追求。
　　拥有文学、戏剧、绘画、书法、雕塑、摄影和音乐方面艺术才华的遥远把各种艺术元素表现在“和平女神”身上。以不锈钢制作、高１０米、重１６吨的“世界和平女神”雕塑融合了书法艺术，远远看去，好像“中国”的“中”字，又像“和平”的“平”字，玄妙得很。
　　“它同时又是一首歌、一个舞蹈，它展翅高飞的形态展现了舞蹈的动感和优美，并让你感觉到音乐的旋律和节奏。总之，３６０度都可以看到‘女神’骄人的身姿。”当遥远描述到“和平女神”的形象时显得眉飞色舞。
　　当被问及未来的创作方向时，遥远表示，他的艺术创作主题将会是多样化的，但是怎么样还将是正义的、与和平有关的艺术作品。（完）
</content>
</doc>

<doc id="409">
<title>转基因作物与食品不是“洪水猛兽”（今日关注）</title>
<content>    8月21日，世界贸易组织宣布，欧盟国家禁止进口转基因产品的做法“违反了国际贸易规则”——
    
    　　并不是某食品转了基因就代表它有问题、有毒、有危害性。科学界出现争议是因为转基因对人体健康有无危害处于未知状态的缘故。转基因技术对农业、工业的巨大贡献是不容置疑的。
    　　转基因食品已渗透生活
    　　根据益普索(中国)市场研究咨询有限公司在今年3月于北京、上海、广州进行的最新调查显示，65%的受访者明确表示不会选择转基因食品，77%的消费者明确选择“非转基因大米”，80%的消费者反对“在婴儿食品中添加转基因成分”，97%的人认为有必要建立转基因食品标识制度。
    　　据权威部门统计，2006年我国进口转基因大豆超过2000万吨，这些大豆主要用做加工原料，其中80%左右用于生产大豆色拉油，其余的用于制作豆腐、豆奶等制品，以此来弥补国产大豆产量不足的缺口。
    　　事实表明，转基因作物与食品已和人们的生活息息相关。
    　　转基因作物发展方兴未艾
    　　国际农业生物技术应用研究机构（ISAAA）最新报告表明，目前各国已试种的转基因植物超过4500种，其中已批准商业化种植的接近90种，其中最常见的转基因食品有玉米、大豆、西红柿、油菜等。转基因农作物自1996年大规模商业化种植以来，在国际争论的环境中得到迅猛发展，成为近代历史上应用最快的作物新技术，创造了巨大的经济、社会和环境效益。
    　　2006年全球转基因作物的种植面积由1996年的170万公顷发展到1.02亿公顷，增长了60多倍，种植的国家达22个，还有29个国家批准转基因作物作为食品或饲料进口，种植的农户首次超过1000万，90%的受益者是发展中国家的贫困农民。最可喜的是，因种植转基因作物10年间累计减少使用杀虫剂22.4万吨。
    　　美国作为转基因作物的先进国家，其种植面积历年位居世界第一，2006年持续快速增长，种植面积增加480万公顷；印度转基因作物取得全球最高增长率，达192%，成为全球第五大转基因作物种植国；欧洲和非洲的转基因作物种植也取得了飞速的发展，可以说生物技术作物的全球发展方兴未艾。
    　　转基因作物优势不可替代
    　　把时间重新拨回到上世纪80年代末的中国，在计划经济体制下，当时棉花作为战略储备物资属于农民必须种植的作物。祖茂堂，是河北高碑店的一位普通棉花种植户，而当时棉铃虫对棉花的危害特别大，令棉农闻之色变。
    　　和其他农民一样，那时，祖茂堂和他的妻子几乎每天要花费11至12小时在田里来对抗那些棉铃虫，每亩地至少需要喷洒13-15次共约2000毫升的农药。尽管这样，棉铃虫也无法被彻底杀死，甚至当有人把棉铃虫放到农药原液里时，这些小虫居然还能自由地游来游去。更让村民痛苦的是，当地经常上演“虫杀人”的悲剧。一些棉农为了彻底杀死棉铃虫而使用一种叫做“呋喃丹”的剧毒农药。害虫被杀死了，但是打药的农民中毒身亡的事情也屡见不鲜，家庭悲剧不时发生。
    　　每当回忆起这段经历，祖茂堂都唏嘘不已，因为那时他辛苦劳作一年，最后的收成不过是每亩田30-50斤棉花。所有的收入，几乎不能维持他们全家四口的生活。偶然听说中国抗虫棉“之父”郭三堆教授培育出转基因抗虫棉，辗转找到中国农科院的祖茂堂从1997年开始种植转基因抗虫棉。随着不断扩大种植面积，2006年祖茂堂的种植面积达到了264亩，这也彻底改变了他的生活，因为这些棉花可以每年给他带来约10万元的纯收入。
    　　在农业领域中，把转基因生物技术应用到杀虫、抗除草剂等方面，可以起到提高产量和质量、减少污染以及提高作物抗逆性等作用。到目前为止，已有多种相关作物进入市场，包括耐保存的西红柿、抗虫的马铃薯，以及抗虫和抗除草剂的棉花、大豆、玉米，还有提高有效成分的油菜及抗病毒的南瓜、木瓜等。最有意思的是一种可以预防乙肝的番茄，是将抗乙肝病毒基因植入番茄内，吃了这种番茄的人就可以具有乙肝的免疫力。
    　　理性对待转基因作物
    　　有人编了这样一个笑话：一医院收了一个奇怪的病人，他每天都像上了弦一样，不停地绕圈，经过检查，病源在于他爱吃的猪肉来自添加了“运动基因”的瘦肉型猪，结果猪肉这种基因就永远留在了他身上。中国农业科学院生物技术研究所研究员贾士荣教授说，这仅仅是一个笑话。猪肉被煮熟之后，细胞就被破坏了，进入人的肠胃系统，DNA（脱氧核糖核酸）又遭到酶的分解，大都变成了碎片，即使有整条的DNA存在，也无法发挥基因移植作用。人不可能就这样因为吃猪肉而变得“爱运动”。
    　　贾士荣教授强调：“不要给转基因作物戴上‘恐怖分子’的帽子，转基因作物更不是洪水猛兽。”他认为，转基因是一项技术，是个很大的概念，仅用安全性衡量、考虑转基因是不够且不准确的。并不是某食品转了基因就代表它有问题、有毒、有危害性。目前暂时未发现转基因食品对人体有害的例子，科学界出现争议是因为转基因对人体健康有无危害处于未知状态的缘故。转基因技术对农业、工业的巨大贡献是不容置疑的。
    　　但很多消费者对用转基因大豆生产的食用油不放心。贾士荣教授认为，这完全没有必要。他说：“大豆的提炼要经过很多程序，而且是在高温的条件下进行，并且基因作为一种蛋白质在油中的含量微乎其微。但是，强制规定使用转基因原料的食品生产商明确标示是否为转基因食品是很有必要的，这是对消费者知情权和选择权的尊重。”
    　　2006年全球转基因作物构成
    　　■新闻背景
    　　转基因食品又引争议
    　　8月21日，世界贸易组织（WTO）宣布，欧盟国家禁止进口转基因产品的做法“违反了国际贸易规则”。在世贸组织的裁决正式公布后，3国立即敦促欧盟修改现行有关转基因产品的法规，使其符合世贸组织要求。
    　　世贸组织是应美国、加拿大和阿根廷的要求，对欧盟有关转基因产品的“实际禁令”进行调查的。从1998年到2003年，欧盟没有批准过任何一种新的转基因食品上市，这引起了美国的极大不满。2003年5月，美国、加拿大和阿根廷就此向世贸组织提出了申诉。
    　　出于避免贸易战的考虑，欧洲议会于2003年7月通过了欧盟有关转基因食品和动物饲料的新法规，有条件地允许转基因产品在欧盟市场上销售。但要求必须对转基因成分超过0.9%的产品予以标明。美国认为欧盟的要求过于苛刻。
    　　2004年5月，欧盟又取消了有关转基因食品销售的禁令，但从那时起，只有几种转基因谷物和转基因食品获得进入欧盟的许可证。同时，一些欧盟成员国还在执行本国的转基因食品禁令。
    　　随着8月21日世界贸易组织宣布这一裁决，一场贸易摩擦也许就此告一段落，但关于转基因作物与食品的长期食用安全性问题，又在世界范围引发新一轮的争议。
</content>
</doc>

<doc id="410">
<title>（时政）湖北１６万“五保户”实现政府集中供养</title>
<content>
��&nbsp;&nbsp; &nbsp;（时政）湖北１６万“五保户”实现政府集中供养　　新华社武汉１月１２日电（记者张先国）记者从１２日召开的湖北省政府新闻发布会上获悉，经过三年的努力，湖北全省集中供养“五保对象”达到１６．１万人，集中供养率达到７６．７％，基本实现了“五保对象”自愿前提下全部集中供养，其他自愿分散供养的“五保户”按年人均８００元落实供养待遇。　　据湖北省民政厅副厅长谢继伦介绍，为解决“五保户”供养问题，２００３年开始湖北省启动了“福星工程”，至２００５年，湖北省级财政累计投入资金１．７亿多元，改、扩、新建农村福利院１８６７所，农村福利院总数达到２４３６所。　　他说，全省共为农村福利院划拨耕地、水面、山林１０万亩，各福利院普遍建立“小诊所”或医务室，农村大病救助经费按集中供养人数人年均５０元的标准直接拨付到福利院；建立健全了各项管理制度，对３５００名农村福利院工作人员进行了培训。　　谢继伦说，目前，湖北正强化农村福利院规范化建设�郧蠼ⅰ拔灞；А惫┭某ばЩ疲骷墩步迅＠涸俗志涯扇氩普に惴冻搿＃ㄍ辏�/p>

</content>
</doc>

<doc id="411">
<title>兴隆镇五举措保护环境打造生态农业</title>
<content> 
 
 
 兴隆镇五举措保护环境打造生态农业 
 
 2007-10-31 11:43:20 　来源： 兴隆镇 　编辑： 区政府办公室
 
 一是围绕优化农业和农村生态环境，以金花村文明村镇建设为载体，积极推进农业环境保护和村庄整治，进一步搞好以“三清理两整治”为主的环境卫生综合整治。二是紧密结合全镇农业和农村生态环境实际，积极实施好农业生产清洁工程、农村生活环境净化工程， 2007 年实施“一建五改” 400 余个（口），加强农业、农村“三废” ( 农村畜禽粪便、农作物秸秆、生活垃圾和污水 ) 治理，转变农业生产和农民生活方式。三是引导农民科学使用地膜、农药、化肥，禁止使用高毒、高残留化学农药，今年推广减轻农业污染的新技术、新措施 3 项。四是抓好农业节水、节肥和农村节能工作，实现生产发展、生活富裕并向生态良好发展的良性循环。五是大力发展无公害和绿色农业，提高农产品质量安全水平，促进农产品结构升级，加大农产品质量认证工作力度，力争年内完成莲藕、茶叶 2 个无公害农产品认证。  
 
 
 
 
 
 
 
 
 
 
 
 
 
 
 
 
 
  
</content>
</doc>

<doc id="412">
<title>(文化生活）我国首份保护文化遗产《青少年宣言》在北京发布</title>
<content>在北京发布
　　新华社北京６月５日专电（记者邬焕庆）“做中国人，
铸华夏魂，传文明火，植文化根！”５日，在北京历代帝
王庙，北京师范大学附属实验中学数百名学生代表首都
１２所示范校全体学生宣读了一份保护文化遗产的《青少
年宣言》，向全国青少年倡议亲近文化遗产，传承文明火
炬。
　　这份《青少年宣言》是我国首份保护文化遗产的青少
年行动宣言。主办方之一——中国联合国教科文组织全国
委员会的负责人、教育部副部长章新胜在宣言发布仪式上
指出，这份宣言开启了我国中学生保护文化遗产行动的先
河，它标志着我国青少年文化遗产保护意识的日益增强，
也必将对我国文化遗产的保护起到积极的促进作用。
　　在这份宣言中，中学生们豪迈宣誓：让我们一起保护
文化遗产、宣传文化遗产、弘扬历史文化、扩大中华影响，
做文化遗产的传承者，做精神家园的守望者。从我开始，
从今天开始，做中国人，铸华夏魂，传文明火，植文化根！
　　６月１０日，是我国第一个“文化遗产日”。为迎接
和庆祝这个日子，近期以来全国各地举行了一系列纪念活
动，“保护文化遗产，守望精神家园”渐入人心，渐成风
尚。
　　据此次宣言发布活动的承办方、北京师范大学附属实
验中学校长袁爱俊介绍，在青少年尤其是中学生中进行以
继承和弘扬传统文化教育为核心的保护文化遗产教育，对
于保护文化遗产这项工作意义重大，学校以及社会更要认
识到这份责任。发布《青少年宣言》，就是要通过这样极
具象征意义的活动，增强全社会尤其是青少年文化遗产保
护意识，营造全民参与保护文化遗产的良好氛围。
　　在宣言发布会上，北京师范大学附属实验中学的学生
集中展示了这个学校已经开展了２年多的文化遗产教育的
成果。
　　另据了解，为宣传中国“世界遗产与年轻人”教育项
目的改革经验，并为世界遗产教育更有效地促进世界遗产
保护提供实践指导，中国联合国教科文组织全国委员会将
于今年１０月在北京召开第二届世界遗产国际青年论坛。
（完）
</content>
</doc>

<doc id="413">
<title>海口美兰机场备战博鳌亚洲论坛</title>
<content>　　海口美兰机场备战博鳌亚洲论坛
　　本报讯　记者赵晓兵　通讯员李建国、冯林报道：近日，为了确
保今年博鳌亚洲论坛年会的顺利召开，海口美兰国际机场召开了“2008
博鳌亚洲论坛年会保障工作会议”，全面部署各项工作。
　　博鳌亚洲论坛2008年年会将于4月11日—13日在海南博鳌举行，年
会主题为“绿色亚洲：在变革中实现共赢”。截至目前，年会的嘉宾邀
请和记者报名工作已全面启动。为落实海南省委、省政府和民航总局的
有关要求，切实做好博鳌亚洲论坛2008年年会的专机、包机及代表乘坐
航班的保障工作，确保出席年会的国内外政要及代表安全服务工作万无
一失，充分展示美兰国际空港的品牌形象和良好的精神风貌，海口美兰
国际机场召开了此次“2008博鳌亚洲论坛年会保障工作会议”。会议汇
集了航管、公安、口岸联检单位、海南航空、南方航空、航空油料、旅
行社等各保障单位，进一步细化了《海口美兰国际机场2008年博鳌亚洲
论坛年会安全保障服务方案》，成立了以机场公司总裁为组长的博鳌亚
洲论坛年会安全保障服务领导小组。小组下设了接待保障服务、协调指
挥及信息保障、安全警卫、宣传报道、安全检查等小组，并将各组职责
进行了明确和细化，以确保年会的顺利召开。
</content>
</doc>

<doc id="414">
<title>江苏省首家电子口岸正式开通</title>
<content>　　据介绍，正式开通的张家港电子口岸将在利用中国电子口岸和张家港各口岸单位现有信息化资源的基础上，运用先进的网络通信技术，构筑电子政务、电子商务、电子物流三位一体的跨部门、跨行业、跨地区的口岸公共信息平台。
　　近年来，随着江苏省对外开放的不断扩大和外贸业务的快速增长，对口岸综合环境和通关效率提出了新的要求。为此，江苏省决定建立江苏电子口岸，并根据口岸分布、业务需求和信息化建设现状，确定以张家港口岸为试点，启动江苏（张家港）电子口岸建设工作。
　　电子口岸在张家港的率先开通，将对实现快速通关，提升口岸管理水平，降低物流成本，促进张家港市、江苏省乃至长江流域经济的协同发展起到助推作用。
　　张家港市是开放型经济较为发达的港口工业城市，２００７年，张家港实现进出口总额１７１．３９亿美元，口岸货物吞吐量达到１．２亿吨，海关税收达到１３７．５亿元。（完）
</content>
</doc>

<doc id="415">
<title>“一次高度联合的反恐军演”</title>
<content>    新华社记者  白瑞雪  李宣良  单之旭
    “和平使命—2007”联合反恐军演的“联合”体现在哪里？中方导演部指挥组组长鲁传刚15日接受记者采访时说，作为上合组织首次全体成员国武装力量参加的反恐演习，无论从参演兵力还是从实现手段上看，都是一次高度联合的反恐军事演习，既是各国军队的联合，也是陆空各军兵种之间的联合。
    联合导演部提供的数据表明，参加这次演习的有来自中、俄、哈、吉、塔、乌6国的4000余名官兵，仅在作战编成中，就包括了空军航空兵、空降兵、运输航空兵、特种兵、装甲兵、陆军航空兵等多个兵种。
    鲁传刚介绍说，多国、多军兵种部队的联合行动主要是通过三个层次实现的：
    ————在指挥平台上，6国共同组成指挥机构，以联席会议形式共同定下决心，联合制订计划，联合指挥行动。中方参演部队按照行动地域进一步打破陆空编成，把空军的空降兵行动划归陆军指挥，陆军航空兵则由空军统一指挥。
    ————在指挥手段上，6国建立了共同的通信联络平台，统一了地面无线电指挥和有线指挥等指挥频率，以保障各种信息快速传递，确保指挥通信顺畅。
    ————在协同信(记)号上，演习约定了手势、旗语等6国共同的记号。“比方说，部队的前进、进攻、防御，飞机的起飞、航行、着陆分别用什么统一的信号来表示？我们制定了简洁的声音和图形记号。”鲁传刚说，“同时，中方部队派人学俄语，其他各国部队则派人来学习中文。”
    (据新华社俄罗斯车里雅宾斯克8月15日电)
</content>
</doc>

<doc id="416">
<title>［社会］（1）南京举办园林景观与建筑设计展</title>
<content>    南京举办园林景观与建筑设计展
    4月11日，参观者在展览会上观看建筑设计图片。
    在4月10日举行的2007南京国际园林景观与建筑设计展览会上，风格多样的园林造型、城市雕塑以及建筑设计图片吸引众多市民前来参观。
    新华社记者 孙参 摄 
</content>
</doc>

<doc id="417">
<title>（社会）上海：一社区保安队员为阻止犯罪因公殉职</title>
<content>    （社会）上海：一社区保安队员为阻止犯罪因公殉职
　　新华社上海４月９日电（记者刘丹、杨金志）9日凌晨3时许，上海市公安局浦东分局川沙派出所社区保安队员曹建昌等人在巡逻中发现有人正在寻衅滋事，立即上前阻止，遭犯罪嫌疑人结伙暴力行凶，曹建昌腹背连中数刀，后送医院抢救无效死亡，其他多名社保队员不同程度受伤。
　　9日凌晨3时20分左右，川沙派出所社保队员曹建昌等人由民警分组后在川沙镇巡逻。当巡逻至妙境路城丰路口时，社保队员们发现有3名男子手持啤酒瓶正在一店内寻衅滋事，曹建昌立即向派出所请求增援，并带领队员上前阻止。
　　不料，一男子突然从随身携带的背包中拔出尖刀将曹建昌等人刺伤，曹建昌等人在受伤后忍痛奋力搏斗，仍将 3名男子制服。
　　此时，从店外又闯入2名男子，他们手持棍棒等凶器继续袭击社保队员，接着5人一起夺门而出，并抢夺治安巡逻车欲驾车逃逸。此时，胸腹部多处受伤的曹建昌等人强忍伤痛奋力追赶，歹徒慌不择路，欲撞开社保队员，被社保队员机智躲开，车辆失控后一头撞上路边店铺，歹徒弃车而逃。
　　此时，闻讯赶来增援的民警迅速将其中一名犯罪嫌疑人王某抓获，并立即将受伤的社保队员送往医院抢救。
    截至发稿时止，一名犯罪嫌疑人已被警方抓获，目前，警方正在全力追捕其他在逃犯罪嫌疑人。据悉，曹建昌今年44岁，系浦东川沙当地人。（完）
</content>
</doc>

<doc id="418">
<title>职业教育教师培训应侧重四方面内容</title>
<content>uter"> 四、实践培训。由于职业教育本身具有很强的应用性，因此，为增强教师的技术应用能力和专业实践指导能力，学校应将教师的实践培训看作是一项长期的任务。依托本校以及校企合作的职业教师师资培训基地，鼓励教师积极参与，在实践操作中深化教育理论与实训之间的沟通与融合。同时，定期组织教师外出参观考察学习，深入企业、行业，掌握生产中所运用的各种现代生产技术的最新动态，及时消化吸收科技和生产发展的最新成果，广泛了解有关行业、职业的最前沿信息。开展这些灵活多样的实践培训活动，不仅有利于教师专业技能的持续性发展，而且也有助于学生实践能力的提高，更好地适应职业流动的趋势。（完）
</content>
</doc>

<doc id="419">
<title>使用广东佰易问题药品患者均未感染丙肝病毒</title>
<content>    使用广东佰易问题药品患者均未感染丙肝病毒
    新华社北京１月３０日电（记者张晓松）卫生部、国
家食品药品监督管理局３０日通报了广东佰易药业事件最
新调查进展：使用广东佰易药业有限公司违规生产的静注
人免疫球蛋白的患者均未感染丙肝病毒，患者体内携带的
丙肝抗体不会对其身体产生危害。
    据国家食品药品监督管理局新闻发言人张冀湘介绍，
连日来，卫生部、国家食品药品监管局组织专家开展了对
广东佰易问题药品的丙肝病毒抗体检测和核酸检定，同时
对使用该产品的患者进行了相关临床检验。广东、北京等
地也开展了相应的检定检测工作。
    中国药品生物制品检定所、卫生部临床检验中心及有
关方面提供的最新检测结果表明，相关患者丙肝病毒核酸
检定均为阴性。换句话说，到目前为止，没有发现患者感
染丙肝病毒。部分患者丙肝抗体检测呈阳性，是由于使用
了含有丙肝抗体的问题药品所致。
    张冀湘说，根据目前的调查结果可以初步判断，广东
佰易药业有限公司从非法渠道购进被污染的血浆原料从事
血液制品生产，是造成其血液制品携带丙肝抗体的直接原
因。虽然这一产品并未对患者造成人身伤害，但企业的违
法生产行为仍将依法受到相应处罚。
    张冀湘表示，上述结果只是一个初步结论。目前，对
这一产品的风险评估工作还在加紧进行，有关部门将及时
发布相关信息。
    据中华医学会肝病学分会主任委员贾继东介绍，血液
制品如果只含有丙肝抗体而没有病毒，输注这种产品的患
者是不会感染丙肝的。由于相关患者的丙肝抗体阳性是被
动输入所致，而不是患者自身产生的，不仅是对人体无害
的，而且将在几个月后逐渐消退。（完）
</content>
</doc>

<doc id="420">
<title>（财经·数字）国家林业局：“十一五”期间建设能源林示范基地1250万亩</title>
<content>    （财经·数字）国家林业局：“十一五”期间建设
能源林示范基地1250万亩
　　新华社北京６月５日专电（记者董峻）国家林业局新
闻发言人曹清尧５日表示，国家林业局已将规模化培育能
源林列入“十一五”林业发展规划，并确定“十一五”期
间建设能源林示范基地１２５０万亩，推动林业生物质能
源产品的示范开发。
　　曹清尧说，发展林业生物质能源，有助于优化能源结
构、保障能源安全，还有利于保护生态、缓减气候变化，
是大有希望的新兴“绿色能源”。林业生物质能源大多在
一次种植后可持续利用几十年，期间生长着的林木发挥着
正常的生态功能，能有效固定二氧化碳和减少碳排放，是
今后降低碳排放的重要渠道之一。
　　根据国家林业局编制的《全国能源林建设规划》，到
２０２０年将培育能源林２亿亩，能满足６００多万吨生
物柴油和装机容量１５００多万千瓦年发电的原料需求。
加上现有资源，林业生物质能源可占到国家生物质能源发
展目标５０％以上。
　　国家林业局正积极与中国石油天然气股份有限公司、
中粮集团有限公司、国家电网公司等国有大型企业合作，
推进能源林基地建设，逐步建立从原料培育、加工生产到
销售利用的“林油一体化”“林电一体化”发展模式，共
同推动林业生物质能源发展。（完）
</content>
</doc>

<doc id="421">
<title>（出访）胡锦涛会见印度人民院反对党领袖阿德瓦尼</title>
<content>    （出访）胡锦涛会见印度人民院反对党领袖阿德瓦
尼
　　新华社新德里１１月２２日电（记者罗辉　傅双琪）
中国国家主席胡锦涛２２日在新德里会见了印度人民院反
对党领袖、印度人民党资深领导人阿德瓦尼。
　　胡锦涛说，印度人民党执政期间，瓦杰帕伊前总理成
功访华，两国签署了《中印关系原则和全面合作宣言》，
建立了边界问题特别代表会晤机制，为推动中印关系发展
作出了积极贡献。中方对此高度赞赏。
　　胡锦涛指出，中印关系近年来取得了显著进展。中方
愿同印方一道努力，不断增强政治互信，拓展务实合作，
加强在国际和地区事务中的协调，推动中印战略合作伙伴
关系不断向前发展。印度人民党是印度政坛的一支重要力
量。中国共产党重视发展同印度人民党的友好关系。两党
自１９９６年建立联系以来，保持着多种形式的交流合作，
为推动两国关系发展作出了积极贡献。希望今后两党密切
交往、加强交流。中国共产党愿同印度人民党一道，为推
动中印关系发展而不懈努力。
　　阿德瓦尼热烈欢迎胡锦涛访问印度。他说，长期以来，
人民党一直认为两国和两国人民应该发展友好合作关系，
并为两国关系正常化和发展做了积极努力。当前，印中关
系正朝着战略合作伙伴方向发展，人民党赞赏中方对发展
两国关系的积极态度。相信在双方共同努力下，两国关系
会发展得越来越好。
　　中共中央政治局候补委员、中央书记处书记、中央办
公厅主任王刚等陪同人员参加会见。（完）
</content>
</doc>

<doc id="422">
<title>（流感疫情）纽约出现第二例甲型Ｈ１Ｎ１流感死亡病例</title>
<content>　　新华社纽约５月２４日电（记者吴志强　王建刚）纽约市卫生局官员２４日说，一名５０多岁的妇女周末死于甲型Ｈ１Ｎ１流感引起的并发症。这是纽约市第二例甲型Ｈ１Ｎ１流感死亡病例。
　　《纽约时报》援引纽约市卫生局一名发言人的话说，这名妇女家住纽约市皇后区，在感染甲型Ｈ１Ｎ１流感前还患有其他疾病。这名发言人没有透露更多细节。
　　纽约市第一个确认死于甲型Ｈ１Ｎ１流感的病人是皇后区一所中学的校长助理。这名男子５５岁，５月１７日在皇后区法拉盛医院医疗中心去世。
　　自四月下旬甲型Ｈ１Ｎ１流感在纽约暴发以来，纽约市先后已有４０所学校关闭。这些学校大部分位于纽约最大的区——皇后区，但最近曼哈顿等另外４个区关闭学校的数目也在不断增加。部分学校在关闭一周左右后已经复课。
　　截至２４日，纽约市甲型Ｈ１Ｎ１流感确诊病例总数为２８０例，确诊患者入院治疗的人数从２３日的６８人升至２４日的９４人。
　　尽管纽约市各家医院门诊接待的具有感冒症状的病人近期内有所增加，但地铁、大型商场等公共场所仍很少看到戴口罩的人。　（完）
</content>
</doc>

<doc id="423">
<title>（经济）荷兰在上海世博会园区建设１７个小展馆</title>
<content>　　新华社上海２月２７日电（吴宇、罗蓝菲）中国２０１０年上海世界博览会（简称上海世博会）荷兰国家馆奠基开工仪式２７日在此间举行，荷兰展馆由一条街道上的１７个小展馆组成。
　　据介绍，荷兰馆总占地面积４８００平方米，以“快乐街”为主题，代表理想的城市。它沿着一条形如阿拉伯数字８的街道建造１７个小展馆，既具有整齐、高效﹑实用等特点，亦不失个性特色和奇思妙想。
　　在上海世博会“城市，让生活更美好”的主题之下，荷兰馆将向参观者展示其在可持续发展、环境保护及城市规划领域的创意与技术。
　　上海世博会荷兰政府总代表强调，虽然遭遇国际金融危机，荷兰依旧对未来与中国的全方位合作充满信心。荷兰馆的建设预算为２０００万欧元，整个工程预计在２００９年１０月３１日完工。
　　上海世博会将于２０１０年５月１日至１０月３１日举行，预计可吸引来自世界各地的７０００万人次参观者。荷兰馆的期望人群是７００万人次。（完）
</content>
</doc>

<doc id="424">
<title>（国际）伊朗说在获取核燃料问题上需得到“百分之百”保证</title>
<content>　　新华社德黑兰１１月２４日电（记者梁有昶　车玲）伊朗外交部发言人梅赫曼帕拉斯特２４日说，伊朗并不反对把低纯度浓缩铀运往国外，但它需要在获取所需核燃料的问题上得到“百分之百的”保证。
　　梅赫曼帕拉斯特当天在记者会上说，伊朗有关部门正在就核燃料问题进行深入考虑。伊朗需要在这个问题上得到百分之百的保证，其中一个保证就是把伊朗运出的低纯度浓缩铀和国外提供的高纯度浓缩铀在伊朗境内进行“同时交换”。
　　另据报道，如果要在国外对伊朗的低纯度浓缩铀进行提炼，再运回伊朗，可能需要一年左右时间。
　　美国、俄罗斯、法国和伊朗的代表上月在奥地利维也纳就核燃料问题举行磋商，同意就国际原子能机构协议草案进行审查。草案要求伊朗在今年年底前一次性把１１００公斤低纯度浓缩铀运往俄罗斯，由俄罗斯提炼至２０％左右的纯度，然后再由法国将其生产为伊朗研究用核反应堆所需的核燃料棒。
　　伊朗起初表示会“积极而深入地考虑”国际原子能机构的建议。但伊朗外长穆塔基１８日突然宣布，伊朗不会把纯度为３．５％的浓缩铀运往国外，但可以考虑在伊朗境内进行低纯度和高纯度浓缩铀的交换。他还希望就此问题与美国、俄罗斯和法国展开新一轮技术会谈。（完）
</content>
</doc>

<doc id="425">
<title>（全民健身）题：“健康重庆”全民健身遍地开花</title>
<content>　　新华社重庆５月１３日体育专电　题：“健康重庆”全民健身遍地开花
　　新华社记者吴俊宽
　　在体育运动备受关注的今天，不同级别、不同层次、不同年龄段的各类运动会名目繁多，但是在社区范围内面向业主举行的“社区运动会”却并不多见。重庆市南岸区阳光华庭社区的体育节已经成功举办了五届，受到了小区业主们的广泛好评。
　　作为重庆市规模和影响最大、参赛选手最多的社区群众体育赛会，阳光华庭社区的体育节以“健康高于一切”为主题，注重比赛项目的参与性和趣味性，设置了数十个竞技趣味项目，吸引了数千业主的参与。此外，小区内不但建有健身长廊、按摩步道、篮球场、羽毛球场等一般社区常见的健身设施，还有儿童游乐天地、专业健身房、游泳池、网球场、室内壁球馆、室内攀岩馆等体育运动设施，让业主可以不出小区就能进行体育锻炼，大大提高了他们运动健身的积极性。
　　“社区运动会”只是重庆市民积极参加全民健身活动的一个缩影。２００８年，重庆市政府提出了建设“健康重庆”的口号，大力号召市民参与全民健身，并积极推动各类体育设施的建设，供市民运动健身之用的场地在重庆市区以及周边各区县遍地开花、随处可见。
　　重庆市市委副书记张轩介绍说，重庆市是有名的山城，受到特殊的地理条件制约，过去市民的健身活动场地有限。近年来政府根据城市山多水多的特点，因地制宜地建设了一大批登山步道和沿江步道，让市民在休闲健身的同时能够享受到优美的自然环境，变“不利”为“有利”。
　　记者在位于南岸区的黄桷古道以及沙坪坝区的歌乐山登山步道处看到，即使不是节假日，仍然有不少市民在这里登山健身。锻炼到汗流浃背时，在道边的茶摊小憩片刻，一边品尝香茗，一边欣赏周围郁郁葱葱的景色，可谓悠闲惬意。
　　除了公园景点和社区内的健身场地之外，重庆市还有很多专业体育场馆供广大体育爱好者使用。坐落于南坪国际会展中心顶层的羽毛球馆拥有国际标准场地６０块，是目前西南地区最大的室内羽毛球馆，常年开设羽毛球培训班、提高班，每天有近百人参加锻炼。
　　羽毛球馆的工作人员杜益丰介绍说：“尽管球馆有６０块场地，但是工作日晚上六点到十点以及节假日的全天里，场地几乎都是爆满，想要打球还要提前预约。而在工作日的白天，场地使用费十分低廉，吸引了不少中老年羽毛球爱好者，大大提高了场地的利用率。”
　　在江津区沿江的“黄金地段”，政府开辟出５０余亩土地修建市民健身中心，在江南体育中心，体育馆和游泳馆早已建成使用，包含１０多个运动项目的全民健身场地也正在建设之中。各类体育场馆和运动设施正如雨后春笋般在山城涌现，锻炼健身已经成为重庆市民生活中的重要组成部分。（完）
</content>
</doc>

<doc id="426">
<title>河南“最高规格”力挺民营经济</title>
<content>    梁静做了主题发言。她回顾了金融危机以来，河南省工商联响应省委、省政府的号召，充分发挥自身优势，加强引导服务所采取的“编发《政策信息》、搭建智囊、融资、维权平台、加大培训力度、加大调研力度”等八项具体措施及取得的成效和经验，并对当前亟待政府有关部门加强改善的制约民企发展的瓶颈问题进行了令人信服的剖析。
    民营企业家胡葆森、陈泽民、刘东晓、杨清河、陈世强、高天增等分别从房地产业、食品业、外向型企业的发展、政策与企业对接、海外上市企业与政策支持、养殖业的发展问题等诸多层面和领域汇报和探讨了各自企业的发展状况、面临的困难和问题，同时也发出了期盼政策扶持的呼声和政府部门应该注意的事项。
    徐光春谈了四点看法。他说：“要充分认识我省民营企业对经济社会的贡献。２００８年，河南民营经济对于ＧＤＰ的贡献占到了６０．１％，民营经济在我省已经不是半边天了，半边天多一点，民企安置了８０％的社会就业，就业是民生之本。”接着他从八个方面阐述了河南民企亟待克服和解决的现状问题——境界不够高，眼光不够远，规模不够大，形态不够全，闯劲不够足，摔打不够多，人才不够精，环境不够优。他说：“政府要加大推进发展的力度。”在这个过程中，“政府要鼓励、社会要鼓掌、舆论要鼓动、企业要鼓劲”。“要充分发挥民营经济在应对危机中的作用”。徐光春还对河南省工商联的工作也给予了充分肯定。
    郭庚茂从四个方面作了表态性发言，他说：“要进一步提高，坚定不移地鼓励支持民营经济的健康发展。以前确实存在对民营经济发展战略地位认识不足、支持不够的问题。２００８年，河南民营经济对于ＧＤＰ的贡献占到了６０．１％，规模以上民企占总数的８６．５％，达到１３０００家，在投资、税收等方面都有很好的表现。因此，政府首先要给予民企平等的社会地位，克服或明或暗的政策和观念歧视；二是经济危机的根本举措要提升企业的核心竞争力；三是政府鼓励支持的关键在优化政策环境上下工夫；四是要加强政府于民企的双向互动，增进双方的了解，以便政府更好地为民企服务。”（１４Ａ１）
</content>
</doc>

<doc id="427">
<title>（港澳台）张学良新竹故居对外开放</title>
<content>　　新华社台北１２月１２日电（记者赵博　陈斌华）１２日是西安事变７２周年纪念日，位于台湾新竹县五峰乡的“少帅”张学良故居当天正式对外开放。新竹县长郑永金在接受新华社记者采访时表示，欢迎大陆游客前来参观，了解张学良夫妇在这里度过的１０余年幽居岁月。
　　台湾当局领导人马英九出席了１２日上午举行的故居启用仪式。
　　１９４６年，张学良被从大陆移送到台湾，和夫人赵一荻一起，被软禁在位于五峰乡清泉部落的“井上温泉疗养所”，受到严密监视，直到１９５７年离开。这是他在台被软禁时间最长的住所。
　　占地约１５０平方米的日式黑檐平房，坐落在层峦叠嶂间。房外是张学良夫妇并肩站立的铜像，两株多年前种在清泉驻在所（派出所）门前的桂花树也被移植到房前。房内，两人当年生活起居的物什（部分为复制品）历历在目，藤椅、茶桌、缝纫机、书架、闹钟……搭配由张学良两位侄女提供的５００多张旧照片，以及当年报道张学良幽居生活的报纸，默默述说着这位曾经叱咤风云的传奇人物，在深山老林间度过的凄苦岁月。
　　“‘少帅’是一个非常亲切的人，常常在河边跟我们一起吃点心、嬉水。”退休教师赵正贵说。他的父亲赵旺华当年是清泉驻在所主管。
　　赵正贵回忆说，当时他还是一个小学生。在他眼里，张学良亲切、随和，“他喜欢散步、打网球、泡温泉，有时候也会练练太极拳，更多的时候是在钻研明史，想要到大学里当老师”。
　　当地人士回忆说，张学良夫妇在清泉的生活很简单，平时除了读书，还会自己种菜，出身富家的夫人赵一荻也学着养鸡、缝衣服。“当时对他的监视是非常严密的，通往街道的大桥两边都有岗哨。他到街上的弹珠房看热闹，和乡亲聊天，也会马上被警告。”
　　１９６３年，张学良故居被台风引发的土石流冲毁。２００４年，新竹县政府着手进行周边治山防洪、河川整治和道路工程等建设，并于今年７月斥资８００万元新台币，依据旧照片呈现的房屋大小及格局，在遗址附近重建了张学良故居。
　　郑永金说，张学良是中国近现代史中的关键人物，他在清泉的生活对于大陆游客来说很神秘，希望故居开放后，能够吸引更多的大陆游客来参观，了解“少帅”的这段幽居历史。五峰乡长秋贤明也表示，以张学良故居和当地的温泉资源，以及台湾少数民族泰雅人、赛夏人的文化，还有附近大霸尖山的美丽风光，“相信会让大陆游客流连忘返”。（完）
</content>
</doc>

<doc id="428">
<title>法塔赫成员宣泄不满 要求中央委员会辞职</title>
<content>    法塔赫成员宣泄不满 要求中央委员会辞职
　　新华社加沙１月２９日电大约２０００名巴勒斯坦民族解放运动（法塔赫）成员及其支持者２８日在约旦河西岸示威，要求法塔赫中央委员会成员辞职。
　　在拉姆安拉，一批法塔赫武装人员冲入巴勒斯坦立法委员会办公大楼，在楼顶鸣枪，高叫着要求法塔赫高层领导人辞职，持续２０多分钟。
　　目击者说，一些警察参与其中，要求不把安全指挥权移交给在立法委员会选举中赢得多数席位的巴勒斯坦伊斯兰抵抗运动（哈马斯）。
　　法塔赫成员还反对法塔赫与哈马斯共同组阁。
　　另一批武装人员一路走一路鸣枪，冲进法塔赫最高领导人、民族权力机构主席马哈茂德·阿巴斯的办公楼院落。但他们并未作出任何破坏举动，而是聚集在已故领导人亚西尔·阿拉法特的墓前。
　　当天，因不满选举结果而产生的骚乱中，８人受伤。
　　哈马斯领导人仍拒绝与法塔赫携手。他们把美国当天“重新考虑对巴经济援助”的威胁称为“讹诈”。（完）
</content>
</doc>

<doc id="429">
<title>汉中路面大修首次采用沥青路面基层冷再生技术</title>
<content>　　汉中路面大修首次采用沥青路面基层冷再生技术
　　本报讯 从4月下旬开始，汉中公路管理局在108国道佛坪龙草坪至洋县秧田共3个路段、全长15.08公里的油路大修中，首次采用了沥青路面基层冷再生技术。 
　　随着科学技术的进步，人们环保意识的提高，沥青路面再生利用技术在保护当地环境、节约土地和矿产资源的同时，避免了旧油石的废弃污染。沥青路面再生与传统的沥青路面维修方式相比，能够节约大量的沥青、砂石等原材料，节省工程投资；同时有利于废料处理，又保护了环境，具有显著的经济效益和社会效益。这项技术在全省干线公路建设中使用，尚属首次。上图为冷再生机工作场景。 张纪平 文/图
</content>
</doc>

<doc id="430">
<title>（大运会）中国台北丰收中国队再遭重创</title>
<content>（大运会）中国台北丰收中国队再遭重创
    新华社曼谷８月１１日电（记者  吴陈）中国台北跆拳道选手越战越勇，继１０日夺得１金、１铜后又在１１日比赛中斩获１金、１银、１铜。
    多哈亚运会跆拳道冠军苏丽文在女子６３公斤级比赛中战胜克罗地亚选手夺冠，为中国台北军团再添一金。
    今年２７岁的苏丽文也是２００５年西班牙跆拳道世锦赛银牌得主。
    她的队友曾敬翔和萧婉恬分别在男子６７公斤级和女子５９公斤比赛中收获银牌和铜牌。这两个项目的金牌分别被伊朗选手默塔麦德和韩国选手林秀贞夺得。
    中国台北代表团目前在跆拳道项目上已经有２金１银２铜。在１０日的跆拳道比赛中，中国台北选手林安妮在女子６７公斤级比赛中获得金牌，洪俊安夺得男子７８公斤级铜牌。
    与中国台北跆拳道运动员的出色表现形成鲜明对比的是中国跆拳道代表团的选手。在今天上午进行的比赛中，刘晶和张玲江分别在女子５９公斤级和男子６７公斤级比赛中首轮出局，另一名女选手吴娜也在６３公斤级的四分之一决赛中惨遭淘汰。
    赛后，教练表示吴娜在加时阶段踢中荷兰对手头部未能得分是裁判的误判，但教练组最终决定放弃抗议。这样，三天比赛结束，中国选手依然无缘奖牌，所有运动员均未能通过第二轮。
    本届大运会跆拳道比赛进行三天后，传统强队韩国队以４枚金牌在该项目中继续领跑，伊朗获３枚金牌紧随其后。（完）
</content>
</doc>

<doc id="431">
<title>（国际）哥公民行动党候选人承认竞选失败</title>
<content>    （国际）哥公民行动党候选人承认竞选失败
　　新华社圣何塞３月３日电（记者裴剑容）哥斯达黎加
公民行动党候选人索利斯３日承认在总统选举中失败，并
祝贺民族解放党候选人、前总统阿里亚斯当选下届总统。
　　索利斯在其党部举行的记者招待会上说，他已向阿里
亚斯发去贺信，并希望全体人民尊重选举结果。他同时表
示，公民行动党将和阿里亚斯政府展开对话与合作。
    哥总统选举于２月５日举行，共有１４个政党候选人
角逐总统职位。哥最高选举法院２月２２日结束了人工计
票工作。阿里亚斯以１．１２个百分点的微弱优势领先索
利斯。
　　阿里亚斯１９４０年９月１３日生于埃雷迪亚市的一
个咖啡园主家庭，１９８６年２月在大选中当选总统，
１９９０年５月卸任。阿里亚斯１９８７年因促成“中美
洲和平计划”的达成，获诺贝尔和平奖。（完）
</content>
</doc>

<doc id="432">
<title>（关注循环经济）述评：转变发展观念 发展循环经济</title>
<content>    （关注循环经济）述评：转变发展观念 发展循环经济
    新华社北京９月２８日电题：述评：转变发展观念 发展循环经济
    新华社记者 赵承、刘铮
    煤电油运全面持续紧张已经成为当前国民经济运行中的一个突出问题。煤炭价格上涨，铁路车皮紧俏，一些地方拉闸限电，这些多年未有的现象再次出现为我们敲响了警钟——如果继续沿袭传统的发展模式，以资源的大量消耗实现工业化和现代化，是难以为继的。
    当今的工业化国家，人口仅占世界的１５％，而工业化进程中却消耗了世界６０％的能源和４０％的矿产资源。中国资源禀赋较差，石油、铁矿石、铝土矿的人均储量为世界人均水平的１１％、４２％和７.３％。专家测算表明，如果中国也像美国当时那样实现工业化，那么三个地球的资源也不够用。发展循环经济是解决中国资源约束矛盾、实现可持续发展的必然选择。
    传统增长模式是一种“资源－产品－废弃物”的单向直线过程，这意味着创造的财富越多，消耗的资源就越多，产生的废弃物也就越多，对环境资源的负面影响就越大。而循环经济模式，即“产品－资源－废弃物－再生资源”的循环过程，以尽可能小的资源消耗和环境成本，获得尽可能大的经济和社会效益，从而使经济系统与自然生态系统的物质循环过程相互和谐，促进资源永续利用。
    大力发展循环经济，就必须摒弃传统的发展思维。传统的发展观，偏重于物质财富的增长而忽视人的全面发展，单纯地把自然界看作是人类生存和发展的索取对象。在这种发展观的影响下，我们创造了经济增长奇迹，积累了丰富的物质财富，但也为此付出了巨大代价。
    大力发展循环经济，就要把发展观统一到以人为本，全面协调可持续的科学发展观上来。这就要求我们，在发展过程中不仅要追求经济效益，还要讲求生态效益；不仅要促进经济增长，更要不断改善人们的生活条件，让“人民喝上干净的水、呼吸清洁的空气、吃上放心的食物，在良好的环境中生产生活”。
    发展循环经济，实现经济增长方式的根本转变，就应当辩证地认识物质财富的增长和人的全面发展的关系，转变重物轻人的发展观念；辩证地认识经济增长与经济发展的关系，转变把增长简单等同于发展的观念；辩证地认识人与自然的关系，转变单纯利用和征服自然的观念。
    根据国家发展和改革委员会的规划，中国将以科学发展观为指导，以优化资源利用方式为核心，以提高资源生产率和降低废弃物排放为目标，逐步建立起适合我国国情的、有利于循环经济发展的宏观调控体系和运行机制，形成有中国特色的循环经济发展模式，加快建设资源节约型社会。（完）
</content>
</doc>

<doc id="433">
<title>南京职业介绍所目录</title>
<content>    
    江苏省劳动和社会保障厅职业介绍中心 鼓楼街5号 83313840 83319062
    江苏省妇联职业介绍所 南京市鼓楼区湖北路3号402室 83214390 83312170
    南京劳动就业综合服务大厅 水西门大街61号人力资源市场一楼 86590835
    南京市总工会职业介绍中心 白下路2号 84552393
    南京市安德门民工市场 安德门61号 52454625
    玄武区职业介绍所 珠江路275号 83367074
    白下区职业介绍所 苜蓿园大街112号 84251212
    秦淮区职业介绍所 中华路505号 52852018
    建邺区职业介绍所 红土桥42号 52269644
    鼓楼区职业介绍所 管家桥24号 84723070
    下关区职业介绍所 热河南路150号 58831539
    浦口区职业介绍所 浦东路11号 58851640
    大厂区职业介绍所 新华路206号 57058408
    栖霞区职业介绍所 和燕路417号 85326397
    雨花台区职业介绍所 雨花西路108号 52419429
    江宁区职业介绍所 东山镇竹山路333号 52162254
    六合区职业介绍所 雄州镇延安路94号 57759328
    江浦区职业介绍所 珠江镇珠泉路 58886847
    溧水县职业介绍所 永阳镇中山路3号 57207070
    高淳县职业介绍所 淳溪镇固城湖北路51号 57311838
</content>
</doc>

<doc id="434">
<title>（国际）委内瑞拉愿向印度提供石油开采权</title>
<content>    （国际）委内瑞拉愿向印度提供石油开采权
    新华社新德里３月４日电（记者张保平）正在印度访问的委内瑞拉总统查韦斯４日在新德里表示，委内瑞拉愿意同印度签订长期石油供应合同，并向印度企业提供一个油田和两个天然气田的开采权。
    据印度亚洲通讯社报道，在为期４天的访印日程中，查韦斯将在印度寻求新的石油市场，以减少委内瑞拉石油出口对美国市场的依赖。
    目前印度正在进行可行性研究，以决定委内瑞拉的哪类原油可以在印度进行精炼。目前，印度只有两家炼油厂能够对委内瑞拉出口的重油进行加工。
    据悉，双方将在５日签订一个框架协议，在重油产品的使用和开发方面开展合作。此外，双方还同意将合作领域拓展到第三国石油开发方面。（完）
</content>
</doc>

<doc id="435">
<title>江苏昆山市生活垃圾100%焚烧发电 每吨垃圾可发电250千瓦时，节省标准煤300公斤</title>
<content>　　近日记者在采访时获悉，江苏省昆山市市区的生活垃圾通过焚烧发
电，已经全部实现了资源化、减量化和无害化处理。该市鹿城垃圾发电
有限公司以生活垃圾为原料，去年共利用全市的生活垃圾33.47万吨，
发电8500万千瓦时。 据介绍，2004年，昆山市首期投资1.96亿元建设
了垃圾焚烧发电厂，并对该企业每处理1吨垃圾给予一定的经济补偿，
所产电能除企业自用外，全部按市场价并入电网。同时，其投资百万元
在全市城乡建立了13个压缩式无臭味垃圾中转站，使得市区所有生活垃
圾日产日请，保证发电需要。 为进一步推进节能减排、发展循环经济，
目前昆山市正在对该垃圾发电厂进行三期扩建工程，并停建和缓建了原
计划中的3个垃圾填埋场，计划到明年实现从市区到村镇生活垃圾全部
资源化、减量化和无公害处理。
</content>
</doc>

<doc id="436">
<title>澳大利亚Terramin公司称旗下Angas矿第二季度锌和铅精矿产量翻番</title>
<content>    预计2009年该矿锌和铅精矿产量达到58,000-61,000吨之间。
    执行长Kevin Moriarty在一份声明中称，锌精矿第二季度现金成本接近减半至每磅35美分。
</content>
</doc>

<doc id="437">
<title>张掖市加强流动人口计划生育综合管理</title>
<content>    通过摸清底数，掌握流动人口流向、婚育节育状况，做好信息共享工作，为全员流动人口统计信息工作试点打好基础。市人口委通过流动人口集中清理清查，制做全员流动人口统计信息采集卡，主动协调公安工商建设(房管)劳动保障等部门，集中开展流动人口基本信息、家庭户信息、计生信息的清理核查登记工作，确保全员流动人口统计信息录入工作顺利推进。自8月份开始全员流动人口个案信息全面录入，录入率达到85%以上，个案信息准确入库率达到100%。
    以开展创建流动人口示范化社区活动为抓手，落实基层服务管理网络。完善各级计划生育网络，以社区楼院综治员、楼院长，以社(组)联防治安员、计生自管小组长为主体，建立网络基础。在村民小组、居民住宅小区设立流动人口协管员、信息员，村(社区)配备流动人口专管员；乡(镇、街道)设立流动人口办公室、计生服务室，配备专兼职工作人员和技术服务人员；工业园开发区、农(林、牧、马)场，设立若干名信息员，有条件的要设立流动人口办公室、计生服务室。保证各级流动人口计划生育工作机构设置、人员配套、经费投入能够满足工作要求。将流动人口计划生育工作职责纳入部门工作制度，配合人口计生部门联合开展督查和专项清理等工作。在流动人口集中的社区、企业、市场建立流动人口计生协会，整合基层服务管理力量，逐步建立和完善党政统筹、部门配合、群众参与的流动人口计划生育综合治理机制。
    同时建立对外协作联系制度，重新修订完善和签订双向服务管理协议书，通过电话、信函、信息平台交流、召开联席会议、走出去交流学习等形式建立流入、流出地的区域合作，定期开展协商工作。切实运行好PADIS全国流动人口计划生育服务管理工作平台，实现PADIS流动人口子系统与WIS系统的对接。积极协调相关部门,建立相关部门统计信息会商、共享制度，推动实现与相关部门信息的互联互通，信息资源共享。在户籍地和居住地双向考核的基础上，促进全市流动人口计划生育“一盘棋”格局的形成。
</content>
</doc>

<doc id="438">
<title>对性骚扰造成后果的分析</title>
<content>    发布时间：2008-04-08 08:44:13
    调查显示，性骚扰对受害者个人的影响远超出一般精神和心理伤害的范畴，一直延伸到她们的身体健康、工作环境、职业前景、婚姻生活、名誉和经济等各个方面。并且，在两种情况下性骚扰的后果呈现出特别严重的状况：一是在当事双方权力地位悬殊的条件下；二是在性骚扰被反抗的情况下。
    反抗性骚扰可能带来的后果包括：骚扰者利用职权谋求工作中的报复，在那些受害者的职业或职位机会高度依附于骚扰者的环境中，报复行为可能更加严重化；被迫辞职、调离；生存和工作环境恶化，特别是因投诉或诉讼而被迫使性骚扰事件公开化的女性，生活在多种压力之下，她们可能赢得官司，但是在带有歧视性的舆论环境中，却失去名誉和尊重，甚至更多。
    首先，受害者的社会援助和救济渠道缺乏。工作中的性骚扰受害者的援助和救济通常应该来自以下几个方面：法律、单位、公共舆论和社会相关组织，但是案例显示，这几方面的渠道都存在严重问题。法律层面上，界定、证据、救济、司法操作环节上的薄弱等，都是构成问题的所在；单位普遍缺乏对女性权益的关注和保护意识，并且普遍规避对自身社会责任的约束和监督制度；公共舆论中非正式舆论中的性别偏见尤甚，许多情况下同强权联手成为迫害受害者的工具。而社会相关组织在救助受害者方面缺乏积极性和主动性。
    其次，以男权为中心的传统文化造成了女性在与性有关的行为中处于不利的地位。这种文化一方面成为公众责备受害者、容忍性骚扰行为的重要理由；另一方面也成为束缚女性反抗以及女性自我责备的工具。经验证实，性别文化的矫正至少应该与立法过程同等重要。
    （摘自反对工作场所性骚扰课题组《工作场所中的性骚扰：经验、环境及后果——对20个案例的调查和分析》）
</content>
</doc>

<doc id="439">
<title>中国新闻出版产业发展确定五个主攻方向</title>
<content>    在全球金融危机不断蔓延、实体经济受到严重冲击的大的经济环境下，今年上半年，新闻出版产业逆势上扬，图书销售增长百分之二十，新媒体出版增长百分之四十以上，产值增长百分之三十左右，投资增长大约百分之三十六，一批出版工程项目相继建成投产，新闻出版产业整体实力进一步增强。
    柳斌杰在讲话中指出了推动新闻出版产业又好又快发展的五个主攻方向：
    继续发展图书、报纸、期刊等纸介质传统出版产业。面对新兴出版业态的冲击，传统出版产业要进一步开拓市场，挖掘潜力，以内容创新为重点，在新业态难以涉足的领域进行深度开发，加快从主要依赖纸介质出版物向多种介质形态出版物共存的现代出版产业转变。
    大力发展数字出版、网络出版、手机出版等非纸介质新兴出版产业。新兴新闻出版产业是新闻出版产业发挥后发优势、实现后发赶超的关键所在。
    加速发展游戏动漫出版产业。要鼓励原创游戏动漫出版产品的创作和研发，打造知名品牌，培养一系列世界闻名、国内市场号召力强的原创游戏动漫明星级偶像，聚拢人气，提升市场价值。
    重视发展印刷复制业。下大力气推进结构调整，抓住全球印刷复制产业升级和转型的良好契机，加大数字印刷复制软件和印后装备的开发力度，重视与数字印刷复制相配套的电子商务软件的开发，打造“绿色”新闻出版产业。
    积极发展新闻出版物流产业。不断深化流通体制改革，尽快完善出版物现代市场流通体系。
    他同时指出了今后发展的三大战略，即精品战略、科技兴业战略和集约化战略。
    此外，柳斌杰也提出了保障发展的五大政策，即加强新闻出版产业规划、制定并落实推动新闻出版产业发展的各项优惠政策、多渠道筹措资金加大对新闻出版产业发展的投入、科学配置新闻出版资源和加强新闻出版产业发展的基础性工作。(记者　应妮)
</content>
</doc>

<doc id="440">
<title>第五届中国科学院－新疆科技合作洽谈会在新疆昌吉举行</title>
<content>　　新华社乌鲁木齐８月２７日电（记者　宿传义）第五届中国科学院－新疆科技合作洽谈会２７日在新疆昌吉市开幕，这也是乌鲁木齐“７·５”事件后，新疆科研和企业界最大的一次盛会。　
　　本届科洽会为期３天，共设置展位８７个，参会正式代表１０００多人。参会代表团主要来自中科院系统９个分院的２８个研究所和上海、山西等省市以及新疆生产建设兵团系统、新疆各地州市、有关科研机构、高等院校等单位。共征集新疆维吾尔自治区１０个地州市及新疆生产建设兵团科技需求项目６２７个。　
　　本届科洽会还将举办“科技和金融合作签约”“煤电煤化工专题报告会”和“农产品加工发展方向与战略重点专题报告”。
　　自２００２年新疆举办第一届科洽会以来，科洽会的“牵线联姻”结下了累累硕果，前四届科洽会共签订科技合作项目１５３１个，为新疆经济社会发展提供了有力的技术支撑。（完）
</content>
</doc>

<doc id="441">
<title>（经济）我国各类标准超过１３０万项</title>
<content>    （经济）我国各类标准超过１３０万项
　　新华社宁波６月９日电（记者冯源）截至２００６年底，我国已经有国家标准２１４１０项、备案行业标准 ３３５５２项，备案地方标准１０３０４项和备案企业标准１３０多万项。这是国家标准化管理委员会副主任陈钢日前在宁波介绍的。
　　在第九届浙江投资贸易洽谈会“品牌－专利－标准”论坛上，陈钢说，按照标准化法，我国标准分为国家、行业、地方和企业四级标准。在两万多项国家标准中，有强制性国家标准３０８４项，推荐性国家标准１８２３１项，指导性技术文件９５项。
　　他表示，我国标准化还存在一些问题：标准总体水平不高，竞争力不强；企业主体地位不充分；标准化工作基础薄弱；参与国际标准化活动的水平也不高。
　　据介绍，国际标准化组织（ＩＳＯ）共制定了 １６４５５个国际标准，但是中国提出并成为ＩＳＯ标准的只有２３个，由中国提出并正在制定的标准只有２８个。（完）
</content>
</doc>

<doc id="442">
<title>火车提速了，铁路建设却慢悠悠</title>
<content>　　火车提速了，铁路建设却慢悠悠
　　□本报记者贾立君
　　在火车一再提速的今天，我国铁路建设进程显得慢了许多。中国投资学会副会长
兼秘书长刘慧勇分析认为，从经济社会发展需求和国家实力来看，今后我国有必要、
有能力将铁路建设速度，由目前年均3000多公里提高到一万公里。
　　我国铁路年均建设里程不足美国百年前的1/3
　　刘慧勇研究员认为，青藏铁路的建成通车，表明我国铁路建设能力达到国际先进
水平，应当有能力加快铁路路网建设速度。可是，眼下我国铁路年均建设里程不足美
国百年前年均建设量的1/3，铁路运营总里程不足美国的1/5。
　　据介绍，目前我国铁路运营里程不足八万公里，新中国成立以来年均修建铁路约
为1300公里。尽管已开始实施的“十一五”规划与上个五年计划时期相比，已是成倍
地加大了铁路建设规模，五年拟建1.7万公里，年均3400公里，算得上是令人振奋的“
大提速”。但这样的年均建设里程，还不到19世纪80年代美国年平均建设量的1/3。
　　刘慧勇介绍，美国在1880年至1890年的10年间，铁路干线运营里程由15万公里增
加到26.8万公里，年均建设1.18万公里。其中，1886年至1890年年均建设1.24万公里，
是120年后我国“十一五”规划铁路年拟建规模的3.6倍。
　　有必要为铁路建设“提速”
　　“从需求与供给两方面考虑，我国现阶段有必要也有可能将铁路建设速度进一步
提高到年均一万公里目标。”刘慧勇说，关于交通发展战略，前些年有一种观点认为，
世界铁路建设高潮已过去，汽车和高速公路的大发展使铁路建设的必要性没有以前大
了；现在人们的看法普遍发生了转变，重新看到铁路运输清洁环保、节能、快速、舒
适等优点，以及与高速公路相比铁路节约土地等长处。
　　刘慧勇说，美国的国土面积与我国差不多，人口比我国少得多，公路很发达，尽
管曾经废弃和拆除过一些铁路，但现在仍在有效运营的铁路达45万多公里。据此估计，
我国铁路运营里程应当高于美国，才能满足运输需求。
　　进一步考虑世界石油短缺对汽车运输的制约，包括磁悬浮技术在内的铁路发展空
间更大。按48万公里的保守计算，减去已有的八万公里，我国尚有40万公里的铁路等
待建设。如果一个五年计划只建设1.7万至2万公里，年均建设3400公里至4000公里，
需要经过100年到120年的时间才能建成较为完善的铁路网络。
　　“这样的速度太漫长了。”刘慧勇认为，我国铁路建设有必要在现有的“十一五”
规划基础上再进一步提速。如果年建一万公里，也需40年才能建成，这已不能说很快
了。其实，再过五至10年，我国铁路建设真正进入高峰期时，年建里程可能达到二万
至三万公里。果真如此，那么从现在算起，大约20年至25年内，我国就可以建成完善
的铁路体系。
　　年建上万公里铁路的可能性较大
　　刘慧勇分析认为，经过一定的准备，主要是加快路网规划和勘察设计等项前期工
作，今后我国完全有可能将铁路建设速度提高到年均一万公里。
　　拿我国目前的综合国力与120年前的美国进行粗线条比较，1885年的美国人口不到
5000万，相当于半个河南省的人口；钢铁年产量不足200万吨，仅为我国目前年钢铁产
量零头的零头；当时全美4350家银行总资产24亿美元，即使按1：1000的汇率折算，也
仅为目前我国银行总资产的1/10。
　　“不比不知道，一比吓一跳。120年前的美国竟能达到我国过去57年年均铁路建设
量的10倍，是我国‘十一五’规划期拟建铁路量的3.6倍。”刘慧勇说，青藏铁路的设
计和施工表明，我国铁路建设能力已达到现代先进水平。以13亿人口、年产数亿吨钢
铁、拥有现代化施工队伍等条件来看，我国完全有能力年均建成一万公里铁路，在数
量上接近120年前的美国，在工程建设难度和质量上超过当时的美国。
　　加快铁路建设进程需解决系列问题
　　尽管从我国当前国力来看，年建上万公里铁路并非难事，但在具体落实上却会遇
到一系列问题。刘慧勇认为，首先是建设规划的制定、线路勘察设计和项目评估、审
批；其次是建设资金筹集问题；再次是我国目前铁路投资、融资与运营管理体制问题；
还有国家对固定资产投资的宏观调控问题等。任何一个环节不通，都会制约铁路建设
的“提速”。
　　刘慧勇分析认为，从铁路建设长期发展来看，只有充分发挥市场竞争机制，才能
带来巨大的压力和发展动力。在铁路行业市场竞争机制完全建立起来之前，加快铁路
建设的最有效措施，是根据实际需要提出明确的发展规划，铁路部门千方百计予以实
现。至于建设资金，铁路债券不愁没人买；借款不必担心银行惜贷；工程设计与施工
的投标者会挤破门槛；材料供货商也会争着抢订单。

</content>
</doc>

<doc id="443">
<title>《安徽年鉴》2004卷--城乡建设--水利--水利基本建设</title>
<content>《安徽年鉴》2004卷--城乡建设--水利--水利基本建设  
    ①全面落实灾后重建工作。省水利部门早在7月10日迎战淮河第二次洪峰时，就及时启动灾后恢复重建工作。适时组织堵口排水，组建技术小队伍到堵口排水现场指导，11月5日，堵口排水任务全面完成。全省累计完成堵口土方515万立方米，排出受涝面积241．51万公顷，排出水量近400亿立方米。扎实做好行蓄洪区运用补偿工作，制定了行蓄洪区运用补偿方案，经国家水利部、财政部两次核查后报国务院批准。国家下达补偿资金4．1亿元，省落实配套资金1．67亿元。已运用的行蓄洪区补偿资金于2004年元旦前大部分发放到群众，已下达撤退命令但未运用的8个行蓄洪区的补偿资金于2004年春节前发放完毕。修复水毁水利工程。汛期全省水毁各类水利工程12万多处，其中需要应急修复的水毁工程6．5万处。汛后统筹规划，结合产业结构调整，实施退垦还湖；区别轻重缓急，确保防洪保安和供水安全等重点水毁工程修复进度，全省累计修复水利工程4．8万处。实施行蓄洪区及淮河河滩地移民建房工程，全省第一批计划建房4．58万户，已开工3．82万户，建成1．59万户。房屋全倒户的新房在2004年春节前全部建成，其他移民户2004年4月底前全部搬进新居。②治淮工程掀起大规模建设高潮。淮河大水后，党中央、国务院明确把治淮工程作为近期�又卫淼闹氐悖⒕龆ㄔ�007年底本届政府任期内基本完成原定到2010年完成的治淮建设任务。省委、省政府9月29日召开全省治淮工作会议，全面部署和落实治淮工作。加快临淮岗洪水控制工程等8项在建的工程建设进度，全力争取白莲崖水库、颍河治理、涡河治理3项未开工的项目早日开工建设。为加强领导和监督，省政府成立了治淮工作领导小组，并由省纪委、监察厅组成监察组进驻省水利厅。根据国务院治淮工作会议和全省治淮工作会议精神，全省上下全力以赴，临淮岗洪水控制工程主体工程建设进度加快。城西湖退水闸、寿西淮堤退建等工程全面建成，汾泉河近期治理工程已基本完成，奎濉河近期治理工程建设进度进一步加快。淮北大堤除险加固、淮干河道整治、淮河行蓄洪区安全建设、沿淮湖洼地治理等项目顺利实施。淮干整治工程子项目王家坝闸加固、蒙洼圈堤加固、蚌埠闸加固、风台段河道疏浚等已陆续开工建设。③九大江堤建设进入全面验收阶段。加快江堤尾工建设，汛前基本完成建设任务。江堤单位工程验收基本完成，和县江堤上报长江水利委员会待验收，铜陵江堤、枞阳江堤竣工验收分别于2003年12月30日、2004年1月10完成。(④其它重点工程建设稳步推进。泵站建设改善了沿江6．67万公顷高产农田的排涝条件，�岣吡搜亟糠殖鞘械呐爬员曜肌：戏蚀蠓扣饽甑装醇苹抡⑿钏Ｉ澈蛹獬占庸桃淹ü⒐ぱ槭铡Ａ涌凇⒒评跏鳌⒎鹱恿搿⒛プ犹兜却笮退獬占庸趟忱校崂帧⒊俏鳌⒅谛说戎氐阒行退獬占庸碳涌焓凳Ｎ吆睬臁⑼辍⒊刂荨⒙戆吧健⒒茨系戎氐愠鞘蟹篮橹魈骞こ探ㄉ杌窘崾霾骸⒑戏省⒏费簟⒊埠⒒粕降瘸鞘蟹篮楣こ陶诮ㄉ柚小ｄ氖泛肌㈡崧砩健⒒雇ぁ⑴胶却笮凸嗲ㄅ涮子虢谒脑旖顾忱＝捶炙胱酆现卫砣〉贸尚А＂菅细窕窘ㄉ韫芾怼＝徊酵晟乒嬲轮贫龋≈贫恕豆赜诳怪位垂こ探ㄉ杓喽郊觳楣ぷ鞯姆桨浮贰ⅰ吨位垂こ探ㄉ栉ゼ托形姓Ψ止娑ā泛汀栋不帐∷窘ㄉ韫こ谭旨豆芾戆旆ā返纫幌盗猩婕跋钅糠ㄈ恕⒄斜晖侗辍⒓嗬怼⒑贤芾怼⒅柿抗芾砑白式鸸芾淼幕窘ㄉ韫芾碇贫取＜忧炕ü芾砉娣痘ㄉ瑁涫迪钅糠ㄈ嗽鹑沃疲嫣岣呦钅糠ㄈ说墓芾硭健Ｗ榻耸≈位粗氐愎こ探ㄉ韫芾砭郑械Ｖ氐阒位垂こ探ㄉ枞挝瘛＜忧慷灾位唇ㄉ枞痰募喽剑细裾型侗瓯赴钢贫龋⑵辣曜铱己酥贫龋患忧考嗬砉ぷ鳎娣都嗬硇形⊥饧嗬淼ノ徊斡胧谐【赫患忧克こ讨柿考喽胶椭柿抗芾砉ぷ鳌Ｒ怨式鹞氐悖忧慷运ㄉ枳式鸬墓芾砗图喽剑
忧慷猿そ傻碳庸獭⒅位垂こ探ㄉ琛⒉∠账獬占庸獭⒋笮凸嗲戎氐愎钅康募喽郊觳椋还娣蹲式鸩Ω冻绦颉⑺窘ㄉ柘钅靠⒐げ莆窬鏊惚嘀埔蠹八窘ㄉ璧胤脚涮鬃式鸬某锛⒑怂愫凸芾怼� 
(省水利厅 张建国) 
</content>
</doc>

<doc id="444">
<title>（中外交流）中国首批赴苏丹维和部队第一梯队官兵回国</title>
<content>    （中外交流）中国首批赴苏丹维和部队第一梯队官兵回国
　　新华社济南１月１８日电（张玉清、张龙海）中国首批赴苏丹维和部队第一梯队１５０名官兵圆满完成联合国苏丹特派团（联苏团）及其第二战区赋予的维和任务后， １８日抵达济南国际机场回到国内。
　　首批赴苏丹维和部队于２００６年５月部署到位后，严格按照联苏团统一部署展开行动，先后完成了营区建设、道路构筑、机场维护、医疗救助、物资输送等工作任务，赢得了联苏团、第二战区和国际社会的广泛赞誉，４３５名维和官兵全被授予“和平荣誉勋章”。其中，工兵分队铲除灌木丛４６００００平方米，挖运土石方 ３６００００立方米，构筑重型道路１２５００米，开挖排水沟７０００米、防护壕３９００米，建设防护墙 ７６０５立方米，搭建板房６２００平方米，埋设管涵 ２７３米，架设铁丝网２０００米；运输分队派遣车辆 １００２台次，行驶里程１０５８１公里，还帮助市区居民和难民营安装水罐解决饮水难题。医疗分队共接诊病人 ８７９名，抢救和治疗急重病人４５名，先后２次参加战区组织的空中医疗后送联合演习。
　　赴苏丹维和部队是中国参加联合国维和行动以来，持续时间最长的一次，预计任务期限为６年半。第二批赴苏丹维和部队第一梯队官兵已于１６日赴苏丹，继续执行维和任务。（完）
</content>
</doc>

<doc id="445">
<title>海内外大牌歌星将亮相北京流行音乐节</title>
<content>　　新华社北京８月４日电（记者万一）素有中国年度最大型户外国际流行音乐盛会之称的北京流行音乐节，将于９月８日至９日在北京朝阳公园亮相。
　　届时，世界顶级艺术摇滚乐队“九寸钉”、著名黑人嘻哈音乐团体ＰＥ、华丽摇滚乐的先驱“纽约娃娃”、朋克音乐的开山鼻祖“雷蒙斯”乐队唯一在世元老马奇·雷蒙、曾经造访过中国的英国摇滚明星——著名“山羊皮”乐队主唱布莱特·安德森以及中国摇滚乐明星崔健将一一登台。此外还将有数十组来自欧、美、东亚以及中国内地的当红艺人、乐队前来助阵。
　　本届音乐节除主舞台外，由中国国际广播电台承办的副舞台将同样精彩纷呈，将邀请近２０组中外艺人在朝阳公园方舟湖南草坪广场奉献精彩的演出。他们有来自瑞典的“曼都调”乐队、“阳光”乐队和“大卫与公民”乐队等。而来自日本福冈的“多克假日与阿帕奇火车”乐队则将用其活泼、幽默的现场表演来征服现场观众。此外，由刚刚获得音乐风云榜华语传媒大奖的内地民谣艺人万晓利、英式音乐新军“便利商店”乐队领衔的国内阵容，也将集中展现中国近年来流行音乐的新鲜势力。
　　２００７北京流行音乐节大腕云集，阵容豪华，在每天约１０小时的活动中，主副舞台将有三十多组中外优秀艺人、乐队轮番进行各自的专场表演。而本届音乐节将继续奉行“平民票价”的宗旨，预售场地票单日２００元，双日３８０元。（完）
</content>
</doc>

<doc id="446">
<title>（乒乓球）“香港回归杯”乒乓球国际邀请赛决出冠军</title>
<content>    （乒乓球）“香港回归杯”乒乓球国际邀请赛决出
冠军
　　新华社香港５月１４日体育专电　香港乒乓球总会消
息，在加拿大多伦多市举办的“香港回归杯”乒乓球国际
邀请赛于当地时间１３日结束，结果中国国家队夺得冠军，
加拿大国家队和中国山东鲁能队分获第二、第三名，中国
香港队名列第四。
　　在个人赛方面，山东鲁能队的杨晓夫获得冠军，中国
国家队王熹名列第二，而中国香港队的江天一获得季军。
　　为期两天的“香港回归杯”是为庆祝香港特别行政区
成立十周年而举办的。比赛会集了亚洲、美洲和欧洲的优
秀选手。参赛的队伍包括中国国家队、中国香港队、中国
山东鲁能队、加拿大国家队、美国队和德国队，以及多伦
多、温哥华等地区的乒乓球俱乐部队。（完）
</content>
</doc>

<doc id="447">
<title>（国际）智利国防部长说明年３月将重启普拉特海军基地</title>
<content>　　据此间媒体报道，戈尼与智利空军总司令奥尔特加当天访问了南极。戈尼在南极说，普拉特海军基地的作用与智利在南极的其他两个军事基地一样，都是“为了彰显智利的存在和主权，当然也包括对科考活动的大力支持”。
    他还说，智利军方一向遵守《南极条约》及其补充协定，智利在南极的活动都是出于和平目的，主要是为了科研和环境保护。
　　英国《卫报》１０月１７日报道说，英国将向联合国就南极地区超过１００万平方公里的海床提出领土要求，此举引起智利和阿根廷的高度关注。一些智利众议员于１０月底登上南极大陆以宣示主权，智利总统巴切莱特也计划于１１月份陪同联合国秘书长潘基文前往南极考察。
　　普拉特海军基地是智利在南极的３个军事基地之一，智利海军因预算不足于５年前将其关闭。另外两个军事基地爱德华多·弗雷空军基地和奥希金斯陆军基地目前运转正常。（完）
</content>
</doc>

<doc id="448">
<title>审计系统利用电子政务外网首次实现中央地方四级互联石爱中对此予以祝贺</title>
<content>　　本报讯　10月18日，石爱中副审计长在检查审计署与浙江省、湖北
省、天津市审计厅（局）审计专网互联时，祝贺利用国家电子政务外网
首次实现中央、省、市、县四级审计机关互联试点成功。石爱中亲自登
陆了浙江省审计厅“审计管理系统”，察看了其中的审计公文、审计项
目管理、审计专家经验、网上培训等内容，又分别以浙江省丽水市审计
局、丽水市莲都区和清田县审计局的用户身份登陆系统察看。石爱中饶
有兴趣地察看了浙江省、湖北省、天津市及其所属地市审计机关的内部
网站、电子邮件等各项内容。
　　石爱中指出，国家电子政务外网的开通，为我们实施中央和地方各
级审计机关互联互通和信息共享提供了网络基础设施的保障。我们要积
极利用电子政务外网资源，一方面要加快审计署与特派办和省级审计机
关的网络互联，加快省级审计机关与所属地市和区县审计机关的互联，
加快审计系统与各级电子政务的互联。另一方面要加快审计管理和审计
业务的各项应用，审计署的各类内部业务指导网站要让全国8万审计人
员都看得到，审计署也要能看得到各级审计机关的内部网站;要加快国
家审计数据中心和省级地方分中心的建设和互联，加快审计数据规划和
数据建设，加快审计信息资源目录体系和交换体系建设，促进中央和地
方审计业务协同和信息共享。（丁世平）
</content>
</doc>

<doc id="449">
<title>（国际）经济随笔：英国：预算赤字要减半？难！</title>
<content>　　新华社伦敦１１月２２日电经济随笔：英国：预算赤字要减半？难！
　　新华社记者陈文仙
　　现年８３岁的英国女王伊丽莎白二世日前主持了议会开幕仪式并发表演说，７分钟的讲话言简意赅地指出政府重中之重是在未来４年内将预算赤字减半。然而，就英国目前的经济和金融状况，这能否做到确实要打个大大的问号。原因就一个字：难！
　　女王发表演讲时，英国首相布朗和主要反对党保守党领袖卡梅隆均默默聆听。他们一个被金融和经济危机搅得不得安宁，一个满怀信心要在明年大选中获胜；一个口口声声要减少财政赤字，一个指责现任政府债台高筑却应对无方。
　　从英国舆情来看，如果布朗再不出台具体、有效的措施来控制和减少财政赤字，那么其首相“宝座”势将难保。从去秋金融危机爆发到现在，虽然已经采取了一系列措施，但布朗仍被保守党和民众指责“办事不力”。
　　英国国家统计局１９日公布的数据再次证实，英国财政赤字严重恶化。数据显示，今年１０月份，英国财政赤字高达１１４亿英镑（１英镑约合１．６５美元），高于经济学家预期的７０亿英镑，创历史最高纪录。从４月本财政年度开始至１０月期间，英国财政赤字累计达８６９亿英镑，而去年同期只有３４０亿英镑。截至１０月，英国公共部门的净债务为８２９７亿英镑，相当于英国经济总量的５９．２％，创下历史最高纪录，仅略低于欧盟规定的６０％的上限。
　　一般而言，每年１０月是公共部门实现财政盈余的月份。但由于英国经济尚未走出衰退困境，政府税收状况未能改善，１０月政府税收收入同比下降９．３％，而支出则同比增加１０．２％。
　　布朗多次表示要尽快减少政府债务。他宣布，从明年元旦起，增值税税率将从现在的１５％恢复到１７．５％。在英国经济尚未走出衰退之际，政府此举无疑要冒一定风险，因为税率提高可能会抑制英国经济复苏步伐，老百姓可能会重新捂紧略微打开的钱包。
　　银行不肯放贷，老百姓不肯消费，经济仍处于衰退之中。面对这样的局面，政府只能借钱来支撑经济。普华永道首席经济学家约翰·霍克斯沃斯在接受新华社记者采访时表示，政府借钱投资总比让衰退持续更长时间要好得多。
　　英国财政大臣阿利斯泰尔·达林今年４月发布财政预算报告时预测，２００９到２０１０财年的财政赤字为１７５０亿英镑。但如果英国经济复苏步伐过于缓慢，政府还会再借钱，公共部门的财政状况无疑将进一步恶化，财政赤字必将继续增加。
　　一些国际机构也对英国政府的高赤字忧心忡忡。经济合作与发展组织１０月１９日警告，英国政府必须出台具体措施来减少高涨的财政赤字，否则将没有继续推出经济刺激措施的空间。同时，该组织敦促英国央行——英格兰银行制定货币刺激措施的退出策略，并警告说，超低利率很可能造成资产价格泡沫。
　　如今，英国政府除将提高增值税税率之外，尚未采取其他步骤。分析人士认为，布朗心里很清楚，经济要恢复增长还需要政府继续借钱。英国央行行长默文·金坦率地表示，央行对是否进一步扩大“量化宽松”货币政策持“开放”态度。
　　要想减少高额赤字，英国政府就得提高税收、缩减财政支出、收紧货币政策，而这些举措又可能抑制英国经济复苏和增长的步伐。这次第，怎一个“难”字了得。（完）
</content>
</doc>

<doc id="450">
<title>香港将为信息保安标准制定公认的评估机制</title>
<content>香港将为信息保安标准制定公认的评估机制
　　新华社香港２月１７日电（记者苏晓）香港特区政府资讯科技署署长黄志光１７日在此间表示，特区政府将为信息保安标准推行一套公认的审核或评估机制。
　　黄志光主持在此间召开的“综合资讯保安会议 ２００４”开幕礼时说，保护电脑免受侵袭是电子商务得以成功的关键。特区政府鼓励不同行业制定切合业内需要的资讯保安标准，并正就推行一套公认的审核或评估机制，咨询不同专业组织和商会。
　　黄志光说，特区政府已与多个资讯保安组织和业界人士合作，在互联网上公布无线网络保安策略的资料和建议，以及相关的研究结果和最佳作业模式，让公众参考。另外，警方、资讯科技署和香港电脑保安事故协调中心会紧密合作，帮助市民应付网上袭击。
　　据了解，为了推广网络安全的意识，特区政府在 ２００２年设立“资讯安全网”网站，提供资讯安全的资料，也透过电台广播和电视节目宣传资讯安全的重要性。而特区政府也已建立保安管理架构，保障和提高内部的资讯保安水平。（完）
</content>
</doc>

<doc id="451">
<title>（科技）赞比亚艾滋病感染率下降</title>
<content>　　新华社卢萨卡５月２７日电（记者王能标）赞比亚卫生部长布赖恩·奇图沃２７日在首都卢萨卡说，赞比亚艾滋病感染率从２００１年的１５．６％下降到２００７年的１４．３％。
　　布赖恩·奇图沃在发布２００７年赞比亚卫生调查统计报告时说，由于政府的重视和民众的广泛参与，赞比亚才取得了这个成绩。在降低艾滋病感染率方面，赞比亚农村好于城市。与此同时，在改善妇女卫生状况、降低儿童死亡率方面，赞比亚近年来也取得了很大进步。
　　联合国开发计划署驻赞比亚代表埃尼亚斯·丘马赞扬了赞比亚在降低艾滋病感染率方面所取得的成绩，并呼吁赞比亚采取行动以进一步降低艾滋病感染率。（完）
</content>
</doc>

<doc id="452">
<title>香港再增一甲型Ｈ１Ｎ１流感死亡病例</title>
<content>香港再增一甲型Ｈ１Ｎ１流感死亡病例
　　新华社香港１０月２０日电　香港特区政府医院管理局２０日宣布，香港新增一例甲型Ｈ１Ｎ１流感死亡病例，至此香港已有３２名确诊感染该流感的患者死亡。
　　据介绍，这名２７岁的男病人２０日一早不治身亡。
　　伊利沙伯医院发言人表示，这名患有脑瘤、脑水肿、癫痫症及甲状腺功能减退症的病人，于９月２８日到这所医院急症室求诊，当天入住内科病房。病人１０月２日情况转差，并确诊感染甲型Ｈ１Ｎ１流感，被送往深切治疗部接受进一步治疗，需使用仪器帮助呼吸，并服用特敏福及抗生素药物。
　　伊利沙伯医院已将这例死亡病例呈报医院管理局及卫生防护中心。（完）
</content>
</doc>

<doc id="453">
<title>（体育）欲破吉尼斯世界纪录  印度舞者连跳５５</title>
<content>（体育）欲破吉尼斯世界纪录  印度舞者连跳５５
小时
    （体育）欲破吉尼斯世界纪录  印度舞者连跳５５
小时
    新华社新德里７月１２日体育专电（记者江亚平）
４０名年轻的印度跳舞者为打破吉尼斯世界纪录，在新德
里举办的世界上持续时间最长的舞会上连续跳舞５５小时。
    当地媒体１２日援引该活动组织者之一巴塔查吉的话
说，有４０名舞者在新德里尼赫鲁体育馆内从９日下午２
点开始跳舞，一直跳了５５小时才停下来。
    巴塔查吉说，根据规定，正式参加舞会的人每小时休
息１０分钟，而音乐则连续不断地播放了５５小时。其余
舞蹈爱好者也可随时进入舞池即兴舞蹈，加入欢乐的行列。
他们此举是为打破由美国人２００２年创造的５２小时连
续跳舞的吉尼斯世界纪录。
    报道说，印度舞者创造的这项纪录尚未得到吉尼斯方
面的认可，因为吉尼斯方面没有派人来观看这次舞蹈盛会。
但舞会主办者说，他们有舞蹈的全程录像，他们将把录像
带交给吉尼斯的有关人员审核。（完）
</content>
</doc>

<doc id="454">
<title>内审应在固定资产投资中发挥积极作用</title>
<content>　　内审应在固定资产投资中发挥积极作用
　　我国政府部门、企事业单位自成立内部审计机构以来，在保证国家方针、政策的贯彻执行，维护财经法规，加强管理等方面起了积极作用。但从内部审计的现状来看，由于历史沿革的因素，多数内审人员原先基本从事财务工作或者目前仍在从事财务工作的基础上从事内审工作，这个现象在政府部门、事业单位中比较突出，内审机构的投资审计专业人才相对匮乏。
　　目前，随着经济的持续发展，在固定资产领域的投资不断加大，尤其在涉及医疗卫生、科教文卫等关系到民生方面的投入逐年提高，单纯依靠政府审计部门的监督，尤其在投资项目事前、事中阶段的监督，已经显得捉襟见肘。因此，笔者认为政府部门、企事业单位的内审机构应该在固定资产投资审计中发挥积极作用。
　　一是要转变观念，找准定位。内审工作应主要定位于对管理的审计、对效益的审计，监督与服务并重。在传统的内部财政财务审计监督的基础上，开展对固定资产投资项目的审计，减少盲目投资，避免损失浪费，为固定资产投资项目的决策管理服务。
　　二是要设置合理的内部审计机构，加强队伍建设。要在财务审计人员的基础上，加大投资审计人才的引入力度，以适应固定资产投资审计对当前内部审计的更高层次要求。
　　三是推进创新，强化内部服务，提高内审各项工作的质量。在事后审计向事前审计、事中审计转变的过程中，将真实、合法性审计与效益审计结合起来。同时有条件地开展一系列的内部培训，提高财务人员对固定资产投资项目管理的认识水平，促进内部财务管理对投资项目的控制。
　　四是尽快完成向效益审计的转变。从近几年审计工作发展看，效益审计已经成为投资审计发展的方向，但是政府审计部门由于人力物力上的局限，在开展投资审计的过程中，效益审计的力度始终难以进一步加强。这点在基层审计机关显得尤为突出，这就需要内审机构发挥积极的作用。因此，内审机构应当向政府审计部门吸取相关经验，一方面，将内部审计工作渗透到固定资产投资领域的各个环节，将事前、事中和事后审计有机结合起来，实现对建设项目的全过程跟踪监督，及时发现各个环节存在的问题，提高资金的使用效益；另一方面，利用自身作为单位内部机构的优势，对投资项目各项效益指数做事前的预测和中期的评估，从开工建设到完工，对项目全过程实现有针对性的绩效分析，为财政部门、审计部门提供对项目投资建设监管有价值的参考信息。这些工作对于医院基础设施改造项目、学校教学设施新建改造项目显得尤为必要也切实可行。朱家栋
</content>
</doc>

<doc id="455">
<title>（电视通稿·国内）河南３１日将启动甲流疫苗接种　１５２万支疫苗已运抵</title>
<content>　　（电视通稿·国内）河南３１日将启动甲流疫苗接种　１５２万支疫苗已运抵（1’44”）
　　编辑：张静　曾涛
　　审稿：丁冬霞
　　终审：肖伟俐
　　场记：
　　１、河南卫生厅大门镜头一组
　　２、医院医护人员镜头一组
　　３、疫苗研发镜头一组
　　４、郑州卫生局镜头一组
　　５、城市行人镜头一组
　　正文：
　　【解说】据河南省卫生厅消息，日前，国家分配河南的首批１５２万人份甲流疫苗已经运抵河南。郑州市从３１日起将开始陆续针对重点人群实施接种。
　　据了解，首批甲流疫苗按照人口数量分配到全省１８个辖市，并将逐步分批对一线医疗卫生服务人员、口岸检疫边检及公路交通服务人员、在校中小学师生、慢性病患者及老年人等重点人群实施应急接种。
　　由于甲流疫苗的生产和供应能力有限，甲流疫苗的接种将按照计划循序渐进地进行，甲流疫苗按照知情、自愿原则免费接种，个人不可购买。对卵清蛋白过敏者、感冒和发热者等七类人群目前禁止接种疫苗。
　　新华社记者陆欢　尚昆仑　摄像赵冰郑州报道。（完）
</content>
</doc>

<doc id="456">
<title>雅虎3亿美元收购网络广告商 反击Google</title>
<content>　　综合消息 近日，雅虎公司宣布以3亿美元的现金收购在线网络广告商
BlueLithium，以求进一步拓展业务，扭转增长乏力导致的股价暴跌的
不利局面。除了运作庞大的广告网络外，BlueLithium还提供名为“行
为锁定”（behavioral targeting）的跟踪技术，可以确认具有特定爱
好的上网冲浪者，让某些广告会更加吸引他们。雅虎发行商网络部门高
级副总裁Todd Teresi说：“我们认为，这是我们在发展道路上迈出的
下一个合理步骤。”他说，包括通用汽车在内的一系列知名广告商已经
依赖BlueLithium。目前，Google是网络广告市场主要的领导者，作为
反击战的一部分，雅虎日前还斥资近7亿美元，买下了知名的在线广告
交易平台Right Media Inc，还升级了用来发布与搜索请求相关的广告
链接系统。雅虎认定，只要可以为广告商提供更多的办法，方便联系在
网上购买产品和服务的消费者，自己就会成为更吸引人的营销工具。Google
和微软也都在竭力通过收购来增强各自的广告服务。上个月，微软完成
了斥资60亿美元收购aQuantive的事宜；而如果能够通过美国联邦反托
拉斯法规的批准，Google可以举资31亿美元买下DoubleClick。
</content>
</doc>

<doc id="457">
<title>泸溪广播电视“村村通”惠泽百姓２０万</title>
<content>　　近年来，该县县委、县政府把有线电视“村村通”工程作为一项政治工程、民心工程来抓，作为建设社会主义新农村的重要工作来抓，多方筹集资金，采取“代理制”、“股份制”等多种形式整合社会资金，积极加大县乡联网步伐。同时，不断强化措施，加大工作力度，多措并举，使有线电视不断发展壮大，千方百计实施“村村通”工程，扩大农村有线电视覆盖面。截至目前，该县共建设县乡主杆线路260多公里，分配网支杆线路470多公里，传输节目40套，在原有8个乡镇42个行政村已实现县乡联网的基础上，又联通了7个乡镇15个行政村，新增联网用户达2000余户。至此，全县15个乡镇已全部实现了县乡联网“村村通”工程，全县有线电视通乡率达到了100％，信号入户率达到了45％，近20万农民受益，使该县很多农民通过有线电视学到了不少致富技术，真正享受了“村村通”工程带来的实惠。
    (作者：向民贵)  
</content>
</doc>

<doc id="458">
<title>（国际）马来西亚近千人感染登革热</title>
<content>    （国际）马来西亚近千人感染登革热
　　新华社吉隆坡６月６日电（记者李雯）马来西亚卫生
部５日宣布，从５月２２日到本月２日，马来西亚共发现
９９４个登革热病例。
　　据当地媒体６日报道，该国卫生部官员介绍说，马来
西亚境内已有２０个地区出现登革热病例。在疫情最严重
的雪兰莪州发现了３３８个登革热病例；其次是首都吉隆
坡，有１２７个；吉兰丹州位列第三，有８０个。
　　此外，柔佛州、吉打州、霹雳州、森美兰州和沙捞越
州的登革热病例近１０天来有所增加，而吉隆坡、彭亨州、
马六甲州、沙巴州和丁加奴州的病例有所下降。
　　登革热是一种由蚊子传播的急性病毒传染病，其典型
症状是发烧、头痛和关节痛等。登革热分为普通登革热和
出血登革热，后者导致的死亡率较高。（完）
</content>
</doc>

<doc id="459">
<title>（科技）谷歌推出网络浏览器挑战微软</title>
<content>　　新华社华盛顿９月２日电（记者张忠霞）美国谷歌公司２日正式推出自行开发的“谷歌Ｃｈｒｏｍｅ”网络浏览器测试版，业界认为这是谷歌挑战微软的最新利器。
　　谷歌在公司博客上说，１００多个国家和地区的网民２日起可免费下载使用“谷歌Ｃｈｒｏｍｅ”测试版。这款浏览器有４０多种语言的版本，可应用于运行微软视窗操作系统的电脑。谷歌说，该公司正在开发适用于苹果Ｍａｃ操作系统和Ｌｉｎｕｘ操作系统的版本。
　　谷歌说，“谷歌Ｃｈｒｏｍｅ”是一款开放源代码的互联网浏览器，任何人都可以根据自己需要使用、修改或增强这一浏览器的功能。谷歌还在公司博客上发布“连环画册”，以漫画形式向网民介绍这款浏览器的特点，如多线程设计、保证浏览顺畅、兼容性强、运行应用程序时较简单等。
　　“我们意识到，必须彻底地重新考虑浏览器，”谷歌在博客声明中说，“这款浏览器将为网络使用者带来好处，同时将有助于推动网络技术创新。”
　　目前，微软的ＩＥ浏览器占据市场霸主地位。互联网业界人士认为，“谷歌Ｃｈｒｏｍｅ”欲向微软新近发布的ＩＥ８测试版发起挑战，这款浏览器的推出，表明靠搜索引擎起家的谷歌正向互联网各个领域全面进军。（完）
</content>
</doc>

<doc id="460">
<title>（对外）广东中山供港蔬菜种植基地飙升至２２个</title>
<content>（对外）广东中山供港蔬菜种植基地飙升至２２个　实现农残超标“零”检出
    新华社广州７月１０日电（记者陈晓建）记者从中山检验检疫局获悉，今年１－６月，中山报检供港澳蔬菜５２５批、１０８８０吨、２８３.７万美元，与去年同比分别增长６７.２％、５８.５％、８３。６％，出口蔬菜没有发生一起被通报农残超标的事件，供港澳蔬菜真正实现了农残超标“零”检出。中山已经成为供港澳的重要基地之一。
    据了解，去年4月前，中山蔬菜收购加工企业只有３家，蔬菜种植基地只有５个，不足１５００亩。现在，国家质检总局公布的中山出口蔬菜加工企业有５家，蔬菜种植基地２２个，种植面积已达６７８５.６６亩，企业数、基地数、种植面积均大幅度增加。
    中山农业部门和检验检疫部门通过紧密合作，开展蔬菜种植基地区域性注册；建立示范供港澳蔬菜加工场，使示范供港澳蔬菜加工场在全市范围内真正起到示范、促进作用；增加备案蔬菜种植基地，提高备案基地管理水平；指导、帮助蔬菜加工企业在外地备案蔬菜种植基地；加强蔬菜种植品种风险分析，科学种植，有效防范农残超标。
    中山检验检疫局特别加强了对蔬菜农残检测工作，加强供港澳蔬菜的抽样、检测，在企业针对出口叶菜批批检测的基地上，坚持每月至少１次的农残检测、监控。
    在劳工短缺、水灾频发等诸多不利因素制约下，中山蔬菜出口仍能高速增长，中山检验检疫局有关人士分析，除了与供港澳蔬菜备案种植基地增加、加工企业加大投入，管理更规范外，还与企业重视蔬菜深加工，提高其附加值有关。（完）
</content>
</doc>

<doc id="461">
<title>册亨修编新一轮城市总体规划</title>
<content>　　本报讯 3月29日，册亨县委、县政府组织召开了城市总体规划修编研讨会，标志该县新一轮《城市总规》修编工作启动。
　　册亨县《城市总体规划编制》总体上经历了1985年编制和1999年修编两个过程。特别是1999年修编以来，城镇建设有了较大的发展，城市面貌大有改观。目前城市人口接近3万人，城市规模面积约为3.8平方公里，原来的《城市总体规划》已不适应发展需要。这次研讨会形成共识：一是把布依文化元素融入到修编工作中，更好地体现城市的特色与个性。二是城市规划设计的防洪、抗灾、电力、经贸、给水排污及功能区的划分必须形成互动关系。三是正确处理好县城与周边环境、老城区与新城区的连接效应，对景点与景观、城市建设与绿化用地进行合理化安排。四是要综合各方面因素实现民族特色与个性城市、生态城市有机结合，近期发展与远景规划有机结合等五个有机结合。五是立足县情，着眼长远，将新一轮城市修编工作规划年限初定为2008——2020年，设计建设规模为10平方公里，人口容量为6万人左右，努力把册亨县城建设成为小巧玲珑、环境优雅、民族文化彰显魅力、人与自然和谐相处、个性与特色较为突出的生态文明县城。 （余启佳）
</content>
</doc>

<doc id="462">
<title>(法制)最高检：要从六个方面推进检察机关党风廉政建设</title>
<content>　　新华社北京２月１３日电（记者崔清新）最高人民检察院检察长曹建明在此间召开的全国检察机关纪检监察工作会议上指出：要从加大查办案件力度，推进检察队伍建设等六方面工作入手，推进检察机关党风廉政建设和自身反腐工作。
　　曹建明提出的六方面工作是：要加大查办案件力度，推进检察队伍建设。对利用和滥用检察权贪赃枉法、受利益驱动违法违规办案、违反办案安全规定致使案件当事人伤亡等严重违法违纪案件，要坚决严肃查处。
　　要强化内部监督制约，保证检察权正确行使。加强反腐倡廉，监督是关键。各级检察机关一定要把加强对自身的监督放在与强化法律监督同等重要的位置。要紧紧抓住重点岗位、重要环节，着力加强监督制约机制建设。一要切实加强党内监督，特别是加强对领导干部的监督。二要切实加强对执法办案活动的监督。三要切实加强对干部选拔任用等工作的监督。进一步完善检察机关干部选拔任用和监督的相关配套制度，防止选人用人上的不正之风。继续推行和完善政府采购、重大工程建设项目招标投标制度。积极稳妥开展领导干部任期经济责任审计工作。
　　要严明党的政治纪律，确保中央决策部署在检察机关落到实处。严明党的政治纪律对妥善应对各种风险和挑战至关重要。
　　要认真落实中央《建立健全惩治和预防腐败体系２００８—２０１２年工作规划》，扎实推进检察机关惩治和预防腐败体系建设。各级检察机关要坚持把落实《工作规划》和检察机关《实施办法》作为推进自身反腐倡廉建设的重要抓手和重要措施，融入检察工作、检察改革、队伍建设的各个方面，贯穿于执法办案的各个环节。年底，省级检察院要向高检院专题报告本地检察机关贯彻落实《工作规划》和《实施办法》的情况。
　　要加强反腐倡廉教育，筑牢检察人员拒腐防变的坚固防线。要从真正关心、爱护检察人员出发，切实加强反腐倡廉教育，着力增强检察人员严格自律、廉洁从检意识。要把反腐倡廉教育与干部培养选拔和管理使用结合起来，把正面引导与反面警示结合起来，着力提高教育的针对性和有效性，增强教育的说服力和感染力。
　　要大力开展专项治理，坚决纠正损害群众利益的不正之风。从近年来的实践看，抓住执法和队伍中的突出问题开展专项治理，是加强检察机关党风廉政建设，提高队伍素质和人民群众满意度的有效举措。（完）
</content>
</doc>

<doc id="463">
<title>（国际禁毒日）澳大利亚成为亚太地区最大毒品市场之一</title>
<content>    新华社堪培拉６月２６日专电（记者江亚平）日前发表的联合国２００９年《世界毒品报告》显示，澳大利亚已成为亚太地区最大的毒品市场之一，每年都有大量的安非他明、迷幻药等非法毒品和毒品原料躲过边检，流入澳大利亚市场。
    报告指出，尽管澳大利亚在减少海洛因使用方面取得了不小的进展，但毒品生产活动在澳大利亚和东南亚地区仍非常猖獗。
    报告显示，去年７月澳大利亚截获了８５０公斤来自泰国的麻黄碱。澳缴获迷幻药最多的一次是２００７年６月，当时拦截了来自意大利的４．４２吨迷幻药。
    报告还说，澳大利亚已经成为迷幻药的重要生产基地，被发现的迷幻药生产实验室比其他国家都要多。现在迷幻药的生产已经从西欧和中欧转移到亚太地区，于是澳大利亚成了毒贩的首选目标。（完）
</content>
</doc>

<doc id="464">
<title>（国际）中印两国海军举行联合搜救演习</title>
<content>    （国际）中印两国海军举行联合搜救演习
　　新华社科钦港（印度）１２月１日电由“深圳”号导弹驱逐舰和“微山湖”号综合补给舰组成的中国海军舰艇编队１日在印度洋北部海域与印度海军举行代号为“中印友谊—２００５”的联合搜救演习。
　　此次演习分联合编队组成和海上联合搜救两个课题，两国海军先后演练了沟通联络、机动会合、海空搜索、编队补给、联合救援受损船只等。
　　“中印友谊—２００５”联合搜救演习从１日中午 １２时开始，历时３小时４０分。根据联合国海事组织的通报，一艘外国商船起火请求救援。航行在印度洋的中国海军舰艇编队和印度海军的“戈马蒂”号导弹护卫舰、“沙达”号近海巡逻舰，迅速从不同海区会合，前往搜救失火商船，并展开人道主义救援行动。
　　演习中，中印两军编队指挥员交替实施联合指挥，中方舰艇编队与印方舰艇编队密切协同，直升机空中盘旋搜索，海上雷达张网扫描。发现失火商船后，“深圳”号导弹驱逐舰和“戈马蒂”号导弹护卫舰分别占领左右灭火阵位，两舰几乎在同一时间打开高压水枪，遇险船只成功获救。
　　这是中国海军第二次与印度海军举行非传统安全领域演习。２００３年１１月１４日，中国海军与到访的印度海军在东海某海域举行了首次联合演习。（完）
</content>
</doc>

<doc id="465">
<title>投保学问多，别做“车险盲”</title>
<content>　　你真的了解汽车保险吗？近期，有机构对车主的车险知识进行了调查，结果显示，有近五成的车主“买了之后基本不看保险”，比例之高，超出我们的想象……
　　中国私家车用户已经达到2000万人。对重要的“免责条款”的调查显示，只有15.4％的车主能举出大部分，而有70％的车主只知道很少的一两条条款，14.6％的车主根本不知道保险公司还存在免责条款，事实上，即使购买了全险，也有15种情况保险公司是不赔的。
　　“车险盲”的几种表情
　　表情一：烦躁主
　　要为二到三年的车主。车主龙先生这几天就在烦躁着。龙先生的车子车险要到期了，续保要即刻提上日程，前年刚买车，为了图个“保险”，听从了4S店的建议，投了全险，却是顺风顺水的一年，没出事故心底当然窃喜，却总觉得投保了那么多险种有些浪费，有被宰的感觉。总结前年的经验，龙先生去年就只买了交强险，没想到一年下来状况不断，大碰小磕把龙先生折腾个够呛。险种没选对、维修理赔麻烦，龙先生觉得这保险还真弄不明白。又该投保了，这个“度”还真不容易把握，不烦躁才怪！
　　表情二：盲目主
　　要为新车主。车主李小姐刚买了新车，接下来该为汽车投保了。在买车之前，李小姐手边已经积累了很多车险资料，每一家看上去都很美，到底该选哪一家呢？李小姐是个急性子，索性不管三七二十一，投个全险。李小姐想法很简单，保险“保险”，首先为心理保个险。这险是保了，可后来随着对车险的了解，也渐渐觉得是花了不少冤枉钱，有时想想还是难以释怀。
　　表情三：无助新
　　老车主都有的表情。大多数车主都乐于享受自驾车的自由惬意，却往往忽略了行车过程中的问题。在途中遇到诸如泵电、爆胎、缺油等状况，尤其是自驾游或者长途旅行者，在“前不着村后不着店”的地方碰到这种状况可谓是叫天天不应叫地地不灵了。对于绝大多数“车险盲”，如果碰到了事故需要理赔时最最无助。要么是打了交警和保险公司的电话后开始忐忑不安地等，要么是糊里糊涂地听着对方开出的私了条件，完全没法分辨是对是错。“车险盲”
　　出了事故后往往陷入被动，怎一个无助了得！
　　“车险盲”是怎样产生的
　　何
　　以有这么多“车险盲”？专家分析说，传统车险销售中，以保险公司直接销售和车商兼业代理销售为主，由于车险产品的复杂性、专业性，车主只能相信他们的片面之词，投保时存在严重的信息不对称现象，碰到各种车险问题时车主往往一筹莫展。近期对车主进行的车险调查显示，有高达54.6％的车主表示“只知道大概”，还有37.7％的车主干脆表示“不是很清楚车险条款”。
　　让投保不再“盲目”
　　车盟作为国内领先的车险销售和服务平台，能提供十余家知名保险公司的优惠车险产品供选择。专业的车险顾问还可根据实际的人车状况，为车主量身定制最合适的车险套餐。车主一旦出险，只要致电4008889393，车盟2700多家优质服务网点将全程提供咨询、救援、维修、理赔服务。
</content>
</doc>

<doc id="466">
<title>《萧县志》--农业--土地改革</title>
<content>《萧县志》--农业--土地改革
    民国34年（1945），张庄寨、寿楼等解放区，实行土地改革，口号是“土地还家，合理合法”，把地主土地的50%左右交给无地或少地的农民耕种，谁种谁收，谁收谁有。35年下半年，王寨等地斗争地主，丈量土地，准备平分，豫皖苏区行政公署考虑时机尚未成熟，通知停止。
　　大规模的土地改革在建国以后分两批进行：
　　第一批于1950年冬至1951年春，在黄口、新庄、杨楼3个区的42个乡展开，9月结束，同年12月底颁发土地证。
　　第二批1951年冬开始，有马井、陶楼、大屯、祖楼、王寨、石林、朔里、丁里、龙城、皇藏10区的124个乡，1952年3月结束。
　　土地改革，废除了封建的土地制度，使许多无地少地的农民分得了土地。全县分得土地的贫农、雇农、中农等计61946户，270716人，共分到土地222300亩。
　　土改前后地主、贫农土地占有变化情况是：土改前，地主人均土地7.74亩，贫农人均土地1.49亩；土改后，地主人均土地2.19亩，贫农人均土地2.09亩。
　　经过土地改革，贫农、雇农等阶层还分到其他一些生产生活资料，计分有房屋27951间，牲畜3563头，车1428辆，犁、耙、耩6238部，粮食1997844斤，得益户共达60490户。  
</content>
</doc>

<doc id="467">
<title>（国际）黄孟复说中国民营经济愿与美国商界共同促进双边贸易发展</title>
<content>促进双边贸易发展
　　新华社华盛顿９月２２日电（记者潘云召）中国全国
政协副主席、全国工商联主席黄孟复２２日在华盛顿拜会
美中贸易全国委员会时说，中国民营经济愿与美国商界共
同努力，促进中美贸易的正常发展。
　　黄孟复说，一个和平发展的中国，有助于促进中美贸
易，为中美企业提供更多的合作机遇。在美国的５００强
企业中，已有４００多家进入中国投资，中国已经成为美
国出口增长最快的地区。中国发展形成的巨大市场对企业
来说意味着巨大商机。
　　黄孟复说，美国国内的政治因素经常影响中美双边的
经贸活动。中美贸易之间存在着很多问题，有很多非经贸
因素，但只要双方以平等互利的态度进行协商，问题就会
得到解决。美国限制中国纺织品进口是双边正常贸易中出
现的不正常现象，与美国倡导的自由市场经济原则不符。
他呼吁美方遏制这种贸易保护主义抬头的趋势，真正促进
经济全球化，使发展中国家也能享受到经济全球化带来的
好处。
　　黄孟复说，随着中国的改革开放，市场化进程不断深
入，经济体制方面发生了巨大转变。目前，中国的民营企
业所创造的产值占全国ＧＤＰ的比重已经达到５０％以上，
中国就业人口中有７０％以上在民营企业。他这次率领由
中国民营企业家组成的代表团访问美国，是要传达这样一
个信息：中国民营经济愿意与美国商界共同努力，促进双
边贸易的正常发展。
　　中国全国人大法律委员会副主任委员、全国工商联副
主席王以铭说，很多美国人认为，中国企业参与的国际并
购行为都是受政府控制的，但情况根本不是这样。民营企
业在中国经济中正在扮演着越来越重要的角色。中国现在
５０％以上的企业是民营企业，这些企业拥有自主经营权，
希望中国企业在美国能够得到公平对待，从事正常商业往
来。
　　代表团中的民营企业家建议，加强中美企业之间的交
流以及中国企业与美国国会议员之间的交流，让他们多了
解中国民营企业的情况。
　　美中贸易全国委员会副主席埃琳·恩尼斯表示，促进
美中贸易的进一步发展，是双方的共识，美方期待着加强
双边合作，增进了解。美国盛德律师事务所合伙人安德鲁·
肖耶说，坦率地讨论，有助于两国经贸的发展。他建议双
方加强沟通、了解对方的民营经济状况，两国签署双边贸
易保护协议，中国企业学会使用世界贸易组织规则带来的
便利等。
　　由黄孟复率领的全国工商联代表团是于２１日抵达华
盛顿的。代表团在华盛顿期间还拜会了美国商务部和美国
商会，并与美国企业界进行了交流。这次访问的主要目的
是向美国企业界介绍中国民营企业的情况，同时反映双方
贸易中存在的问题，以促进双方经贸关系的进一步发展。
（完）
</content>
</doc>

<doc id="468">
<title>谷歌公司表示将彻查网络搜索结果摒除低俗信息</title>
<content>　　新华社北京６月２０日电（记者颜昊）世界著名搜索引擎公司谷歌北京时间２０日向新华社提供的一则声明表示，该公司正在对所提供的所有互联网搜索服务进行彻底检查，努力摈除网络低俗信息。
　　中国互联网违法和不良信息举报中心１８日对“谷歌中国”（ｇｏｏｇｌｅ．ｃｎ）网站公开进行强烈谴责，要求其对淫秽色情和低俗内容进行彻底清理。该网站在今年前四个月因存在大量淫秽色情和低俗链接，曾两次被互联网违法和不良信息举报中心公开曝光。
　　谷歌公司美国硅谷总部向新华社记者提供的声明证实，该公司有关负责人已与中国政府相关部门就“谷歌中国”网站服务以及外文搜索中存在的低俗内容及图片进行了沟通，网站将“采取一切必要措施来解决网络搜索结果中存在的问题”。
　　声明称，目前谷歌公司“绝大部分存在问题的搜索结果已解决”。
　　全国整治互联网低俗之风办公室１９日向媒体透露，国家有关部门已经召见“谷歌中国”网站负责人，对该网站大量传播淫秽色情内容进行执法谈话，宣布暂停该网站境外网页搜索业务和联想词搜索业务，并责令其立即进行整改，彻底清理淫秽色情和低俗内容。
　　据全国整治互联网低俗之风办公室透露，“谷歌中国”网站负责人承认该网站大量传播淫秽色情和低俗信息，严重违反了国家有关法律法规，严重侵害了青少年身心健康，并就此事向公众道歉。
　　谷歌在华的公关公司２０日下午也向新华社记者提供了相同的声明，表示将继续与政府就谷歌的服务以及目前解决问题的进展情况保持沟通，在必要的时候将向社会各界通报新的进展。
　　谷歌的声明表示，该公司一直在中国采取措施，努力摒除包括对于儿童有害的信息在内的网络低俗信息，但这项工作是一个复杂的工程。
　　“谷歌中国”网站大量传播的淫秽色情和低俗信息，是根据公众向中国互联网违法和不良信息举报中心举报经过核查得以证实。这些信息违反了《全国人大常委会关于维护互联网安全的决定》和国务院《互联网信息服务管理办法》，以及《互联网站禁止传播淫秽色情等不良信息自律规范》。
　　中国政府互联网管理部门表示，将根据“谷歌中国”网站的整改情况，决定下一步的处理措施。（完）
</content>
</doc>

<doc id="469">
<title>（海外涉华）中国与新加坡签订数字电影合作意向书</title>
<content>    （海外涉华）中国与新加坡签订数字电影合作意向书
　　新华社新加坡３月２日电（记者张永兴）新加坡新传媒科技、资讯通信发展管理局和中国电影集团下属的中国数字电影有限公司２日在这里签订了一项合作意向书，以加强两国在数字电影领域的合作。
　　根据合作意向书，中新双方将利用数字技术，通过卫星把更多的中国影片引入新加坡，同时在亚洲市场发行，而《日出日落》则有幸成为中国第一部通过卫星传送到新加坡的数字电影。
　　中影集团数字电影有限公司副总经理蒋德富表示，只要条件允许，所有在中国电影院发行的影片都可以通过现有的科技手段传送到新加坡。他同时希望能在新加坡举办中国数字电影节，让更多的亚洲人了解中国电影。
　　据悉，中新双方目前正在进行磋商，希望把新加坡拍摄的诸如《小孩不笨２》等影片通过卫星传送到中国放映。
　　近年来，中新文化交流不断加强。除了新传媒集团与中国中央电视台签订有合作协议外，新加坡新传媒电台也和中国北京、天津、武汉、成都、重庆和烟台等市以及浙江和广东省的电台签订了相关节目合作协议。（完）
</content>
</doc>

<doc id="470">
<title>市工商局将对10个热点问题加强监管</title>
<content>　　本报讯（记者 娜日斯 通讯员 李桂贤）日前，记者从市工商局获悉，今年市工商局将以解决民生问题为原则，根据辖区市场的运行状况，围绕人民群众反映强烈的食品、广告、商业贿赂、传销等10个热点、难点问题，安排部署全系统的监管工作重点。
　　据了解，针对这10个热点问题，市工商局将全面提升流通领域产品质量和食品安全监管水平；开展虚假违法广告专项整治；加大治理商业贿赂力度；深入推进无照经营专项整治；切实加大商标执法水平；全面提高反不正当竞争执法水平；扎实开展“两虚一抽”专项整治；加大打击传销专项行动力度；切实加强合同、经纪、拍卖行为和中介机构的监管；大胆介入，积极探索网络市场监管的方式方法。
</content>
</doc>

<doc id="471">
<title>（教育）甘肃将取消学前班 大力发展幼儿教育</title>
<content>    （教育）甘肃将取消学前班 大力发展幼儿教育
    新华社兰州6月１５日电（记者张目）甘肃日前出台《甘肃省幼儿教育改革与发展意见》，决定今后4年大力发展幼儿教育。到2007年，在全省各市、州、地所在城市基本普及学前三年教育，取消学前班，同时在幼儿园实行园长、教师资格准入等改革制度。
    据悉，《甘肃省幼儿教育改革与发展意见》是由甘肃省教育厅、财政厅、卫生厅等12个政府部门联合出台的。《意见》规定，在今后4年里，甘肃省幼儿教育改革将逐步形成以公办幼儿园为骨干和示范，以社会力量兴办幼儿园为主体，公办与民办、正规与非正规教育相结合的发展格局，为0岁-6岁儿童和家长提供早期保育和教育服务。
    《意见》规定，到2007年，甘肃省学前三年儿童受教育率应达到40%，学前一年儿童受教育率达到80%；全面提高0-6岁儿童家长及看护人员的科学育儿能力；市、州、地所在城市基本普及学前三年教育；取消学前班。
   《意见》规定，在已经普及九年义务教育的县、市、区，学前三年儿童受教育率达到60%以上；学前一年儿童受教育率达到80%以上；力争在每个乡、镇建一所乡中心幼儿园，并积极发展村办幼儿园。尚未普及九年义务教育的县、市、区，学前三年儿童受教育率达到30%以上；学前一年儿童受教育率达到60%以上。（完）
</content>
</doc>

<doc id="472">
<title>小春粮食产量预计保产略增</title>
<content>　　本报讯　(通讯员徐立红)据统计，2008年全市小春粮食种植面积达119.3万亩，比去年同期减少3000余亩，下降0.3％，而产量预计达11.1万吨，较去年增加1400余吨，增长1.4％左右；小麦、薯类、杂粮、蚕豆等小春农作物产量预计比去年略增或持平，若近期不出现大的自然灾害，预计今年小春粮食生产将出现保产略增的态势。
</content>
</doc>

<doc id="473">
<title>限价房里搭配建别墅另类暴利引开发商竞逐初步计算的“配建别墅”成本利润率超240%，销售利润率超70%</title>
<content>

    被中等收入家庭寄予解决住房困难厚望的限价房，由于相关政策的暂时性缺失，一诞生就有变味的趋势，令人担忧。
    　　作为排头兵城市，全国首批10个限价房项目在广州一经推出，立刻引来重大关注。一时间，限价房规划遍地开花，京沪穗遥相呼应。然而，上海证券报记者在多日的深入调查后却发现，限价房的开发仍然有着不为人知的乱象。
    　　广州10个限价房项目中，记者抽样调查的7个项目几乎百分之百按照限价房用地配“自留地”的方式出让，即开发商在拿到地块后可以留有部分用来自由规划开发，如可以做高档公寓、甚至别墅；限价房楼盘可能以“补地价”的方式将低价购得的限价房用地部分转为商品房用地也引发讨论；另外，表面称作限价房的“花都区风神大道北项目”其实只针对东风日产乘用车公司内部职工购买，多数单套建筑面积更高达150平方米以上……
    　　“近期雨后春笋般的限价房项目仅是各地响应建设部领导号召的案例尝试，还没有如经济适用房一样形成指引性文件。无章可循的结果是限价房很长一段时间只停留在尝试阶段，操作中的多样化做法决定了它不可能长期制度性保障中等收入家庭住房需要，而某些地方政府推出限价房的直接动因，也只是将其视为拉低城市房价均价，表彰调控政绩的方式。”上海房地产专家丛诚称。
    　　“限价房立足于调控而非保障，立足于对市场出现不正常情况的弥补而不是取代。”广州市国土房管局副局长黄文波日前接受采访时的表态，似乎也在印证专家的判断。
    　　⊙本报见习记者周鹏峰本报记者于兵兵
    　　优惠◇
    　　限价房用地里可建别墅
    　　去
    　　年12月中旬，位于广州金沙湾的“保利西子湾”和广州科学城的“万科新里程”两个楼盘相继对外预售。与市面上其他商品住宅不同的是，这两个楼盘在当时住宅用地进行招投标出让时即根据政府规定“定死”了一个销售单价，分别为6500元/平方米和6000元/平方米，且比周边市场化商品房价格偏低，是为限价房。
    　　由此，一场席卷全国的限价房兴建潮迅速展开。对于开发商而言，10%以下的收益率是应政府要求的社会和谐工程。限价房，被占据全国城市人口60%的中低收入家庭视为解决住房问题的崭新希望。
    　　2006年10月，全国房地产龙头国企之一的保利集团通过“双限双竞”方式拿下广州白云区金沙洲B3736F01号商品住宅用地。2007年12月29日，地块上矗立起来的崭新楼盘保利西子湾如期面世。在由政府统一审核申购资格的前提下，1600多名购房者排到选房资格，该项目6500元/平方米的统一单价也被广州市房地局相关人士介绍为广州市区内最低价格。
    　　随后，更多限价房项目被广州计划在2008至2009年推出，如中海地产的金沙馨园，龙光集团的科学城项目KXC-H4地块（下称龙光项目），富力地产的金沙洲B3734F01\02\04项目（下称富力项目），奥园置业的番禺中心城区南区4-3地块（下称奥园项目），亨利地产的花都区107国道D地块，以及风神汽车房地产开发公司花都区风神大道北项目（下称风神项目）。
    　　广州的10大限价房项目总建筑面积近180万平方米，多数在今年内推出，占广州年商品房销售总面积的20%。“无疑，限价房的推出对广州今年的房价将产生重大影响。”市场人士判断。
    　　然而，限价房究竟是以拉低商品房均价为目标的临时调控手段，还是一个长期、可复制的住房保障体制，目前仍不得而知。而根据记者的了解，广州10个限价房项目大多数是“一项一议”的个案操作，其中政府为开发商“配套”提供不同的优惠政策是最明显的特征之一。
    　　一些具体的优惠如：保利西子湾4幢沿江楼盘定位为高档住宅，市场人士预计单价可能在万元/平方米以上；万科新里程占地8.8万平方米，限价房仅为6万平方米，余下2万平方米为联排别墅，单价在2万元/平方米左右，单套售价300万至400万元；龙光项目有10%的建筑面积可自行选择物业形态，目前规划已定为别墅类，从施工平面布置图上看，别墅用地面积占整个项目的30%以上；中海金沙馨园项目也配有部分商品房，但具体比例和价格未定；富力项目为富力集团与另一开发商合作，知情人士称也会建部分商品房。
    　　买地建限价房的同时，还可以另外获得建别墅的地，这在国家对独幢别墅用地已下“禁令”、高档物业用地也是寸土寸金的调控年代，可谓是开发商难得的获利机会。由此，限价房建设不再是只为政府打工的赔本买卖，反而一转向成了开发商眼里的宠儿。“限价房是政府与开发商双向选择、互利互惠的结果。”一位地产资深人士表示。
    　　暴利◇
    　　成本利润率可达240%
    　　专
    　　家介绍，一般来说，目前商品住宅收益率在50%以上。而目前广州限价房项目的利润到底如何？
    　　万科地产内部人士为记者算了一笔账：“我们的土地成本大概在2600元至2700元/平方米，建设成本2000多/平方米，总体而言，限价房销售利润率在10%以下，这个项目的利润主要靠别墅支撑。”
    　　万科的回答与龙光集团说法趋于一致。龙光项目公司工程人员告诉记者，该项目拿地成本1300多元/平方米，建设成本约1300元左右，再加上装修、绿化等一系列费用，这个最高限价仅有4000元/平方米的限价房项目销售利润不到10%。“不过我们有10%的建筑面积是造别墅的，我们的利润主要来自这里，销售单价预计在1万-2万元/平方米之间。”公司相关人员告诉记者。
    　　而记者从龙光项目施工平面布置上发现，建筑面积10%的别墅项目占地面积大约在40%左右，除山体因素外，实际占地也有30%多。受此影响，真正的限价房项目容积率看来就非常紧张。万科一位销售人员介绍，相临不远的万科项目与龙光项目单价相差2000元。从房型上看，万科新里程两梯6户，分别有16层和24层；而龙光项目则是两梯9户，18层。
    　　“一个两梯9户的商品房项目其实居住密度是非常高的，这样的限价房能有多大的市场认可度，现在不好说。”专家表示。
    　　从公开资料上看，万科与龙光的楼盘容积率都为2，而龙光的策略无疑是压低别墅容积率，提升品质和价格，以弥补限价房4000元/平方米的限价损失。
    　　据了解，龙光项目总建筑面积约28万平方米，以10%造别墅计，别墅建筑面积2.8万平方米，即便以单价1.5万元/平方米计，可回款4.2亿元。除去1300元/平方米的地价，即便建设成本高达3000元/平方米，销售利润率也能达到70%以上、成本利润率则超过240%。如果加上限价房部分，该项目回款总值可超过14亿元，平均销售利润率至少在33%以上。
    　　对于限价房部分，开发商也有后备选择。“部分限价房如果2年之后没有卖掉，政府就以售价回收。如果政府不回收，开放商就补地价，然后以普通商品住宅的性质出售，这个房子不止这个价，我们不担心弃购的问题。”万科工作人员称。
    　　“在建保障性住房方面，多数大型企业是愿意参与的，这不仅有利于拉近政企关系，也确实有利可图。”一家大型房企老总告诉上海证券报。
    　　合规◇
    　　限价房配建别墅被称政策特许
    　　“最早的双限房可以说是政府与开发商协商的一个结果。当初是二八开，即20%建大户型、80%建小户型，但价格是限定的。”房地产专家韩世同介绍。如今，二八开成了商品房与限价房的分水岭。“公司在拿地时就与相关政府部门约定二八原则，即20%用地面积由开发商自由规划，80%用地面积建设限价房。”万科销售人员介绍。
    　　对于政府与开发商的约定是否合规，市场反应不同。“限价房可以做别墅吗？我们从来不知道。如果可以做，我们也愿意去拿限价房用地。”广州一家开发企业领导在接受记者采访时表示诧异。
    　　但另一些资深业内人士对此不以为然。“如果近两年一直在招拍挂市场拿地，应该熟悉这种模式。”上海兴海房产综合开发公司副总经理谢国亚称，政府部门以各种变相优惠的方式鼓励开发商参与保障性或类保障性住房的建设，这是惯常做法之一。上海以前也做类似的事，比如开发商开发商品房需要拿出部分建筑面积用于安置回迁户，而广州是反过来，大部分是限价房，其中一部分是商品房，这样也可以提高开发商的开发热情。
    　　“应该说二八分成是为解决保障性住房供给的特许政策，限价房项目多大面积可以用于商品房建设和销售，是明确写在土地招标文件中的，开发商在拿地时具有同等的判断依据。”专家表示。
    　　最新市场消息显示，除广州、北京等已经推出限价房或限价房建设规划外，上海等地方政府也在积极酝酿限价房产品，以响应中央有关部门的号召。
    　　“如果所有限价房项目都有‘一事一议’的配套优惠，那推广复制的可能就不大。加上申购人资格审核这个最大的难题，限价房会不会重演之前北京经济适用房的混乱局面，成为开发商与投机者新的寻租空间，将是有待检验的问题。”上海易居房地产研究所所长李战军称。
    　　面对市场对限价房的多种疑惑，广州相关部门和相关企业多数婉拒了记者的采访要求。广州市国土房管局回复：“您的采访函领导批示此事还在研讨，暂不方便全部回答。”
    　　“关于限价地项目的开发，我司尚无开发限价房的经验，做限价房的目的是响应政府政策，关注解决中低收入者的居住需求，在保证企业经营效益的同时，肩负企业公民责任，其他暂不便接受采访，我司会按政府相关政策进行开发。”奥园置业回复。
    　　“限价房的推出标志着广州落实民生承诺、妥善解决住房问题方面既务实、又创新。标志着我市多层次住房梯级供应和消费体系的正式形成，和谐社区建设实践有了新发展。”广州市房地局曾经表示。
    
    　　 
    
    　　资料图
    　　乱象◇
    　　“补地价”和单位自建房充抵也是问题
    　　一个存在于限价房市场的“另类”现象是“补地价”的做法。
    　　据此前公开报道，保利西子湾项目中的高档住宅部分将通过“补地价”的方式获得商品房销售资格。保利公告显示，西子湾地块成交土地面积为80759平方米，成交价款4.13亿元，地块容积率不超过2。以此测算，该项目楼板地价约为2557元/平方米。如果以1万元/平方米的销售价格计，高档江景住宅部分的成本利润率也达100%以上，销售利润率则达50%以上。
    　　或许正因如此，保利地产在该项目正式发售当日对广州本地媒体表示将针对高档住宅部分补足了地价。上海某房企负责人则认为，补地价的时间段对于限价房是个问题：如果没有在土地出让前确定，就有“非透明操作”的可能。
    　　另一业内人士则称，应该以理解的态度去看待这一问题，因为在开发的过程中，开发商也有可能会遇到不可抗力，成本增加，这个时候就需要政府相关部门通过一种变通的方式给予开发商应有的补偿。
    　　除了买限价房用地配别墅项目的“套餐方案”、补地价方式模糊等特征外，广州限价房项目更有深意的一个现象是以类似单位自建房的项目“充抵”限价房规划。
    　　根据记者初步了解，广州风神汽车房地产公司承建的风神公社项目原本计划“优先”销售给东风日产公司员工，但广州风神汽车房地产开发有限公司员工则向记者介绍，这个在广州10个限价房项目中占地面积最大的楼盘将只卖给公司员工，不对外销售。销售单价2800元/平方米，大部分户型面积在150平方米以上，甚至还有复式结构房型。
    　　这一新事物诞生初期的乱象如何控制，已经摆在了决策者的案头。“我们不希望最后的结果是，极少部分所谓‘幸运’的中等收入家庭住上了限价房，开发商赚得超值收益，地方政府实现拉低房价的目标，整个市场没有根本改变。”戴德梁行一位资深人士这样表示。
    　　对这些乱象的具体情况，本报还将持续关注、报道。（本报实习生郑美玲对此文亦有贡献）
    
    　　 
    
    　　限价房初生阶段制度未全，发展步伐是否应该缓一缓？资料图

</content>
</doc>

<doc id="474">
<title>声言再产中短程导弹加紧修建“白杨”发射架 俄高度防范美在欧反导系统</title>
<content>　　【法新社莫斯科10月26日电】俄罗斯战略导弹部队总司令今天警告说，莫斯科有能力在短时间内重新开始生产中短程战略导弹。
　　尼古拉·索洛夫佐夫将军在接受俄罗斯国际文传电讯社采访时说：“如果我们在政治上决定制造此类导弹，俄罗斯显然会迅速进行生产。这么做的所有条件，我们都已具备。”
　　此举是俄方对美国计划在欧洲部署导弹防御系统的最新回应。
　　俄总统弗拉基米尔·普京此前曾警告美国，俄罗斯可能会因此退出美国和苏联1987年签订的一项条约。双方在中导条约中同意全部销毁和彻底禁止射程为500公里至1000公里的中短程导弹及射程为1000公里至5000公里的中程导弹。
　　索洛夫佐夫强调说，俄罗斯依然遵守该条约。他接着说：“无论谈到何种类型的导弹，最好都发个疑问：它们对俄罗斯的安全而言是必要的吗？”
　　【路透社莫斯科10月26日电】俄罗斯战略导弹部队总司令今天表示，俄罗斯有能力迅速恢复中短程战略导弹的生产。
　　尼古拉·索洛夫佐夫将军还表示，俄罗斯将在今年年底前再修建7个“白杨—M”型洲际弹道导弹发射设施，并至少再进行5次洲际弹道导弹试验。该型导弹射程达一万多公里。
　　俄罗斯的这些举措令人担忧美俄之间开始新一轮军备竞赛。
　　另据俄罗斯媒体报道，俄军25日发表声明称将在11月中旬在俄罗斯南部的导弹基地试射两枚战术弹道导弹。
　　据悉，此次试射的SS-21是短程地对地弹道导弹，可采取弹道和巡航两种方式发射，有可能通过改良携带多弹头。
　　【法新社莫斯科10月26日电】俄罗斯一位官员表示，该国今天成功发射一枚“质子-M”型运载火箭。在之前的发射活动中，一枚同类型火箭曾在哈萨克斯坦平原上坠毁。
　　火箭所携带的三枚卫星将成为俄罗斯“格洛纳斯”定位系统的一部分。该系统是俄罗斯在苏联军事卫星技术基础上与印度联合开发的全球卫星导航系统，旨在与美国的全球定位系统(GPS)竞争。至此这一系统卫星总数已达16颗。
　　“质子-M”型火箭使用的是自燃式燃料。这种燃料大大缩短了发射活动的准备时间，能够满足携带核弹头的要求。这也是研制该类型火箭的初衷之一。
</content>
</doc>

<doc id="475">
<title>石家庄重资扶持动漫产业</title>
<content>　　本报讯　河北省石家庄市近年来十分重视动漫产业发展。截至目
前，该市财政已累计投入资金720万元，用于做大做强动漫产业，并成
功支持举办两届动漫节，投资建成动漫产业园。
　　近年来，石家庄市将发展动漫产业作为拉动地方经济增长的一项重
要内容，市财政充分发挥财政职能作用，大力发展动漫产业。继2006年
投入200万元成功支持举办第一届动漫节后，今年4月18日，该市财政又
投入专项资金280万元，作为石家庄市动漫产业领导小组办公室启动经
费，支持举办第二届动漫节。
　　两届动漫节的成功举办，有力推动了动漫产业的发展。今年6月，
国家新闻出版总署授予石家庄市国家动漫产业发展基地，使石家庄具有
了国家级基地的资质。
　　按照《石家庄市扶持动漫产业发展的若干规定》，2008年～2009年，
市财政每年将安排60万元，设立石家庄市动漫产业发展专项资金，主要
用于对进驻国家动漫产业发展基地的国内外大型动漫企业或研发机构提
供政策性补助。同时，市财政拿出240万元资金，进行动漫产业园区建
设，目前该园已正式开园。为使入驻机构进得来、住得下，市财政还研
究制定了“3年内免收入园费”等优惠政策。
</content>
</doc>

<doc id="476">
<title>（国际社会）拉脱维亚陨星事件原来是一场闹剧</title>
<content>　　新华社里加１０月２６日专电（记者杨德洪）日前被媒体纷纷报道的所谓拉脱维亚陨星事件２６日被证明是假新闻，而制造了这起闹剧的一家拉脱维亚电信公司则辩称，其目的是为了调动民众情绪。
　　２５日晚，拉脱维亚境内外媒体先后报道，据目击者称，当天下午，在靠近拉脱维亚东北部边境的马兹萨拉察地区的一片空地上发生陨星坠落，在地上形成了一个直径接近２０米、深约５米的大坑，事件没有造成人员伤亡。
　　报道还援引国家消防局官员的话说，当日１７时３０分，消防局接到目击者报警，称听到巨大的声响并看到空中燃烧的火焰。知名视频网站ＹｏｕＴｕｂｅ上还出现了近距离拍摄的陨星落地后燃烧的画面。
　　２６日清晨，新华社记者从拉脱维亚首都里加驱车近１５０公里赶到事发现场，远远映入眼帘的便是那个大坑和围观的人群。大坑四周方圆约１５０米的区域被隔离带围住，但人们可以自由出入。
　　记者发现坑并没有媒体报道的那样大，目测直径约为８米至９米，深约２米（这一数据后来得到证实）。坑四周被泥土堆积后高出地面约１．５米，记者在坑体内壁、坑沿及周围草地上均未发现任何明显的陨星残骸，只看到坑底有一块不到一米见方的被烧过的黑土。有媒体记者从坑底找出几块烧过的石头，石头上分布着一些黑色斑点。现场不断有警察、天文及地理专家赶来勘查。经工作人员检验，现场没有发现对人体有害的强辐射物。
　　２６日晚些时候，拉脱维亚和爱沙尼亚两国专家得出“一致而明确”的结论，现场大坑为人工挖掘。拉脱维亚大学地理系主任斯金库利斯表示，专家们认为，在坑的边沿发现了使用过铲锹的痕迹，有草被割，坑的大小及形状不符合通常陨星坠落后的情形，坑陡且深，坑中央的黑色部分系人工燃烧留下的痕迹。天文学者威尔克斯也指出，如果是陨星坠落并爆炸，那么在坑内及其周围应能找到其残骸，还应有高温作用留下的痕迹。
　　稍后，拉脱维亚主要的电信运营商ＴＥＬＥ－２在新闻发布会上承认，该公司一手导演了所谓陨星坠落的“闹剧”，目的是为了调动民众的情绪。该公司一名负责人说，此前全世界都在报道拉脱维亚危机深重、人民生活艰难，但现在，全世界都知道拉脱维亚也发生了“有趣的”事情。他表示，该公司将为由此而造成的损失进行赔偿。
　　拉脱维亚内政部长穆尔涅采当天严厉谴责该公司的行为，认为这种行为是“可耻的”和“不道德的”，是对人民和国家的“侮辱”。（完）
</content>
</doc>

<doc id="477">
<title>邵怀高速公路雪峰山隧道贯通</title>
<content>　　本报怀化4月2日电（通讯员孙厚鸣周麟）近日，由中铁二十局集团
二公司承建的湖南省第一特长大隧道--邵（阳）怀（化）高速公路雪峰
山隧道贯通。
　　该隧道横穿雪峰山主脉，是邵怀高速公路第一控制工程。该隧道设
计为上下行分离式四车道，其中左线长6946米，右线长6956米。孙厚鸣;
周麟
</content>
</doc>

<doc id="478">
<title>（社会广角）甘肃农民工流动图书馆受欢迎</title>
<content>　　新华社兰州４月２１日专电（记者赵锋）去年１１月甘肃省在农民工比较集中的地方设立了６家农民工流动图书馆，开业半年来，流动图书馆深受农民工的欢迎。
　　目前在甘肃省各行各业务工的农民工达３００多万人。甘肃省日前对流动图书馆进行了检查，发现各流动图书馆运行正常，书籍保存完整、管理规范、分类合理，各类图书受到农民工的欢迎。 
　　兰州市一些农民工说，一开始，他们以为从流动图书馆借书要收钱，所以不去看，后来知道是免费借阅，一下子借阅的人就多了，大家都说这是政府为农民工送来的文化福利。
　　农民工工作环境比较艰苦，文化生活比较单调，设立流动图书馆，可以帮助农民工养成良好的读书习惯，丰富业余时间文化生活，提高文化和科技素质，增强就业能力和法律意识，开拓眼界。
　　甘肃省要求流动图书馆做好图书的借阅工作，管理人员要向农民工征求意见，为下一步配发新书打好基础。同时在农民工当中开展读书竞赛等活动，提高农民工读书的主动性。（完）
</content>
</doc>

<doc id="479">
<title>（科协年会）邹承鲁院士呼吁：遏制科学腐败</title>
<content>    （科协年会）邹承鲁院士呼吁：遏制科学腐败
    新华社沈阳９月１４日电（记者战艳  沈科）中国科
学院院士、著名生物化学家邹承鲁在正在沈阳举行的中国
科协年会上呼吁：严肃对待科学工作中的违规行为，抵制
科学腐败，维护中国科学家的声誉。
    “违反科学道德的表现形式虽然各不相同，但其核心
问题都是企图不劳而获或少劳多获。”他列举了当前科学
工作中的违规行为，包括伪造学历和工作经验、剽窃他人
成果、篡改原始实验数据、在自己并无贡献的论文上署名、
为商业广告做不符合实际的宣传等。
    他强调，有些科学工作者在科学的名义下欺骗群众，
典型的例子就是几年前水变油的虚假科学事件，而现在仍
然有科学家在为某些保健品做广告。“一些学会也在媒体
中为某些商品做广告，而实际上不少学会很难对产品予以
全面验证，建议科协禁止所属学会参与媒体广告，以防对
群众产生误导。”邹承鲁说。
    科学学术道德问题近年来已经引起了科学界的广泛关
注。中国科学院已出台了院士自律准则，号召科学家自觉
行动起来清除腐败，中国工程院最近也开始接受各界对院
士的投诉，以对科学家行为进行监督。
    邹承鲁认为，所有科学家都应处于监督之下，避免暗
箱操作。对于违背科学道德者，应给予处分，严重者应当
对其实施“终身禁赛”。（完）
</content>
</doc>

<doc id="480">
<title>曹玉书：今年中国物价将基本保持稳定</title>
<content>    新华社北京３月２７日电（记者韩乔  赵晓辉）国家
发展和改革委员会副秘书长曹玉书２７日说，目前生产资
料价格上涨在短期内还不能传导到居民消费品价格上，
２００５年物价将基本保持稳定，居民消费价格指数上涨
不超过４％。  
    曹玉书在２００５中国企业发展高层论坛上说，对价
格传导机制的研究表明，在卖方市场上，上游生产资料价
格涨跌往往通过６个月左右可以传导到下游居民消费品价
格，但由于现在中国市场格局是总供给大于总需求，成本
上升对最终消费品价格的拉动有一定的滞后性，虽然现在
市场上钢材、铁矿石、原油等能源和原材料价格不断上涨，
但中国市场目前的物价是稳定的。
    但曹玉书也指出，推动物价上涨还存在许多不确定的
因素，国际市场能源、原材料价格波动将对国内市场价格
产生影响。例如，日前将国内汽油出厂价格每吨提高
３００元，就是为了应对国际油价的大幅上涨，弥补国内
炼油企业的损失。（完）
</content>
</doc>

<doc id="481">
<title>利民镇新农村建设突出生产发展</title>
<content>　　本报讯　（袁爱果乔红霞）虞城县利民镇在社会主义新农村建设中，把发展生产力作为首要任务和重点工作抓好抓实，采取多种途径，多种方式，千方百计全面抓好生产力发展。
　　抓好特色种植。该镇根据当地产业优势，整合产业资源，积极引导农民发展甜玉米种植、荠菜种植和杂果种植，建立了以归洪村、张楼村、三里井村、袁寨村为中心的1.2万亩的甜玉米种植基地，以汪楼村、八里堂村、薛小楼村为中心的8000亩的荠菜种植基地，以胡庄村、胡桥村为中心的8000亩杂果种植基地，形成了甜玉米和荠菜的良性循环种植，每亩收入是传统农业的3—4倍，彻底打破了传统的农业种植方式，实现了农业增效，农民增收。
　　抓好特色养殖。该镇依托科迪集团公司，突出抓好以奶牛饲养为主的特色养殖。认真落实奶牛养殖补贴政策，积极协调信贷资金，推动奶牛饲养规模化发展。采取集中养殖和分散养殖相结合的方式，除科迪公司奶牛养殖基地外，在袁寨村、三里井村、张楼村、汪楼村、乔庄村、王珍庄村建立了奶牛养殖基地，使奶牛存栏达到3.2万头，奶牛分散养殖户达到1200多户，每头奶牛年纯收入2万余元，大大推动了当地农民奔小康的步伐。
　　拉长农业产业链条，加快农业产业化步伐。该镇根据利民镇的产业发展情况，积极引导农业向纵深发展，发展农产品深加工业，拉长农业产业链条，使生产力发展提高到一个新的水平。目前，该镇有农副产品深加工企业8家，年产值20多亿元，形成了从种植、养殖到加工、销售一体化的产业链，提高了利民镇的整体生产力水平，为社会主义新农村建设提供了坚实的经济基础。
</content>
</doc>

<doc id="482">
<title>西安市民自发到烈士陵园缅怀先烈</title>
<content>    本报讯（记者 王涛 毛蜜娜 实习生 高浩）4月2日，在清明节即将到来之际，西安市民、大学生、中小学师生们自发地组织起来，来到西安烈士陵园用各种方式缅怀革命先烈，表达他们对烈士的崇敬之情。同时，为了让市民更好地进行爱国主义教育，从今年开始整个烈士纪念馆，免费对外开放。
    重温入党誓词缅怀先烈
    “我志愿加入中国共产党，拥护党的纲领，遵守党的章程，履行党员义务……”昨日13时许，在西安烈士陵园，西安财经学院的张老师带着他们学校的部分党员、预备党员等30多人来到烈士墓前，用重温入党誓词的方式，缅怀先烈。接着，这些大学生将带来的菊花，敬献在革命先烈的墓碑前，并深深地鞠了一躬。张老师说：“马上就到清明节了，我们想用这种缅怀革命先烈的方式，让大学生党员和预备党员接受革命传统教育，珍惜现在良好的学习环境，好好学习。”
    市民自发到烈士陵园
    “4月4日，将是清明节，我和老伴提前来到烈士陵园，买了几朵菊花，缅怀革命先烈。”昨日，家住西安市南郊电子城附近的黄小虎老人笑着告诉记者。他说，现在大家都过上了幸福快乐的生活，然而，他深知现在舒适快乐的生活都是这些革命先烈抛头颅、洒热血换来的。每年清明节前夕，他都会和老伴一起来这里，表达他们对革命先烈的敬仰之情。前来缅怀革命先烈的市民何先生说，听说今年烈士纪念馆开始免费对外开放，他专门带着孩子来看看，顺便让孩子接受一下爱国主义教育，以后好好学习，早日成才。昨日，在烈士陵园里，记者看到前来陵园缅怀先烈的市民络绎不绝，其中有的是新婚夫妇，有的是全家一起赶来，也有的是几个朋友相约而来，他们用各自的方式，表达了对先烈的缅怀之情。
    昨日，记者从西安烈士陵园宣教处了解到，为了让市民更好地接受爱国主义教育，从今年开始整个烈士纪念馆免费对外开放。
</content>
</doc>

<doc id="483">
<title>矫健在全市造林绿化工作会议上强调 高质量高标准完成造林绿化任务</title>
<content>　　本报讯　(记者赵海鹰)退耕还林、乡村绿化和城镇绿化是造林绿化的重点工作，各单位、各部门要突出重点，统筹规划，科学布局，整体推进，确保高质量高标准完成造林绿化任务。4月8日，我市召开造林绿化工作会议，安排部署今年的工作任务。
　　副市长矫健出席会议并讲话。
　　矫健强调，党的十七大把建设生态文明作为落实科学发展观的一项基本要求，并且明确指出，要加强林业建设，保护生态环境。省委省政府也专门安排了生态建设资金，用于推动造林绿化工作。我们要认清形势，增强责任感和紧迫感，抓住机遇，主动工作。矫健说，造林绿化的重点是：科学安排退耕还林工作；扎扎实实抓好新农村建设中的村屯绿化；大力推进城镇绿化。具体工作中要做到精心制定退耕还林规划，落实好国家退耕还林政策，调整结构，变单一退耕还林向荒山造林、封山育林转变，并采取措施，确保退耕还林不反弹。在村屯绿化中，各地要突出地域特点，建设一批村屯绿化精品典型，并加快农田防护林、水源涵养林和村屯周围景观林的建设。同时，大力发展森林食品、森林药材、森林旅游等林业产业，引导农民走兴林致富道路。在城镇绿化中，要营造城市绿色景观，加快小城镇绿化美化工作，做好国道、省道、旅游公路和通乡、通村公路绿化工作，做好旅游景点和风景名胜区的绿化美化工作。
　　据悉，我市今年要完成工程造林1.35万亩，重点公益林造林0.18万亩，重点公益林补植1.86万亩；四旁绿化80万株，绿化村屯20个，绿化公路7公里；公益林管护经营229.83万亩，全民义务植树351万株，城镇人均公共绿地7平方米，城市绿化覆盖率34%；“病防四率”分别为：成灾率4.4%、防治率81%、监测率81%、检疫率100%。
　　市长助理王傲雪主持会议。
</content>
</doc>

<doc id="484">
<title>（国际）墨西哥研制出囊虫病疫苗</title>
<content>    （国际）墨西哥研制出囊虫病疫苗
    新华社墨西哥城４月１６日电（记者宋心德）墨西哥
医学研究人员最近研制成功一种囊虫病疫苗，能使牲畜机
体产生免疫力，从而为有效防止这种寄生虫向人类传播提
供了保证。
    据墨西哥《纪事报》１６日报道，墨西哥国立自治大
学细胞生理学研究所的研究人员将囊虫病疫苗注入生猪等
动物体内进行临床试验，以检验疫苗对导致囊虫病的囊尾
幼虫（一种寄生虫）的抵抗作用。试验表明，这种疫苗能
杀死寄生在动物体内的囊尾幼虫，从而防止这种疾病在动
物体内滋长并传染给人类。
    参与这项研究的专家何塞·鲁伊斯介绍说，囊虫病是
一种至今仍在危害一些国家和地区居民和牲畜健康的传染
病。囊尾幼虫一旦侵入人的神经组织（主要是大脑），健
康人就会患神经囊虫病，病情严重者甚至会丧命。他们还
发现，７５％的囊虫病患者均患有癫痫病症。
    鲁伊斯提醒说，由于囊尾幼虫存在于大自然之中，一
些缺少排水系统和足够卫生设施的地区，特别在缺水和卫
生条件差的农村更为多见，控制这种疾病有相当的难度。
    鲁伊斯说，他领导的科研小组利用囊尾幼虫的排泄物
进行研究后还发现，这种排泄物中含有蛋白酶的抗原，这
使科学家能够很好地辨别患者是否患有活动性囊虫病。这
一发现还为人类预防囊虫病的传播和蔓延提供了宝贵的科
学依据，并使及早诊断和治疗成为可能。（完）
</content>
</doc>

<doc id="485">
<title>中央促进农业稳定发展农民持续增收意见发布</title>
<content>    《意见》指出，2009年农业农村工作的总体要求是：全面贯彻党的十七大、十七届三中全会和中央经济工作会议精神，高举中国特色社会主义伟大旗帜，以邓小平理论和“三个代表”重要思想为指导，深入贯彻落实科学发展观，把保持农业农村经济平稳较快发展作为首要任务，围绕稳粮、增收、强基础、重民生，进一步强化惠农政策，增强科技支撑，加大投入力度，优化产业结构，推进改革创新，千方百计保证国家粮食安全和主要农产品有效供给，千方百计促进农民收入持续增长，为经济社会又好又快发展继续提供有力保障。
    《意见》指出，做好2009年农业农村工作，具有特殊重要的意义。扩大国内需求，最大潜力在农村；实现经济平稳较快发展，基础支撑在农业；保障和改善民生，重点难点在农民。
    《意见》指出，扩大内需、实施积极的财政政策，要把“三农”作为投入重点。要进一步增加农业农村投入，较大幅度增加农业补贴，保持农产品价格合理水平，增强农村金融服务能力。
    《意见》强调，在农业连续增产的高基数上，2009年保持粮食稳定发展的任务更加繁重。必须加大力度扶持粮食生产，稳定粮食播种面积，优化品种结构，提高单产水平，不断增强综合生产能力。要支持优势产区集中发展油料等经济作物生产，加快发展畜牧水产规模化标准化健康养殖，严格农产品质量安全全程监控，加强农产品进出口调控。
</content>
</doc>

<doc id="486">
<title>（专发贵州各报台）贵州1000多家煤炭经营企业被取消铁路运输资格</title>
<content>    （专发贵州各报台）贵州1000多家煤炭经营企业被取消铁路运输资格
    新华社贵阳４月1日电（秦亚洲、田小川）从4月1日起，贵州省1400多家煤炭经营企业中，只有37家获准经营铁路运输的资格，其余１０００多家煤炭经营企业被取消铁路运输资格。
    贵阳铁路分局副局长张吉庆说：“被取消铁路运输资格的煤炭经营企业，相当一部分不能出示纳税证明，甚至存在偷漏税和倒卖车皮的现象，扰乱了运输市场，使原本紧张的车皮供需矛盾雪上加霜。”
    贵州省经贸委、省煤管局、贵阳铁路分局等8个部门 ３１日联合授予37家煤炭经营企业经营铁路运输的资格，是根据企业注册资金、纳税记录和遵纪守法情况等标准来确定的。
    这37家企业中，国有企业占21家。这些企业多数承担了为“西电东送”提供电煤的任务。贵州省经贸委副主任金隆昆说，拥有铁路运输资格的煤炭经营企业，今后可能增加到60家左右，政府鼓励煤炭企业重组联合，以规范煤炭市场。
    目前，贵阳铁路分局每天有7000多个车皮的需求量，需求量最高时可达8500个车皮。但是，由于运力限制，只能满足1400个左右，其中约80%用来保证煤炭、化肥和矿石等重点物资运输。（完）
</content>
</doc>

<doc id="487">
<title>（中国体育）第三届全国体育大会在苏州开幕</title>
<content>    （中国体育）第三届全国体育大会在苏州开幕
　　新华社苏州５月２０日电（记者石永红 王恒志）“全国体育嘉年华，全民健身新乐园。” 旨在积极推动全民健身计划、提高非奥运会项目竞技水平的第三届全国体育大会，２０日晚在江苏省苏州市开幕。
　　国务委员陈至立出席开幕式并宣布本届全国体育大会开幕。
　　本届全国体育大会由国家体育总局、中华全国体育总会主办，苏州市人民政府承办。它的举办，将进一步活跃人民群众的业余文化生活，推动我国体育事业全面、协调、可持续发展。
　　第三届全国体育大会组委会主任、江苏省省长梁保华在开幕式上说，第三届全国体育大会是十运会之后的又一次体育盛会，是对非奥运会项目发展水平和群众体育成果的全面检阅，对于深入开展全民健身运动、增强人民体质、建设和谐社会，将起到积极的推动作用。苏州市与江苏省各有关方面将继续全力做好服务工作，努力把第三届全国体育大会办得富有特色、精彩圆满。
　　第三届全国体育大会组委会主任、国家体育总局局长、中华全国体育总会主席刘鹏致开幕词。他说，全国体育大会是非奥运会项目的综合性体育赛事。本届体育大会是在全国人民贯彻落实科学发展观、构建社会主义和谐社会、加快全面建设小康社会步伐的时代背景下召开的。大会所设的２８个项目，有广泛的群众基础，为人民群众喜闻乐见；这些项目参与性、观赏性强，文化内涵丰富；有的项目的运动员具有世界一流水平，赢得过很多世界冠军。全国体育大会的举办，对推动我国非奥运项目的普及与提高，更好地满足广大人民群众对体育运动多样化的需求，促进全民健身事业广泛而又深入的发展必将起到十分积极的作用。
　　第三届全国体育大会竞赛项目包括蹼泳、中国式摔跤、技巧、健美操、高尔夫球、台球、航空模型、跳伞、围棋、国际象棋、中国象棋、桥牌、攀岩、体育舞蹈、龙舟等 ２８个大项，共２６８个小项，是历届比赛项目最多的一次。除跳伞在河南举办外，其他比赛将在苏州及周边５个城市举行。来自全国３１个省、自治区、直辖市和三个计划单列市、新疆生产建设兵团、解放军、１６个行业体协及港澳台地区的５５个单位６６４４名运动员报名参赛， ４０８５名运动员将参加苏州决赛阶段的比赛，规模创历史之最。本届全国体育大会将是对我国群众体育运动的一次盛大检阅，全部比赛将于３０日结束。
　　开幕式结束后，举行了大型文体表演《人间新天堂》。（完）
</content>
</doc>

<doc id="488">
<title>我省53亿元地方债券发行顺利结束</title>
<content>    
</content>
</doc>

<doc id="489">
<title>（电视通稿·海外）　　法中青年企业协会举行“中西合璧”音乐会</title>
<content>　　（电视通稿·海外）　　法中青年企业协会举行“中西合璧”音乐会（２’４６”）
　　编辑：冷　静
　　审稿：张露文
　　审译：文学朴
　　终审：谢充城
　　场记：
　　１．巴黎中国文化中心外景
　　２－３．演奏会一组
　　４．观众
　　５－９．演奏会一组
　　１０．观众
　　１１－１３．演奏会一组
　　１４－１６．鸡尾酒会一组
　　１７－１８．法中青年企业家协会副主席尼古拉发言
　　１９．（同期声：法中青年企业家协会副主席尼古拉：这次音乐会的意义在于，是一次中国文化和西方文化的对话，音乐会的表现方式是通过传统的乐器，比如二胡，和现代的乐器，比如电吉他。）
　　２０．巴黎中国文化中心外景
　　正文：
　　法中青年企业协会举行“中西合璧”音乐会
　　解说：当地时间１３日晚，由法中青年企业协会举行的一场“中西合璧”风格的音乐会在塞纳河畔的巴黎中国文化中心剧场里举行。
　　一曲曲由古筝、二胡、电吉他和低音提琴合奏的中西方经典名曲，将中国民乐的悠扬和西方爵士乐的随意完美结合。台上中法演奏家用目光沟通节拍，台下中法观众以微笑理解融合。无论是吉他和低音提琴弹出的《茉莉花》还是古筝和二胡奏响的西方爵士乐都得到了观众们的赞叹和掌声。
　　演出结束时，观众们报以经久不息的掌声，四位音乐家只好加演一曲《月亮代表我的心》并再次谢幕。
　　同期：法中青年企业家协会副主席　尼古拉
　　这次音乐会的意义在于，是一次中国文化和西方文化的对话，音乐会的表现方式是通过传统的乐器，比如二胡，和现代的乐器，比如电吉他。
　　解说：据本次活动的组织者介绍，中国总理温家宝和法国前总理德维尔潘在２００５年底签署了《８００名中法青年交流项目》，两国政府随后于２００６年７月发起了“百名法国青年企业家访华”活动。一些当年参加访华活动的法国青年企业家因此创办了法中青年企业家协会。该协会除了每月举行的例行商务会谈之外，在每个季度还面向社会举办一些文化活动，帮助那些对中国文化感兴趣的法国人了解中国。今晚的音乐会就是其中之一，主要是通过中国民族乐器与西方乐器之间的合作展示中西音乐的沟通。
　　新华社记者唐霁、史佳、张欣法国巴黎报道。（完）
</content>
</doc>

<doc id="490">
<title>小型水库除险加固工作现场会召开</title>
<content>　　本报4月16日讯(记者王玉梅)全市小型水库除险加固工作现场会于今日召开。副市长彭华出席并讲话。
　　彭华强调，通过各级各有关部门的共同努力，我市的小型水库除险加固工程现已全面启动，各项工作全面展开，进展良好。面对繁重的工作任务和严峻的工作形势，全市各级要进一步加强组织领导，搞好宣传发动。严格搞好项目管理，确保工程标准和质量。同时，加大社会化融资工作力度，搞好资金管理，扎实做好安全度汛工作，迅速在全市掀起小型水库除险加固的高潮，保证优先实施的工程在汛前完成、汛期发挥效益，确保全面完成年度水库除险加固任务。
</content>
</doc>

<doc id="491">
<title>广西对百色水利枢纽工程进行抢救性考古发掘</title>
<content>    广西对百色水利枢纽工程进行抢救性考古发掘
    新华社南宁１１月２９日电（记者邓苏勇）为配合百色水利枢纽工程建设，广西文物工作队、百色文物管理委员会办公室组织文博单位对右江区阳圩镇百达遗址、田林县弄瓦龙王庙、八六坡遗址进行抢救性考古发掘，目前已取得阶段性成果。
    ２００１年１０月正式开工建设的百色水利枢纽工程，坐落在距离百色市２２公里的右江上。这项工程是一座以防洪为主，兼顾发电、灌溉、航运、供水等综合利用的大型水利枢纽，总投资４７亿多元人民币。
    位于右江区阳圩镇的百达遗址是重要的史前文化遗址，其上层可以初步确定为新石器时代，更有意义的是遗址的下层出土旧石器时代的石制品。这些新的文化因素说明，百达遗址是一个旧石器时代与新石器时代相堆积的遗址。中山大学岭南考古研究中心张镇洪教授考察了该遗址后，对百达遗址的发现和发掘给予高度评价，认为这将是百色史前考古的又一次重大发现。 
    自５月８日开始，考古队联合对驮娘江沿岸的田林县弄瓦龙王庙、八六坡遗址进行考古发掘，目前，已发掘面积２０００多平方米，出土文化遗物上千件。从出土的文化遗物看，这两个遗址为新石器时代遗址。在对龙王庙遗址的考古发掘中，出土两墓葬和许多柱洞。从墓葬的葬式和出土的文化遗物初步判断，该墓葬为宋代以后的墓葬。这表明，很久以前就有人在这里居住。在遗址的周围，发现了宋、元时期的陶片，这说明，田林县弄瓦曾是当时一个重要的交通要道。目前，发掘工作还在继续进行当中。（完）
</content>
</doc>

<doc id="492">
<title>（新中国档案）中苏政府间科学技术合作协定签署</title>
<content>　　新华社北京８月１８日电　在１９５２年５月至１９６０年６月间，我国先后同捷克斯洛伐克、罗马尼亚、匈牙利、民主德国、波兰、苏联、阿尔巴尼亚、保加利亚、南斯拉夫、朝鲜签订了双边政府间科技合作协定。在所有这些合作中，中苏科技合作规模最大、内容最广、影响最深。
　　１９５４年１０月１２日，中苏两国政府签订了《中华人民共和国政府和苏维埃社会主义共和国联盟政府科学技术合作协定》，双边合作开始走上了有计划、有组织的轨道。１９５８年１月１８日，双方又签订协定，规定双方主要围绕我国《１９５６－１９６７年科学技术发展远景规划》（简称《十二年科学规划》）提出的１６个方面１２２个重大科研项目共同开展科研工作。
　　此后，在这两个协定的基础上，两国科学院、高教部、农业科学院分别签订了对口合作议定书。此后，双边科技合作发展迅速，涉及国民经济各个领域，为我国社会经济发展和科研体系的建立发挥了重要作用。（完）
</content>
</doc>

<doc id="493">
<title>漳浦：优化电网助力地方经济发展</title>
<content>　　近年来，福建省漳浦供电公司紧紧围绕县委、县政府“建设海峡西
岸生态工贸港口旅游强县”的战略，牢记“人民电业为人民”的宗旨，
以“建设海西，漳浦先行、电力更先行”发展主线。连日来，该公司不
断地加大电网建设力度，加快配网建设步伐，优化电网结构，实施变压
器扩容、线路改造、变电站技改等项目建设，逐步提高了供电安全可靠
性，保证了全县的生产生活用电质量，也为当地的招商引资构筑了坚强
的电网，助力地方经济发展。 
　　加大电网建设力度服务地方经济 
　　110千伏佛潭变电站于2005年8月投产，现有主变1台，容量为4万千
伏安，肩负着佛昙镇、前亭镇、马坪镇、六鳌镇、赤湖镇、深土镇等乡
镇生产生活供电任务。近年来随着城镇建设步伐加快，人民生活水平不
断提高，养殖业、种植业、乡镇企业和个私企业发展迅速以及大型工业
项目的引进，用电负荷急剧增加，为满足日益增长的用电需求，该公司
加大投资力度，投资1035万元对110千伏佛潭变电站实施二期增容扩建
工程。新增3.15万千伏安主变1台，35千伏出线3回，10千伏出线8回。
 
　　该工程的建成将大大优化电网结构，提高地方招商引资吸引力，提
升当地的供、用电质量和可靠性，为推动漳浦乡镇工业化进程发挥积极
作用。 
　　倾情服务助力企业发展 
　　2月28日早上，在漳浦供电公司的35千伏长云线路改造施工现场上，
一片热火朝天的景象，该线路的架设工作正在井然有序的进展着，随着
线路的搭接完毕，35千伏长云线路改造工程圆满的落下了帷幕。 
　　35千伏长云线是供应漳浦六鳌镇的主要线路之一，随着近年来养殖
业的发展，用电负荷增长迅猛，为满足日益增长客户的用电需求，保障
安全供电的需要，该公司领导高度重视，决定投资20万元对该线路进行
改造，将原有的50平方毫米的导线更换成95平方毫米。因该线路改造范
围广，以及跨越道路车辆通行、停电等问题给改造工作增加了难度。为
了能够确保改造工作的顺利进行，该公司人员周密部署，尽量错开了农
民春耕时段，征得当地村民及企业客户的支持与谅解。而为了尽早的完
成改造任务，减少停电损失和停电时间，施工队员们发扬不畏艰辛电力
铁军精神，主动放弃了中午休息的时间，加班加点的奋战在施工现场。
经过全体施工人员的共同努力，终于比原计划提前了三天完成了任务，
这种高效的工作作风赢得了当地村民及企业客户的广泛赞誉。 
　　该条线路的改造送电，及时解决了即将进驻六鳌镇海安水产养殖公
司所需的用电紧张问题，为当地的建设提供了强有力的保障。 
　　据悉，该公司今年拟定投入9199万元的输变电项目和计划投资1280
万元的配网改造项目正在有条不紊地进展着，努力解决着各乡镇用电增
长后供电不足的问题，认真履行社会责任，打造坚强可靠电网，服务漳
浦经济发展，努力做到让“客户满意、政府放心”。(薛敏灵 冯丽娜 
张明波 蔡艺强)
</content>
</doc>

<doc id="494">
<title>（文化时讯）陶质彩绘文物保护重点科研基地在陕西揭牌</title>
<content>    （文化时讯）陶质彩绘文物保护重点科研基地在陕西揭牌
　　新华社西安１０月２２日专电（赵争耀）“陶质彩绘文物保护国家文物局重点科研基地”揭牌仪式２１日在秦始皇兵马俑博物馆举行。
　　作为国家科技创新体系的重要组成部分，国家文物局于２００４年组织设立重点科研基地。由于陶质彩绘保护科技成果在文物保护方面的广阔前景，国家文物局批准设立了“陶质彩绘文物保护国家文物局重点科研基地”。
　　据介绍，科研基地主要课题集中在陶质彩绘文物科技保护修复研究、陶质彩绘文物及相关材料材质分析研究、陶质彩绘文物保存监测与陶质彩绘文物复制、陈列、运输等方面。（完）
</content>
</doc>

<doc id="495">
<title>（奥运火炬传递.记者视线）为非洲人的热情而感动--记北京奥运圣火在达累斯萨拉姆的传递</title>
<content> 　　（解说）北京奥运圣火当地时间１３日完成了在达累斯萨拉姆站的传递，非洲人民对奥运圣火的热情让人心生感动。下面是新华社记者朱晓光从达累斯萨拉姆发回的报道。   　　（记者连线）北京奥运会圣火当地时间１３日完成了达累斯萨拉姆站、也是非洲大陆唯一一站的传递。尽管这里的客观条件比较艰苦，但非洲人民对奥运圣火的热情让人心生感动。　　 　　坦桑尼亚到机场迎接圣火的车辆配置比不上前几站，搭乘记者的媒体车也从双层巴士变成了搭着帆布的小货车，但这些对奥运圣火的传递并没有造成任何影响，圣火不仅圆满完成了５公里的传递，浓郁的非洲风情和热情的非洲人民也让这一站的传递特色十足。 　　达累斯萨拉姆这些天一直在下雨，但天公作美，在起跑庆典开始前，大雨停了下来，保证了传递的顺畅进行。 　　当地民众的表现更是给人们留下了深刻印象。起跑前，热情的坦桑尼亚人表演了激情洋溢、动感十足的臀舞、足舞和火棍舞，还有非洲特色的鼓乐表演。在传递开始前，天空下着雨，但广场上的坦桑尼亚舞
蹈家们一直坚持演出，让观众欣赏精彩的“雨中曲”。 　　在传递过程中，数万热情的坦桑尼亚人走上街头追随圣火，他们的脸上都带着非洲人民特有的灿烂笑容，形成一道亮丽的风景线。由于下雨造成路边积水，许多当地民众甚至站在水坑里等待火炬的到来，当火炬经过时，他们激动地振臂高呼。 　　由于在达累斯萨拉姆的传递只有５公里，所以每个火炬手的跑步距离只有１００米左右。５公里的距离，对于擅长奔跑的非洲兄弟实在太短，所以除了街道两旁围观的群众外，火炬手后面始终跟着一个“长尾巴”。许多非洲兄弟一直跟随火炬奔跑着，一路从起点跟跑到终点国家体育场。遇到积水，有的干脆直接将鞋袜脱掉，趟水过去，然后也顾不上穿鞋，赤脚前进。 　　坦桑尼亚副总统阿里.穆哈迈德.谢因的话表达了坦桑尼亚人民的心声。他说：“坦桑尼亚能够在５３个非洲国家中成为唯一一个举办奥运火炬传递的国家，我为此激动不已。这对我们国家来说是很少有的机会，坦桑尼亚毫无保留地支持北京奥运会。”  
</content>
</doc>

<doc id="496">
<title>日本积极研究制订打击学术造假规范</title>
<content>设置接受举报窗口、保护举报人的隐私、强化研究数据的管理以及进行调查裁定等。日本大阪大学已有２名涉及学术造假的教授被停职，东京大学多比良教授论文造假一事也正在深入调查之中。（完）
</content>
</doc>

<doc id="497">
<title>【改稿】：Y［（体坛热点·全运人物）李延熙：“破纪录不是结束，而是新的开始”］</title>
<content>　　今播《（体坛热点·全运人物）李延熙：“破纪录不是结束，而是新的开始”》稿，倒二段中“在成绩在”，请改为“在成绩上”。谢谢。
　　新华社十一运会前方报道团
　　２００９年１０月２６日
　　修改后的稿件全文如下：
　　新华社济南１０月２６日体育专电　李延熙：破纪录不是结束，而是新的开始
　　新华社记者邓卫华、汪涌、邹大鹏
　　“今天跳出这个成绩多少有些意外，回去以后还要一步一个脚印，从头开始。希望这次破纪录不是结束，而是新的开始。”在２６日打破尘封２８年的男子三级跳远全国纪录并创亚洲纪录之后，２５岁的河北选手李延熙对记者说。
　　李延熙将新的纪录定格在１７米５９，这一成绩不仅改写了由中国著名田径选手邹振先保持的长达２８年的１７米３４的全国纪录，同时还比哈萨克斯坦选手萨凯尔金此前创造的１７米３５的原亚洲纪录高了２４厘米。
　　此前，李延熙的个人最好成绩是在北京奥运会资格赛中跳出的１７米３０。或许是因为成绩超出太多的缘故，李延熙在决定性的一跳结束后，裁判经过了好几分钟的裁决，才最终将成绩定格在１７米５９。
　　“当时跳完以后，很长一段时间屏幕上没有出成绩，心里很紧张，”李延熙说，“出来的成绩让我吓了一跳，毕竟我平时训练的成绩只是在１７米２０左右。”
　　对于这次成绩的取得，李延熙说：“其实今年柏林世锦赛取得的成绩也不错，但因为受伤，成绩受了一些影响，因此心里一直憋着一口气。”他在柏林世锦赛上以１７米２３的成绩拿到了第六。
　　成功打破全国纪录和亚洲纪录并没有令李延熙感到“得意”，毕竟，这个成绩在北京奥运会上也仅仅只能取得一枚铜牌。与男子三级跳远的世界顶尖高手相比，李延熙不仅在成绩上存在差距，在稳定发挥方面也亟待提高。
　　“这个成绩还不是很稳定，回去以后还要好好训练，希望今后这样的成绩能经常出现在国际大赛上。”（完）
</content>
</doc>

<doc id="498">
<title>（文娱）国家图书馆变“藏”为“用”不断提高服务水平</title>
<content>    （文娱）国家图书馆变“藏”为“用”不断提高服务水平
    新华社北京11月3日电（记者沈路涛、陈菲）在大多数人眼里，图书馆就是借书看书的地方。国家图书馆作为国家总书库，近年来按照国家文化体制改革的总体要求，变“藏”为“用”，不断推出新举措，开辟新领域，以更开放的形象吸引读者，满足了读者的不同需要。
    国家图书馆是全国的书目中心、图书馆信息网络中心以及图书馆发展研究中心，承担着为国家机关、企事业单位以及社会公众服务的任务。他的前身是始建于1909年的京师图书馆，1998年更名为国家图书馆，至今已有九十多年的历史。
    近年来，国图不断放宽服务范围，拓展新的服务领域，成为读书、学习、上网、休闲为一体的综合性图书馆。
    国图的读者范围，由原来的大学三年级以上放宽至18岁以上成年人，2003年还对部分在京的中学生进行了开放；在阅览室开放时间上，除双休日外从早9时开放至晚9时，并且实行全年365天开馆，满足了公众对图书馆需求的增加；为方便读者获取信息，国图扩大了开架面积，开架借阅书刊总量由不到100万册增加到210万册；在已有项目的基础上，国图增设了新书展览室、馆藏珍品展示室、剪报服务中心、少儿阅览室等，陆续开设了文献快递上门服务、中文图书网上预约外借服务等项目。
    一系列的改革举措使得国图的读者群逐年上升，年接待读者从2000年的371万人次增加到2003年的497万人次。现在国图每天到馆读者达上万人次，文献流通量平均每年达到了2800多万册次，访问国图网站的读者也达到了近2亿人次。（完）
</content>
</doc>

<doc id="499">
<title>国土部继续暂停受理煤炭探矿权申请</title>
<content>    国土资源部解释称，此举是为了保持煤炭生产基本稳定，避免因煤炭勘查投资过热出现产能过剩。这次暂停是继2007年暂停煤炭探矿权审批之后国土资源部在全国第二次暂停新的煤炭探矿权审批。
    在日前下发的通知中，国土资源部明确要求各省(区、市)国土资源厅行政主管部门要加强对煤炭地质勘查工作的监管，做好现有煤炭探矿权的管理工作。如发现有违规出让煤炭探矿权行为的，将依法追究相关责任人及工作人员的责任。
    分析师称，暂停新煤炭探矿权将抑制煤炭新生产能力增加，有利于抑制煤炭行业供给增加，长期利好煤炭行业。
</content>
</doc>

<doc id="500">
<title>巴与反政府武装拟和平协议</title>
<content>　　新华社专电巴基斯坦官员23日说，巴政府已与反政府武装拟订新的和平协议草案。“巴基斯坦塔利班运动”发言人也证实“正在与政府谈判”，已取得“积极进展”。
　　法新社援引一名巴安全部门高官的话说，“与‘巴基斯坦塔利班运动’武装拟订新和平协议的工作进展迅速”，政府与部落首领之间的“间接谈判”也同时展开。该官员说：“新协议草案的条款包括：双方不对彼此采取武装行动，政府军队将从特定区域撤离，而武装组织停止袭击政府安全部队。”
　　“巴基斯坦塔利班运动”发言人毛尔维·穆罕默德·奥马尔在接受法新社记者电话采访时证实，“（谈判）已取得积极进展，我们接受大部分针对双方的要求。我们希望在今后几天内达成肯定结果。”
　　巴基斯坦北瓦济里斯坦部落地区一直被认为是“基地”和塔利班武装成员的藏身处，当地部落武装曾向政府承诺帮助安全部队驱逐外国武装人员，保证不袭击安全部队。但当地部落武装去年7月单方面撕毁同政府达成的和平协议，此后，巴各地针对政府军的暴力袭击事件不断发生。
</content>
</doc>

<doc id="501">
<title>云南：部分煤矿大量收购盗伐林木</title>
<content>    本报讯（记者张文凌 通讯员邓瑾）日前，云南省曲靖市森林公安局破获多起煤矿非法大量收购盗伐林木案。
    今年2月底，云南省曲靖市师宗县龙庆乡林业站发现当地一杨姓村民一个多月来，多次到本村的集体山上偷盗栎类幼树1258株，作为插条卖给煤矿。此事引起了警方的关注。不久，警方接到群众举报，富源县后所镇李子川林场有人滥伐林木。警方迅速展开调查。
    调查发现，滥伐林木的组织者是富源县后所镇顺场煤矿矿长敖某，敖某于2006年10月24日以2.1万元向富源县后所镇岩山村委会承包了李子川林场后，在未办理任何相关证件的情况下，组织煤矿工人在李子川林场砍伐了华山松135株，预计用作煤矿的坑木。根据《森林法》规定，富源分局对敖某给予了林业行政处罚。
    煤矿开采每天都需要大量坑木，135株华山松锯成坑木后，仅能供一个年生产能力5万吨左右的煤矿使用3天至4天，因此不少煤矿都在大量收购坑木。据警方介绍，一段长约两米的坑木，煤矿的收购价格约为5元。利润大，风险小，于是不少人纷纷参与砍伐活动。今年以来，曲靖市森林公安机关已经查获了多起当地煤矿非法砍伐、收购木材或盗伐者盗伐林木后出售给当地煤矿的案件。
    今年年初，宣威森林公安分局破获了一起团伙盗伐林木案，涉案人员达33人，以宣威市龙沟煤矿井长李某和出纳浦某为首，团伙人员大多是当地村民。李某和浦某从2005年2月以来先后多次非法收购坑木4000余节。目前，此案还在进一步侦查中。其中9名犯罪嫌疑人已被刑事拘留，警方正在对在逃人员进行追捕。
</content>
</doc>

<doc id="502">
<title>（经济）反洗钱配套措施涵盖银证保金融机构</title>
<content>    （经济）反洗钱配套措施涵盖银证保金融机构
　　新华社北京１１月１４日电（记者张旭东、张周来）中国人民银行１４日发布的《金融机构反洗钱规定》和《金融机构大额交易和可疑交易报告管理办法》，均涵盖了银行、证券、保险等领域的金融机构，对其需要报告的可疑交易作了详细规定。
　　《金融机构反洗钱规定》中称，中国人民银行是国务院反洗钱行政主管部门，依法对金融机构的反洗钱工作进行监督管理。中国银监会、中国证监会、中国保监会在各自的职责范围内履行反洗钱监督管理职责。
　　《金融机构大额交易和可疑交易报告管理办法》中规定，对“短期内资金分散转入、集中转出或者集中转入、分散转出，与客户身份、财务状况、经营业务明显不符”等１８种交易或行为，商业银行、城市信用合作社、农村信用合作社、邮政储汇机构、政策性银行、信托投资公司应当作为可疑交易进行报告。
　　对“客户资金账户原因不明地频繁出现接近于大额现金交易标准的现金收付，明显逃避大额现金交易监测”等 １３种交易或行为，证券公司、期货经纪公司、基金管理公司应当作为可疑交易进行报告。
　　对“短期内分散投保、集中退保或者集中投保、分散退保且不能合理解释”等１７种交易或行为，保险公司应当作为可疑交易进行报告。（完）
</content>
</doc>

<doc id="503">
<title>对企业社区建设的理论研究和思考</title>
<content>　　社区是指聚居在一定地域范围内的人们所组成的社会生活共同体。
它有一定的地理区域、一定数量的人口，居民之间有共同的利益，并有
较密切的交往。企业社区亦称“单位社区”，它是聚居在企业所属地域
范围内的，基于共同物质条件而联系起来的，由企业职工、家属所组成
的社会生活共同体。在铁路系统，有许多这样的企业社区。
　　打破自我封闭，发展企业社区文化
　　企业社区文化是通行于这一企业社区范围内有一定特色的文化现象。
企业社区居民成分单一，社区内生活服务设施齐全，社区自成一体，社
区文化也就自成一式。这样的企业社区文化具有优劣双重性。针对企业
社区相对封闭这一实际，在企业社区文化建设中，应打破自我封闭，在
弘扬传统文化的同时，要大力吸收优秀的“外来文明”。开展企业社区
文化建设，目的是加强对社区成员的思想教育，形成健康向上、文明和
谐的企业社区文化氛围。实现这一目的的有效载体是丰富多彩、健康有
益的文化、体育、科普、教育、娱乐等活动。
　　彰显自身特点，开展企业社区服务
　　企业社区服务是由企业或企业设立的社会事业管理机构调动企业社
区内的各种资源，为居民提供的服务，一般具有大众性和福利性两大特
点。企业社区服务大致包括残疾人服务、遗属服务、离退休老人服务、
婚丧服务、儿童服务、再就业服务、康复医疗服务、计划生育服务、救
济和保险服务、便民服务、物业管理等。
　　企业社区服务是企业社区建设的重点发展项目，大力探索企业社区
服务社会化、产业化发展方向，把企业的“暗补”变为明补，走出一条
企业社区服务有偿化和公益化相结合之路，可以更有效地利用社区资源，
提高企业社区服务质量和企业社区管理水平。
　　适应形势需要，整治企业社区治安
　　我国已进入全面建设小康社会、加快推进和谐社会建设新的发展阶
段，社会治安已越来越受人关注，把企业社区建成温馨的家园、安全的
港湾是社区居民的最大愿望。企业社区的安全与稳定，是企业社区文明
的重要标志，搞好企业社区治安，才能保障家属安居、职工乐业。
　　加大投资力度，美化企业社区环境
　　企业社区环境建设需要硬件上的投入，就当前来说，企业社区环境
建设投资渠道，当然以企业为主，同时可以探索其他渠道，比如引入物
业公司实行企业化管理，比如尝试有偿开发自有闲置土地、房产资源等
等。有了优美的自然环境，必将营造出良好的人文环境。孙晓春
</content>
</doc>

<doc id="504">
<title>北京气象台及时发布防火预警</title>
<content>　　近期北京地区风力较大，温度偏高，雨水稀少，气象条件极易引
发火灾。气象部门加强了防火气象服务，在北京电视天气预报节目中每
天都发布森林火险气象等级指数，并在电视生活气象栏目中加发防火气
象提示文字和有关气象知识，提醒市民在风干物燥的季节里注意防火安
全。
　　5月17日上午8时30分，市气象台及时发布了大风蓝色预警信号，报
告白天有5-6级偏北风，阵风7级，局部地区伴有扬尘，及时提示有关部
门和广大市民面对干燥天气，注意做好防风、防火和防尘工作，专业气
象台也及时向有关建设工地发送大风气象信息,提醒在施工中减少和避
免发生火灾。
</content>
</doc>

<doc id="505">
<title>守护世界文化遗产的中国农民</title>
<content>    守护世界文化遗产的中国农民
    新华社合肥１０月１５日电（记者蔡敏）擦拭每一寸实木雕刻，防范白蚁的侵入，修补漏雨的屋顶，维护根根古木梁柱－－４６岁的汪丽林日复一日地做着这一切，就像是一位文物保护专家。
    事实上，汪丽林只是黟县宏村里的一位普通农妇。３年前，她同丈夫一起告别了县城的公寓，回到家乡——世界文化遗产地皖南古村落宏村，帮助年逾８０岁的婆婆打理祖上留下的有３００年历史的老屋。
    走进这座名为德义堂的祖屋，厚重的文化气息无处不在。高耸奇伟的马头墙骄傲睥睨，黑瓦白壁的房屋色彩斑驳，青石板小溪穿堂而过，明清时代的雕刻精巧细腻。
    “我的每项家务活动都严格遵守着‘修旧如旧’的原则，”读书不多的女主人汪丽林说起文物头头是道。
    明清时期，徽州商人称雄中国商界，其中黟县商人是一支外出赚钱的劲旅。为躲避动乱，他们在交通闭塞的家乡建造起一幢幢豪华住宅，在这个世外桃源安度晚年。今天，黟县仍较为完整地保存着数百年前建造的３７００余幢古民居。其中，西递、宏村在２０００年１１月被联合国教科文组织列入世界文化遗产名录。
    汪丽林所在的宏村被称为“中国画里的乡村”，已有 ８６０年历史，它迄今仍完整保存着一种“牛”形的村落形态。更令人叫绝的是，这里还保存着４００多年前独创的村落水利工程。古代先民把村中央的泉眼挖成形似弯月的月沼，在村南掘成南湖，形似牛的两个胃，并开凿水圳，将山溪引入每家每户，状如牛肠。著名影片《卧虎藏龙》就在这里取下了绝美的镜头。
    宏村的旅游开发交给了一家旅行社，每幢房屋的主人年终享受分红，但同时负责维护房子。汪丽林和丈夫汪德华为此专门向文物专家请教如何做好文物的日常护理，遇到重大损坏时如何修缮。在汪家，图文并茂的文物保护书籍随处可见。
    去年，为修补一面倒塌大半的雕花古院墙，汪丽林特意请人按照清代建筑修葺，墙壁又几经调色，以实现仿古的效果。每年，祖屋的维护和买资料学习要花去汪家大部分分红，汪丽林夫妇和８１岁仍精神矍铄的婆婆吴益眉平常种菜、种粮，口粮自给自足。
    事实上，保护文物的意识早已深入皖南古村落的每一位农民。２００２年，西递村１７９名６０岁以上老人发出倡议：“依法保护文化遗产，共创人类美好未来，誓让青山碧水常在，文明村落遗产永存。”１０００余名当地农民参与了隆重的签名仪式。如今，这些家住古宅院，普通又特殊的中国农民已成了游人眼里另一道风景。
    但是，随着生活水平的提高，古屋的居民们越来越受不了老房子的破旧与生活不便，比如封闭的天井带来的潮湿；高大马头墙挡光；六面木板的卧室十分憋闷等。
    两年前，西递村一位村民擅自大肆改造自家的房屋，使一座建于清末的古宅遭到重大破坏，房主被判处有期徒刑１年。这在当地引起很大震动。
    汪丽林有时也想念县城公寓那透明的铝合金推拉窗，宽大清爽的厨房和卫生间。这种对现代生活的渴望在年轻人身上体现得更为明显。汪家正在上大学三年级的小女儿汪翠，每个假期都赶回来帮助父母照顾祖屋，还带来许多科学的方法，但她坚定地说：“我不会长年住在这，出去闯一番事业是我的梦想。”
    地方政府开始在村外规划出一片地供村民们修建新房。宏村农民黄松春先后在这儿盖起两幢楼。他说，这种做法既保护了古屋，又兼顾了村民们改善生活的要求。（完）
</content>
</doc>

<doc id="506">
<title>（经济）大连：擦鞋擦出大产业</title>
<content>    （经济）大连：擦鞋擦出大产业
    新华社北京８月１３日专电（张虹生、杜祖基、王梅）擦鞋，这一不起眼的行业，如今在辽宁大连市却呈现出蓬勃发展的产业化趋势。
    目前，大连市的擦鞋连锁店总数已达１００多家。这些擦鞋连锁店中，拥有３０家到５０家左右分店的就有“阿满”“天翔”等许多品牌店。在国内擦鞋行业已颇有影响“阿满亮鞋行”不仅在大连市开设了５８家直营店和加盟店，而且还在北京、上海等市开店１０多家。
    连锁擦鞋店的出现，给人们带来了实惠和服务，到“一元擦鞋店”擦鞋也成为人们生活中出现频率较高的话语。“一元擦鞋店”的亮相，使越来越多的大连人更愿意放下手中的擦鞋布，到擦鞋店里享受服务。同时，他们还可以根据自己的需要，享受到皮鞋改色、上光、新鞋加固、旧鞋翻新等近２０多种服务项目。
    目前，大连市擦鞋行业从业人员已有上千人，其中大多数员工来自这个市的农村区市县，也有些大学生参与到管理和服务中。（完）
</content>
</doc>

<doc id="507">
<title>“十一五”农产品加工业：年均增长12</title>
<content>    “十一五”农产品加工业：年均增长12%%
    本报讯（王再元）农业部乡镇企业局副局长卢永军日前说，“十一五”期间农产品加工业将力争实现年均增长12%%的发展速度。
    2010年，农产品加工业产值将突破7万亿元，农产品加工业产值与农业的产值之比超过1.5∶1。力争农产品加工水平要有较大提高，产品质量水平要有较大提升，技术与装备水平要有较大的提升，龙头企业集群要有较大发展，基地建设布局要更加优化，产业化经营带动能力要有较大提升。
    按照城乡统筹发展方略推进“十一五”农产品加工业发展，实施可持续发展战略支撑“十一五”农产品加工业发展。坚持有所为，有所不为。突出优势、大宗农产品加工，主要对粮油加工业、果蔬加工业、畜产品加工业、水产品加工业和传统农产品加工业等5个重点领域的以食品工业为主的农产品加工业进行了规划，明确了相关的重点领域和布局。
    坚持重点任务的项目化。主要包括：农产品加工示范基地、加工专用原料基地建设、农产品加工技术创新、农产品加工质量安全保障、农产品加工信息化、农产品加工创业等6项工程。
</content>
</doc>

<doc id="508">
<title>（十一运会）简讯：奥运冠军佟文因伤退赛</title>
<content>　　新华社济南１０月１９日电　北京奥运会柔道女子７８公斤以上级冠军、天津选手佟文因伤退出了尚未开赛的十一运会柔道比赛。
　　据组委会介绍，佟文在１９日上午的赛前训练中不慎将腰部扭伤，组委会随即送其到滨州急救中心抢救。经初步诊断，佟文第三腰椎右侧上关节凸骨折，右侧腰五神经根损伤。
　　组委会已派救护车送佟文返回天津做进一步诊治。
　　十一运会的柔道比赛将于２０日开赛。（完）
</content>
</doc>

<doc id="509">
<title>（港澳台）港台设计界为上海世博会吉祥物征集贡献智慧</title>
<content>　　新华社上海１２月１９日电（记者吴宇）上海世博会事务协调局副局长胡劲军１９日在接受新华社记者专访时表示，上海世博会吉祥物１８日晚隆重揭晓，离不开全国和全世界的支持参与，在中华悠久文化和民族复兴的凝聚、感召下，港台设计界人士也为世博会吉祥物征集贡献了智慧。
　　由台商巫永坚创办的上海永坚企业形象策划有限公司，在征集作品中提出了由汉字发展成世博会吉祥物的创意。虽然永坚公司采用汉字“大”的造型及命名方案未被采纳，仍然启发了征集办公室的工作，对吉祥物设计有所贡献。
　　上海永坚企业形象策划有限公司的总经理巫永坚是台湾彰化人，２００１年来上海发展。他坦言，正是长期以来对中华文化的热爱，催生了永坚公司以汉字作为吉祥物的设计创意。他说，作为在上海工作的台湾同胞，应该参与和支持上海世博会。他对能够参与吉祥物的征集活动深感高兴，并表示希望有更多机会参与到上海世博会筹办工作中来。
　　据世博会吉祥物征集办公室统计，在今年春季进行的全球性征集活动中，共有２１件直接来自港台地区的作品应征，其中，香港作品９件，台湾作品１２件。
　　此外，在世博会吉祥物征集期间，上海世博局曾邀请包括港台美术设计界专家在内的海外专业人士出席相关研讨会，拓展了世博会吉祥物征集的国际视野，许多重要的原则和理念来源于海外专业人士的真知灼见。
　　例如，香港设计师协会主席韩秉华曾建议，作为全球性活动，世博会吉祥物设计必须要有全球化的考虑，在展现主题、民族性、地域性的基础上获得国际化的效果。香港著名设计师、汕头大学长江艺术设计学院院长靳埭强不仅是世博会吉祥物征集活动的１１名评委之一，还多次在香港设计界和高校宣传世博会，发动和鼓励更多的香港人才参与上海世博会吉祥物征集等相关筹办工作。
[truncated: 9,442,990 more chars]
