# Supplementary material for: Revolutionizing Chinese sentiment analysis: A knowledge-driven approach with multi-granularity semantic features
Source: PLoS One. 2025 Jul 15;20(7):e0325428. doi: 10.1371/journal.pone.0325428 (PMC12262853; doi:10.1371/journal.pone.0325428)
Supplement: S3 Data — (ZIP) [file pone.0325428.s003.zip]

Archive with 1 entries (1 files):
- comments.csv
